# Supplementary material for: A Transcriptome-Wide Screen for mRNAs Enriched in Fetal Leydig Cells: CRHR1 Agonism Stimulates Rat and Mouse Fetal Testis Steroidogenesis
Source: PLoS One. 2012 Oct 25;7(10):e47359. doi: 10.1371/journal.pone.0047359 (PMC3484991; doi:10.1371/journal.pone.0047359)
Supplement: File S1 — Microarray data associated with genes at each step of the comparative genomics process shown in Figure 1. The values shown in the various worksheets are normalized average expression values (AvgSig), fold change (FC) values, and false discovery rate (FDR)-corrected p-values. (XLSX) [file pone.0047359.s004.xlsx]

## Sheet: How Data Were Generated
There were 7 successive steps used to identify a final list of candidate genes expressed specifically in fetal Leydig cells. The results of each of these 7 steps are shown in different worksheets in this file.
1) Using the Capel lab GUDMAP microarray CEL data (Jameson et al., PLoS Genet. 2012 Mar;8(3):e1002575), genes with increased expression in the Mafb-positive population at GD13 relative to GD11 were identified. When Comparing GD11 Mafb-positive and GD13 Mafb-positive cell isolates, genes with any fold change increase, a FDR q-value of < 0.25, and an average GD13 expression signal of 110 were chose…
2) Taking genes from step 1, genes expressed in the Pou5f1-positive cell population at GD13 were removed. In this population, a signal < 200 was considered not expressed, since most known germ cell-specific genes had a signal above this value in the GD13 Pou5f1-positive cell population.
3) Taking genes from step 2, genes with decreased expression in Mafb-positive cells compared to Sox9-positive cells at GD13 were removed.
4) Taking genes from step 3, genes were removed that did not show increased expression and a FDR-corrected p-value < 0.25 when comparing GD11 to GD14 or GD12 to GD14. Prior to doing LIMMA statistical analysis, probesets not expressed (called marginal or present by MAS5) in all samples within at least one gestational day (GD11, 12, or 14) were removed. The alignment between the Affymetrix Mouse Ge…
5) Taking the genes from step 4, genes not decreased on the Affymetrix Rat Genome 230 2.0 microarrays by DBP exposure (rat DBP500 microarray data in Johnson et al., Toxicol Sci. 2011 Apr;120(2):460-74 were used) were removed. Any fold change decrease in a gene with an FDR-corrected p-value < 0.25 at any time point after DBP500 exposure in the rat was considered as decreased. As in step 4, compari…
6) Taking the genes from step 5, genes with decreased expression in the mouse after DBP exposure were removed (mouse microarray data in Johnson et al., Toxicol Sci. 2011 Apr;120(2):460-74 were used). Genes with any decreased expression and an FDR q-value < 0.25 were removed. Even if only one probe set for a given gene met these criteria, the gene was removed.
7) Taking the genes from step 6, genes were retained that showed increased testis expression and an FDR-corrected p-value < 0.25 when comparing GD13 MafB-positive cell isolates from GD13 testis and ovary.

## Sheet: Up in Mafb+ from GD11 to GD13
probeset_id	gene symbol	gene name	Known Testis Cell Type Expression	FDR_GD13vsGD11	FC_GD13/GD11	FDR_GD13vsGD12	FC_GD13/GD12	GD11_AvgSig	GD12_AvgSig	GD13_AvgSig	11MafM1	11MafM2	11MafM3	12MafM1	12MafM2	12MafM3	13MafM1	13MafM2	13MafM3
10410065	Hsd17b3	hydroxysteroid (17-beta) dehydrogenase 3	Leydig	0.0669031	12.252	1	0.998479	104.309	1279.94	1278	162.881	77.4968	72.5487	1371.14	1472	996.692	2289.89	375.858	1168.25
10572693	Insl3	insulin-like 3	Leydig	0.0172986	1.31721	0.37275	1.12447	133.064	155.872	175.273	134.523	132.025	132.644	164.726	152.974	149.917	179.095	166.183	180.542
10533929	Scarb1	scavenger receptor class B, member 1	Leydig	0.0172384	4.24812	0.417348	2.19356	291.734	564.982	1239.32	310.912	295.495	268.795	451.264	716.527	527.154	894.361	1597.89	1225.72
10374083	Aebp1	AE binding protein 1	Leydig	0.01669	2.67173	0.373311	1.88516	417.899	592.265	1116.52	345.992	422.445	485.261	618.215	579.812	578.769	916.893	1440.71	991.938
10571054	Star	steroidogenic acute regulatory protein	Leydig	0.010395	6.52316	0.301063	3.22796	155.495	314.23	1014.32	159.879	156.53	150.077	375.457	332.989	234.243	622.246	1452.09	968.627
10596454	Alas1	aminolevulinic acid synthase 1	Leydig	0.00961757	4.71168	0.16576	3.13742	268.508	403.236	1265.12	282.358	245.127	278.038	427.627	482.307	299.774	940.366	1754.33	1100.67
10399908	Prkar2b	protein kinase, cAMP dependent regulatory, type II beta	Leydig	0.00647936	4.79546	0.187413	2.86383	635.126	1063.51	3045.72	458.833	834.07	612.475	1392.56	923.449	874.536	2744.41	3711.93	2680.83
10585794	Cyp11a1	cytochrome P450, family 11, subfamily a, polypeptide 1	Leydig	0.00342696	24.794	0.139384	6.73261	84.0567	309.553	2084.1	92.1168	75.276	84.7773	440.134	353.729	134.797	1515.34	2709.19	2027.78
10595148	Gsta2	glutathione S-transferase, alpha 2 (Yc2)	Leydig	0.00266595	12.4545	0.139384	4.24185	75.1473	220.64	935.922	75.2202	69.4366	80.785	256.827	299.345	105.747	853.835	921.022	1032.91
10500565	Hsd3b1	hydroxy-delta-5-steroid dehydrogenase, 3 beta- and steroid delta-isomerase 1	Leydig	0.00217797	10.0677	0.284166	2.46657	37.4773	152.969	377.308	34.9016	47.148	30.3821	146.977	198.14	113.789	333.019	447.715	351.19
10468239	Cyp17a1	cytochrome P450, family 17, subfamily a, polypeptide 1	Leydig	0.00063274	43.7578	0.155559	4.73147	47.8437	442.47	2093.53	51.9664	45.3893	46.1754	674.702	490.349	162.358	1879.4	2213.92	2187.28
10453487	Lhcgr	luteinizing hormone	Leydig	0.000570682	7.04102	0.00924344	5.16886	41.0203	55.8779	288.825	39.0301	39.4799	44.5509	60.8179	60.5495	46.2663	271.712	271.205	323.557
10410039	Ptch1	patched homolog 1	Leydig & Myoid	0.00602715	2.7305	1	1.11227	799.773	1963.35	2183.78	669.611	856.654	873.054	1811.29	1847.97	2230.8	1889.48	2334.92	2326.95
10467124	Acta2	actin, alpha 2, smooth muscle, aorta	Myoid & Interstitial Cells	0.0306533	4.88498	0.684265	2.16643	370.525	835.479	1810.01	286.108	447.008	378.459	973.898	1082.76	449.78	1852.93	1683.54	1893.55
10480734	Ptgds	prostaglandin D2 synthase (brain)	Sertoli	0.0836288	2.31535	1	0.751063	177.546	547.334	411.083	202.14	182.424	148.076	532.933	644.5	464.569	557.316	265.162	410.77
10362138	Vnn1	vanin 1	Sertoli	0.0318009	2.88483	1	0.931032	122.511	379.604	353.423	146.503	130.372	90.6578	374.426	438.653	325.732	503.794	252.876	303.6
10364903	Amh	anti-Mullerian hormone	Sertoli	0.0311713	2.91466	1	0.755788	77.1254	297.43	224.794	82.6524	75.0444	73.6794	272.417	363.968	255.906	292.443	116.21	265.73
10488642	Defb19	defensin beta 19	Sertoli	0.0289997	8.20441	1	0.999508	309.585	2541.21	2539.96	461.554	330.412	136.788	2680.78	2906.36	2036.49	3585.95	1945.57	2088.36
10403743	Inhba	inhibin beta-A		0.000454754	10.8943	0.139384	2.40058	162.668	738.22	1772.15	180.488	184.249	123.265	827.878	797.069	589.712	1676.02	1835.52	1804.91
10563077	Rcn3	reticulocalbin 3, EF-hand calcium binding domain		0.249913	1.41562	0.895362	1.33288	1834.61	1948.5	2597.11	1688.3	1863.14	1952.39	1675.25	2113.64	2056.61	2109.86	2872.45	2809.02
10596383	Col6a6	collagen, type VI, alpha 6		0.249911	1.12928	1	0.989406	184.067	210.088	207.862	193.2	184.341	174.659	215.596	204.338	210.33	202.245	197.438	223.903
10487433	Zfp661	zinc finger protein 661		0.249348	1.46225	1	1.09022	112.812	151.307	164.959	118.532	117.759	102.145	154.078	151.149	148.695	127.234	201.389	166.253
10394093	BC017643	cDNA sequence BC017643		0.249106	1.47036	1	1.06786	129.353	178.109	190.195	167.155	120.164	100.74	169.889	175.583	188.856	164.364	183.1	223.123
10451081	Ccdc94	coiled-coil domain containing 94		0.248534	1.16239	0.963217	1.17757	163.992	161.878	190.622	172.818	149.932	169.224	176.252	160.932	148.449	175.421	197.303	199.143
10407955	Epdr1	ependymin related protein 1 (zebrafish)		0.248534	1.30359	1	0.937004	102.673	142.842	133.843	117.199	90.5068	100.313	153.817	133.14	141.569	148.283	123.76	129.488
10601412	Lpar4	lysophosphatidic acid receptor 4		0.248143	1.31851	0.95307	1.2086	525.359	573.137	692.694	527.405	495.429	553.243	540.764	642.2	536.447	632.059	612.87	833.152
10538354	1200009O22Rik	RIKEN cDNA 1200009O22 gene		0.247881	1.29487	0.831384	1.26845	361.555	369.086	468.168	348.886	359.732	376.046	369.088	371.246	366.925	414.381	507.618	482.504
10468668	Afap1l2	actin filament associated protein 1-like 2		0.24518	1.3303	0.950122	1.19186	201.909	225.362	268.599	197.605	219.679	188.443	222.142	218.572	235.372	219.523	301.11	285.164
10509379	Usp48	ubiquitin specific peptidase 48		0.24502	1.20862	1	1.01388	1180.67	1407.44	1426.98	1041.78	1211.92	1288.3	1478.48	1394.43	1349.41	1471.97	1500.47	1308.51
10424676	Ly6e	lymphocyte antigen 6 complex, locus E		0.244689	1.50931	1	1.0907	393.556	544.601	593.996	370.928	459.852	349.887	447.869	746.006	439.929	634.496	580.369	567.124
10582378	Fam38a	family with sequence similarity 38, member A		0.244024	1.18066	1	0.919522	254.187	326.376	300.11	249.841	238.898	273.822	374.51	312.592	292.026	298.828	300.805	300.696
10553935	Tarsl2	threonyl-tRNA synthetase-like 2		0.244024	1.27688	1	0.927392	131.848	181.535	168.354	124.562	133.68	137.301	178.787	202.825	162.991	167.77	149.167	188.125
10370690	ORF61	open reading frame 61		0.243475	1.16064	0.691338	1.15396	300.182	301.921	348.404	289.819	300.945	309.783	314.02	284.484	307.258	338.65	351.801	354.761
10594645	Rab8b	RAB8B, member RAS oncogene family		0.242468	1.31761	1	1.15048	1291.31	1478.88	1701.43	1190.97	1274.75	1408.2	1365.24	1403.8	1667.61	1451.85	1722.41	1930.03
10407792	Gpr137b-ps	G protein-coupled receptor 137B, pseudogene		0.242175	1.25527	1	1.04387	323.003	388.416	405.456	360.944	310.154	297.911	337.129	442.291	385.828	421.819	421.899	372.65
10404885	Gmpr	guanosine monophosphate reductase		0.239938	1.3427	1	0.798361	182.324	306.637	244.807	198.848	158.577	189.547	316.561	341.404	261.948	244.098	221.954	268.369
10467110	Lipo1	lipase, member O1		0.239895	1.56011	1	1.32823	325.853	382.741	508.366	327.898	223.211	426.449	325.289	380.256	442.676	486.346	534.74	504.013
10413502	Actr8	ARP8 actin-related protein 8 homolog (S. cerevisiae)		0.2398	1.28873	0.859849	1.29295	412.972	411.625	532.211	415.682	424.673	398.56	409.514	423.466	401.897	500.17	617.363	479.099
10481056	Notch1	Notch gene homolog 1 (Drosophila)		0.239166	1.25688	1	1.11313	151.287	170.824	190.149	146.268	145.981	161.613	178.296	167.079	167.097	179.169	192.371	198.908
10406551	Ssbp2	single-stranded DNA binding protein 2		0.239166	1.32608	0.803803	1.25708	569.984	601.267	755.844	565.402	551.572	592.977	494.504	661.236	648.062	697.341	743.29	826.9
10463355	Scd2	stearoyl-Coenzyme A desaturase 2		0.238986	1.28307	0.709425	1.23388	1277.17	1328.08	1638.69	1345.93	1316.82	1168.74	1204.23	1485.32	1294.67	1683.1	1552.35	1680.61
10346810	Pard3b	par-3 partitioning defective 3 homolog B (C. elegans)		0.238863	1.21402	0.879636	1.21721	199.967	199.444	242.764	190.751	203.107	206.045	201.849	200.339	196.143	225.644	257.504	245.145
10363541	Ass1	argininosuccinate synthetase 1		0.23744	3.05655	0.955368	1.91675	57.5134	91.714	175.793	36.8571	88.685	46.9982	42.6722	169.717	62.7526	203.81	162.158	161.41
10453811	Greb1l	growth regulation by estrogen in breast cancer-like		0.236621	1.67849	1	0.9906	196.251	332.532	329.406	240.333	210.936	137.485	285.404	313.99	398.201	281.602	349.337	357.279
10358529	Hmcn1	hemicentin 1		0.236154	1.68088	1	1.31549	721.414	921.795	1212.61	673.954	982.709	507.578	826.913	820.076	1118.39	1145.41	1124.77	1367.65
10399061	Esyt2	extended synaptotagmin-like protein 2		0.234935	1.2078	0.931581	1.13683	641.701	681.763	775.048	609.462	639.616	676.025	704.561	701.945	638.783	749.36	841.604	734.181
10394471	Sdc1	syndecan 1		0.234763	1.30898	0.972625	1.10918	234.614	276.875	307.105	237.361	217.281	249.2	285.068	257.453	288.104	294.371	311.072	315.873
10389617	Ppm1e	protein phosphatase 1E (PP2C domain containing)		0.233982	1.35077	0.93936	1.27274	114.303	121.31	154.397	99.5454	104.978	138.386	132.311	111.091	120.529	128.738	186.696	147.755
10557960	Tgfb1i1	transforming growth factor beta 1 induced transcript 1		0.233982	1.43192	0.955663	1.35682	297.025	313.465	425.317	248.99	289.484	352.602	314.971	336.523	288.9	406.558	415.542	453.85
10454993	Hars2	histidyl-tRNA synthetase 2, mitochondrial (putative)		0.233898	1.28781	1	1.14418	409.497	460.9	527.353	375.775	399.221	453.494	425.825	497.992	458.883	543.936	450.978	587.146
10496373	Ddit4l	DNA-damage-inducible transcript 4-like		0.233898	1.50897	1	0.944856	356.985	570.12	538.681	434.759	334.948	301.247	442.661	559.246	708.452	487.371	545.594	583.078
10560919	Atp1a3	ATPase, Na+		0.233898	2.32348	0.955663	1.84277	132.131	166.6	307.005	127.478	140.835	128.081	170.011	152.672	177.117	234.679	468.512	217.823
10419854	Slc7a8	solute carrier family 7 (cationic amino acid transporter, y+ system), member 8		0.233134	1.98657	0.824544	1.88472	79.3778	83.6672	157.69	82.186	75.5512	80.3963	81.3438	86.4962	83.1616	117.686	241.179	114.203
10463282	Entpd7	ectonucleoside triphosphate diphosphohydrolase 7		0.231709	1.44751	1	1.15783	136.651	170.839	197.803	152.628	130.351	126.974	177.466	169.444	165.608	161.422	261.571	170.417
10478928	Tshz2	teashirt zinc finger family member 2		0.231264	1.43013	1	1.21636	1037.93	1220.33	1484.37	1120.07	1017.02	976.702	1236.1	1115.56	1309.34	1141.34	1714.63	1597.13
10347036	Mtap2	microtubule-associated protein 2		0.231017	1.31243	1	0.971903	211.462	285.554	277.531	204.191	219.779	210.417	317.101	274.41	265.15	282.727	278.18	271.686
10461423	Fads3	fatty acid desaturase 3		0.23045	1.41583	0.916777	1.31273	177.392	191.325	251.158	194.492	151.956	185.729	206.8	189.675	177.501	231.107	288.041	234.326
10546430	Adamts9	a disintegrin-like and metallopeptidase (reprolysin type) with thrombospondin type 1 motif, 9		0.229827	1.70029	1	1.16126	950.551	1391.78	1616.22	925.556	958.863	967.235	1201.43	1583.16	1390.77	2080.98	1664.4	1103.27
10509280	Hspg2	perlecan (heparan sulfate proteoglycan 2)		0.229435	1.17542	1	1.03092	385.805	439.883	453.482	374.254	377.624	405.536	445.626	408.606	465.416	419.115	477.01	464.322
10358339	Cfh	complement component factor h		0.229435	1.64256	1	1.28377	291.23	372.625	478.363	287.499	244.823	341.37	317.493	394.8	405.582	350.971	596.999	487.12
10428328	Slc25a32	solute carrier family 25, member 32		0.229435	2.05769	0.988257	1.42388	85.5142	123.58	175.962	113.664	70.7342	72.1441	109.69	128.598	132.451	219.456	112.514	195.916
10482237	Nr5a1	nuclear receptor subfamily 5, group A, member 1		0.228212	1.29153	0.931581	1.20631	308.106	329.874	397.93	321.941	307.28	295.098	320.501	317.291	351.83	340.169	466.339	387.283
10401900	Sel1l	sel-1 suppressor of lin-12-like (C. elegans)		0.227518	1.60636	0.984683	1.37535	471.507	550.705	757.411	386.696	470.841	556.984	584.467	626.4	441.247	693.868	902.237	676.128
10364784	Reep6	receptor accessory protein 6		0.227154	1.37199	1	1.18952	184.451	212.745	253.065	187.348	167.032	198.974	199.43	189.608	249.195	222.891	273.745	262.559
10469951	Rnf208	ring finger protein 208		0.2269	1.29405	1	1.1325	166.767	190.556	215.805	182.752	152.092	165.457	205	181.239	185.43	244.46	210.272	192.684
10604226	C1galt1c1	C1GALT1-specific chaperone 1		0.2269	1.42288	0.866788	1.34316	837.254	886.949	1191.31	932.715	830.269	748.779	796.188	1069.58	795.076	1280.18	1282.31	1011.45
10603583	Srpx	sushi-repeat-containing protein		0.226708	1.31738	0.680174	1.47456	100.476	89.7657	132.365	95.544	83.5911	122.293	85.5829	87.6605	96.0536	131.291	150.386	115.418
10578916	Sc4mol	sterol-C4-methyl oxidase-like		0.226708	2.16604	0.365854	2.95781	413.829	303.053	896.371	348.68	411.043	481.765	219.745	341.86	347.553	879.256	954.31	855.548
10412624	Pxk	PX domain containing serine		0.226197	1.18944	0.941916	1.13141	228.368	240.081	271.63	231.299	241.911	211.894	248.036	245.231	226.976	248.639	273.978	292.273
10560043	Zfp329	zinc finger protein 329		0.226197	1.30455	1	1.03075	502.077	635.446	654.984	520.563	436.545	549.123	567.507	653.875	684.957	596.987	672.346	695.617
10431266	Cerk	ceramide kinase		0.225725	1.15247	1	1.00015	166.997	192.429	192.458	170.896	166.921	163.173	205.644	184.471	187.173	179.627	204.211	193.537
10461721	Mpeg1	macrophage expressed gene 1		0.225725	1.44697	1	1.3157	105.789	116.343	153.073	109.713	83.7854	123.868	111.42	123.524	114.086	163.946	165.083	130.188
10377148	Myh8	myosin, heavy polypeptide 8, skeletal muscle, perinatal		0.225338	1.39495	1	1.12518	118.378	146.76	165.131	124.577	120.886	109.672	167.908	128.466	143.906	177.341	160.915	157.138
10554521	Pde8a	phosphodiesterase 8A		0.224672	1.29569	1	0.976052	245.134	325.412	317.619	238.505	279.455	217.443	361.44	324.547	290.249	325.403	334.714	292.739
10374466	Rab1	RAB1, member RAS oncogene family		0.224344	1.13534	0.95627	1.07694	4519.49	4764.58	5131.16	4782.78	4390.61	4385.09	4548.75	4884.47	4860.53	5091.32	5101.96	5200.21
10573823	Chd9	chromodomain helicase DNA binding protein 9		0.224344	1.2451	0.914353	1.17614	617.733	653.951	769.141	624.609	615.924	612.666	589.488	670.257	702.109	684.002	806.629	816.792
10487937	Prokr2	prokineticin receptor 2		0.224344	3.30542	1	1.1315	348.442	1017.89	1151.75	656.805	280.15	108.371	881.77	1216.02	955.892	861.021	1179.17	1415.04
10512129	B4galt1	UDP-Gal:betaGlcNAc beta 1,4- galactosyltransferase, polypeptide 1		0.223549	1.26242	1	1.01779	800.015	992.302	1009.96	825.862	861.959	712.224	1038.21	1023.01	915.683	1011.06	953.89	1064.93
10421932	Pcdh9	protocadherin 9		0.221682	1.63774	1	0.985272	230.289	382.792	377.155	204.511	260.602	225.754	480.047	388.134	280.196	381.271	409.065	341.127
10491615	4932438A13Rik	RIKEN cDNA 4932438A13 gene		0.220652	1.35366	0.846885	1.32424	107.586	109.976	145.635	91.2442	97.9627	133.551	112.935	105.56	111.434	138.222	129.04	169.642
10529873	Rab2a	RAB2A, member RAS oncogene family		0.219931	1.16364	0.343345	1.24507	2395.09	2238.45	2787.02	2635.52	2239.2	2310.54	2143.46	2342.34	2229.54	2692.47	2741.17	2927.43
10554129	B130024G19Rik	RIKEN cDNA B130024G19 gene		0.219699	1.70279	1	1.33339	591.827	755.783	1007.75	692.724	432.342	650.414	733.293	832.58	701.478	989.256	854.527	1179.48
10368647	Dse	dermatan sulfate epimerase		0.217394	1.35358	1	1.09564	215.329	266.022	291.465	231.95	197.577	216.461	238.16	314.856	245.049	279.612	336.134	258.648
10602180	Tmem164	transmembrane protein 164		0.21725	1.48831	0.950122	1.34686	588.998	650.857	876.614	556.651	619.166	591.177	650.494	685.173	616.904	653.794	1039.15	936.9
10435733	Igsf11	immunoglobulin superfamily, member 11		0.216906	1.18583	1	0.979271	129.503	156.819	153.568	132.65	121.104	134.756	176.748	133.812	159.897	151.4	154.999	154.306
10362896	Cd24a	CD24a antigen		0.216906	1.20254	1	0.995216	4978.67	6015.84	5987.06	5217.95	4971.69	4746.37	5764.29	6422.57	5860.65	5677.9	5900.9	6382.37
10587012	Ccpg1	cell cycle progression 1		0.216906	1.27128	0.945596	1.20032	404.418	428.326	514.127	380.053	442.79	390.411	377.297	439.472	468.209	498.179	526.142	518.059
10466110	Ms4a10	membrane-spanning 4-domains, subfamily A, member 10		0.215905	1.29159	1	1.15234	90.3051	101.218	116.637	91.8612	77.9988	101.055	121.022	86.1328	96.4982	111.796	119.851	118.265
10396936	Smoc1	SPARC related modular calcium binding 1		0.215795	1.17272	1	1.04377	516.104	579.864	605.246	516.468	543.355	488.489	606.966	522.13	610.495	625.849	597.768	592.121
10376864	Ubb	ubiquitin B		0.215018	1.41145	1	1.14698	3111.37	3828.78	4391.54	3840.84	3071.99	2421.26	3893.15	4069.4	3523.8	4545.7	4008.45	4620.48
10529445	Lrpap1	low density lipoprotein receptor-related protein associated protein 1		0.214861	1.31709	1	1.0882	722.317	874.248	951.36	651.151	696.905	818.896	931.128	913.588	778.027	853.11	1109.93	891.043
10392863	Grin2c	glutamate receptor, ionotropic, NMDA2C (epsilon 3)		0.213233	1.24045	1	1.12085	94.7543	104.865	117.537	91.7013	96.7539	95.8077	114.524	106.702	93.3681	120.791	123.927	107.894
10524844	Taok3	TAO kinase 3		0.212522	1.57602	0.967617	1.3932	142.525	161.228	224.622	142.525	146.476	138.573	156.581	165.07	162.033	185.746	309.323	178.797
10364194	Lss	lanosterol synthase		0.212522	1.8099	0.504248	1.97205	171.113	157.044	309.698	145.877	158.115	209.349	156.039	163.791	151.301	202.1	396.229	330.766
10433034	Atf7	activating transcription factor 7		0.211876	1.51105	1	1.17185	498.532	642.834	753.308	630.989	382.125	482.481	579.725	733.565	615.213	698.845	786.137	774.941
10350630	Fam129a	family with sequence similarity 129, member A		0.211207	2.06834	0.701846	2.16865	109.093	104.047	225.641	100.848	94.4898	131.94	108.854	91.2189	112.067	148.364	343.289	185.269
10496251	Bdh2	3-hydroxybutyrate dehydrogenase, type 2		0.208919	1.3616	0.346009	1.5194	114.106	102.256	155.368	122.607	117.59	102.122	120.996	94.5724	91.2008	147.971	171.028	147.104
10539421	Mobkl1b	MOB1, Mps One Binder kinase activator-like 1B (yeast)		0.208812	1.20473	1	1.08452	542.141	602.235	653.136	527.753	567.716	530.954	580.294	640.087	586.325	732.779	612.205	614.424
10454077	Taf4b	TAF4B RNA polymerase II, TATA box binding protein (TBP)-associated factor		0.208622	1.2955	0.869768	1.26318	103.454	106.101	134.024	101.947	107.885	100.53	109.393	94.8606	114.049	121.654	120.424	159.995
10537463	Agk	acylglycerol kinase		0.208199	1.18294	0.569063	1.23023	496.722	477.628	587.593	525.321	444.412	520.433	484.999	477.218	470.665	612.096	584.786	565.896
10604347	Smarca1	SWI		0.208199	1.18513	1	0.926143	1509.81	1932.02	1789.32	1479.85	1554.14	1495.45	1817.78	2040.78	1937.49	1782.37	1831.69	1753.92
10348653	Gpc1	glypican 1		0.208199	1.20704	1	1.05809	129.107	147.282	155.837	123.924	126.324	137.074	133.311	150.771	157.764	141.423	149.289	176.8
10375973	Taf13	TAF13 RNA polymerase II, TATA box binding protein (TBP)-associated factor		0.207246	1.47671	1	0.890527	741.42	1229.46	1094.87	857.057	630.188	737.016	1084	1518.01	1086.37	1036.16	1135.53	1112.91
10369485	Col13a1	collagen, type XIII, alpha 1		0.207011	1.17705	0.942103	1.10745	179.465	190.743	211.238	190.623	175.712	172.06	198.575	175.589	198.066	193.855	217.48	222.379
10405191	Secisbp2	SECIS binding protein 2		0.207011	1.28728	1	1.0636	145.33	175.893	187.079	151.387	136.928	147.675	171.808	171.902	183.969	178.895	214.169	168.173
10390271	Nfe2l1	nuclear factor, erythroid derived 2,-like 1		0.206985	1.1768	0.691338	1.21545	865.587	838.064	1018.62	795.015	905.938	895.807	785.69	852.98	875.524	970.378	1132.97	952.517
10380297	Cox11	COX11 homolog, cytochrome c oxidase assembly protein (yeast)		0.206985	1.24499	1	1.04288	277.565	331.358	345.566	306.314	273.905	252.476	319.701	344.462	329.911	324.813	365.215	346.668
10474545	Slc12a6	solute carrier family 12, member 6		0.206838	1.14251	1	0.997553	293.539	336.193	335.37	282.218	333.236	265.161	339.329	338.55	330.701	345.835	315.688	344.588
10466624	Aldh1a7	aldehyde dehydrogenase family 1, subfamily A7		0.205523	1.86927	1	0.67354	180.905	502.063	338.16	183.178	228.747	130.79	367.06	625.15	513.979	231.698	464.992	317.789
10529118	Eif2b4	eukaryotic translation initiation factor 2B, subunit 4 delta		0.205397	1.10827	0.412927	1.1891	151.601	141.295	168.015	158.227	145.258	151.318	154.839	143.626	125.421	165.283	179.676	159.085
10545771	Cyp26b1	cytochrome P450, family 26, subfamily b, polypeptide 1		0.205063	1.48715	1	1.10991	147.818	198.058	219.827	153.808	159.378	130.268	179.892	195.39	218.891	157.96	269.636	231.886
10461439	Fads1	fatty acid desaturase 1		0.203854	1.29865	0.134507	1.8385	790.868	558.641	1027.06	761.804	812.438	798.363	533.456	584.037	558.429	896.539	1010.05	1174.6
10567297	Itpripl2	inositol 1,4,5-triphosphate receptor interacting protein-like 2		0.203854	1.4342	1	0.95222	158.519	238.756	227.348	181.336	164.526	129.695	200.143	244.475	271.649	229.393	196.982	255.67
10373515	Suox	sulfite oxidase		0.20359	1.31936	1	1.14472	163.58	188.536	215.821	170.585	182.278	137.877	180.031	199.305	186.271	189.88	239.087	218.495
10564960	Furin	furin (paired basic amino acid cleaving enzyme)		0.202287	1.28536	1	1.08793	190.122	224.623	244.375	181.259	195.987	193.118	280.857	183.637	209.376	237.173	252.944	243.009
10487011	Gatm	glycine amidinotransferase (L-arginine:glycine amidinotransferase)		0.202287	3.03395	1	0.865714	579.819	2032.01	1759.14	893.458	569.095	276.903	2318.46	1964.88	1812.69	2602.48	1024.11	1650.83
10477250	Hck	hemopoietic cell kinase		0.202287	1.33798	1	0.969388	105.362	145.424	140.972	105.701	98.3456	112.039	120.909	147.485	167.878	127.351	147.889	147.677
10516765	Serinc2	serine incorporator 2		0.202287	1.37845	0.93936	1.23923	196.065	218.091	270.264	190.449	211.115	186.629	198.456	220.165	235.652	279.099	245.155	286.539
10449775	Notch3	Notch gene homolog 3 (Drosophila)		0.202287	1.4277	1	1.23047	244.801	284.041	349.504	221.372	230.031	283.001	304.227	272.963	274.934	324.564	364.679	359.269
10447594	Dynlt1a	dynein light chain Tctex-type 1A		0.202217	1.20599	1	0.942447	3608.77	4617.9	4352.13	3348.48	4031.49	3446.35	4442.42	4949.46	4461.83	4404.31	4184.32	4467.76
10561810	Zfp14	zinc finger protein 14		0.202217	1.25517	0.997947	1.14315	113.022	124.097	141.861	117.665	107.748	113.653	117.636	126.201	128.455	134.3	156.712	134.571
10507484	Eri3	exoribonuclease 3		0.201661	1.21706	0.831384	1.17712	406.598	420.396	494.854	431.587	413.412	374.796	424.45	455.527	381.21	478.938	466.474	539.152
10564795	Plin1	perilipin 1		0.201534	1.70976	0.95627	1.47407	150.605	174.685	257.497	170.631	139.529	141.654	172.888	170.637	180.531	173.888	281.745	316.859
10443007	Neurl1B	neuralized homolog 1B (Drosophila)		0.201428	1.32281	1	1.17486	149.065	167.837	197.185	160.403	138.093	148.699	155.322	169.37	178.818	177.824	210.474	203.258
10585338	Kdelc2	KDEL (Lys-Asp-Glu-Leu) containing 2		0.199704	1.35947	0.685054	1.36567	191.99	191.119	261.005	166.699	194.79	214.48	195.639	182.725	194.993	300.021	242.615	240.38
10584435	Vwa5a	von Willebrand factor A domain containing 5A		0.199388	1.29458	1	1.17026	150.909	166.94	195.364	130.014	165.8	156.912	188.017	161.284	151.519	176.26	212.751	197.08
10354732	Hspd1	heat shock protein 1 (chaperonin)		0.19936	1.14645	0.950122	1.08059	2541.97	2696.9	2914.24	2473.12	2509.97	2642.81	2716.01	2537.21	2837.49	2897.4	2930.71	2914.62
10489377	Serinc3	serine incorporator 3		0.19936	1.16114	1	0.987404	4856.24	5710.7	5638.77	4969.58	5026.3	4572.85	5370.49	5796.46	5965.15	5838.2	5421.27	5656.84
10602068	Mid2	midline 2		0.19936	1.69059	1	0.95494	111.878	198.065	189.14	107.783	96.4168	131.434	203.889	199.756	190.55	224.893	142.549	199.977
10538247	Npy	neuropeptide Y		0.19936	1.85372	0.544655	1.95231	188.514	178.994	349.452	188.587	174.203	202.752	194.758	162.864	179.36	392.85	438.071	217.434
10540241	Arl6ip5	ADP-ribosylation factor-like 6 interacting protein 5		0.19933	1.34014	0.972881	1.13886	303.224	356.817	406.364	315.975	308.303	285.394	305.909	406.363	358.179	385.566	431.21	402.315
10578521	Snx25	sorting nexin 25		0.19933	1.35648	0.970704	1.25799	318.313	343.232	431.784	257.729	319.102	378.109	345.593	350.904	333.2	424.154	457.308	413.889
10504450	Glipr2	GLI pathogenesis-related 2		0.19933	1.45258	1	1.05504	331.359	456.214	481.326	272.222	371.919	349.935	461.025	486.521	421.096	466.048	599.255	378.674
10375121	C530030P08Rik	RIKEN cDNA C530030P08 gene		0.199147	3.73426	1	1.76681	189.201	399.888	706.525	224.406	60.0966	283.101	382.4	484.872	332.394	542.945	1101.38	475.251
10483178	Cobll1	Cobl-like 1		0.198702	1.62902	1	1.12531	107.864	156.146	175.713	126.251	98.8068	98.5339	206.315	123.982	138.142	135.127	219.763	172.248
10606083	Cited1	Cbp		0.196346	2.30591	1	1.37725	125.582	210.259	289.579	144.235	119.307	113.204	245.435	184.705	200.638	424.981	153.678	290.079
10447317	Epas1	endothelial PAS domain protein 1		0.195711	1.52846	1	1.30245	165.007	193.64	252.207	203.518	137.845	153.657	200.096	179.263	201.561	226.846	299.158	230.617
10362115	1110021L09Rik	RIKEN cDNA 1110021L09 gene		0.195711	1.57534	0.970061	1.28358	188.076	230.827	296.284	169.362	217.203	177.665	206.631	266.835	219.014	338.115	231.668	319.069
10595831	Zbtb38	zinc finger and BTB domain containing 38		0.195106	1.16001	1	1.03778	127.944	143.013	148.416	131.268	119.309	133.254	139.375	138.649	151.016	142.086	143.231	159.932
10489850	Znfx1	zinc finger, NFX1-type containing 1		0.194779	1.35078	1	1.15657	119.958	140.101	162.037	117.692	119.8	122.382	148.269	130.354	141.68	187.996	155.321	142.794
10350800	Tor1aip2	torsin A interacting protein 2		0.194758	1.39303	1	1.0614	181.371	238.041	252.656	193.711	156.68	193.721	236.375	225.539	252.208	285.095	213.703	259.169
10415176	Dhrs4	dehydrogenase		0.194392	1.18518	0.684265	1.20954	783.303	767.524	928.353	789.661	816.134	744.114	734	781.246	787.326	945.405	955.435	884.22
10364239	Slc19a1	solute carrier family 19 (sodium		0.192949	1.16602	0.928703	1.06783	206.841	225.861	241.181	200.174	216.752	203.597	226.026	229.081	222.475	226.215	260.399	236.93
10448483	Ntn3	netrin 3		0.192822	1.19898	1	1.12301	157.475	168.128	188.81	150.739	152.856	168.83	170.89	171.86	161.636	198.086	177.392	190.95
10395376	Ankmy2	ankyrin repeat and MYND domain containing 2		0.19281	1.36789	0.963226	1.21627	503.612	566.392	688.884	515.851	538.958	456.026	524.941	587.01	587.226	798.377	645.404	622.87
10368675	Marcks	myristoylated alanine rich protein kinase C substrate		0.192559	1.14544	0.843342	1.1246	4572.55	4657.3	5237.58	4668.44	4460.59	4588.63	4428.12	4867.42	4676.35	5060.92	5183.74	5468.07
10460603	Efemp2	epidermal growth factor-containing fibulin-like extracellular matrix protein 2		0.192559	1.20514	0.983719	1.11307	1164.53	1260.85	1403.42	1098.78	1264.02	1130.78	1263.9	1342.05	1176.61	1364.44	1486.27	1359.57
10439392	Gtf2e1	general transcription factor II E, polypeptide 1 (alpha subunit)		0.192559	1.43246	1	1.30547	242.607	266.206	347.525	243.143	250.633	234.045	229.111	266.175	303.332	371.717	279.473	391.384
10530130	Rell1	RELT-like 1		0.192162	1.31352	1	1.15925	405.275	459.209	532.337	403.066	420.591	392.167	485.207	468.604	423.815	439.574	614.156	543.283
10607658	Reps2	RALBP1 associated Eps domain containing protein 2		0.191472	1.4531	0.931581	1.28544	254.408	287.592	369.682	214.008	291.744	257.474	286.544	287.562	288.67	298.92	382.305	427.82
10349711	Slc41a1	solute carrier family 41, member 1		0.190742	1.42997	0.843342	1.43602	335.828	334.413	480.223	260.782	350.565	396.138	326.567	345.779	330.893	513.64	484.021	443.008
10394477	Laptm4a	lysosomal-associated protein transmembrane 4A		0.189689	1.18183	1	1.0798	3196.45	3498.45	3777.64	3211.65	3331.1	3046.6	3322.44	3693.84	3479.08	3599.73	3662.78	4070.42
10503376	Gm11818	predicted gene 11818		0.189635	1.91073	1	1.12454	76.4782	129.945	146.129	92.8573	65.9107	70.6666	156.325	103.366	130.144	99.1674	130.237	208.982
10456346	Sec11c	SEC11 homolog C (S. cerevisiae)		0.188975	1.30719	0.983719	1.20851	268.933	290.894	351.547	298.257	265.196	243.346	300.157	291.399	281.125	314.694	383.666	356.281
10524874	Vsig10	V-set and immunoglobulin domain containing 10		0.188975	1.52076	0.997947	0.850776	148.972	266.288	226.551	168.955	135.966	141.996	306.831	294.785	197.248	211.314	252.58	215.76
10453736	Unkl	unkempt-like (Drosophila)		0.188027	1.35751	1	1.11496	153.032	186.324	207.743	189.286	123.695	146.115	175.591	189.653	193.727	197.554	213.168	212.506
10392464	Fam20a	family with sequence similarity 20, member A		0.188027	1.48651	1	1.30681	78.379	89.1574	116.511	88.3091	62.7568	84.0712	96.2362	86.6894	84.5468	123.144	99.314	127.077
10485213	Cd82	CD82 antigen		0.187493	1.3426	0.885816	1.30662	232.068	238.459	311.575	270.618	226.954	198.633	209.391	269.974	236.013	312.869	314.992	306.865
10580010	Pkn1	protein kinase N1		0.187091	1.18046	1	1.02798	215.275	247.206	254.123	214.609	213.328	217.887	243.211	257.652	240.754	270.264	263.194	228.912
10529206	Fndc4	fibronectin type III domain containing 4		0.187091	1.36739	0.897005	1.27906	188.142	201.135	257.263	190.758	198.721	174.946	204.386	209.483	189.535	241.559	272.501	257.728
10460253	Aldh3b2	aldehyde dehydrogenase 3 family, member B2		0.187043	2.46824	0.701279	2.31962	51.395	54.6878	126.855	51.393	48.3281	54.4638	55.7052	52.2876	56.0706	64.746	169.331	146.488
10488673	Foxs1	forkhead box S1		0.186888	1.53293	1	1.11645	142.981	196.319	219.18	170.011	140.604	118.328	187.4	186.473	215.084	205.576	233.559	218.403
10607910	Msl3	male-specific lethal 3 homolog (Drosophila)		0.18515	1.50629	1	1.05959	423.579	602.148	638.031	508.203	398.514	364.021	506.076	652.194	648.175	559.298	616.966	737.83
10507500	Slc6a9	solute carrier family 6 (neurotransmitter transporter, glycine), member 9		0.184945	1.35963	1	1.22075	247.76	275.945	336.861	240.353	264.239	238.687	302.715	249.395	275.725	278.778	381.912	349.892
10569319	Ctsd	cathepsin D		0.18486	1.4382	0.821228	1.32594	549.765	596.307	790.67	540.345	534.97	573.979	622.701	596.277	569.944	836.469	895.253	640.288
10587284	Elovl5	ELOVL family member 5, elongation of long chain fatty acids (yeast)		0.184029	1.86923	1	1.3993	516.178	689.53	964.859	530.956	364.358	653.222	519.323	696.576	852.69	914.898	1165.04	814.633
10573867	Rbl2	retinoblastoma-like 2		0.183594	1.27717	1	1.10425	222.915	257.822	284.7	223.975	233.884	210.886	245.987	263.537	263.943	305.224	268.53	280.345
10585721	Scamp2	secretory carrier membrane protein 2		0.183337	1.11152	1	1.03902	199.542	213.466	221.795	199.726	193.612	205.286	210.893	217.322	212.183	220.343	230.402	214.64
10440388	Hspa13	heat shock protein 70 family, member 13		0.183337	1.22817	1	1.08138	721.057	818.933	885.578	730.234	689.914	743.023	833.178	774.719	848.902	767.533	939.605	949.595
10362245	Epb4.1l2	erythrocyte protein band 4.1-like 2		0.183337	1.28429	0.973405	1.16616	1937.36	2133.61	2488.13	1812.38	1824.86	2174.84	2177.81	2166.74	2056.27	2254.64	2676.16	2533.59
10583732	Ldlr	low density lipoprotein receptor		0.183337	1.4988	0.713422	1.444	225.907	234.481	338.59	204.836	221.981	250.903	210.807	268.187	224.447	318.934	383.469	313.366
10456046	Pdgfrb	platelet derived growth factor receptor, beta polypeptide		0.183337	1.6221	0.772163	1.60423	502.455	508.051	815.032	415.551	457.889	633.924	537.032	495.538	491.583	636.526	953.135	855.436
10449266	Itfg3	integrin alpha FG-GAP repeat containing 3		0.183224	1.26458	1	0.98236	135.042	173.838	170.772	125.914	126.36	152.852	167.11	178.583	175.821	181.149	171.469	159.698
10543004	Pon2	paraoxonase 2		0.182802	1.34631	1	1.03118	140.804	183.833	189.566	142.642	145.429	134.343	190.402	173.278	187.82	153.21	237.297	178.191
10349383	Slc35f5	solute carrier family 35, member F5		0.181865	1.46745	1	1.2073	769.361	935.149	1129	601.744	862.877	843.463	871.098	1034.97	899.381	1133.06	1211.55	1042.4
10522530	Kit	kit oncogene		0.181697	2.18162	0.96465	1.65233	167.867	221.64	366.222	160.288	127.607	215.704	174.805	267.004	223.111	268.974	468.396	361.296
10521440	Afap1	actin filament associated protein 1		0.181696	1.2255	1	1.04884	164.726	192.471	201.872	165.861	160.924	167.395	196.713	174.807	205.893	202.722	173.955	228.939
10605766	Maged1	melanoma antigen, family D, 1		0.181169	1.18351	1	0.993769	2186.68	2604.18	2587.95	2213.08	2180.13	2166.84	2553.31	2694.63	2564.6	2947.67	2338.57	2477.61
10402268	Lgmn	legumain		0.178452	1.48817	1	1.04862	247.119	350.705	367.755	255.218	215.105	271.032	309.809	436.066	306.24	325.674	361.029	416.563
10355984	Serpine2	serine (or cysteine) peptidase inhibitor, clade E, member 2		0.176266	2.72447	1	0.837786	330.692	1075.41	900.96	439.681	292.239	260.156	1129.78	1109.82	986.624	1423.21	463.59	816.078
10528880	Lmbr1	limb region 1		0.175427	1.26439	1	1.03009	120.594	148.023	152.477	129.239	107.315	125.227	134.25	144.31	165.508	140.098	148.974	168.361
10487441	Mal	myelin and lymphocyte protein, T-cell differentiation protein		0.175427	1.29945	1	1.0048	104.931	135.701	136.352	106.86	111.892	96.0397	125.599	153.315	128.188	143.841	128.957	136.259
10512451	B230312A22Rik	RIKEN cDNA B230312A22 gene		0.174601	1.18297	0.997212	1.06968	104.661	115.746	123.811	111.495	96.3557	106.133	128.432	108.037	110.768	133.08	114.783	123.57
10435415	Sema5b	sema domain, seven thrombospondin repeats (type 1 and type 1-like), transmembrane domain (TM) and short cytoplasmic domain, (semaphorin) 5B		0.173506	1.3205	1	1.10218	205.749	246.504	271.692	212.497	205.997	198.753	256.724	220.718	262.07	273.64	237.58	303.857
10557488	Tbx6	T-box 6		0.170939	1.29037	0.897005	1.21268	85.2878	90.7516	110.052	95.3109	76.3271	84.2253	98.4755	86.9311	86.8481	118.326	108.699	103.133
10413125	Samd8	sterile alpha motif domain containing 8		0.170357	1.2858	1	1.15217	461.648	515.189	593.587	414.117	468.147	502.68	463.751	541.137	540.678	604.803	604.22	571.738
10416155	Kctd9	potassium channel tetramerisation domain containing 9		0.170224	1.53012	1	0.975117	293.812	461.039	449.567	284.956	299.911	296.57	515.835	394.078	473.203	517.347	406.231	425.123
10410115	1110018J18Rik	RIKEN cDNA 1110018J18 gene		0.169572	1.58288	1	1.28992	226.296	277.69	358.198	213.48	213.04	252.367	268.065	258.704	306.302	453.112	256.268	365.214
10439208	Sec22a	SEC22 vesicle trafficking protein homologe A (S. cerevisiae)		0.16947	1.24522	0.885816	1.23527	153.279	154.514	190.866	134.812	176.235	148.79	158.788	137.655	167.099	188.477	178.619	205.502
10607952	Vamp7	vesicle-associated membrane protein 7		0.16947	1.31256	0.86323	1.18637	379.891	420.3	498.63	400.239	352.509	386.924	435.257	366.565	459.078	481.422	512.847	501.62
10505028	Slc44a1	solute carrier family 44, member 1		0.16947	1.62772	1	1.09645	1149.68	1706.74	1871.36	1521.13	1049.07	878.843	1743.39	1805.52	1571.31	2131.9	1668.72	1813.44
10599174	Il13ra1	interleukin 13 receptor, alpha 1		0.169423	1.4084	1	1.10527	102.171	130.193	143.898	112.414	101.734	92.3657	113.964	140.333	136.282	131.029	138.839	161.827
10551822	Zfp382	zinc finger protein 382		0.168857	1.55841	0.905558	1.33598	133.058	155.211	207.358	136.479	125.352	137.343	127.893	166.423	171.315	200.761	177.586	243.727
10544133	Parp12	poly (ADP-ribose) polymerase family, member 12		0.168499	1.67852	0.950122	1.41429	120.226	142.688	201.801	131.799	126.569	102.31	166.992	122.805	138.266	187.931	161.566	255.908
10506939	Eps15	epidermal growth factor receptor pathway substrate 15		0.168163	1.49006	1	1.05368	723.411	1023.01	1077.92	734.737	560.851	874.645	940.234	1132.18	996.609	1178.98	1037.45	1017.34
10377859	Pld2	phospholipase D2		0.166824	1.18769	1	1.08815	101.497	110.781	120.547	106.144	103.049	95.2965	104.108	111.828	116.407	119.603	118.283	123.754
10553324	Tmem86a	transmembrane protein 86A		0.166824	1.58623	1	1.14365	225.454	312.704	357.623	273.994	207.609	194.76	301.47	341.274	295.368	317.74	415.303	339.826
10578690	Neil3	nei like 3 (E. coli)		0.166478	1.21359	1	1.033	246.9	290.065	299.636	240.608	256.455	243.637	290.976	253.525	325.693	276.595	323.837	298.476
10553967	Pcsk6	proprotein convertase subtilisin		0.166478	1.23028	1	1.04146	313.252	370.047	385.387	322.705	314.033	303.018	377.92	353.638	378.583	355.251	399.853	401.059
10564451	Mef2a	myocyte enhancer factor 2A		0.166478	1.23803	1	1.05582	1002.14	1175.07	1240.67	884.151	1056.37	1065.89	1194.5	1156.09	1174.64	1277.81	1195.57	1248.63
10587558	Dopey1	dopey family member 1		0.166478	1.32529	1	1.08563	177.867	217.132	235.725	171.43	172.103	190.068	196.61	207.692	247.093	254.365	220.712	232.098
10542677	Etnk1	ethanolamine kinase 1		0.166478	1.32959	0.543424	1.42194	652.106	609.754	867.034	593.926	570.698	791.693	605.113	636.35	587.8	843.385	955.254	802.462
10489065	Ndrg3	N-myc downstream regulated gene 3		0.166478	1.37855	1	1.05641	594.234	775.436	819.182	580.382	611.286	591.035	758.03	823.994	744.284	800.818	687.473	969.256
10451123	Slc29a1	solute carrier family 29 (nucleoside transporters), member 1		0.166478	1.40007	1	0.991067	129.665	183.177	181.541	146.515	130.761	111.719	162.351	211.086	176.094	161.823	203.828	178.971
10508249	Gm12942	predicted gene 12942		0.166478	1.4383	1	1.09974	163.496	213.83	235.157	167.031	157.98	165.478	227.134	223.999	190.358	292.912	224.246	188.313
10527970	Gtpbp10	GTP-binding protein 10 (putative)		0.166478	1.64971	1	1.03503	429.164	684.036	707.999	318.245	411.013	558.235	602.912	774.257	674.94	680.096	802.238	641.663
10568668	Adam12	a disintegrin and metallopeptidase domain 12 (meltrin alpha)		0.166478	2.01832	1	1.38412	155.925	227.37	314.707	132.529	132.488	202.76	270.387	211.683	200.039	252.801	396.777	294.543
10512499	Tpm2	tropomyosin 2, beta		0.166092	1.38246	0.335696	1.50175	629.287	579.303	869.967	599.031	658.839	629.99	627.731	639.06	471.119	861.926	926.756	821.218
10532620	Myo18b	myosin XVIIIb		0.165311	1.23743	0.999278	1.10935	1616.76	1803.42	2000.63	1750.59	1427.96	1671.75	1870.63	1715.47	1824.16	2052.49	1827.19	2122.2
10450075	H2-K1	histocompatibility 2, K1, K region		0.165142	1.47587	0.806337	1.32418	210.251	234.335	310.303	212.893	203.632	214.227	230.856	255.353	216.797	389.814	277.43	263.665
10421853	Lect1	leukocyte cell derived chemotaxin 1		0.165142	1.87898	1	1.39517	76.5823	103.139	143.896	75.6078	77.459	76.6801	117.451	108.417	83.5484	187.763	89.3149	154.611
10590844	Arhgap42	Rho GTPase activating protein 42		0.164938	1.19429	0.790212	1.17634	594.691	603.768	710.236	568.905	597.361	617.807	588.245	597.842	625.217	666.15	683.143	781.414
10524621	Oasl2	2'-5' oligoadenylate synthetase-like 2		0.164657	1.41072	0.564942	1.40955	105.473	105.56	148.792	95.4768	111.047	109.894	96.6011	123.179	96.8998	129.519	166.195	150.662
10527920	Cyp51	cytochrome P450, family 51		0.162814	1.52142	0.260983	1.84305	531.499	438.746	808.631	394.446	551.057	648.994	418.199	469.352	428.688	786.903	910.907	728.082
10591816	Dpy19l1	dpy-19-like 1 (C. elegans)		0.162599	1.2639	1	1.11574	429.193	486.185	542.456	401.27	415.17	471.14	462.073	496.049	500.435	594.348	524.504	508.517
10376201	Gpx3	glutathione peroxidase 3		0.162599	1.77182	1	1.12233	285.84	451.252	506.455	245.546	268.781	343.191	369.829	456.078	527.849	457.65	489.793	571.922
10491486	Atp11b	ATPase, class VI, type 11B		0.162196	1.19141	0.992725	1.07273	594.56	660.336	708.365	573.413	561.344	648.922	671.314	702.097	607.598	728.613	674.203	722.28
10365716	Ikbip	IKBKB interacting protein		0.161921	1.53025	1	1.13414	352.377	475.446	539.224	398.904	333.001	325.226	448.557	567.342	410.44	445.066	599.375	573.231
10364072	Ggt5	gamma-glutamyltransferase 5		0.161846	1.32566	0.92278	1.16348	84.3479	96.105	111.817	87.0267	85.6911	80.326	99.1933	101.942	87.1796	106.963	120.122	108.365
10410931	Vcan	versican		0.161704	1.36816	0.824865	1.29554	1503.45	1587.72	2056.96	1286.25	1610.55	1613.54	1417.26	1643.04	1702.85	1908.4	2035.55	2226.92
10586079	Itga11	integrin alpha 11		0.161623	1.30249	1	1.09357	107.215	127.699	139.647	117.223	103.893	100.529	127.908	121.908	133.28	150.153	119.445	149.343
10524698	Pla2g1b	phospholipase A2, group IB, pancreas		0.161134	1.50812	0.691709	1.37329	124.284	136.486	187.436	127.667	124.812	120.374	165.955	135.149	108.355	191.985	202.818	167.504
10591947	Acad8	acyl-Coenzyme A dehydrogenase family, member 8		0.160773	1.402	1	1.1847	333.836	395.068	468.037	300.29	305.499	395.718	376.794	424.622	383.789	449.026	535.443	419.642
10494509	Pias3	protein inhibitor of activated STAT 3		0.158628	1.42833	1	1.19121	140.53	168.504	200.723	146.904	143.517	131.168	141.7	186.77	177.041	175.508	200.63	226.032
10448755	Eme2	essential meiotic endonuclease 1 homolog 2 (S. pombe)		0.158332	1.23427	1	1.08821	232.422	263.618	286.871	240.277	217.953	239.036	294.027	260.322	236.506	269.064	299.384	292.166
10452571	Ptprm	protein tyrosine phosphatase, receptor type, M		0.158164	1.54214	0.955663	1.35275	127.156	144.958	196.093	115.885	114.123	151.461	149.972	156.777	128.126	173.58	226.505	188.193
10407209	Slc38a9	solute carrier family 38, member 9		0.158149	1.6662	0.781523	1.58021	294.593	310.623	490.851	294.051	334.191	255.536	299.791	347.764	284.314	555.301	517.301	399.95
10392087	Ccdc47	coiled-coil domain containing 47		0.158041	1.24682	0.739875	1.20492	1310.31	1355.88	1633.72	1240.69	1335.59	1354.65	1411.98	1324.45	1331.19	1703.17	1611.98	1586.01
10534120	Asl	argininosuccinate lyase		0.157407	1.27745	0.942103	1.20112	253.613	269.73	323.978	226.284	281.098	253.457	277.013	268.578	263.598	313.349	360.939	297.646
10354309	Col5a2	collagen, type V, alpha 2		0.157407	1.40351	1	1.12971	132.675	164.83	186.211	133.846	119.466	144.713	167.68	153.652	173.159	156.361	204.242	198.029
10383731	Smtn	smoothelin		0.157407	1.41785	1	1.05889	395.053	528.974	560.125	370.606	437.555	376.998	550.255	518.47	518.197	437.087	569.254	674.034
10426315	Lrrk2	leucine-rich repeat kinase 2		0.157407	1.44483	1	1.12027	83.6052	107.827	120.796	87.3554	79.1455	84.3148	107.719	123.536	92.2278	115.268	118.198	128.921
10407766	Lgals8	lectin, galactose binding, soluble 8		0.157407	1.57826	0.968921	1.29461	440.652	537.2	695.465	363.134	430.875	527.948	501.199	512.986	597.414	601.857	814.169	670.37
10362633	Rev3l	REV3-like, catalytic subunit of DNA polymerase zeta RAD54 like (S. cerevisiae)		0.156926	1.3087	1	1.01766	1155.3	1485.71	1511.94	1246.11	1190.16	1029.63	1347.86	1453.11	1656.17	1333.55	1480.06	1722.23
10492355	Mme	membrane metallo endopeptidase		0.156575	1.22789	1	0.949581	1713.79	2216.08	2104.35	1776.61	1822.73	1542.03	2136.21	2244.4	2267.64	2172.63	1997.73	2142.68
10393544	Cyth1	cytohesin 1		0.155797	1.30266	0.831384	1.23413	133.419	140.828	173.8	150.759	121.876	127.621	144.123	130.358	148.003	179.933	179.83	161.636
10571774	Aga	aspartylglucosaminidase		0.155797	1.43417	0.950122	1.2628	532.109	604.317	763.135	518.904	603.144	474.279	514.707	662.573	635.671	837.776	760.727	690.9
10502830	Nexn	nexilin		0.15538	1.75843	1	1.16902	313.789	471.995	551.774	325.375	308.423	307.568	429.144	584.162	402.68	580.804	434.255	640.264
10398025	Serpina3a	serine (or cysteine) peptidase inhibitor, clade A, member 3A		0.15538	2.02117	1	0.900411	257.69	578.442	520.835	370.906	209.792	192.371	515.363	723.688	496.276	600.543	371.38	590.583
10356088	Col4a4	collagen, type IV, alpha 4		0.154463	1.21667	1	1.03624	105.314	123.651	128.132	112.13	96.4846	107.327	121.686	114.717	134.551	124.671	129.919	129.808
10472962	Hoxd9	homeobox D9		0.153057	1.14299	1	1.00351	392.593	447.159	448.729	402.794	388.056	386.928	427.137	467.06	447.28	426.313	444.778	475.096
10593130	Sidt2	SID1 transmembrane family, member 2		0.152974	1.35674	0.960468	1.20602	793.121	892.239	1076.06	726.645	769.963	882.756	902.358	911.578	862.782	1196.9	1103.89	927.375
10560190	Ehd2	EH-domain containing 2		0.150265	1.43005	1	1.22968	88.9205	103.409	127.161	82.8984	89.6172	94.246	97.8566	98.8757	113.496	108.183	128.477	144.822
10442914	0610011F06Rik	RIKEN cDNA 0610011F06 gene		0.149051	1.25416	1	1.10249	164.595	187.239	206.429	169.195	179.185	145.405	173.578	179.52	208.619	220.417	199.152	199.719
10547869	Leprel2	leprecan-like 2		0.148873	1.48862	0.869695	1.31049	250.355	284.385	372.683	265.515	224.85	260.698	273.992	307.138	272.026	331.946	452.791	333.312
10380699	Copz2	coatomer protein complex, subunit zeta 2		0.148873	2.08633	0.917292	1.59262	782.131	1024.59	1631.78	886.112	880.572	579.71	770.382	1314.61	988.771	1366.12	2062.34	1466.89
10512851	Erp44	endoplasmic reticulum protein 44		0.14814	1.27876	0.955663	1.14518	613.026	684.532	783.915	625.699	606.931	606.448	659.117	793.3	601.179	787.249	776.382	788.113
10559207	Lsp1	lymphocyte specific 1		0.147811	1.54543	0.709425	1.41691	1032.46	1126.11	1595.59	1104.95	1055.78	936.65	1053.89	1272.63	1051.81	1292.65	1666.54	1827.58
10360053	Pcp4l1	Purkinje cell protein 4-like 1		0.146537	1.8706	1	0.981622	118.916	226.608	222.443	116.968	82.1728	157.606	209.587	227.467	242.77	190.936	213.538	262.857
10487906	Slc23a2	solute carrier family 23 (nucleobase transporters), member 2		0.146494	1.33057	0.89336	1.1451	277.146	322.035	368.762	263.996	252.967	314.474	278.421	356.516	331.168	325.732	401.978	378.576
10416215	Loxl2	lysyl oxidase-like 2		0.14447	1.56843	1	1.18038	454.675	604.152	713.128	399.758	442.416	521.852	617.415	605.446	589.595	589.33	785.699	764.355
10593591	Acat1	acetyl-Coenzyme A acetyltransferase 1		0.143397	1.27139	1	0.987675	413.771	532.628	526.063	374.44	446.427	420.446	515.627	536.187	546.07	478.678	582.501	517.011
10420785	Mtmr9	myotubularin related protein 9		0.141902	1.8203	1	1.27639	560.475	799.314	1020.24	503.535	523.294	654.596	645.154	1009.48	743.31	1250.91	778.287	1031.51
10518147	Pdpn	podoplanin		0.140734	1.42267	1	1.02791	894.87	1238.53	1273.1	907.65	859.059	917.902	1291.3	1325.71	1098.6	1157.46	1147.05	1514.8
10355403	Fn1	fibronectin 1		0.140553	1.41758	0.524939	1.42325	1415.46	1409.83	2006.53	1238.41	1471.9	1536.08	1481.97	1472.32	1275.19	1776.08	2262.92	1980.6
10425601	Tef	thyrotroph embryonic factor		0.139165	1.16987	1	0.974615	134.505	161.452	157.354	133.445	130.218	139.852	155.852	166.94	161.565	164.073	156.381	151.607
10472953	Hoxd11	homeobox D11		0.139165	1.79123	1	1.03699	201.292	347.7	360.56	245.03	203.258	155.588	352.116	423.253	267.732	301.472	400.364	379.844
10463410	Fam178a	family with sequence similarity 178, member A		0.139158	1.20722	1	0.925153	1410.87	1841.03	1703.24	1495.56	1310.45	1426.61	1798.53	1824.39	1900.17	1799.25	1632.82	1677.64
10503523	Ggh	gamma-glutamyl hydrolase		0.138544	2.13831	0.657995	1.98513	121.686	131.075	260.201	107.15	138.976	118.931	131.68	112.542	149.004	261.372	341.966	177.266
10594301	Coro2b	coronin, actin binding protein, 2B		0.135573	1.30248	0.863973	1.19629	97.4845	106.137	126.971	111.425	91.7398	89.2888	106.717	105.555	106.14	119.234	117.289	144.392
10539773	Gfpt1	glutamine fructose-6-phosphate transaminase 1		0.135573	1.32819	1	1.07077	904.689	1122.18	1201.6	918.097	1022.87	773.094	1130.58	1057.59	1178.37	1257.23	1238.15	1109.41
10515090	Cdkn2c	cyclin-dependent kinase inhibitor 2C (p18, inhibits CDK4)		0.135573	1.41257	1	1.20099	85.689	100.785	121.042	90.098	84.8432	82.1258	98.2464	107.501	96.6064	118.326	105.648	139.15
10584334	Siae	sialic acid acetylesterase		0.135573	1.55704	1	1.14107	105.102	143.415	163.647	94.6185	97.8923	122.794	125.834	147.632	156.78	182.564	147.136	161.241
10514088	Frem1	Fras1 related extracellular matrix protein 1		0.135513	1.30665	1	1.05958	756.363	932.724	988.299	751.448	804.717	712.926	889.308	957.68	951.184	974.956	844.572	1145.37
10376021	Sept8	septin 8		0.135313	1.40761	1	1.13613	179.165	221.976	252.194	187.475	181.848	168.172	193.013	226.658	246.258	218.424	279.108	259.05
10461369	Ahnak	AHNAK nucleoprotein (desmoyokin)		0.135067	1.32911	0.955663	1.18402	270.204	303.317	359.132	240.783	266.877	302.952	342.928	269.117	297.906	369.625	364.795	342.975
10535331	Mmd2	monocyte to macrophage differentiation-associated 2		0.134377	1.444	1	0.867423	96.0385	159.875	138.679	109.427	95.8639	82.8252	147.944	155.081	176.6	146.77	125.924	143.345
10498647	B3galnt1	UDP-GalNAc:betaGlcNAc beta 1,3-galactosaminyltransferase, polypeptide 1		0.133632	1.38141	1	1.07312	334.175	430.177	461.633	334.345	333.904	334.277	405.369	476.713	408.45	516.255	391.521	477.124
10601834	Gprasp2	G protein-coupled receptor associated sorting protein 2		0.133331	1.34563	1	1.16429	112.064	129.518	150.797	96.2144	104.964	135.014	124.964	130.13	133.459	153.291	154.596	144.502
10498952	Gucy1a3	guanylate cyclase 1, soluble, alpha 3		0.132874	1.31325	0.847194	1.21232	998.725	1081.87	1311.57	1025.95	976.506	993.72	1118.93	1144.04	982.655	1318.16	1161.77	1454.79
10587194	Gnb5	guanine nucleotide binding protein (G protein), beta 5		0.132852	1.29849	1	1.06272	97.206	118.772	126.221	102.418	93.6454	95.5544	112.513	129.299	114.503	119.607	131.398	127.658
10490159	Pmepa1	prostate transmembrane protein, androgen induced 1		0.132721	1.68253	1	1.21748	515.55	712.478	867.43	610.855	448.217	487.579	771.397	604.189	761.848	716.781	995.81	889.698
10383758	Tug1	taurine upregulated gene 1		0.131968	1.13196	0.95627	1.07883	2976.22	3122.8	3368.97	2955.34	2831.99	3141.34	3193.7	3001.47	3173.21	3383.38	3356.32	3367.22
10395394	Ispd	isoprenoid synthase domain containing		0.131968	1.7245	1	1.09054	159.062	251.528	274.302	168.926	124.234	184.026	244.737	273.127	236.719	310.56	280.066	232.28
10422013	Klf12	Kruppel-like factor 12		0.131872	1.67973	1	1.00175	312.826	524.543	525.462	315.03	372.329	251.12	604.378	375.964	593.288	467.966	528.666	579.755
10467319	Rbp4	retinol binding protein 4, plasma		0.131872	2.2736	0.84054	1.96673	60.0598	69.431	136.552	57.1459	50.1904	72.8432	74.4221	72.4739	61.3969	97.7554	194.529	117.371
10400866	Trim9	tripartite motif-containing 9		0.131685	1.303	0.255803	1.33475	108.958	106.366	141.972	109.95	109.111	107.813	102.278	117.69	99.13	139.973	157.188	128.756
10523579	Arhgap24	Rho GTPase activating protein 24		0.131685	1.91844	0.770303	1.59063	257.949	311.109	494.859	245.904	274.707	253.237	379.531	283.508	270.287	360.086	593.709	530.784
10463476	Kazald1	Kazal-type serine peptidase inhibitor domain 1		0.129704	5.61429	1	1.62564	52.823	182.429	296.564	50.438	61.6993	46.3316	223.096	213.06	111.13	574.473	112.373	202.844
10426999	Acvrl1	activin A receptor, type II-like 1		0.129322	1.3143	1	1.1059	141.648	168.341	186.169	142.93	130.693	151.322	177.253	162.394	165.377	197.656	191.039	169.812
10466530	Pcsk5	proprotein convertase subtilisin		0.12803	1.2425	1	0.951732	364.97	476.475	453.477	381.817	353.405	359.689	470.55	471.086	487.788	430.819	493.57	436.041
10432139	Zfp641	zinc finger protein 641		0.12803	1.38767	0.799371	1.21287	145.563	166.543	201.994	145.215	138.926	152.549	175.752	156.886	166.99	203.411	230.147	172.424
10373073	D10Ertd610e	DNA segment, Chr 10, ERATO Doi 610, expressed		0.12803	1.83592	1	1.21014	404.735	614.031	743.06	306.859	404.426	502.92	598.409	702.564	541.119	632.827	867.316	729.038
10561842	Capns1	calpain, small subunit 1		0.126743	1.2181	1	1.03544	2227.2	2620.1	2712.95	2237.57	2313.14	2130.89	2421.89	2628.88	2809.54	2658.42	2818.34	2662.09
10526120	Tpst1	protein-tyrosine sulfotransferase 1		0.125538	1.44275	0.302201	1.57734	606.228	554.501	874.635	617.802	676.995	523.886	626.172	568.731	468.599	792.429	965.346	866.13
10519855	Cacna2d1	calcium channel, voltage-dependent, alpha2		0.125205	1.64368	0.302178	1.80673	467.649	425.446	768.667	423.796	517.79	461.361	537.305	369.401	369.633	632.579	766.898	906.523
10452419	Efna5	ephrin A5		0.12442	1.78124	0.768564	1.69511	587.397	617.243	1046.29	479.628	482.661	799.904	573.997	562.764	714.968	929.002	902.105	1307.77
10587331	Gsta1	glutathione S-transferase, alpha 1 (Ya)		0.123266	2.87663	0.865435	1.94766	46.7337	69.0242	134.436	34.9004	40.6539	64.6468	53.2157	108.037	45.8201	117.563	110.926	174.817
10509965	Epha2	Eph receptor A2		0.122423	1.2475	1	0.972796	89.8736	115.253	112.117	97.9535	81.299	90.3684	122.951	117.376	105.431	117.07	105.632	113.65
10548899	Rerg	RAS-like, estrogen-regulated, growth-inhibitor		0.122164	1.95277	1	1.02122	106.113	202.908	207.213	112.189	96.9134	109.235	174.183	239.524	195.017	155.387	173.699	292.553
10427796	Npr3	natriuretic peptide receptor 3		0.122164	2.06756	0.866788	1.67475	98.8701	122.059	204.42	114.478	93.3976	88.7352	152.686	114.318	99.1739	145.083	233.365	234.811
10549842	Zfp667	zinc finger protein 667		0.12029	1.60076	0.905558	1.33628	114.927	137.674	183.97	114.923	101.207	128.65	141.059	135.909	136.054	183.608	208.541	159.762
10498935	Gucy1b3	guanylate cyclase 1, soluble, beta 3		0.120235	1.40634	0.228135	1.58602	236.43	209.645	332.502	190.825	272.759	245.706	206.136	207.274	215.526	327.79	329.56	340.156
10584208	Cdon	cell adhesion molecule-related		0.120145	1.48332	0.601441	1.42072	605.128	631.793	897.599	532.614	675.44	607.331	715.004	620.307	560.068	845.591	1067.22	779.985
10458894	Lox	lysyl oxidase		0.119814	1.4612	0.641275	1.34071	105.019	114.457	153.454	92.2083	127.003	95.8451	129.453	110	103.918	165.571	148.824	145.965
10438708	Masp1	mannan-binding lectin serine peptidase 1		0.119814	1.59422	0.950122	0.637676	81.9871	204.972	130.705	99.5667	79.9948	66.3999	170.898	211.734	232.283	121.328	115.881	154.907
10375058	Hba-a2	hemoglobin alpha, adult chain 2		0.11936	2.58718	0.94561	1.55492	163.146	271.454	422.089	192.227	148.62	148.592	266.435	393.134	154.794	355.518	403.736	507.014
10369844	Bicc1	bicaudal C homolog 1 (Drosophila)		0.11894	1.25858	0.480255	1.12935	461.073	513.835	580.299	454.461	465.459	463.301	519.778	462.492	559.234	510.226	599.657	631.015
10455108	Pcdhb16	protocadherin beta 16		0.118714	1.47364	0.585864	1.45197	82.0448	83.2694	120.905	84.9064	64.7325	96.4954	71.4753	90.3824	87.9505	107.593	129.422	125.698
10435641	Fstl1	follistatin-like 1		0.117217	1.30007	0.375326	1.33506	864.952	842.279	1124.5	837.161	841.526	916.168	790.538	925.689	810.611	1124.89	1023.58	1225.03
10470462	Col5a1	collagen, type V, alpha 1		0.116417	1.21636	1	1.10438	247.752	272.875	301.357	244.979	237.664	260.612	277.881	267.357	273.387	291.99	301.92	310.16
10447130	Pkdcc	protein kinase domain containing, cytoplasmic		0.116417	1.63143	0.923816	1.40307	170.17	197.867	277.621	156.899	175.948	177.664	215.043	176.805	201.752	221.245	340.585	271.035
10384961	Stc2	stanniocalcin 2		0.116186	1.26639	0.851469	0.78908	362.402	581.618	458.943	353.2	399.153	334.853	500.452	673.356	571.045	408.209	514.124	454.496
10346551	Cflar	CASP8 and FADD-like apoptosis regulator		0.11529	1.4016	1	1.08959	296.228	381.055	415.193	345.636	242.582	300.468	380.104	405.685	357.376	378.685	431.85	435.045
10376950	Pmp22	peripheral myelin protein 22		0.113643	1.39759	0.691338	1.30468	486.646	521.3	680.131	540.192	458.712	461.033	495.068	499.463	569.369	620.608	664.427	755.359
10587653	Snx14	sorting nexin 14		0.113551	1.31571	1	1.07965	476.839	581.096	627.383	504.388	483.08	443.048	542.284	628.578	572.426	611.82	567.647	702.682
10424349	Sqle	squalene epoxidase		0.113551	1.48469	0.189623	1.80843	784.201	643.815	1164.3	690.243	820.464	841.897	522.005	750.46	658.981	1051.43	1221.69	1219.77
10345065	Gsta3	glutathione S-transferase, alpha 3		0.113551	2.56034	1	1.53074	151.844	253.977	388.772	177.125	140.946	137.46	280.607	307.932	173.39	191.481	491.111	483.726
10535725	Rnf6	ring finger protein (C3H2C3 type) 6		0.111663	1.29402	1	1.09703	228.991	270.11	296.319	216.159	232.136	238.679	267.364	282.531	260.435	330.812	257.263	300.882
10399751	Colec11	collectin sub-family member 11		0.111628	1.73759	0.729218	1.47239	196.809	232.258	341.973	204.444	207.204	178.779	250.626	229.713	216.436	252.262	407.286	366.372
10504672	Tdrd7	tudor domain containing 7		0.111123	1.4412	1	1.19817	79.7276	95.899	114.904	83.307	68.7634	87.1125	90.5822	97.5282	99.5866	135.411	102.757	106.544
10437885	Myh11	myosin, heavy polypeptide 11, smooth muscle		0.111062	1.26476	0.186715	1.30244	239.55	232.621	302.974	255.715	256.516	206.418	234.815	233.723	229.324	299.289	297.905	311.727
10574780	Hsd11b2	hydroxysteroid 11-beta dehydrogenase 2		0.110117	1.64951	1	0.910897	246.757	446.843	407.028	278.606	268.334	193.331	407.005	470.314	463.209	340.139	468.409	412.535
10474700	Thbs1	thrombospondin 1		0.110082	1.7285	1	1.2503	171.957	237.724	297.228	172.564	215.276	128.031	244.671	263.589	204.913	261.43	344.475	285.779
10419416	3632451O06Rik	RIKEN cDNA 3632451O06 gene		0.110082	1.87357	1	1.0839	289.642	500.662	542.665	244.663	366.052	258.21	452.392	581.254	468.34	454.426	684.34	489.231
10475437	Sord	sorbitol dehydrogenase		0.110018	1.28298	0.514187	1.27308	171.41	172.743	219.915	178.466	156.837	178.926	181.973	166.966	169.29	244.177	211.126	204.443
10488195	Rrbp1	ribosome binding protein 1		0.110018	1.30614	1	1.05933	998.926	1231.67	1304.74	992.399	1035.27	969.108	1342.69	1157.44	1194.88	1077.2	1512.32	1324.7
10428222	Ncald	neurocalcin delta		0.109691	1.23513	1	1.10544	153.715	171.75	189.858	162.67	149.949	148.525	173.283	165.552	176.414	183.613	186.843	199.119
10496036	Col25a1	collagen, type XXV, alpha 1		0.109691	1.29106	1	1.10657	120.533	140.628	155.615	118.069	114.883	128.646	138.568	131.848	151.469	151.271	167.56	148.013
10357345	Nckap5	NCK-associated protein 5		0.1088	2.15099	0.651848	1.7766	95.0182	115.042	204.383	99.9247	95.7019	89.428	126.172	104.189	114.764	144.076	287.527	181.546
10593449	Layn	layilin		0.1078	1.78835	1	1.1619	188.398	289.975	336.921	216.315	188.404	160.475	237.712	349.686	282.526	258.37	363.495	388.898
10395831	Brms1l	breast cancer metastasis-suppressor 1-like		0.107773	1.32951	0.570125	1.22188	882.088	959.786	1172.75	869.122	840.108	937.035	989.398	994.867	895.094	1108.92	1179.24	1230.08
10595680	Tbc1d2b	TBC1 domain family, member 2B		0.107744	1.52655	0.976404	1.21262	197.097	248.122	300.878	164.662	204.441	222.188	237.573	251.224	255.568	238.689	340.126	323.819
10423080	C1qtnf3	C1q and tumor necrosis factor related protein 3		0.106324	1.29214	0.866788	1.14853	123.713	139.182	159.855	113.777	139.706	117.655	132.845	143.075	141.627	155.05	155.05	169.465
10579532	Bst2	bone marrow stromal cell antigen 2		0.10597	2.11306	0.971929	1.45672	368.418	534.412	778.489	384.488	359.716	361.049	631.464	463.012	508.759	556.408	1047.04	732.014
10599369	Xiap	X-linked inhibitor of apoptosis		0.105954	1.27516	0.988095	1.11869	540.617	616.23	689.37	552.768	542.335	526.747	599.476	623.874	625.34	720.913	606.231	740.966
10382152	Helz	helicase with zinc finger domain		0.105954	1.31219	1	1.05296	706.52	880.466	927.091	654.973	713.674	750.912	878.722	783.721	978.954	1027.07	897.353	856.855
10535231	Ttyh3	tweety homolog 3 (Drosophila)		0.103408	1.18927	1	1.04255	435.394	496.667	517.801	439.932	415.414	450.835	502.841	474.211	512.95	525.173	514.816	513.413
10501593	Slc30a7	solute carrier family 30 (zinc transporter), member 7		0.103408	1.2267	0.863973	1.12295	254.157	277.639	311.776	270.529	236.025	255.918	299.193	257.525	276.2	317.476	315.153	302.699
10600755	Arx	aristaless related homeobox		0.103408	1.28981	1	1.02403	272.796	343.597	351.855	295.42	297.403	225.566	323.803	355.932	351.056	323.17	370.806	361.588
10535852	Slc7a1	solute carrier family 7 (cationic amino acid transporter, y+ system), member 1		0.103408	1.39604	1	1.1078	207.9	261.992	290.236	217.739	189.932	216.028	273.576	240.352	272.047	327.608	296.938	246.161
10544573	Rarres2	retinoic acid receptor responder (tazarotene induced) 2		0.103408	1.39945	0.313545	1.46437	831.332	794.476	1163.4	916.851	760.318	816.828	764.812	827.793	790.822	1054.69	1338.48	1097.04
10554269	Abhd2	abhydrolase domain containing 2		0.103408	1.55878	1	1.17338	435.27	578.237	678.491	454.585	435.777	415.449	580.61	622.26	531.841	512.338	734.1	789.035
10465278	Cdc42ep2	CDC42 effector protein (Rho GTPase binding) 2		0.103408	1.58297	0.955368	1.27113	139.425	173.63	220.706	143.237	131.578	143.461	163.731	156.801	200.358	171.877	228.926	261.315
10511416	Tox	thymocyte selection-associated high mobility group box		0.103408	1.95732	0.973405	1.52028	116.955	150.576	228.918	106.001	120.674	124.191	194.838	133.89	123.002	311.523	163.993	211.239
10483163	Grb14	growth factor receptor bound protein 14		0.103408	2.37685	1	1.20078	201.045	397.955	477.855	224.779	256.053	122.304	361.688	436.018	396.159	452.183	562.927	418.455
10564482	Synm	synemin, intermediate filament protein		0.102623	1.89229	1	1.3585	110.199	153.499	208.529	108.749	116.547	105.301	168.364	139.542	152.592	190.07	281.445	154.071
10542414	Ptpro	protein tyrosine phosphatase, receptor type, O		0.102301	1.36448	0.773604	1.29802	121.017	127.213	165.126	131.832	119.678	111.541	130.755	126.119	124.765	142.358	179.551	173.468
10503382	Runx1t1	runt-related transcription factor 1; translocated to, 1 (cyclin D-related)		0.102301	1.7286	1	1.23562	189.082	264.52	326.846	194.979	174.057	198.21	288.078	205.95	299.533	256.523	360.573	363.442
10346015	Col3a1	collagen, type III, alpha 1		0.102149	1.59531	0.955663	1.28601	476.302	590.856	759.849	402.148	464.498	562.259	584.281	635.961	552.326	721.172	859.684	698.69
10360920	Tgfb2	transforming growth factor, beta 2		0.101019	1.48153	1	1.0784	476.089	654.059	705.337	510.309	486.942	431.015	555.12	703.568	703.488	660.643	674.32	781.049
10465342	Tm7sf2	transmembrane 7 superfamily member 2		0.0999302	1.48855	0.600692	1.39901	137.749	146.565	205.046	132.866	138.323	142.057	166.645	140.361	132.689	181.572	246.24	187.325
10359917	Hsd17b7	hydroxysteroid (17-beta) dehydrogenase 7		0.0995047	1.98139	0.255803	2.19229	329.37	297.684	652.61	317.785	318.57	351.755	321.288	346.372	225.392	566.446	792.421	598.964
10363173	Gja1	gap junction protein, alpha 1		0.0987968	1.25712	1	1.1001	1156.39	1321.44	1453.72	1254.49	1152.53	1062.14	1283.14	1317.68	1363.49	1529.3	1478.93	1352.92
10428707	Has2	hyaluronan synthase 2		0.0980677	1.20133	1	1.01448	150.851	178.635	181.222	152.382	151.844	148.327	164.755	202.695	168.455	182.025	194.536	167.104
10434733	Eif4a2	eukaryotic translation initiation factor 4A2		0.0975344	1.19471	1	1.04108	4541.84	5212.1	5426.19	4444.69	4487.4	4693.42	5301.99	5309.12	5025.19	5586.95	5101.98	5589.65
10465395	Ppp2r5b	protein phosphatase 2, regulatory subunit B (B56), beta isoform		0.0951767	1.42764	0.847648	1.27218	97.9681	109.94	139.863	96.5697	81.9305	115.404	111.798	105.635	112.387	130.801	129.738	159.05
10522060	Fam114a1	family with sequence similarity 114, member A1		0.0951767	1.46374	1	1.06253	511.663	704.866	748.942	500.59	540.462	493.938	703.939	754.139	656.52	631.412	750.942	864.473
10410124	Ctsl	cathepsin L		0.0951767	1.56829	0.93936	1.2899	1881.45	2287.52	2950.66	1744.47	2085.6	1814.29	2257.25	2587.5	2017.81	3481.8	2770.44	2599.74
10421697	9030625A04Rik	RIKEN cDNA 9030625A04 gene		0.0951767	1.77656	1	1.17679	228.051	344.282	405.147	214.499	224.043	245.611	246.812	390.209	395.826	420.634	396.482	398.325
10423556	Pgcp	plasma glutamate carboxypeptidase		0.0940613	1.55124	1	1.14625	339.535	459.497	526.7	338.646	300.423	379.538	413.958	462.483	502.05	568.557	582.455	429.087
10517587	Alpl	alkaline phosphatase, liver		0.0932888	1.53937	1	1.18641	94.7601	122.951	145.871	113.325	88.67	82.2858	136.086	107.656	125.111	130.324	133.02	174.268
10578222	Dlc1	deleted in liver cancer 1		0.0932002	1.49462	0.821228	1.35607	226.983	250.173	339.254	202.738	262.7	215.511	232.244	263.156	255.12	325.096	343.022	349.643
10530633	Sgcb	sarcoglycan, beta (dystrophin-associated glycoprotein)		0.0931853	1.83757	1	1.25635	209.61	306.581	385.174	226.654	167.873	234.303	246.753	363.139	309.849	288.705	479.032	387.784
10345762	Il1r1	interleukin 1 receptor, type I		0.0928306	1.73425	1	1.14337	165.638	251.238	287.258	142.875	187.89	166.15	207.943	248.413	297.358	246.829	269.032	345.915
10482059	Ggta1	glycoprotein galactosyltransferase alpha 1, 3		0.092016	1.55548	0.862422	1.32614	88.4322	103.725	137.554	92.6987	85.0873	87.5108	118.333	95.1064	97.7349	117.869	154.47	140.323
10371482	Hsp90b1	heat shock protein 90, beta (Grp94), member 1		0.0918611	1.1338	1	0.996265	7513.95	8551.28	8519.34	7583.9	7593.53	7364.43	8773.19	8772.26	8108.38	8491.95	8486.1	8579.96
10402211	Fbln5	fibulin 5		0.0918611	1.39688	0.190145	1.52201	223.592	205.21	312.33	210.505	218.985	241.285	209.548	205.723	200.358	288.408	277.281	371.302
10393364	Cygb	cytoglobin		0.0918611	1.45303	0.635542	1.38751	312.226	326.969	453.674	305.694	289.228	341.756	377.446	288.803	314.659	444.946	402.589	513.489
10556957	BC030336	cDNA sequence BC030336		0.0914946	1.46655	1	1.10829	209.123	276.724	306.691	225.783	205.027	196.56	268.523	260.97	300.68	352.801	279.24	288.03
10595466	Pgm3	phosphoglucomutase 3		0.0914946	1.51506	1	1.14529	406.624	537.905	616.059	426.51	463.841	329.521	493.74	580.898	539.079	617.468	623.685	607.023
10461930	D030056L22Rik	RIKEN cDNA D030056L22 gene		0.090945	1.25918	1	0.978266	391.614	504.068	493.113	376.848	422.336	375.658	493.602	514.674	503.929	542.281	502.749	434.309
10548038	Ntf3	neurotrophin 3		0.0905638	1.5326	1	0.992202	117.992	182.255	180.834	126.886	125.678	101.412	206.407	182.578	157.781	155.006	197.119	190.378
10357932	Ppp1r12b	protein phosphatase 1, regulatory (inhibitor) subunit 12B		0.0901722	1.30822	1	1.12583	172.899	200.91	226.19	186.386	168	164.312	208.867	192.923	200.939	230.995	227.711	219.863
10496182	Cxxc4	CXXC finger 4		0.0896073	1.19766	0.768564	1.0946	121.948	133.429	146.051	127.404	124.571	113.868	130.056	144.68	125.552	142.687	143.441	152.025
10461979	Aldh1a1	aldehyde dehydrogenase family 1, subfamily A1		0.0893734	2.41366	1	1.02072	629.393	1488.3	1519.14	812.044	732.79	343.344	1478.34	1604.68	1381.87	1535.02	1454.17	1568.22
10398326	Meg3	maternally expressed 3		0.0890551	1.63411	0.93936	1.21761	1045.3	1402.86	1708.13	1103.72	1032.23	999.942	1556.5	1600.81	1051.26	1616.8	1711.9	1795.69
10505132	Akap2	A kinase (PRKA) anchor protein 2		0.0886357	1.55275	1	1.13604	191.424	261.639	297.233	212.938	177.239	184.096	258.44	278.869	247.609	232.378	344.251	315.071
10353213	Msc	musculin		0.0886357	1.75338	0.937147	1.32944	67.6268	89.1922	118.576	71.4922	60.7012	70.6871	85.9981	80.4893	101.089	115.694	111.574	128.459
10419892	Efs	embryonal Fyn-associated substrate		0.0877076	1.2891	1	1.0045	140.462	180.259	181.07	138.666	142.08	140.641	178.459	190.912	171.406	175.569	182.39	185.251
10422844	Gdnf	glial cell line derived neurotrophic factor		0.0877076	1.64335	1	0.964629	87.1987	148.552	143.298	93.5877	86.8624	81.1461	145.55	134.03	166.078	121.404	165.999	142.49
10474588	2900064A13Rik	RIKEN cDNA 2900064A13 gene		0.0870643	1.41317	0.739875	1.27352	607.156	673.739	858.018	685.118	515.443	620.907	694.483	691.816	634.918	892.056	879.525	802.473
10511363	Penk	preproenkephalin		0.0866032	2.29871	0.643433	1.76466	65.548	85.385	150.676	62.3912	72.8761	61.3766	110.596	71.9314	73.6278	109.42	196.279	146.328
10368162	Pex7	peroxisomal biogenesis factor 7		0.086575	1.34546	1	1.09005	181.339	223.83	243.985	187.617	179.853	176.548	199.674	239.087	232.727	252.131	248.082	231.744
10521984	G6pd2	glucose-6-phosphate dehydrogenase 2		0.0860571	1.21499	1	1.0442	177.534	206.572	215.702	179.298	181.953	171.35	215.88	208.235	195.601	204.716	222.585	219.803
10554926	Ccdc90b	coiled-coil domain containing 90B		0.0855429	1.32005	1	1.0077	658.38	862.451	869.093	727.012	586.57	661.559	820.189	960.64	806.523	922.526	782.209	902.545
10542355	Emp1	epithelial membrane protein 1		0.0854696	1.85058	1	1.26546	422.444	617.774	781.766	455.851	340.667	470.812	589.387	646.251	617.683	769.911	591.036	984.351
10528804	5031410I06Rik	RIKEN cDNA 5031410I06 gene		0.0853594	2.67224	0.984683	1.52089	297.338	522.43	794.56	309.967	199.914	382.134	715.745	343.245	508.301	677.801	894.301	811.578
10546791	Sumf1	sulfatase modifying factor 1		0.0834144	1.3411	1	1.10533	142.634	173.058	191.287	141.36	137.073	149.47	168.783	148.325	202.067	187.66	181.576	204.625
10568988	Bet1l	blocked early in transport 1 homolog (S. cerevisiae)-like		0.0834144	1.50256	1	1.19378	542.916	683.343	815.764	567.034	449.196	612.519	647.589	683.488	718.952	738.321	857.489	851.481
10441902	Smoc2	SPARC related modular calcium binding 2		0.0827527	2.70386	1	1.2551	136.796	294.699	369.877	152.106	147.646	110.637	231.376	307.471	345.251	261.167	488.711	359.753
10601152	Nlgn3	neuroligin 3		0.0822483	1.21407	0.555349	1.14899	142.702	150.785	173.25	141.859	144.258	141.989	145.108	148.835	158.411	168.191	170.973	180.586
10599192	Lonrf3	LON peptidase N-terminal domain and ring finger 3		0.0822483	1.4002	0.910843	1.23256	89.5565	101.738	125.397	92.6452	77.3465	98.6779	104.703	90.7353	109.775	132.565	123.747	119.881
10447946	4930474M22Rik	RIKEN cDNA 4930474M22 gene		0.0813864	1.59701	1	1.20286	125.583	166.733	200.556	118.612	154.012	104.124	149.272	136.273	214.653	211.755	157.296	232.619
10349694	Pm20d1	peptidase M20 domain containing 1		0.0812038	1.68806	0.701846	1.4481	75.0164	87.4475	126.632	73.7752	75.9507	75.3232	83.6906	97.8673	80.7846	171.097	101.37	107.43
10503410	Tmem64	transmembrane protein 64		0.0810232	1.473	0.862422	1.3405	481.517	529.111	709.275	471.146	460.444	512.962	511.549	511.229	564.555	827.617	668.789	631.418
10479217	Gm14420	predicted gene 14420		0.0807623	1.24853	1	0.911073	361.566	495.488	451.425	373.852	369.473	341.374	507.438	511.891	467.134	481.402	410.905	461.97
10436196	Cd47	CD47 antigen (Rh-related antigen, integrin-associated signal transducer)		0.0799809	1.65142	0.903943	1.34308	1044.48	1284.27	1724.88	1258.71	911.293	963.448	1150.62	1404.5	1297.69	1592.12	1676.41	1906.1
10595805	Rasa2	RAS p21 protein activator 2		0.0799502	1.22603	1	1.00187	286.431	350.518	351.174	284.09	287.013	288.188	323.718	378.7	349.136	352.391	340.257	360.872
10541075	Cxcl12	chemokine (C-X-C motif) ligand 12		0.0799502	1.81575	0.331986	1.8255	559.296	556.31	1015.54	462.219	579.444	636.226	611.813	614.442	442.676	929.725	1035.32	1081.59
10551614	Ech1	enoyl coenzyme A hydratase 1, peroxisomal		0.079374	1.51127	1	1.17527	264.237	339.779	399.333	266.728	301.772	224.211	279.941	417.742	321.654	385.642	409.098	403.26
10475414	B2m	beta-2 microglobulin		0.078747	1.67255	1	1.15482	1539.74	2230.04	2575.29	1931.29	1446.12	1241.8	2106	2385.08	2199.04	2419.82	2436.27	2869.79
10392881	Fdxr	ferredoxin reductase		0.0772264	1.7036	1	1.09421	189.778	295.472	323.306	176.764	215.3	177.271	310.28	261.489	314.646	273.429	392.514	303.977
10580469	Cbln1	cerebellin 1 precursor protein		0.0762206	2.63321	1	1.16772	686.99	1549.16	1808.99	779.579	896.168	385.223	1399.96	1720.95	1526.58	1372.25	2097.43	1957.28
10593878	Snx33	sorting nexin 33		0.0762058	1.4692	1	1.1361	210.882	272.712	309.827	196.189	227.041	209.415	245.685	291.872	280.578	267.577	365.828	296.076
10569399	Trpm5	transient receptor potential cation channel, subfamily M, member 5		0.0762058	1.49808	0.955388	1.2178	85.9621	105.746	128.778	81.9115	90.1523	85.8225	111.127	104.49	101.622	114.811	150.919	120.604
10531610	Rasgef1b	RasGEF domain family, member 1B		0.0762058	1.86633	1	0.742113	138.417	348.102	258.331	131.938	132.958	150.354	414.254	368.937	261.116	330.199	190.778	254.017
10606735	Armcx2	armadillo repeat containing, X-linked 2		0.0759628	2.00378	1	1.19141	444.663	747.858	891.009	496.055	507.088	330.846	721.282	872.273	650.02	621.433	1028.04	1023.56
10449608	Mdga1	MAM domain containing glycosylphosphatidylinositol anchor 1		0.0754309	1.28705	1	1.10879	103.171	119.758	132.787	106.747	97.9753	104.792	125.181	116.128	117.965	133.679	120.963	143.719
10376956	Hs3st3a1	heparan sulfate (glucosamine) 3-O-sulfotransferase 3A1		0.0748341	2.62662	1	1.24786	540.298	1137.28	1419.16	626.238	714.221	280.436	1087.6	1187.71	1136.52	1424.39	1471.17	1361.92
10528799	Speer4a	spermatogenesis associated glutamate (E)-rich protein 4a		0.074658	1.52436	1	1.06469	107.789	154.326	164.31	116.73	103.204	103.434	172.219	129.385	161.374	174.021	146.548	172.361
10532857	Gltp	glycolipid transfer protein		0.0742599	1.24189	0.228135	1.28583	142.034	137.181	176.391	141.041	134.158	150.904	143.01	123.606	144.927	184.281	166.425	178.468
10464425	Grk5	G protein-coupled receptor kinase 5		0.0739834	1.9838	0.955663	1.33777	408.496	605.764	810.375	426.791	406.82	391.877	566.484	696.065	554.743	567.243	923.762	940.121
10489759	Sulf2	sulfatase 2		0.073087	1.72927	0.863973	1.38683	725.457	904.592	1254.51	727.206	825.91	623.255	791.216	1024.13	898.431	996.587	1382.14	1384.8
10566254	Hbb-b1	hemoglobin, beta adult major chain		0.0727219	7.6146	0.882252	2.22938	46.9751	160.446	357.696	45.9917	47.5085	47.425	342.486	88.3376	50.5153	340.054	418.221	314.815
10354741	Rftn2	raftlin family member 2		0.0716428	1.42048	0.546386	1.32587	148.633	159.239	211.13	151.496	141.001	153.401	162.672	175.392	139.652	186.682	234.374	212.335
10502284	Tet2	tet oncogene family member 2		0.0716116	1.44185	1	1.11555	341.628	441.552	492.575	296.082	335.296	393.505	446.316	489.137	389.204	415.912	587.756	474.056
10582658	Agt	angiotensinogen (serpin peptidase inhibitor, clade A, member 8)		0.0710578	1.72988	0.564942	1.55087	87.2993	97.3763	151.018	96.3756	83.8464	81.6758	106.196	93.6525	92.2803	120.788	181.805	150.46
10599927	Aff2	AF4		0.0709729	1.57056	1	1.02093	267.802	411.977	420.599	218.08	259.715	325.61	491.585	313.729	430.616	382.809	400.51	478.48
10591092	Fat3	FAT tumor suppressor homolog 3 (Drosophila)		0.0709729	2.88647	0.739875	2.08343	70.751	98.0213	204.221	61.0288	101.32	49.904	115.84	95.1815	83.0418	141.289	265.202	206.172
10425287	Kdelr3	KDEL (Lys-Asp-Glu-Leu) endoplasmic reticulum protein retention receptor 3		0.0705256	1.86853	1	1.25189	59.1781	88.3276	110.576	54.5278	64.0109	58.9956	83.7026	112.218	69.0622	116.887	109.117	105.725
10398319	Dlk1	delta-like 1 homolog (Drosophila)		0.0695741	1.64816	0.862422	1.32555	344.556	428.413	567.884	335.368	370.318	327.981	424.724	461.048	399.466	479.414	714.139	510.101
10455139	Pcdhb22	protocadherin beta 22		0.0687692	1.51456	0.37275	1.53729	178.506	175.867	270.358	184.626	184.092	166.801	195.326	155.442	176.832	255.237	270.675	285.162
10600921	Stard8	START domain containing 8		0.0683653	1.53452	1	1.12708	81.8288	111.41	125.568	76.3991	84.244	84.8433	109.08	116.609	108.542	113.159	117.59	145.955
10403834	Sfrp4	secreted frizzled-related protein 4		0.0683653	2.62273	1	1.23525	64.4233	136.785	168.965	70.9026	56.0499	66.3173	113.89	132.062	164.405	223.24	142.841	140.813
10566258	Hbb-b2	hemoglobin, beta adult minor chain		0.0682721	3.84844	1	1.69812	86.2663	195.505	331.991	114.441	77.2973	67.0609	201.554	276.383	108.579	226.552	417.361	352.059
10485117	Creb3l1	cAMP responsive element binding protein 3-like 1		0.065611	2.09786	1	1.25242	439.586	736.325	922.189	488.301	467.212	363.245	719.123	707.594	782.26	702.057	1200.08	864.432
10495993	Elovl6	ELOVL family member 6, elongation of long chain fatty acids (yeast)		0.065611	2.09963	0.93936	1.4931	621.212	873.559	1304.31	753.229	611.22	499.186	872.903	689.191	1058.58	1307.99	1386.14	1218.81
10390519	Plxdc1	plexin domain containing 1		0.0655638	2.39673	1	1.18429	136.691	276.632	327.613	134.683	170.61	104.781	209.655	282.722	337.519	277.517	288.704	416.617
10436666	Jam2	junction adhesion molecule 2		0.0653965	3.17762	1	1.50014	77.11	163.335	245.026	92.0482	64.9071	74.3746	152.376	197.187	140.442	332.996	165.883	236.198
10582146	Kcng4	potassium voltage-gated channel, subfamily G, member 4		0.0648135	1.32682	0.564942	1.22201	85.2306	92.5406	113.086	86.0772	81.379	88.2356	88.5741	90.4552	98.5924	110.784	115.617	112.856
10375634	Mapk9	mitogen-activated protein kinase 9		0.0640674	1.41493	1	1.13839	744.544	925.41	1053.48	680.078	751.591	801.963	979.326	923.012	873.893	1086.73	957.828	1115.87
10469581	Etl4	enhancer trap locus 4		0.0639019	1.45187	0.997947	1.16404	1035.13	1291.09	1502.88	991.364	1050.47	1063.57	1436.75	1320.82	1115.7	1523.79	1422.55	1562.28
10504606	Aldh1b1	aldehyde dehydrogenase 1 family, member B1		0.0635594	1.6618	0.344117	1.55206	314.545	336.784	522.709	272.655	330.298	340.68	318.998	419.636	271.717	483.428	576.077	508.622
10496192	Tacr3	tachykinin receptor 3		0.0635006	2.59445	1	1.52038	53.8271	91.853	139.652	56.2018	54.3524	50.927	70.5334	78.2956	126.73	91.4843	128.696	198.775
10484201	Ccdc141	coiled-coil domain containing 141		0.0629036	4.70785	0.386939	3.95907	67.7577	80.5727	318.993	40.7523	83.7929	78.728	59.1974	127.785	54.7362	440.569	211.945	304.465
10447065	Fam82a1	family with sequence similarity 82, member A1		0.062464	1.38582	1	1.12188	830.555	1025.95	1151	814.928	820.973	855.766	995.533	1052.43	1029.9	1004.71	1327.38	1120.9
10440258	Epha3	Eph receptor A3		0.062176	2.62037	0.392749	2.48128	72.7472	76.8249	190.624	57.0415	82.1149	79.0852	80.9185	84.2153	65.3408	131.196	253.053	187.624
10472436	B3galt1	UDP-Gal:betaGlcNAc beta 1,3-galactosyltransferase, polypeptide 1		0.0620639	1.53333	0.302201	1.56317	151.487	148.595	232.279	132.179	134.387	187.894	147.252	166.516	132.016	200.416	238.924	257.495
10449142	Fam195a	family with sequence similarity 195, member A		0.0613215	1.62044	1	1.10234	152.798	224.613	247.6	146.837	173.401	138.157	264.526	217.909	191.404	239.47	285.736	217.595
10482762	Idi1	isopentenyl-diphosphate delta isomerase		0.0613215	1.63684	0.101684	2.36773	259.902	179.672	425.416	281.945	227.623	270.136	206.922	152.028	180.067	378.969	411.438	485.841
10581992	Maf	avian musculoaponeurotic fibrosarcoma (v-maf) AS42 oncogene homolog		0.0612	1.27788	0.729218	1.19803	392.034	418.164	500.974	367.658	399.504	408.94	403.67	417.86	432.961	480.087	502.41	520.424
10520506	Kcnk3	potassium channel, subfamily K, member 3		0.0604507	1.43707	0.843342	1.20594	129.883	154.777	186.651	144.092	117.834	127.724	155.181	152.94	156.21	180.275	202.624	177.054
10544089	Zc3hav1	zinc finger CCCH type, antiviral 1		0.0604507	2.04	1	1.28109	121.617	193.663	248.099	135.033	119.043	110.777	221.292	175.814	183.882	305.689	240.72	197.888
10366707	Avpr1a	arginine vasopressin receptor 1A		0.0603844	1.50854	1	1.14761	93.8152	123.32	141.524	96.8922	85.738	98.8155	122.092	115.2	132.668	139.272	150.84	134.459
10349744	Slc45a3	solute carrier family 45, member 3		0.0599334	1.57964	0.472413	1.45712	157.215	170.434	248.343	157.61	134.927	179.108	188.49	153.296	169.518	226.345	258.431	260.253
10519998	Lrrc17	leucine rich repeat containing 17		0.0597916	2.23566	0.931581	1.43256	322.286	502.961	720.521	331.17	319.792	315.897	384.06	662.595	462.226	612.626	655.188	893.748
10397853	Rin3	Ras and Rab interactor 3		0.0592717	1.4463	1	1.15264	234.925	294.777	339.773	232.573	235.03	237.172	330.882	277.742	275.706	362.838	340.458	316.023
10538811	Prdm5	PR domain containing 5		0.0592717	1.66346	1	1.11673	402.54	599.619	669.61	467.735	387.335	352.551	591.962	531.096	675.799	620.665	687.273	700.894
10354247	Fhl2	four and a half LIM domains 2		0.0592259	1.32484	0.96465	1.04585	124.242	157.385	164.601	118.612	120.897	133.217	159.038	170.546	142.571	150.981	178.628	164.194
10555174	Lrrc32	leucine rich repeat containing 32		0.0585397	1.41665	1	1.12289	98.0629	123.717	138.921	102.76	96.4085	95.0197	130.561	116.591	124	127.465	143.705	145.594
10587748	Adamts7	a disintegrin-like and metallopeptidase (reprolysin type) with thrombospondin type 1 motif, 7		0.0585058	1.27926	1	1.07911	185.954	220.443	237.883	178.644	199.129	180.09	221.46	216.681	223.19	235.699	246.975	230.975
10518408	Plod1	procollagen-lysine, 2-oxoglutarate 5-dioxygenase 1		0.0583628	1.50985	0.95627	1.17622	257.118	330.047	388.21	242.83	231.271	297.254	356.04	351.237	282.866	376.761	378.959	408.91
10559312	Dhcr7	7-dehydrocholesterol reductase		0.0583628	1.80728	0.301063	1.85153	192.305	187.709	347.55	181.98	229.288	165.648	192.693	196.19	174.244	269.016	370.041	403.592
10376887	Snord49a	small nucleolar RNA, C		0.0578382	1.78325	0.373311	1.62574	88.7324	97.3293	158.232	90.5506	93.8393	81.8072	108.959	101.993	81.036	185.296	145.642	143.759
10423520	Sema5a	sema domain, seven thrombospondin repeats (type 1 and type 1-like), transmembrane domain (TM) and short cytoplasmic domain, (semaphorin) 5A		0.0578077	1.90214	1	1.11383	324.705	554.512	617.634	384.829	348.698	240.589	524.762	587.652	551.123	649.944	648.696	554.263
10378914	Myo18a	myosin XVIIIA		0.056133	1.36247	1	0.98743	199.029	274.622	271.17	201.39	190.051	205.645	273.997	260.016	289.853	254.158	292.718	266.634
10487040	Fbn1	fibrillin 1		0.0547845	2.06011	0.931581	1.45235	903.291	1281.28	1860.88	647.619	936.993	1125.26	1343.33	1316.74	1183.78	1781.4	1999.86	1801.36
10418205	Plac9	placenta specific 9		0.0547592	1.58606	0.340293	1.46868	316.194	341.466	501.503	323.1	318.132	307.349	295.407	420.901	308.09	500.557	529.771	474.182
10472958	Hoxd10	homeobox D10		0.0547592	1.80264	1	1.14114	875.106	1382.39	1577.5	1080.19	895.256	649.873	1407.7	1460.03	1279.44	1358.84	1595.49	1778.17
10388682	Taok1	TAO kinase 1		0.0543369	1.32033	0.778168	1.1303	667.572	779.802	881.414	670.044	698.75	633.922	724.342	780.91	834.155	945.715	811.171	887.357
10354374	Slc40a1	solute carrier family 40 (iron-regulated transporter), member 1		0.0539846	2.00375	0.941287	1.39436	90.7345	130.389	181.809	89.7691	95.5939	86.8406	101.314	154.505	135.348	147.675	216.286	181.467
10521759	Slit2	slit homolog 2 (Drosophila)		0.0533012	1.52767	0.302178	1.46934	904.425	940.326	1381.66	819.073	947.532	946.669	1001.25	899.869	919.854	1242.76	1497.44	1404.78
10379936	Tbx2	T-box 2		0.0533012	1.58497	1	1.05662	267.336	401.015	423.719	263.695	285.112	253.201	409.523	376.521	417.002	359.529	385.602	526.027
10605338	G6pdx	glucose-6-phosphate dehydrogenase X-linked		0.0532637	1.314	1	1.02936	626.582	799.849	823.33	622.934	617.346	639.467	851.314	744.435	803.796	801.523	861.496	806.971
10358091	Nav1	neuron navigator 1		0.0532444	1.41894	1	1.07803	385.477	507.376	546.967	396.428	416.238	343.765	464.744	507.592	549.791	552.726	567.472	520.703
10603151	Gpm6b	glycoprotein m6b		0.0530172	1.62878	0.851469	1.31857	292.446	361.247	476.33	267.663	316.224	293.45	421.46	334.29	327.99	469.108	485.451	474.432
10369752	Lrrtm3	leucine rich repeat transmembrane neuronal 3		0.0530172	1.67168	0.905558	1.27542	114.623	150.235	191.613	125.087	106.214	112.567	145.101	142.739	162.864	183.84	151.699	239.299
10600814	Gspt2	G1 to S phase transition 2		0.0530172	1.68975	1	1.15326	215.819	316.215	364.679	202.191	184.766	260.5	325.398	348.715	274.533	338.585	357.571	397.881
10345777	Il1rl2	interleukin 1 receptor-like 2		0.0528372	2.21387	1	1.07809	112.322	230.655	248.666	131.232	106.252	99.4805	205.284	187.946	298.735	202.753	226.651	316.594
10438753	Leprel1	leprecan-like 1		0.0518772	1.69124	0.497791	1.49995	659.342	743.432	1115.11	652.187	680.96	644.88	672.922	735.761	821.612	836.916	1331.82	1176.58
10385966	Anxa6	annexin A6		0.051741	1.51505	0.882252	1.21855	1440.97	1791.6	2183.14	1225.15	1406.87	1690.9	1768.92	1891.01	1714.85	2040.54	2406.86	2102.02
10467258	Myof	myoferlin		0.051741	1.73048	1	1.19495	396.092	573.607	685.431	359.428	493.269	335.58	592.882	575.848	552.089	645.196	657.722	753.374
10356520	Col6a3	collagen, type VI, alpha 3		0.051741	1.76981	0.770303	1.41009	366.726	460.281	649.038	347.697	403.688	348.794	472.588	446.506	461.748	501.855	764.05	681.208
10528207	Cd36	CD36 antigen		0.0515871	2.29386	0.242674	2.43461	71.8299	67.6774	164.768	69.4224	83.7588	62.3086	60.6096	69.8989	72.5235	132.847	213.084	148.372
10476538	Btbd3	BTB (POZ) domain containing 3		0.0513693	1.51885	0.950122	1.24355	436.052	532.586	662.299	459.909	458.299	389.948	490.546	558.022	549.189	643.467	714.017	629.412
10421557	Itm2b	integral membrane protein 2B		0.0511925	1.29201	0.955368	1.09106	2884.01	3415.21	3726.18	2881.61	2726.42	3044.01	3362.62	3510.22	3372.77	3879.61	3726.49	3572.44
10501420	Stxbp3a	syntaxin binding protein 3A		0.0507348	1.42917	1	1.09683	391.269	509.826	559.192	408.828	396.459	368.521	521.916	543.147	464.416	506.945	530.321	640.308
10600082	Nsdhl	NAD(P) dependent steroid dehydrogenase-like		0.0497455	1.86957	0.189623	2.10242	773.684	687.994	1446.45	816.063	972.867	532.123	595.84	746.509	721.632	1411.48	1375.72	1552.16
10401028	Sgpp1	sphingosine-1-phosphate phosphatase 1		0.0492934	1.35756	0.693597	1.13115	180.81	217	245.459	167.509	194.955	179.965	232.411	201.085	217.503	241.692	246.42	248.266
10346310	Mobkl3	MOB1, Mps One Binder kinase activator-like 3 (yeast)		0.0489174	1.75425	0.448191	1.55415	1050.95	1186.26	1843.64	1157.78	1048.82	946.271	1085.31	1359.21	1114.27	1625.62	2157.37	1747.91
10585286	Arhgap20	Rho GTPase activating protein 20		0.0484845	1.59637	0.465819	1.40212	391.75	446.023	625.377	366.278	417.521	391.45	464.244	416.961	456.866	547.796	548.791	779.545
10562211	Fxyd1	FXYD domain-containing ion transport regulator 1		0.0480161	2.36508	0.346009	2.10862	387.269	434.371	915.923	383.64	407.438	370.73	448.505	463.99	390.618	875.508	1218.29	653.967
10408557	Serpinb1a	serine (or cysteine) peptidase inhibitor, clade B, member 1a		0.0480161	2.63078	1	1.0733	76.2885	186.991	200.698	82.5136	73.4026	72.9492	138.516	292.414	130.043	151.794	246.342	203.959
10558333	Fank1	fibronectin type 3 and ankyrin repeat domains 1		0.0478222	1.42088	0.869266	1.13627	79.5583	99.486	113.043	79.9057	75.1796	83.5894	110.355	98.6618	89.4413	103.908	119.118	116.103
10424252	Wdyhv1	WDYHV motif containing 1		0.0468131	2.5248	1	1.36375	296.559	549.037	748.751	249.339	341.054	299.282	457.732	570.702	618.678	914.98	481.395	849.878
10455128	Pcdhb20	protocadherin beta 20		0.0464256	1.55912	0.339434	1.4722	94.6922	100.283	147.636	99.2107	106.882	77.9838	89.8195	104.208	106.822	156.586	151.524	134.799
10391332	Ptrf	polymerase I and transcript release factor		0.0463328	1.55021	0.509747	1.32239	190.85	223.729	295.857	176.64	188.158	207.752	258.894	209.624	202.669	283.952	316.018	287.6
10459481	Lman1	lectin, mannose-binding, 1		0.0457538	1.46709	1	1.11791	1224.18	1606.56	1795.99	1335.55	1293.06	1043.94	1650.77	1596.97	1571.95	1878.57	1779.1	1730.29
10528527	Fam126a	family with sequence similarity 126, member A		0.0457266	1.35318	0.98539	1.16135	360.413	419.946	487.702	331.215	379.497	370.526	438.381	425.731	395.725	490.747	474.521	497.838
10584870	Tmprss13	transmembrane protease, serine 13		0.0456469	1.24767	0.74746	0.839188	91.6071	136.197	114.295	85.4728	92.1505	97.1979	136.31	125.64	146.642	124.949	105.575	112.362
10476886	Sstr4	somatostatin receptor 4		0.0454077	2.24708	0.843342	1.75794	171.647	219.406	385.704	174.517	153.635	186.789	253.245	209.372	195.601	232.293	377.633	547.184
10498309	Pfn2	profilin 2		0.0448242	1.61713	0.440976	1.45404	602.723	670.327	974.68	524.129	576.644	707.395	625.952	672.921	712.106	959.82	1038.44	925.783
10497817	Anxa5	annexin A5		0.044526	1.38624	1	1.09431	2425.74	3072.84	3362.65	2351.37	2417.94	2507.91	2711.05	3414.2	3093.26	3431.26	3272.26	3384.42
10586017	Uaca	uveal autoantigen with coiled-coil domains and ankyrin repeats		0.0439541	1.6121	0.955663	1.17177	583.174	802.316	940.132	548.806	610.1	590.617	789.697	876.55	740.7	766.269	975.257	1078.87
10492699	Ctso	cathepsin O		0.0438263	1.84753	1	1.31459	108.82	152.935	201.048	100.196	113.62	112.643	169.701	152.137	136.968	173.189	188.291	241.664
10552288	Vstm2b	V-set and transmembrane domain containing 2B		0.0436681	1.48043	0.512397	1.32659	168.814	188.391	249.917	177.55	168.278	160.614	188.024	197.635	179.514	293.446	201.171	255.132
10348451	Cxcr7	chemokine (C-X-C motif) receptor 7		0.0436681	1.66359	0.691338	1.42573	149.114	173.991	248.065	151.652	142.847	152.843	159.096	209.733	153.143	198.458	307.047	238.689
10507840	Heyl	hairy		0.0436681	2.92058	0.614773	2.01226	233.488	338.883	681.922	224.782	206.308	269.374	374.552	357.05	285.048	543.861	589.827	912.078
10500610	Fam46c	family with sequence similarity 46, member C		0.0433632	1.72049	1	1.21966	163.808	231.073	281.83	180.369	152.836	158.218	237.34	226.931	228.948	352.581	263.488	229.42
10506488	Ppap2b	phosphatidic acid phosphatase type 2B		0.0428235	1.51105	1	1.17014	257.723	332.808	389.432	267.968	253.633	251.568	326.873	367.456	304.095	344.251	438.972	385.073
10428103	Stk3	serine		0.0416884	1.42754	1	1.0881	978.74	1284.06	1397.19	1029.38	984.897	921.944	1177.13	1277.21	1397.84	1337.89	1326.97	1526.69
10582649	Pgbd5	piggyBac transposable element derived 5		0.0416483	2.29287	0.96065	1.31405	101.179	176.546	231.99	112.637	87.3094	103.59	163.44	219.842	146.356	171.208	289.079	235.684
10428232	Rrm2b	ribonucleotide reductase M2 B (TP53 inducible)		0.0398439	1.32984	0.863973	1.12614	233.863	276.166	311.001	251.001	241.418	209.169	278.595	265.868	284.034	299.331	304.358	329.313
10523190	Parm1	prostate androgen-regulated mucin-like protein 1		0.0394701	1.39896	0.250796	1.31761	179.764	190.863	251.483	196.868	171.389	171.037	202.718	182.318	187.551	244.185	271.473	238.79
10408689	Nrn1	neuritin 1		0.0392202	3.60995	0.61195	2.45438	152.962	224.979	552.185	124.749	102.376	231.761	204.151	291.045	179.741	429.017	546.736	680.801
10423654	Osr2	odd-skipped related 2 (Drosophila)		0.0387951	2.33102	0.834924	1.49224	252.095	393.798	587.64	213.811	328.951	213.523	319.147	450.04	412.208	626.871	581.816	554.234
10461856	Gna14	guanine nucleotide binding protein, alpha 14		0.0385368	2.48644	1	1.45046	202.321	346.827	503.058	205.777	235.938	165.248	303.957	324.397	412.127	438.248	641.039	429.886
10449452	Fkbp5	FK506 binding protein 5		0.0384302	1.28684	1	0.940504	529.548	724.549	681.441	503.046	543.24	542.359	634.431	807.863	731.353	679.719	666.181	698.424
10602198	Pak3	p21 protein (Cdc42		0.0383569	2.54398	1	0.833435	169.338	516.887	430.791	207.307	155.697	145.009	545.826	577.171	427.664	379.698	518.214	394.461
10439895	Alcam	activated leukocyte cell adhesion molecule		0.0367886	2.15255	1	1.21664	839.116	1484.61	1806.24	912.592	859.59	745.165	1701.46	1652.06	1100.32	1988.84	1633.54	1796.33
10482448	Zeb2	zinc finger E-box binding homeobox 2		0.0364328	1.61359	0.657895	1.30578	720.969	890.926	1163.35	707.906	642.981	812.02	849.194	920.731	902.852	984.147	1217.81	1288.1
10578361	Asah1	N-acylsphingosine amidohydrolase 1		0.0364328	1.75125	0.531447	1.47136	598.238	712.037	1047.66	640.792	551.049	602.873	722.518	795.367	618.226	921.124	957.991	1263.87
10558150	Htra1	HtrA serine peptidase 1		0.0364328	2.12843	1	1.01113	160.293	337.42	341.174	183.756	173.761	123.363	289.607	363.994	358.658	362.427	302.344	358.75
10570068	Col4a2	collagen, type IV, alpha 2		0.0356224	1.89374	1	1.08242	214.809	375.816	406.792	205.811	208.888	229.727	370.624	387.805	369.018	326.22	486.382	407.775
10508651	Sdc3	syndecan 3		0.0354722	1.4258	0.955368	1.1583	181.091	222.912	258.199	185.365	190.179	167.728	226.384	221.69	220.661	240.957	277.804	255.836
10501608	Vcam1	vascular cell adhesion molecule 1		0.0354722	2.54906	1	1.02394	90.3372	224.89	230.275	102.457	88.9756	79.5785	167.173	289.788	217.71	195.402	251.335	244.087
10569129	Sct	secretin		0.0346088	3.28257	1	1.2681	155.296	401.997	509.771	153.938	166.371	145.58	343.449	524.23	338.311	301.034	708.882	519.399
10594800	Fam63b	family with sequence similarity 63, member B		0.0343681	2.37953	0.937147	1.45146	212.815	348.889	506.4	235.99	239.598	162.857	304.022	360.39	382.255	510.189	390.245	618.767
10365974	Dcn	decorin		0.0340866	2.17589	0.251601	1.97374	685.468	755.675	1491.5	777.639	665.094	613.671	600.652	812.685	853.689	1530.77	1239.7	1704.04
10560023	Zfp551	zinc fingr protein 551		0.0338098	1.38786	1	0.970621	129.942	185.8	180.341	134.718	142.47	112.638	155.525	207.613	194.262	179.645	178.747	182.632
10405753	Me1	malic enzyme 1, NADP(+)-dependent, cytosolic		0.0338098	3.53093	1	1.44433	366.544	896.088	1294.24	429.42	428.357	241.856	855.936	1078.76	753.568	1384.15	1329.78	1168.8
10551736	Ppp1r14a	protein phosphatase 1, regulatory (inhibitor) subunit 14A		0.0337416	3.13793	0.937147	1.7081	568.36	1044.12	1783.47	712.441	561.19	431.448	906.572	1214.95	1010.85	1218.59	2323.43	1808.41
10542993	Pon3	paraoxonase 3		0.0336382	2.03892	0.412927	1.8135	145.297	163.358	296.249	138.182	163.386	134.324	169.558	169.039	151.476	195.716	335.524	357.508
10428796	Fbxo32	F-box protein 32		0.0335887	1.50675	1	1.07522	126.221	176.879	190.183	127.647	134.635	116.381	153.621	170.788	206.227	163.925	184.833	221.792
10416181	Stc1	stanniocalcin 1		0.0334651	4.30155	1	1.46913	149.685	438.269	643.876	196.983	152.356	99.7146	401.889	425.872	487.047	443.655	730.162	757.812
10380419	Col1a1	collagen, type I, alpha 1		0.0327947	1.54654	0.373311	1.39571	548.685	607.978	848.563	478.897	501.236	665.92	625.72	614.511	583.703	832.812	857.158	855.719
10529485	Htra3	HtrA serine peptidase 3		0.0323271	1.60526	0.401798	1.4039	133.013	152.091	213.522	135.611	126.795	136.634	168.047	143.106	145.122	196.615	239.816	204.133
10487613	Pdyn	prodynorphin		0.0322218	1.60292	0.642347	1.31739	121.595	147.949	194.906	127.27	116.173	121.341	146.402	139.347	158.097	167.61	231.614	185.495
10536220	Col1a2	collagen, type I, alpha 2		0.0322218	1.78657	0.673332	1.38984	565.493	726.914	1010.29	484.354	548.8	663.324	749.988	763.571	667.183	928.873	1097.61	1004.39
10606369	Itm2a	integral membrane protein 2A		0.0322218	1.80515	1	1.14349	972.154	1534.67	1754.88	858.851	1203.56	854.051	1500.76	1628.94	1474.33	1727.04	1717.51	1820.09
10401607	Pgf	placental growth factor		0.0322218	2.04383	0.253724	1.78523	88.6828	101.529	181.253	85.1123	77.5181	103.418	106.893	84.892	112.802	204.602	171.115	168.042
10495830	Sec24d	Sec24 related gene family, member D (S. cerevisiae)		0.0319861	1.76689	0.726134	1.36392	153.774	199.207	271.703	145.04	137.905	178.378	189.162	180.529	227.93	258.07	299.021	258.018
10364251	Pofut2	protein O-fucosyltransferase 2		0.0318639	1.32825	0.497791	1.1896	271.386	303.015	360.468	261.471	275.666	277.021	314.58	282.739	311.727	376.158	362.019	343.225
10367717	BC013529	cDNA sequence BC013529		0.0318639	1.80861	1	1.20233	319.755	480.993	578.313	362.105	272.46	324.701	447.582	529.847	465.551	621.466	517.999	595.475
10489204	Tgm2	transglutaminase 2, C polypeptide		0.0318009	1.75967	0.186715	1.72016	194.615	199.085	342.459	197.881	194.293	191.67	184.807	212.958	199.491	283.301	390.349	353.726
10384223	Igfbp3	insulin-like growth factor binding protein 3		0.0312351	1.99382	0.365854	1.58802	783.692	983.957	1562.54	859.33	697.202	794.543	1060.65	1089.6	801.628	1584.03	1635.82	1467.76
10549108	Abcc9	ATP-binding cassette, sub-family C (CFTR		0.0311713	1.88602	0.472413	1.58021	95.7391	114.267	180.566	86.9374	95.6444	104.635	124.81	106.326	111.664	150.207	229.919	161.571
10583920	Eepd1	endonuclease		0.0311713	2.22506	0.93936	1.43277	140.785	218.636	313.255	122.223	149.335	150.798	222.921	258.07	174.918	317.352	386.207	236.206
10413434	D14Abb1e	DNA segment, Chr 14, Abbott 1 expressed		0.0309037	1.45893	1	1.03588	859.85	1211.01	1254.46	836.287	796.426	946.838	1122.13	1331.34	1179.56	1334.62	1231.26	1197.5
10528810	Gm10471	predicted gene 10471		0.0299625	2.49288	1	1.29253	672.768	1297.56	1677.13	681.47	605.889	730.946	1661.71	968.074	1262.89	1523.84	1933.46	1574.09
10468746	Hspa12a	heat shock protein 12A		0.0293846	2.17945	0.955663	1.39842	202.526	315.639	441.396	195.522	174.373	237.683	298.052	274.399	374.465	418.269	537.783	368.134
10510700	Gpr153	G protein-coupled receptor 153		0.0291625	1.53515	0.984683	1.1537	79.5697	105.878	122.151	84.7631	78.3472	75.5987	108.057	99.7888	109.788	108.371	129.625	128.458
10419578	Ndrg2	N-myc downstream regulated gene 2		0.0291224	3.6412	0.915683	1.54847	161.223	379.112	587.045	202.87	178.614	102.185	584.682	294.42	258.235	587.242	467.879	706.015
10378549	Rtn4rl1	reticulon 4 receptor-like 1		0.0289997	4.5852	1	1.03091	287.377	1278.17	1317.68	364.916	345.674	151.54	1323.19	1216.18	1295.15	1289.67	1369.89	1293.48
10575917	Wfdc1	WAP four-disulfide core domain 1		0.028927	1.65668	0.564942	1.3162	129.702	163.253	214.874	138.74	122.819	127.546	173.402	142.205	174.151	192.61	220.797	231.214
10502565	Clca2	chloride channel calcium activated 2		0.0283664	1.61849	1	1.07924	311.911	467.762	504.825	326.068	315.777	293.888	447.03	522.523	433.733	452.044	502.133	560.298
10469289	Il15ra	interleukin 15 receptor, alpha chain		0.0279334	1.30482	0.866788	1.13539	89.651	103.03	116.979	88.8231	84.4268	95.7032	108.666	101.223	99.1999	123.186	116.112	111.638
10367600	Esr1	estrogen receptor 1 (alpha)		0.027903	1.76444	0.268143	1.5756	127.003	142.224	224.089	115.437	120.351	145.22	142.738	138.746	145.189	190.374	247.944	233.949
10399265	Ncoa1	nuclear receptor coactivator 1		0.027881	1.60748	0.850871	1.24527	269.936	348.451	433.917	235.051	288.672	286.085	382.582	316.471	346.301	464.102	407.801	429.85
10395961	Lrfn5	leucine rich repeat and fibronectin type III domain containing 5		0.0273154	1.51034	0.504533	1.29024	142.885	167.259	215.805	131.757	133.724	163.174	158.537	158.491	184.749	219.689	227.068	200.658
10381753	Crhr1	corticotropin releasing hormone receptor 1		0.0263444	1.43099	0.252751	1.31871	136.56	148.188	195.417	146.259	123.093	140.329	156.307	143.452	144.804	188.32	189.646	208.284
10373944	Zmat5	zinc finger, matrin type 5		0.025953	1.38056	0.405722	1.24241	106.473	118.313	146.993	111.124	96.9655	111.33	114.647	120.429	119.862	142.564	146.243	152.173
10498383	Igsf10	immunoglobulin superfamily, member 10		0.0254707	2.01715	0.228135	1.93532	185.666	193.517	374.516	242.346	182.732	131.921	190.752	193.95	195.848	377.867	327.062	418.62
10437629	Grin2a	glutamate receptor, ionotropic, NMDA2A (epsilon 1)		0.0254267	3.21663	0.646877	1.92357	43.9397	73.4768	141.338	39.2279	44.612	47.9791	78.2032	55.9458	86.2814	143.189	127.524	153.301
10495794	Pde5a	phosphodiesterase 5A, cGMP-specific		0.0246512	2.11389	1	1.1284	219.548	411.29	464.101	227.726	224.322	206.595	458.643	385.592	389.634	371.499	497.258	523.545
10601778	Armcx3	armadillo repeat containing, X-linked 3		0.0241698	1.83658	0.93936	1.25397	926.323	1356.71	1701.27	789.537	932.996	1056.44	1284.12	1515.39	1270.61	1537.75	1902.65	1663.41
10549420	Tmtc1	transmembrane and tetratricopeptide repeat containing 1		0.0239103	1.84173	0.91545	1.27472	94.9212	137.142	174.819	100.475	88.8332	95.4554	154.229	133.647	123.551	175.889	157.881	190.685
10507433	Ptch2	patched homolog 2		0.0237732	1.45255	0.636735	1.21017	99.1946	119.062	144.085	110.241	95.1471	92.1961	122.195	113.972	121.018	141.479	139.882	150.895
10397975	Ifi27l1	interferon, alpha-inducible protein 27 like 1		0.0235591	1.73392	1	1.14956	275.132	414.99	477.056	312.934	278.621	233.84	455.116	420.14	369.713	525.932	450.408	454.828
10373179	Gli1	GLI-Kruppel family member GLI1		0.0235591	2.41446	1	1.18305	230.29	469.993	556.026	284.791	211.344	194.736	434.469	525.985	449.525	464.696	603.28	600.102
10402063	Foxn3	forkhead box N3		0.0233929	1.47074	0.905558	1.16792	2200.25	2770.73	3236	2422.41	2099.64	2078.69	2798.22	2686.79	2827.19	2953.05	3384.78	3370.16
10606206	C77370	expressed sequence C77370		0.0222653	2.41652	0.866139	1.44537	47.9226	80.1218	115.806	50.9662	46.4087	46.3929	77.6917	88.0316	74.6423	84.0244	119.992	143.402
10474048	Syt13	synaptotagmin XIII		0.0216091	1.32066	0.701279	1.20401	176.157	193.223	232.644	184.029	172.904	171.539	209.871	174.072	195.727	236.331	242.992	218.608
10351491	Olfml2b	olfactomedin-like 2B		0.0216091	1.80493	0.950122	1.23711	164.438	239.913	296.799	159.192	148.416	185.706	191.874	282.794	245.07	267.45	320.058	302.889
10389877	Wfikkn2	WAP, follistatin		0.0216091	1.8146	0.268143	1.57514	79.7849	91.914	144.777	81.0462	75.7761	82.5325	96.0413	100.046	79.6546	134.195	171.408	128.729
10495083	Kcnd3	potassium voltage-gated channel, Shal-related family, member 3		0.0216091	2.29529	0.863973	1.50874	119.957	182.493	275.335	140.859	101.108	117.903	210.878	156.31	180.292	232.486	305.358	288.16
10528227	Gnai1	guanine nucleotide binding protein (G protein), alpha inhibiting 1		0.021593	1.85339	1	1.24019	292.546	437.192	542.202	293.529	346.42	237.687	422.978	401.792	486.807	527.034	556.466	543.105
10372988	Slc16a7	solute carrier family 16 (monocarboxylic acid transporters), member 7		0.021593	2.29454	0.472413	1.72771	59.2333	78.6666	135.913	66.3667	58.1741	53.1592	98.5735	71.5974	65.8287	166.074	139.578	102.088
10361771	Plagl1	pleiomorphic adenoma gene-like 1		0.0211978	1.36026	0.139384	1.39817	1314.84	1279.19	1788.52	1322.39	1342.33	1279.81	1308.88	1272.94	1255.75	1684.92	1713.71	1966.93
10415844	Ctsb	cathepsin B		0.0211978	1.44678	1	1.14427	480.273	607.239	694.849	501.394	459.807	479.619	544.106	629.547	648.065	702.204	675.139	707.204
10502050	Alpk1	alpha-kinase 1		0.0211978	2.91664	0.863973	0.651625	114.467	512.348	333.859	108.936	97.5769	136.887	376.325	522.771	637.947	344.237	321.423	335.916
10578045	Nrg1	neuregulin 1		0.0210765	2.3163	1	0.984012	169.844	399.803	393.411	181.373	197.95	130.21	334.618	420.391	444.4	298.514	419.851	461.867
10395163	Lamb1	laminin B1		0.0207767	1.31646	1	1.08361	1242.43	1509.41	1635.61	1190.09	1240.64	1296.55	1483.09	1504.3	1540.85	1561.77	1651.15	1693.91
10534862	Pcolce	procollagen C-endopeptidase enhancer protein		0.0190886	1.74337	0.59108	1.36317	1153.69	1475.47	2011.31	1139.03	1147.67	1174.36	1399.41	1702.08	1324.91	1725.53	2269.15	2039.25
10368409	Lama2	laminin, alpha 2		0.0189308	3.32651	0.335736	2.54326	150.868	197.331	501.865	113.087	134.43	205.087	202.277	190.772	198.944	458.901	507.912	538.781
10497920	Ankrd50	ankyrin repeat domain 50		0.018908	1.50191	0.871754	1.18227	516.575	656.236	775.851	487.133	539.74	522.852	617.177	702.068	649.464	712.324	805	810.229
10465895	Fads2	fatty acid desaturase 2		0.018908	2.20957	0.139384	2.2405	878.428	866.303	1940.95	870.167	1005.93	759.187	923.569	950.243	725.095	1720.41	2174.01	1928.43
10375751	Adamts2	a disintegrin-like and metallopeptidase (reprolysin type) with thrombospondin type 1 motif, 2		0.0187486	2.39121	1	1.21671	179.258	352.297	428.644	179.653	200.153	157.969	350.442	339.979	366.471	391.543	537.45	356.939
10548879	Mgp	matrix Gla protein		0.0187486	2.81755	0.134507	3.3095	316.431	269.394	891.56	400.977	327.105	221.212	268.784	329.534	209.865	834.326	923.861	916.494
10529875	Ldb2	LIM domain binding 2		0.0186389	1.61959	0.186715	1.50015	1871.11	2020.08	3030.44	1807.56	1972.28	1833.48	1961.46	2004.8	2093.99	2874.8	2708.13	3508.38
10362538	Lama4	laminin, alpha 4		0.0182776	1.50609	1	1.11738	408.919	551.172	615.87	419.96	462.712	344.084	596.455	535.358	521.704	610.459	616.716	620.436
10416057	Clu	clusterin		0.0182776	6.09842	1	1.48615	314.379	1290.06	1917.22	427.95	325.077	190.111	1389.83	1645.79	834.555	2787.36	1465.24	1499.05
10530841	Igfbp7	insulin-like growth factor binding protein 7		0.0182747	4.26793	1	1.07489	372.449	1478.84	1589.59	463.528	415.574	238.246	1414.56	1570.03	1451.94	1218.41	1848.88	1701.47
10476443	Plcb4	phospholipase C, beta 4		0.0172986	1.93968	0.897005	1.19885	176.893	286.204	343.115	184.965	185.183	160.529	277.49	302.368	278.753	271.261	418.154	339.928
10593483	Fdx1	ferredoxin 1		0.0172986	2.64181	0.686007	1.5844	1068.08	1780.9	2821.67	1222.97	1098.57	882.696	2080.47	1902.61	1359.63	2683.72	3266.64	2514.65
10404152	Fam65b	family with sequence similarity 65, member B		0.0172384	2.90861	1	1.20573	82.1218	198.104	238.86	74.7723	97.7945	73.7986	152.638	253.557	188.118	186.042	232.881	297.658
10409162	Susd3	sushi domain containing 3		0.0160348	1.34797	0.593943	1.16507	98.7283	114.228	133.083	104.099	94.2216	97.8642	125.709	112.274	104.7	131.012	130.615	137.622
10604542	Hs6st2	heparan sulfate 6-O-sulfotransferase 2		0.0160348	1.53078	1	1.09698	433.502	604.933	663.598	447.962	450.044	402.499	651.528	607.389	555.883	612.325	684.549	693.919
10416340	Gfra2	glial cell line derived neurotrophic factor family receptor alpha 2		0.0160348	2.16845	0.897005	1.32423	227.488	372.515	493.295	237.107	221.872	223.485	364.239	350.402	402.903	352.11	558.721	569.056
10580191	Nfix	nuclear factor I		0.0159392	2.32505	0.228135	1.76215	184.289	243.157	428.48	202.417	190.582	159.867	293.803	255.755	179.913	391.607	472.188	421.646
10344981	Pi15	peptidase inhibitor 15		0.0157061	3.32735	0.201248	2.77402	39.6651	47.5769	131.98	40.6491	36.3172	42.029	42.5115	49.6791	50.5403	92.0067	145.949	157.983
10453233	Slc8a1	solute carrier family 8 (sodium		0.0156946	1.45374	0.513585	1.20891	125.02	150.339	181.746	127.078	122.834	125.148	149.314	146.266	155.435	166.322	196.994	181.922
10375051	Hba-a1	hemoglobin alpha, adult chain 1		0.0156946	4.70535	0.673332	1.9725	277.134	661.097	1304.01	384.523	244.134	202.747	694.023	864.523	424.745	1240.47	1417.08	1254.49
10592471	Gramd1b	GRAM domain containing 1B		0.0155744	4.24412	0.691338	2.00338	209.979	444.835	891.175	169.445	272.149	188.343	465.071	426.197	443.238	687.453	1223.86	762.216
10534343	Eln	elastin		0.0151061	1.58942	0.705327	1.22774	206.332	267.114	327.948	231.787	192.406	194.803	289.654	257.847	253.842	349.922	320.715	313.206
10372139	Nts	neurotensin		0.0146651	8.14651	0.584702	3.06534	30.203	80.2681	246.049	28.3523	30.0838	32.173	67.9165	60.8363	112.051	110.564	453.09	174.494
10529515	Sorcs2	sortilin-related VPS10 domain containing receptor 2		0.0144386	2.08999	0.897005	1.23108	165.886	281.621	346.699	167.452	157.318	172.887	261.408	301.206	282.248	273.768	391.483	374.844
10427436	C7	complement component 7		0.0144386	3.06454	0.472413	1.87721	71.9429	117.446	220.472	74.0237	64.1904	77.6145	91.2665	122.631	138.441	170.537	288.843	202.035
10468929	Nmt2	N-myristoyltransferase 2		0.0143756	1.46081	1	1.05918	665.617	918.012	972.341	654.029	607.506	735.315	911.134	896.901	946.003	1021.36	938.1	957.558
10576973	Col4a1	collagen, type IV, alpha 1		0.0141445	2.34812	0.976404	1.31664	293.833	524.028	689.954	308.649	304.274	268.574	533.475	538.019	500.591	513.803	841.914	714.146
10581013	Cdh11	cadherin 11		0.0140952	1.40812	0.876413	1.12636	2649.85	3312.7	3731.3	2563.93	2708.62	2677.01	3173.16	3500.54	3264.41	3597.95	3781.87	3814.08
10594044	Islr	immunoglobulin superfamily containing leucine-rich repeat		0.0138595	1.67063	0.384602	1.3659	1142.13	1396.93	1908.07	1060.57	1273.96	1091.84	1262.66	1508.56	1419.58	1923.1	1899.01	1902.09
10371379	Nuak1	NUAK family, SNF1-like kinase, 1		0.0137551	2.06097	0.95627	1.22555	200.83	337.73	413.905	173.92	215.945	212.626	276.583	341.972	394.634	494.448	321.353	425.913
10600169	Bgn	biglycan		0.0134883	1.85515	0.472413	1.43458	606.202	783.919	1124.6	614.548	676.553	527.505	756.125	819.609	776.023	968.821	1169.05	1235.92
10436487	Vgll3	vestigial like 3 (Drosophila)		0.0130763	3.36649	1	1.3513	91.7242	228.513	308.789	87.0045	92.7235	95.4446	317.802	217.705	150.031	237.952	340.559	347.855
10571601	Pdlim3	PDZ and LIM domain 3		0.0127052	3.09907	0.139384	3.01313	92.6691	95.3121	287.188	81.3461	92.894	103.767	100.084	93.4054	92.4472	217.84	254.879	388.844
10496438	Adh1	alcohol dehydrogenase 1 (class I)		0.0127052	7.35564	0.454412	2.98273	379.723	936.428	2793.11	431.531	240.728	466.91	1185.07	939.359	684.858	1986.47	3765.56	2627.3
10503334	Gem	GTP binding protein (gene overexpressed in skeletal muscle)		0.0124624	3.15943	1	1.28871	190.138	466.145	600.728	176.991	207.849	185.575	341.273	547.174	509.99	399.968	764.996	637.221
10370180	Col6a2	collagen, type VI, alpha 2		0.0120037	1.77814	0.601441	1.31168	278.572	377.639	495.34	268.57	319.203	247.944	389.66	349.125	394.131	429.606	522.175	534.24
10435345	Mylk	myosin, light polypeptide kinase		0.0118497	1.95943	0.454412	1.30835	271.269	406.261	531.533	285.189	264.195	264.423	431.331	432.527	354.926	542.297	484.782	567.521
10528821	Gm10220	predicted gene 10220		0.0115693	2.96216	0.919753	1.43174	260.077	538.08	770.389	274.453	252.439	253.339	672.191	409.708	532.341	596.363	843.625	871.179
10601659	Srpx2	sushi-repeat-containing protein, X-linked 2		0.0111158	1.85694	0.530339	1.34714	75.1292	103.56	139.51	75.9399	72.9543	76.4934	86.1442	115.795	108.742	112.888	134.666	170.977
10376778	Mfap4	microfibrillar-associated protein 4		0.0109867	2.25241	0.230152	1.77772	430.898	545.956	970.559	433.117	501.524	358.053	555.518	593.368	488.983	994.395	935.088	982.193
10359201	Ralgps2	Ral GEF with PH domain and SH3 binding motif 2		0.010395	1.48049	1	0.963467	911.36	1400.42	1349.26	946.226	946.21	841.644	1358.07	1403.47	1439.72	1305.31	1283.64	1458.83
10460782	Gpha2	glycoprotein hormone alpha 2		0.010395	1.66239	0.368425	1.28656	106.286	137.335	176.69	113.296	98.1198	107.443	143.523	117.977	150.507	182.887	169.585	177.597
10488060	Jag1	jagged 1		0.010395	2.95028	0.454412	1.71508	182.6	314.109	538.723	139.346	200.235	208.22	356.432	308.837	277.059	468.801	640.451	506.918
10413932	E130203B14Rik	RIKEN cDNA E130203B14 gene		0.0103493	1.99827	0.480255	1.47516	560.154	758.794	1119.34	555.775	615.819	508.868	687.488	860.709	728.184	984.59	1132.12	1241.3
10381006	Thra	thyroid hormone receptor alpha		0.0102472	1.69657	1	1.06592	524.463	834.76	889.786	503.928	489.884	579.576	878.828	765.525	859.926	861.688	808.373	999.296
10397575	Nrxn3	neurexin III		0.0102472	1.78497	0.365854	1.38934	89.9068	115.509	160.481	90.818	82.9348	95.9674	124.131	102.779	119.617	143.202	173.208	165.033
10406817	Enc1	ectodermal-neural cortex 1		0.0102472	2.64383	0.93936	1.33106	385.643	765.984	1019.57	355.29	440.976	360.663	791.248	763.634	743.07	860.462	1093.62	1104.64
10489569	Pltp	phospholipid transfer protein		0.0102472	3.65946	1	1.34899	376.403	1021.09	1377.43	407.291	417.19	304.727	886.627	940.63	1236	1014.9	1786.03	1331.36
10347669	Inha	inhibin alpha		0.010222	3.783	0.318025	2.25116	230.167	386.789	870.721	272.11	181.202	237.189	410.315	465.412	284.639	590.022	1187.86	834.285
10357594	Rassf5	Ras association (RalGDS		0.010022	1.69907	0.192014	1.28287	86.2252	114.2	146.503	84.6524	88.2175	85.8058	132.419	93.0646	117.115	130.01	158.931	150.568
10593856	C230081A13Rik	RIKEN cDNA C230081A13 gene		0.00988229	1.33553	0.542536	1.1246	868.677	1031.61	1160.15	826.51	877.349	902.172	1009.22	1016.02	1069.58	1101.49	1129.41	1249.54
10578574	Stox2	storkhead box 2		0.00930419	3.05146	1	1.19833	149.42	380.488	455.951	169.101	138.853	140.307	340.291	364.22	436.954	319.973	543.962	503.916
10522503	Pdgfra	platelet derived growth factor receptor, alpha polypeptide		0.00903371	1.72192	0.831384	1.22677	1617.45	2270.29	2785.12	1516.91	1646.51	1688.93	1984.51	2404.54	2421.81	2586.32	2930.56	2838.48
10590031	Itga9	integrin alpha 9		0.00903371	2.39618	0.886058	1.30684	771.623	1414.82	1848.95	682.808	930.499	701.562	1458.22	1377.16	1409.08	1567.5	2150.88	1828.47
10536635	A430107O13Rik	RIKEN cDNA A430107O13 gene		0.00902652	2.42908	0.955663	1.26876	750.594	1437.04	1823.25	677.767	807.365	766.649	1360.83	1446.68	1503.6	1431.49	2041.36	1996.91
10467979	Scd1	stearoyl-Coenzyme A desaturase 1		0.00859642	1.51642	0.00924344	2.18732	89.0611	61.7443	135.054	81.1582	108.948	77.0775	58.3684	58.1863	68.6783	125.037	139.714	140.412
10472155	Kcnj3	potassium inwardly-rectifying channel, subfamily J, member 3		0.00859642	2.1521	0.240786	1.58387	77.5348	105.351	166.863	75.2543	76.6676	80.6824	118.619	95.5261	101.909	127.432	184.062	189.095
10360684	Ephx1	epoxide hydrolase 1, microsomal		0.00840318	9.33986	0.139384	6.79962	60.91	83.6651	568.891	61.5903	59.6349	61.5049	71.2226	91.2063	88.5664	313.424	861.181	532.069
10440344	Robo2	roundabout homolog 2 (Drosophila)		0.00829973	1.93409	1	1.07262	1182.64	2132.47	2287.32	1220.7	1236.14	1091.08	2002.52	2185.08	2209.81	2071.72	2485.86	2304.39
10504775	Col15a1	collagen, type XV, alpha 1		0.00807093	1.52728	0.658776	1.17826	158.205	205.068	241.623	174.663	151.558	148.393	213.844	185.222	216.139	222.341	248.532	253.997
10421046	Dock5	dedicator of cytokinesis 5		0.00807093	1.79298	1	1.02035	141.179	248.082	253.13	143.748	137.123	142.666	270.613	241.261	232.372	251.642	273.249	234.499
10411235	Iqgap2	IQ motif containing GTPase activating protein 2		0.00774812	3.27635	0.240786	2.07667	507.941	801.376	1664.19	519.281	549.737	454.804	913.98	802.382	687.766	1447.26	2076.15	1469.17
10587604	Rwdd2a	RWD domain containing 2A		0.00757542	2.0674	0.472413	1.44431	59.0866	84.5775	122.156	56.946	56.5878	63.7259	92.6999	75.1041	85.9287	105.841	130.496	130.131
10479950	Celf2	CUGBP, Elav-like family member 2		0.00732159	2.01543	0.201248	1.52008	185.411	245.831	373.682	197.965	187.951	170.316	273.558	216.913	247.022	316.768	378.492	425.788
10360415	Grem2	gremlin 2 homolog, cysteine knot superfamily (Xenopus laevis)		0.00732159	3.46799	1	1.1401	300.56	914.256	1042.34	344.355	304.023	253.303	707.685	1011.68	1023.41	1017.62	1165.34	944.066
10450379	Ng23	Ng23 protein		0.00726523	1.76085	0.417348	1.3293	120.593	159.742	212.346	120.861	113.253	127.666	166.429	146.152	166.646	198.167	217.763	221.109
10399407	Vsnl1	visinin-like 1		0.00726523	5.92895	0.408398	2.37176	138.752	346.853	822.651	127.08	105.326	183.848	401.345	306.045	333.169	655.494	1098.96	713.496
10573747	Adcy7	adenylate cyclase 7		0.00725634	1.59227	0.93507	1.10801	168.738	242.486	268.677	159.742	176.315	170.159	257.76	251.215	218.484	296.012	250.034	259.984
10579812	Ednra	endothelin receptor type A		0.00705678	1.66609	0.373311	1.2475	997.398	1332.07	1661.76	1010.26	1002.96	978.974	1441.35	1363.2	1191.66	1528.2	1663.63	1793.45
10455919	Adamts19	a disintegrin-like and metallopeptidase (reprolysin type) with thrombospondin type 1 motif, 19		0.00705678	1.7298	0.242674	1.3097	139.303	183.986	240.967	146.316	149.863	121.73	185.614	181.74	184.604	238.498	256.465	227.937
10395389	Sostdc1	sclerostin domain containing 1		0.00653529	4.26251	0.279134	2.32648	94.0991	172.405	401.098	107.941	74.2927	100.063	194.044	169.958	153.214	296.15	439.968	467.176
10467826	Hpse2	heparanase 2		0.00648914	2.39449	1	1.19903	105.705	211.095	253.11	133.595	87.1066	96.4131	195.209	259.852	178.226	245.382	233.823	280.123
10354418	Obfc2a	oligonucleotide		0.00648914	2.62815	1	0.998195	362.4	954.162	952.439	441.882	360.108	285.21	941.002	911.892	1009.59	971.421	950.201	935.695
10514576	Kank4	KN motif and ankyrin repeat domains 4		0.00648914	2.89087	0.601429	1.40714	96.1423	197.518	277.935	120.089	77.4449	90.8929	195.732	167.286	229.535	250.5	307.023	276.283
10346348	Spats2l	spermatogenesis associated, serine-rich 2-like		0.00648914	2.97437	0.61395	1.47263	245.564	495.984	730.399	280.218	254.988	201.486	499.804	539.203	448.946	812.557	680.491	698.148
10519805	Speer4d	spermatogenesis associated glutamate (E)-rich protein 4d		0.00648914	5.62304	0.866788	1.67434	160.253	538.188	901.108	174.026	201.068	105.664	569.497	589.189	455.877	706.397	888.844	1108.08
10413482	Wnt5a	wingless-related MMTV integration site 5A		0.00647936	2.07809	0.454412	1.39693	380.904	566.636	791.552	378.901	435.034	328.778	589.799	594.535	515.574	814.249	760.195	800.212
10512949	Abca1	ATP-binding cassette, sub-family A (ABC1), member 1		0.00647936	2.19403	0.657895	1.38662	240.249	380.143	527.112	209.558	244.99	266.197	413.193	383.443	343.792	461.36	622.984	496.992
10484389	Tfpi	tissue factor pathway inhibitor		0.00602715	1.34372	0.0479309	1.38995	447.478	432.595	601.287	445.844	458.137	438.453	448.421	440.425	408.94	589.007	605.521	609.334
10453636	Svil	supervillin		0.00602715	2.11742	0.86323	1.31161	332.364	536.557	703.756	373.918	334.578	288.596	503.493	533.039	573.14	750.176	669.412	691.68
10370210	Col6a1	collagen, type VI, alpha 1		0.00554152	2.48688	0.339205	1.4839	317.971	532.889	790.757	329.393	291.32	333.2	504.632	550.864	543.173	677.141	849.981	845.149
10552140	Cebpa	CCAAT		0.00539971	1.662	0.190145	1.14256	177.378	258.02	294.803	131.628	190.502	210.003	281.809	242.37	249.88	312.835	278.578	292.994
10502081	Enpep	glutamyl aminopeptidase		0.00475878	4.67546	1	1.16969	224.478	897.28	1049.54	256.063	226.608	190.763	879.543	976.327	835.97	732.761	1200.7	1215.15
10469151	Itih5	inter-alpha (globulin) inhibitor H5		0.00349675	4.13427	0.284166	2.10218	57.6107	113.3	238.178	53.5396	74.894	44.3983	115.543	111.748	112.61	194.797	256.937	262.799
10512999	AI427809	expressed sequence AI427809		0.00342696	4.19638	0.186715	2.36669	98.6229	174.868	413.859	102.053	101.172	92.6437	204.702	175.234	144.669	322.156	499.371	420.05
10603099	Figf	c-fos induced growth factor		0.00341658	3.67204	0.546386	1.55979	399.563	940.647	1467.21	392.201	343.812	462.676	1011.96	1045.95	764.029	1290.58	1449.52	1661.54
10593723	Acsbg1	acyl-CoA synthetase bubblegum family member 1		0.00331877	2.84887	0.139384	1.90272	145.566	217.951	414.7	144.986	152.193	139.521	221.919	221.356	210.577	339.561	484.297	420.241
10499483	Fdps	farnesyl diphosphate synthetase		0.00330348	2.33306	0.053282	2.16374	629.053	678.278	1467.62	646.716	575.988	664.455	672.102	697.865	664.868	1321.94	1732.93	1347.98
10559261	Cd81	CD81 antigen		0.00322292	1.52617	0.260983	1.21573	2066.14	2593.74	3153.28	2089.57	2107.46	2001.39	2494.34	2635.18	2651.69	2943.3	3225.01	3291.54
10590663	Gria4	glutamate receptor, ionotropic, AMPA4 (alpha 4)		0.00303651	2.10671	0.546386	1.24938	103.684	174.833	218.433	107.302	99.9301	103.82	149.599	179.31	195.591	222.608	208.264	224.427
10502552	Clca1	chloride channel calcium activated 1		0.00285073	1.90573	1	1.07818	1433.01	2532.9	2730.93	1452.9	1461.04	1385.08	2350.44	2795.74	2452.53	2639.4	2665.9	2887.49
10346882	Adam23	a disintegrin and metallopeptidase domain 23		0.00285073	3.65373	0.0990455	2.3766	89.8449	138.125	328.269	97.6033	79.6146	92.3167	170.711	143.047	100.618	393.355	303.258	288.194
10403229	Itgb8	integrin beta 8		0.00273498	4.05709	0.925544	1.5401	274.744	723.761	1114.66	258.825	339.27	226.138	730.515	880.975	559.792	942.418	1254.67	1146.9
10427496	Egflam	EGF-like, fibronectin type III and laminin G domains		0.00216599	3.05458	0.16576	1.86031	161.844	265.744	494.367	157.231	174.714	153.588	262.749	249.356	285.128	448.635	553.164	481.302
10423030	Prlr	prolactin receptor		0.00216599	4.24214	0.128987	2.8755	34.229	50.497	145.204	33.8791	38.0253	30.7827	54.8134	50.258	46.4197	132.456	175.067	128.09
10554667	Tmc3	transmembrane channel-like gene family 3		0.00148673	3.24104	0.835621	1.25428	107.645	278.153	348.882	115.746	112.988	94.2015	208.866	315.804	309.787	333.444	264.768	448.435
10440534	Adamts5	a disintegrin-like and metallopeptidase (reprolysin type) with thrombospondin type 1 motif, 5 (aggrecanase-2)		0.00148673	3.3901	0.139384	2.06586	129.69	212.823	439.662	130.666	126.917	131.488	213.546	201.988	222.936	389.381	479.622	449.984
10488378	Thbd	thrombomodulin		0.00128475	3.99041	0.190778	1.99628	298.675	597.03	1191.84	306.139	298.206	291.682	576.506	696.542	518.04	887.659	1235.13	1452.72
10466304	Dtx4	deltex 4 homolog (Drosophila)		0.00111652	2.49263	0.268143	1.4808	161.27	271.467	401.988	159.847	153.105	170.86	285.815	254.571	274.015	389.077	374.694	442.192
10561212	Ltbp4	latent transforming growth factor beta binding protein 4		0.00111652	3.48841	0.152851	1.73729	200.043	401.677	697.831	226.912	177.828	195.387	475.221	401.564	328.246	707.809	703.393	682.291
10349922	Ren1	renin 1 structural		0.00111652	11.6639	0.139384	3.17164	82.6877	304.089	964.46	80.1361	87.8037	80.1233	279.379	298.395	334.494	684.888	1273.98	934.511
10473125	Itga4	integrin alpha 4		0.000947396	6.58903	0.61395	1.59822	149.277	615.429	983.591	130.795	138.442	178.594	636.042	587.634	622.609	849.49	961.243	1140.04
10357833	Atp2b4	ATPase, Ca++ transporting, plasma membrane 4		0.00063274	2.57637	0.283506	1.36969	417.298	784.934	1075.11	395.834	431.245	424.815	769.631	854.382	730.788	1019.65	1192.91	1012.77
10579894	Hhip	Hedgehog-interacting protein		0.00063274	10.9371	1	1.17602	38.8857	361.638	425.296	39.9899	36.0752	40.592	336.559	389.412	358.945	292.47	494.891	488.526
10374366	Egfr	epidermal growth factor receptor		0.000450208	2.2579	0.134507	1.44624	215.894	337.057	487.467	210.179	224.47	213.033	350.853	342.773	317.546	454.902	524.631	482.869
10405047	Aspn	asporin		0.00039932	5.37708	0.0226108	2.73051	46.5808	91.7297	250.469	51.146	45.931	42.6652	102.601	116.898	55.6897	276.554	230.521	244.331
10494804	Casq2	calsequestrin 2		1.93e-05	13.1989	0.0226108	2.70861	42.3677	206.455	559.206	44.287	43.2382	39.5781	216.249	209.084	194.031	533.799	546.865	596.954
10587616	Prss35	protease, serine, 35		1.84e-06	7.67911	0.0226108	1.5809	294.527	1430.65	2261.71	307.111	326.176	250.295	1493.2	1527.36	1271.39	2234.23	2241.21	2309.68

## Sheet: GD13 Pou5f1+ less than 200
probeset_id	gene symbol	gene name	Known Testis Cell Type Expression	Mafb_Sox9_FDR	FC_Mafb/Sox9	Mafb_Oct4_FDR	FC_Mafb/Oct4	Mafb_AvgSig	Oct4_AvgSig	Sox9_AvgSig	FDR_GD13vsGD11	FC_GD13/GD11	FDR_GD13vsGD12	FC_GD13/GD12	GD11_AvgSig	GD12_AvgSig	GD13_AvgSig
10374083	Aebp1	AE binding protein 1	Leydig	0.0246439	1.63506	3.40165e-07	6.5144	1018.43	156.335	622.872	0.01669	2.67173	0.373311	1.88516	417.899	592.265	1116.52
10585794	Cyp11a1	cytochrome P450, family 11, subfamily a, polypeptide 1	Leydig	3.77059e-06	8.36841	6.82799e-09	36.2992	1695.29	46.7031	202.582	0.00342696	24.794	0.139384	6.73261	84.0567	309.553	2084.1
10468239	Cyp17a1	cytochrome P450, family 17, subfamily a, polypeptide 1	Leydig	1.39841e-06	6.4901	6.70745e-10	36.2174	2277.36	62.8803	350.897	0.00063274	43.7578	0.155559	4.73147	47.8437	442.47	2093.53
10595148	Gsta2	glutathione S-transferase, alpha 2 (Yc2)	Leydig	0.278919	1.5149	5.61956e-06	11.8599	1004.71	84.7147	663.219	0.00266595	12.4545	0.139384	4.24185	75.1473	220.64	935.922
10410065	Hsd17b3	hydroxysteroid (17-beta) dehydrogenase 3	Leydig	0.00695784	0.304129	0.000480902	7.98074	1425.67	178.639	4687.71	0.0669031	12.252	1	0.998479	104.309	1279.94	1278
10500565	Hsd3b1	hydroxy-delta-5-steroid dehydrogenase, 3 beta- and steroid delta-isomerase 1	Leydig	0.0008762	3.62042	2.70933e-06	9.59979	599.144	62.4122	165.49	0.00217797	10.0677	0.284166	2.46657	37.4773	152.969	377.308
10572693	Insl3	insulin-like 3	Leydig	0.069724	1.28401	0.015869	1.36881	205.847	150.384	160.315	0.0172986	1.31721	0.37275	1.12447	133.064	155.872	175.273
10453487	Lhcgr	luteinizing hormone	Leydig	6.11534e-06	4.66356	5.13191e-07	5.58253	243.903	43.6904	52.2997	0.000570682	7.04102	0.00924344	5.16886	41.0203	55.8779	288.825
10571054	Star	steroidogenic acute regulatory protein	Leydig	0.00177886	3.50635	7.61472e-06	8.41242	926.113	110.089	264.125	0.010395	6.52316	0.301063	3.22796	155.495	314.23	1014.32
10467124	Acta2	actin, alpha 2, smooth muscle, aorta	Myoid & Interstitial Cells	0.000320225	9.77239	2.80281e-05	15.421	1450.36	94.0508	148.414	0.0306533	4.88498	0.684265	2.16643	370.525	835.479	1810.01
10364903	Amh	anti-Mullerian hormone	Sertoli	3.53521e-05	0.218861	0.000544026	2.79909	163.077	58.2607	745.118	0.0311713	2.91466	1	0.755788	77.1254	297.43	224.794
10362138	Vnn1	vanin 1	Sertoli	4.18799e-05	0.359141	6.00439e-07	4.35113	282.959	65.0311	787.876	0.0318009	2.88483	1	0.931032	122.511	379.604	353.423
10442914	0610011F06Rik	RIKEN cDNA 0610011F06 gene		0.000815545	0.60882	0.353276	1.11193	196.528	176.745	322.801	0.149051	1.25416	1	1.10249	164.595	187.239	206.429
10410115	1110018J18Rik	RIKEN cDNA 1110018J18 gene		0.730318	0.948836	3.77805e-05	2.56255	286.959	111.982	302.432	0.169572	1.58288	1	1.28992	226.296	277.69	358.198
10362115	1110021L09Rik	RIKEN cDNA 1110021L09 gene		0.440667	1.19023	0.000631948	2.02073	282.154	139.63	237.058	0.195711	1.57534	0.970061	1.28358	188.076	230.827	296.284
10538354	1200009O22Rik	RIKEN cDNA 1200009O22 gene		1.86546e-05	3.49148	9.36807e-06	3.19087	455.223	142.664	130.381	0.247881	1.29487	0.831384	1.26845	361.555	369.086	468.168
10419416	3632451O06Rik	RIKEN cDNA 3632451O06 gene		0.000897646	4.9542	0.000642706	4.29639	466.7	108.626	94.203	0.110082	1.87357	1	1.0839	289.642	500.662	542.665
10447946	4930474M22Rik	RIKEN cDNA 4930474M22 gene		0.0149198	1.81013	0.00456311	1.891	196.334	103.826	108.464	0.0813864	1.59701	1	1.20286	125.583	166.733	200.556
10491615	4932438A13Rik	RIKEN cDNA 4932438A13 gene		0.0112721	1.85672	0.582724	0.871257	124.508	142.906	67.0582	0.220652	1.35366	0.846885	1.32424	107.586	109.976	145.635
10528804	5031410I06Rik	RIKEN cDNA 5031410I06 gene		0.129619	2.30314	0.000995491	6.53494	687.745	105.241	298.612	0.0853594	2.67224	0.984683	1.52089	297.338	522.43	794.56
10421697	9030625A04Rik	RIKEN cDNA 9030625A04 gene		0.00293268	1.62172	4.11968e-07	3.65811	313.265	85.6356	193.168	0.0951767	1.77656	1	1.17679	228.051	344.282	405.147
10512949	Abca1	ATP-binding cassette, sub-family A (ABC1), member 1		0.0455293	1.33858	3.73594e-06	2.59744	491.874	189.369	367.459	0.00647936	2.19403	0.657895	1.38662	240.249	380.143	527.112
10549108	Abcc9	ATP-binding cassette, sub-family C (CFTR		0.000547987	1.76844	0.000223796	1.77262	169.057	95.3715	95.5968	0.0311713	1.88602	0.472413	1.58021	95.7391	114.267	180.566
10593723	Acsbg1	acyl-CoA synthetase bubblegum family member 1		0.66286	1.11404	4.9061e-05	2.80439	394.725	140.753	354.32	0.00331877	2.84887	0.139384	1.90272	145.566	217.951	414.7
10426999	Acvrl1	activin A receptor, type II-like 1		0.0132088	0.70649	0.100351	1.21346	173.873	143.287	246.107	0.129322	1.3143	1	1.1059	141.648	168.341	186.169
10568668	Adam12	a disintegrin and metallopeptidase domain 12 (meltrin alpha)		0.000206486	1.86957	1.92961e-06	2.61064	247.456	94.7873	132.36	0.166478	2.01832	1	1.38412	155.925	227.37	314.707
10346882	Adam23	a disintegrin and metallopeptidase domain 23		8.17005e-06	3.70204	2.10832e-05	2.70424	396.059	146.459	106.984	0.00285073	3.65373	0.0990455	2.3766	89.8449	138.125	328.269
10455919	Adamts19	a disintegrin-like and metallopeptidase (reprolysin type) with thrombospondin type 1 motif, 19		0.0783642	1.27974	1.62014e-05	2.2611	150.887	66.7315	117.904	0.00705678	1.7298	0.242674	1.3097	139.303	183.986	240.967
10375751	Adamts2	a disintegrin-like and metallopeptidase (reprolysin type) with thrombospondin type 1 motif, 2		0.00149429	2.15033	2.06084e-05	3.2175	428.246	133.099	199.154	0.0187486	2.39121	1	1.21671	179.258	352.297	428.644
10440534	Adamts5	a disintegrin-like and metallopeptidase (reprolysin type) with thrombospondin type 1 motif, 5 (aggrecanase-2)		2.47947e-05	5.32876	2.60388e-06	6.59442	406.954	61.7119	76.3694	0.00148673	3.3901	0.139384	2.06586	129.69	212.823	439.662
10587748	Adamts7	a disintegrin-like and metallopeptidase (reprolysin type) with thrombospondin type 1 motif, 7		0.000635875	1.56251	0.00903009	1.31502	232.786	177.022	148.982	0.0585058	1.27926	1	1.07911	185.954	220.443	237.883
10546430	Adamts9	a disintegrin-like and metallopeptidase (reprolysin type) with thrombospondin type 1 motif, 9		0.0223847	0.61955	1.92768e-07	8.44622	1308.86	154.964	2112.6	0.229827	1.70029	1	1.16126	950.551	1391.78	1616.22
10573747	Adcy7	adenylate cyclase 7		0.000884443	1.69767	0.0174846	1.35697	185.765	136.896	109.423	0.00725634	1.59227	0.93507	1.10801	168.738	242.486	268.677
10496438	Adh1	alcohol dehydrogenase 1 (class I)		0.346006	1.41246	5.6733e-08	33.2512	3022.22	90.8907	2139.69	0.0127052	7.35564	0.454412	2.98273	379.723	936.428	2793.11
10521440	Afap1	actin filament associated protein 1		0.0417038	1.24109	2.27805e-05	1.79224	183.153	102.192	147.574	0.181696	1.2255	1	1.04884	164.726	192.471	201.872
10468668	Afap1l2	actin filament associated protein 1-like 2		0.152655	0.765183	0.000345083	2.11364	278.716	131.866	364.248	0.24518	1.3303	0.950122	1.19186	201.909	225.362	268.599
10599927	Aff2	AF4		0.0385773	0.723028	9.43526e-07	3.47323	303.428	87.362	419.664	0.0709729	1.57056	1	1.02093	267.802	411.977	420.599
10582658	Agt	angiotensinogen (serpin peptidase inhibitor, clade A, member 8)		0.159587	1.36527	0.0117372	1.6814	153.751	91.4423	112.615	0.0710578	1.72988	0.564942	1.55087	87.2993	97.3763	151.018
10461369	Ahnak	AHNAK nucleoprotein (desmoyokin)		3.7979e-05	1.55526	4.93307e-09	2.87733	261.63	90.9279	168.222	0.135067	1.32911	0.955663	1.18402	270.204	303.317	359.132
10512999	AI427809	expressed sequence AI427809		9.84287e-06	2.98211	7.99712e-07	3.41932	438.445	128.226	147.025	0.00342696	4.19638	0.186715	2.36669	98.6229	174.868	413.859
10505132	Akap2	A kinase (PRKA) anchor protein 2		1.33552e-05	2.90377	7.41505e-07	3.5499	292.779	82.4754	100.827	0.0886357	1.55275	1	1.13604	191.424	261.639	297.233
10439895	Alcam	activated leukocyte cell adhesion molecule		0.000940854	6.4288	1.57177e-05	15.7613	1747.4	110.867	271.808	0.0367886	2.15255	1	1.21664	839.116	1484.61	1806.24
10466624	Aldh1a7	aldehyde dehydrogenase family 1, subfamily A7		0.27384	0.810152	2.22648e-06	4.68685	411.468	87.7921	507.89	0.205523	1.86927	1	0.67354	180.905	502.063	338.16
10460259	Aldh3b2	aldehyde dehydrogenase 3 family, member B2		0.091183	1.42076	0.158625	1.30761	174.691	133.595	122.956	0.0532637	1.62033	0.863973	1.37612	119.885	141.16	194.253
10502050	Alpk1	alpha-kinase 1		0.0417038	2.98658	0.00214874	5.16953	338.415	65.4633	113.312	0.0211978	2.91664	0.863973	0.651625	114.467	512.348	333.859
10497817	Anxa5	annexin A5		0.897813	0.981267	2.75126e-11	24.4232	2972.92	121.725	3029.67	0.044526	1.38624	1	1.09431	2425.74	3072.84	3362.65
10585286	Arhgap20	Rho GTPase activating protein 20		0.000101118	5.66412	1.74256e-05	6.71835	645.178	96.0322	113.906	0.0484845	1.59637	0.465819	1.40212	391.75	446.023	625.377
10523579	Arhgap24	Rho GTPase activating protein 24		0.0011787	3.68964	0.000586425	3.64858	306.875	84.1082	83.1721	0.131685	1.91844	0.770303	1.59063	257.949	311.109	494.859
10540241	Arl6ip5	ADP-ribosylation factor-like 6 interacting protein 5		0.182039	1.42472	0.00348902	2.10636	407.423	193.425	285.967	0.19933	1.34014	0.972881	1.13886	303.224	356.817	406.364
10606735	Armcx2	armadillo repeat containing, X-linked 2		0.00172794	3.1394	2.43831e-07	18.2004	968.191	53.1962	308.4	0.0759628	2.00378	1	1.19141	444.663	747.858	891.009
10601778	Armcx3	armadillo repeat containing, X-linked 3		8.78754e-05	2.23313	2.68563e-10	19.5145	1479.26	75.8028	662.415	0.0241698	1.83658	0.93936	1.25397	926.323	1356.71	1701.27
10600755	Arx	aristaless related homeobox		0.000900249	1.51598	6.81045e-05	1.67527	250.532	149.547	165.261	0.103408	1.28981	1	1.02403	272.796	343.597	351.855
10405047	Aspn	asporin		0.000315563	5.00377	0.0203191	2.16407	283.377	130.946	56.6327	0.00039932	5.37708	0.0226108	2.73051	46.5808	91.7297	250.469
10471154	Ass1	argininosuccinate synthetase 1		0.0539831	0.796197	8.00733e-06	2.05992	297.735	144.537	373.946	0.0127052	2.82011	0.783764	1.509	133.5	249.492	376.484
10560919	Atp1a3	ATPase, Na+		0.026302	1.80794	0.00165909	2.30985	208.264	90.1633	115.194	0.233898	2.32348	0.955663	1.84277	132.131	166.6	307.005
10366707	Avpr1a	arginine vasopressin receptor 1A		0.000853056	1.61348	0.000287452	1.63434	121.776	74.5107	75.4739	0.0603844	1.50854	1	1.14761	93.8152	123.32	141.524
10554129	B130024G19Rik	RIKEN cDNA B130024G19 gene		5.52718e-05	10.3731	1.02191e-05	12.2642	812.087	66.2161	78.288	0.219699	1.70279	1	1.33339	591.827	755.783	1007.75
10512451	B230312A22Rik	RIKEN cDNA B230312A22 gene		0.728005	0.961997	0.427963	1.06711	101.618	95.2271	105.632	0.174601	1.18297	0.997212	1.06968	104.661	115.746	123.811
10475414	B2m	beta-2 microglobulin		0.539449	1.11299	3.41714e-09	12.7017	2448.83	192.795	2200.23	0.078747	1.67255	1	1.15482	1539.74	2230.04	2575.29
10498647	B3galnt1	UDP-GalNAc:betaGlcNAc beta 1,3-galactosaminyltransferase, polypeptide 1		0.487203	0.870139	0.00340426	1.77724	317.468	178.63	364.848	0.133632	1.38141	1	1.07312	334.175	430.177	461.633
10472436	B3galt1	UDP-Gal:betaGlcNAc beta 1,3-galactosyltransferase, polypeptide 1		8.09153e-05	4.27886	0.000102684	3.4844	185.054	53.1093	43.2485	0.0620639	1.53333	0.302201	1.56317	151.487	148.595	232.279
10367717	BC013529	cDNA sequence BC013529		0.222311	0.760532	1.89996e-05	3.38392	412.434	121.881	542.297	0.0318639	1.80861	1	1.20233	319.755	480.993	578.313
10394093	BC017643	cDNA sequence BC017643		0.864486	0.949072	0.303094	1.22516	162.052	132.27	170.748	0.249106	1.47036	1	1.06786	129.353	178.109	190.195
10556957	BC030336	cDNA sequence BC030336		0.113088	1.18505	3.73048e-06	2.06386	297.908	144.345	251.389	0.0914946	1.46655	1	1.10829	209.123	276.724	306.691
10496251	Bdh2	3-hydroxybutyrate dehydrogenase, type 2		0.00565128	1.7971	0.00244366	1.7999	133.114	73.9565	74.0716	0.208919	1.3616	0.346009	1.5194	114.106	102.256	155.368
10600169	Bgn	biglycan		5.55839e-06	9.26589	3.52134e-07	12.4325	1033.17	83.1024	111.502	0.0134883	1.85515	0.472413	1.43458	606.202	783.919	1124.6
10369844	Bicc1	bicaudal C homolog 1 (Drosophila)		9.0328e-05	2.61237	8.81818e-06	3.02984	513.519	169.487	196.572	0.11894	1.25858	0.480255	1.12935	461.073	513.835	580.299
10604226	C1galt1c1	C1GALT1-specific chaperone 1		0.00326207	1.87084	2.63331e-06	3.87047	710.645	183.607	379.854	0.2269	1.42288	0.866788	1.34316	837.254	886.949	1191.31
10423080	C1qtnf3	C1q and tumor necrosis factor related protein 3		0.0050989	1.4391	0.00693979	1.3678	118.979	86.9857	82.676	0.106324	1.29214	0.866788	1.14853	123.713	139.182	159.855
10427436	C7	complement component 7		5.45886e-05	3.79963	3.15738e-05	3.49829	214.026	61.1803	56.3283	0.0144386	3.06454	0.472413	1.87721	71.9429	117.446	220.472
10606206	C77370	expressed sequence C77370		0.240803	1.2931	1.77191e-06	4.56514	149.953	32.8474	115.964	0.0222653	2.41652	0.866139	1.44537	47.9226	80.1218	115.806
10519855	Cacna2d1	calcium channel, voltage-dependent, alpha2		0.00127447	4.67364	7.13266e-05	7.05812	701.153	99.34	150.023	0.125205	1.64368	0.302178	1.80673	467.649	425.446	768.667
10494804	Casq2	calsequestrin 2		9.4173e-06	8.50956	1.23054e-06	9.8579	543.997	55.1838	63.9277	1.93e-05	13.1989	0.0226108	2.70861	42.3677	206.455	559.206
10580469	Cbln1	cerebellin 1 precursor protein		1.25346e-06	10.6047	5.1581e-08	15.5763	2264.64	145.391	213.551	0.0762206	2.63321	1	1.16772	686.99	1549.16	1808.99
10484207	Ccdc141	coiled-coil domain containing 141		0.00500554	2.24823	0.106583	1.46471	151.759	103.61	67.5014	0.0139189	1.90231	0.143995	1.68721	89.535	100.95	170.323
10451081	Ccdc94	coiled-coil domain containing 94		0.346984	1.11045	0.734886	0.963454	180.281	187.12	162.35	0.248534	1.16239	0.963217	1.17757	163.992	161.878	190.622
10528207	Cd36	CD36 antigen		3.44638e-05	4.07303	5.04123e-06	4.61181	134.42	29.147	33.0025	0.0515871	2.29386	0.242674	2.43461	71.8299	67.6774	164.768
10485213	Cd82	CD82 antigen		0.892739	1.02989	0.00120884	1.73053	247.526	143.035	240.342	0.187493	1.3426	0.885816	1.30662	232.068	238.459	311.575
10465278	Cdc42ep2	CDC42 effector protein (Rho GTPase binding) 2		0.00367451	1.95692	0.0732788	1.39111	202.602	145.641	103.531	0.103408	1.58297	0.955368	1.27113	139.425	173.63	220.706
10581013	Cdh11	cadherin 11		0.000100984	14.8316	3.96131e-06	32.8663	3046.76	92.7018	205.424	0.0140952	1.40812	0.876413	1.12636	2649.85	3312.7	3731.3
10515090	Cdkn2c	cyclin-dependent kinase inhibitor 2C (p18, inhibits CDK4)		0.599406	1.08931	0.190133	1.17406	91.7514	78.149	84.2286	0.135573	1.41257	1	1.20099	85.689	100.785	121.042
10479950	Celf2	CUGBP, Elav-like family member 2		0.270932	0.868843	4.6584e-07	3.10142	328.945	106.063	378.601	0.00732159	2.01543	0.201248	1.52008	185.411	245.831	373.682
10431266	Cerk	ceramide kinase		0.187861	0.873868	0.0637927	1.18793	156.845	132.032	179.483	0.225725	1.15247	1	1.00015	166.997	192.429	192.458
10358339	Cfh	complement component factor h		1.53171e-05	6.55481	4.67843e-06	6.34315	424.171	66.8708	64.7114	0.229435	1.64256	1	1.28377	291.23	372.625	478.363
10497931	Cflar	CASP8 and FADD-like apoptosis regulator		0.543137	1.11482	1.4905e-07	5.87565	570.117	97.0304	511.397	0.0394701	1.3109	0.691709	1.19311	502.209	551.792	658.346
10606083	Cited1	Cbp		0.000121363	0.261938	0.0185778	1.92554	271.076	140.779	1034.89	0.196346	2.30591	1	1.37725	125.582	210.259	289.579
10502552	Clca1	chloride channel calcium activated 1		0.00156787	2.30714	4.68641e-09	26.6436	2303.02	86.4378	998.213	0.00285073	1.90573	1	1.07818	1433.01	2532.9	2730.93
10502565	Clca2	chloride channel calcium activated 2		6.14324e-05	1.85389	4.63797e-11	13.9096	602.026	43.2812	324.736	0.0283664	1.61849	1	1.07924	311.911	467.762	504.825
10369485	Col13a1	collagen, type XIII, alpha 1		0.472302	1.0725	0.0534758	1.17034	187.231	159.979	174.575	0.207011	1.17705	0.942103	1.10745	179.465	190.743	211.238
10504775	Col15a1	collagen, type XV, alpha 1		0.00131766	1.39996	5.07708e-05	1.57825	204.61	129.643	146.154	0.00807093	1.52728	0.658776	1.17826	158.205	205.068	241.623
10536220	Col1a2	collagen, type I, alpha 2		1.23873e-05	5.536	2.25128e-06	5.93548	936	157.696	169.075	0.0322218	1.78657	0.673332	1.38984	565.493	726.914	1010.29
10496036	Col25a1	collagen, type XXV, alpha 1		0.0447673	1.17533	0.0145948	1.20108	132.769	110.541	112.963	0.109691	1.29106	1	1.10657	120.533	140.628	155.615
10346015	Col3a1	collagen, type III, alpha 1		2.52987e-06	4.12305	1.68544e-07	4.91044	653.821	133.149	158.577	0.102149	1.59531	0.955663	1.28601	476.302	590.856	759.849
10576973	Col4a1	collagen, type IV, alpha 1		0.00024702	2.09066	6.50705e-07	3.68902	580.511	157.362	277.669	0.0141445	2.34812	0.976404	1.31664	293.833	524.028	689.954
10570068	Col4a2	collagen, type IV, alpha 2		0.000311477	1.49492	1.07282e-07	2.47534	326.444	131.878	218.369	0.0356224	1.89374	1	1.08242	214.809	375.816	406.792
10356088	Col4a4	collagen, type IV, alpha 4		0.143152	1.13115	0.126664	1.1198	100.189	89.4703	88.5728	0.154463	1.21667	1	1.03624	105.314	123.651	128.132
10470462	Col5a1	collagen, type V, alpha 1		0.1172	1.16237	0.0188461	1.23233	199.018	161.497	171.217	0.116417	1.21636	1	1.10438	247.752	272.875	301.357
10354309	Col5a2	collagen, type V, alpha 2		0.00133159	1.51945	0.00010038	1.68313	138.749	82.4351	91.3153	0.157407	1.40351	1	1.12971	132.675	164.83	186.211
10370210	Col6a1	collagen, type VI, alpha 1		1.6098e-06	2.48122	8.00728e-09	3.85601	666.622	172.879	268.667	0.00554152	2.48688	0.339205	1.4839	317.971	532.889	790.757
10370180	Col6a2	collagen, type VI, alpha 2		0.000571889	2.1875	0.00034019	2.11931	363.608	171.569	166.221	0.0120037	1.77814	0.601441	1.31168	278.572	377.639	495.34
10356520	Col6a3	collagen, type VI, alpha 3		0.000402932	4.48263	0.000159928	4.48386	511.663	114.112	114.143	0.051741	1.76981	0.770303	1.41009	366.726	460.281	649.038
10596383	Col6a6	collagen, type VI, alpha 6		0.654931	0.949814	0.0582138	1.17397	207.849	177.049	218.832	0.249911	1.12928	1	0.989406	184.067	210.088	207.862
10399751	Colec11	collectin sub-family member 11		0.0158637	1.57611	0.00498919	1.64674	279.957	170.007	177.626	0.111628	1.73759	0.729218	1.47239	196.809	232.258	341.973
10594301	Coro2b	coronin, actin binding protein, 2B		0.394821	1.18177	0.0736432	1.33432	110.134	82.5395	93.194	0.135573	1.30248	0.863973	1.19629	97.4845	106.137	126.971
10485117	Creb3l1	cAMP responsive element binding protein 3-like 1		5.66747e-06	7.49191	7.2268e-07	8.3892	737.427	87.902	98.4298	0.065611	2.09786	1	1.25242	439.586	736.325	922.189
10381753	Crhr1	corticotropin releasing hormone receptor 1		0.0111809	1.33815	0.00599467	1.33932	164.751	123.011	123.118	0.0263444	1.43099	0.252751	1.31871	136.56	148.188	195.417
10415844	Ctsb	cathepsin B		0.113709	0.857692	3.76336e-08	3.04447	579.312	190.283	675.431	0.0211978	1.44678	1	1.14427	480.273	607.239	694.849
10492699	Ctso	cathepsin O		0.0367869	0.767197	0.244368	1.15282	193.036	167.447	251.612	0.0438263	1.84753	1	1.31459	108.82	152.935	201.048
10541075	Cxcl12	chemokine (C-X-C motif) ligand 12		2.68264e-05	9.71761	5.40585e-06	10.6374	895.545	84.1887	92.157	0.0799502	1.81575	0.331986	1.8255	559.296	556.31	1015.54
10348451	Cxcr7	chemokine (C-X-C motif) receptor 7		0.000139324	2.7025	5.77403e-05	2.63831	221.236	83.8553	81.8634	0.0436681	1.66359	0.691338	1.42573	149.114	173.991	248.065
10496182	Cxxc4	CXXC finger 4		0.363585	1.11895	0.48223	1.07841	132.699	123.051	118.593	0.0896073	1.19766	0.768564	1.0946	121.948	133.429	146.051
10393364	Cygb	cytoglobin		0.01708	1.56245	0.00011649	2.25784	368.838	163.359	236.064	0.0918611	1.45303	0.635542	1.38751	312.226	326.969	453.674
10545771	Cyp26b1	cytochrome P450, family 26, subfamily b, polypeptide 1		0.214963	0.824165	0.000511096	1.80559	204.554	113.289	248.195	0.205063	1.48715	1	1.10991	147.818	198.058	219.827
10393544	Cyth1	cytohesin 1		0.0251055	1.38219	0.00024783	1.79678	144.943	80.6682	104.865	0.155797	1.30266	0.831384	1.23413	133.419	140.828	173.8
10373073	D10Ertd610e	DNA segment, Chr 10, ERATO Doi 610, expressed		3.84361e-05	5.41578	6.83475e-05	3.89673	512.969	131.641	94.7176	0.12803	1.83592	1	1.21014	404.735	614.031	743.06
10365974	Dcn	decorin		0.000160353	14.5678	2.32393e-05	20.0785	1371.33	68.2986	94.1342	0.0340866	2.17589	0.251601	1.97374	685.468	755.675	1491.5
10496373	Ddit4l	DNA-damage-inducible transcript 4-like		0.932433	1.02385	6.6365e-06	3.3235	527.404	158.689	515.12	0.233898	1.50897	1	0.944856	356.985	570.12	538.681
10578222	Dlc1	deleted in liver cancer 1		5.29993e-06	3.83856	5.69198e-05	2.33107	232.743	99.8437	60.6329	0.0932002	1.49462	0.821228	1.35607	226.983	250.173	339.254
10398319	Dlk1	delta-like 1 homolog (Drosophila)		7.34978e-05	2.68068	3.06583e-06	3.50534	666.616	190.171	248.674	0.0695741	1.64816	0.862422	1.32555	344.556	428.413	567.884
10421046	Dock5	dedicator of cytokinesis 5		0.0326165	0.670618	7.67481e-06	3.06153	261.396	85.381	389.784	0.00807093	1.79298	1	1.02035	141.179	248.082	253.13
10587558	Dopey1	dopey family member 1		0.416697	1.08385	0.79999	1.02545	166.774	162.635	153.871	0.166478	1.32529	1	1.08563	177.867	217.132	235.725
10368647	Dse	dermatan sulfate epimerase		4.22333e-05	3.29979	0.000187959	2.42034	309.444	127.852	93.7768	0.217394	1.35358	1	1.09564	215.329	266.022	291.465
10466304	Dtx4	deltex 4 homolog (Drosophila)		0.851793	0.970981	7.14611e-07	3.08968	304.509	98.557	313.61	0.00111652	2.49263	0.268143	1.4808	161.27	271.467	401.988
10551614	Ech1	enoyl coenzyme A hydratase 1, peroxisomal		0.00712092	0.654683	9.94264e-07	3.16982	359.965	113.56	549.831	0.079374	1.51127	1	1.17527	264.237	339.779	399.333
10579812	Ednra	endothelin receptor type A		0.000210316	18.2496	2.0003e-05	30.5867	1990.42	65.0746	109.066	0.00705678	1.66609	0.373311	1.2475	997.398	1332.07	1661.76
10583920	Eepd1	endonuclease		0.00146704	2.10207	1.7707e-06	4.38621	265.119	60.4439	126.123	0.0311713	2.22506	0.93936	1.43277	140.785	218.636	313.255
10452419	Efna5	ephrin A5		3.51207e-05	8.62539	2.95619e-06	12.4737	1107.08	88.7531	128.351	0.12442	1.78124	0.768564	1.69511	587.397	617.243	1046.29
10419892	Efs	embryonal Fyn-associated substrate		0.0114693	0.734946	0.00262701	1.41406	168.173	118.93	228.824	0.0877076	1.2891	1	1.0045	140.462	180.259	181.07
10427496	Egflam	EGF-like, fibronectin type III and laminin G domains		3.7979e-05	4.55088	7.21271e-06	4.96934	419.091	84.3353	92.0901	0.00216599	3.05458	0.16576	1.86031	161.844	265.744	494.367
10374366	Egfr	epidermal growth factor receptor		3.93814e-05	4.12646	3.7271e-06	5.11932	416.617	81.3813	100.962	0.000450208	2.2579	0.134507	1.44624	215.894	337.057	487.467
10560190	Ehd2	EH-domain containing 2		0.00555576	1.69447	0.0686108	1.33609	134.754	100.857	79.5258	0.150265	1.43005	1	1.22968	88.9205	103.409	127.161
10529118	Eif2b4	eukaryotic translation initiation factor 2B, subunit 4 delta		0.524101	1.09345	0.0358649	0.771002	148.833	193.038	136.113	0.205397	1.10827	0.412927	1.1891	151.601	141.295	168.015
10534343	Eln	elastin		0.000151121	1.58274	5.94364e-05	1.57779	233.588	148.048	147.584	0.0151061	1.58942	0.705327	1.22774	206.332	267.114	327.948
10448755	Eme2	essential meiotic endonuclease 1 homolog 2 (S. pombe)		0.533633	1.08965	0.0123937	1.34329	211.848	157.708	194.419	0.158332	1.23427	1	1.08821	232.422	263.618	286.871
10542355	Emp1	epithelial membrane protein 1		8.43984e-07	7.66578	1.46184e-07	7.67727	682.562	88.9069	89.0401	0.0854696	1.85058	1	1.26546	422.444	617.774	781.766
10502081	Enpep	glutamyl aminopeptidase		3.40082e-05	12.6632	3.3992e-05	9.14691	977.967	106.918	77.229	0.00475878	4.67546	1	1.16969	224.478	897.28	1049.54
10463282	Entpd7	ectonucleoside triphosphate diphosphohydrolase 7		0.35375	1.19307	0.0024064	1.71248	177.195	103.473	148.52	0.231709	1.44751	1	1.15783	136.651	170.839	197.803
10407955	Epdr1	ependymin related protein 1 (zebrafish)		0.00012204	0.427836	0.00847169	1.50882	91.8454	60.8724	214.674	0.248534	1.30359	1	0.937004	102.673	142.842	133.843
10509965	Epha2	Eph receptor A2		0.000897831	0.589971	0.632377	1.06137	140.777	132.637	238.617	0.122423	1.2475	1	0.972796	89.8736	115.253	112.117
10440258	Epha3	Eph receptor A3		4.22333e-05	4.80477	9.4089e-06	5.11289	172.477	33.7339	35.8972	0.062176	2.62037	0.392749	2.48128	72.7472	76.8249	190.624
10360684	Ephx1	epoxide hydrolase 1, microsomal		2.70964e-05	8.53078	1.86315e-06	12.2876	556.044	45.2524	65.1809	0.00840318	9.33986	0.139384	6.79962	60.91	83.6651	568.891
10367600	Esr1	estrogen receptor 1 (alpha)		0.000277245	1.6554	8.75821e-05	1.67252	165.857	99.1655	100.191	0.027903	1.76444	0.268143	1.5756	127.003	142.224	224.089
10469581	Etl4	enhancer trap locus 4		0.307414	0.844504	2.26824e-09	12.4969	1355.75	108.487	1605.38	0.0639019	1.45187	0.997947	1.16404	1035.13	1291.09	1502.88
10461439	Fads1	fatty acid desaturase 1		0.0581259	1.35638	6.29649e-08	5.6059	761.246	135.794	561.232	0.203854	1.29865	0.134507	1.8385	790.868	558.641	1027.06
10461423	Fads3	fatty acid desaturase 3		0.00176228	1.53259	6.38404e-06	2.14632	188.44	87.7966	122.955	0.23045	1.41583	0.916777	1.31273	177.392	191.325	251.158
10522060	Fam114a1	family with sequence similarity 114, member A1		0.000911145	2.5832	3.97659e-07	8.35163	686.688	82.222	265.829	0.0951767	1.46374	1	1.06253	511.663	704.866	748.942
10528527	Fam126a	family with sequence similarity 126, member A		0.000479117	0.636213	8.42591e-07	2.31509	374.131	161.606	588.06	0.0457266	1.35318	0.98539	1.16135	360.413	419.946	487.702
10350630	Fam129a	family with sequence similarity 129, member A		0.0141828	2.50819	0.00468481	2.69032	165.621	61.5617	66.032	0.211207	2.06834	0.701846	2.16865	109.093	104.047	225.641
10449142	Fam195a	family with sequence similarity 195, member A		0.0711477	0.702553	0.012261	1.59076	233.82	146.987	332.814	0.0613215	1.62044	1	1.10234	152.798	224.613	247.6
10392464	Fam20a	family with sequence similarity 20, member A		0.000853056	1.51638	0.00146122	1.41798	110.952	78.2463	73.1687	0.188027	1.48651	1	1.30681	78.379	89.1574	116.511
10582378	Fam38a	family with sequence similarity 38, member A		0.936137	0.986813	0.00149994	1.46569	270.992	184.89	274.614	0.244024	1.18066	1	0.919522	254.187	326.376	300.11
10500610	Fam46c	family with sequence similarity 46, member C		0.00179229	0.622217	5.37328e-05	1.97727	310.852	157.212	499.587	0.0433632	1.72049	1	1.21966	163.808	231.073	281.83
10594800	Fam63b	family with sequence similarity 63, member B		0.874872	1.06626	1.93022e-05	3.96126	507.769	128.184	476.214	0.0343681	2.37953	0.937147	1.45146	212.815	348.889	506.4
10404152	Fam65b	family with sequence similarity 65, member B		0.297015	1.27691	0.000632041	2.31475	246.062	106.302	192.701	0.0172384	2.90861	1	1.20573	82.1218	198.104	238.86
10447065	Fam82a1	family with sequence similarity 82, member A1		0.221019	0.71168	1.67253e-06	7.81659	1026.52	131.326	1442.39	0.062464	1.38582	1	1.12188	830.555	1025.95	1151
10558333	Fank1	fibronectin type 3 and ankyrin repeat domains 1		0.282712	1.1743	0.553784	1.09245	133.318	122.036	113.53	0.0478222	1.42088	0.869266	1.13627	79.5583	99.486	113.043
10591110	Fat3	FAT tumor suppressor homolog 3 (Drosophila)		0.000127508	2.4834	2.60892e-05	2.6626	255.395	95.9192	102.841	0.0385375	2.4099	0.641275	1.63598	114.843	169.171	276.76
10402211	Fbln5	fibulin 5		6.17808e-05	1.84492	1.57578e-06	2.2761	275.149	120.886	149.139	0.0918611	1.39688	0.190145	1.52201	223.592	205.21	312.33
10487040	Fbn1	fibrillin 1		0.000592237	4.01049	2.85121e-07	21.4405	1469.85	68.5546	366.5	0.0547845	2.06011	0.931581	1.45235	903.291	1281.28	1860.88
10428796	Fbxo32	F-box protein 32		0.00590947	1.57829	0.948099	0.992966	159.325	160.454	100.948	0.0335887	1.50675	1	1.07522	126.221	176.879	190.183
10392881	Fdxr	ferredoxin reductase		0.232949	0.84182	1.58486e-05	2.36806	282.858	119.447	336.008	0.0772264	1.7036	1	1.09421	189.778	295.472	323.306
10354247	Fhl2	four and a half LIM domains 2		0.0117086	1.44824	0.14112	1.20194	157.41	130.963	108.691	0.0592259	1.32484	0.96465	1.04585	124.242	157.385	164.601
10529206	Fndc4	fibronectin type III domain containing 4		0.000988245	1.46885	0.0839903	1.17258	214.896	183.268	146.302	0.187091	1.36739	0.897005	1.27906	188.142	201.135	257.263
10488673	Foxs1	forkhead box S1		0.0191722	1.34648	0.000326727	1.62898	201.111	123.458	149.361	0.186888	1.53293	1	1.11645	142.981	196.319	219.18
10514088	Frem1	Fras1 related extracellular matrix protein 1		2.99775e-05	11.2064	8.68201e-06	11.0826	799.281	72.1201	71.3234	0.135513	1.30665	1	1.05958	756.363	932.724	988.299
10435641	Fstl1	follistatin-like 1		0.000101194	2.06258	1.40936e-09	9.73634	833.691	85.6267	404.198	0.117217	1.30007	0.375326	1.33506	864.952	842.279	1124.5
10564960	Furin	furin (paired basic amino acid cleaving enzyme)		0.0450871	0.776799	0.00241144	1.47024	204.032	138.774	262.657	0.202287	1.28536	1	1.08793	190.122	224.623	244.375
10562211	Fxyd1	FXYD domain-containing ion transport regulator 1		2.68264e-05	3.98406	2.68133e-06	4.75349	703.766	148.052	176.645	0.0480161	2.36508	0.346009	2.10862	387.269	434.371	915.923
10521984	G6pd2	glucose-6-phosphate dehydrogenase 2		0.117577	0.829704	0.00243813	1.43028	211.968	148.2	255.475	0.0860571	1.21499	1	1.0442	177.534	206.572	215.702
10422844	Gdnf	glial cell line derived neurotrophic factor		2.29233e-05	0.519232	6.38582e-05	1.64321	226.807	138.027	436.814	0.0877076	1.64335	1	0.964629	87.1987	148.552	143.298
10503334	Gem	GTP binding protein (gene overexpressed in skeletal muscle)		0.000722842	4.59583	2.39417e-05	7.85616	417.373	53.1269	90.8156	0.0124624	3.15943	1	1.28871	190.138	466.145	600.728
10416340	Gfra2	glial cell line derived neurotrophic factor family receptor alpha 2		7.52265e-05	4.26211	2.3592e-05	4.35098	426.844	98.103	100.149	0.0160348	2.16845	0.897005	1.32423	227.488	372.515	493.295
10364072	Ggt5	gamma-glutamyltransferase 5		0.00039465	1.5721	0.00051026	1.47952	90.3972	61.0991	57.5011	0.161846	1.32566	0.92278	1.16348	84.3479	96.105	111.817
10482059	Ggta1	glycoprotein galactosyltransferase alpha 1, 3		1.04994e-05	2.71552	8.70164e-05	1.94195	116.184	59.8288	42.7852	0.092016	1.55548	0.862422	1.32614	88.4322	103.725	137.554
10363173	Gja1	gap junction protein, alpha 1		0.0126591	0.603453	3.12452e-08	9.47453	1518.83	160.306	2516.89	0.0987968	1.25712	1	1.1001	1156.39	1321.44	1453.72
10373179	Gli1	GLI-Kruppel family member GLI1		0.000105065	2.96025	3.08346e-05	3.01236	400.653	133.003	135.344	0.0235591	2.41446	1	1.18305	230.29	469.993	556.026
10504450	Glipr2	GLI pathogenesis-related 2		0.000116386	2.51615	0.000420605	2.02196	402.473	199.051	159.956	0.19933	1.45258	1	1.05504	331.359	456.214	481.326
10528821	Gm10220	predicted gene 10220		0.00156794	3.66602	5.57264e-06	10.1486	491.009	48.3818	133.935	0.0115693	2.96216	0.919753	1.43174	260.077	538.08	770.389
10528810	Gm10471	predicted gene 10471		0.0329388	2.46743	2.30086e-05	8.89491	1635.49	183.868	662.83	0.0299625	2.49288	1	1.29253	672.768	1297.56	1677.13
10503376	Gm11818	predicted gene 11818		0.00787898	1.86655	0.0169718	1.64682	110.564	67.1377	59.2342	0.189635	1.91073	1	1.12454	76.4782	129.945	146.129
10508249	Gm12942	predicted gene 12942		0.295209	0.880274	0.0515554	1.28166	207.538	161.93	235.766	0.166478	1.4383	1	1.09974	163.496	213.83	235.157
10404885	Gmpr	guanosine monophosphate reductase		0.000602788	0.547395	0.010665	1.43249	254.742	177.832	465.372	0.239938	1.3427	1	0.798361	182.324	306.637	244.807
10461856	Gna14	guanine nucleotide binding protein, alpha 14		1.01539e-05	4.67267	3.49523e-06	4.39153	489.298	111.419	104.715	0.0385368	2.48644	1	1.45046	202.321	346.827	503.058
10528227	Gnai1	guanine nucleotide binding protein (G protein), alpha inhibiting 1		0.00104279	1.73622	1.07722e-06	3.06763	472.182	153.924	271.96	0.021593	1.85339	1	1.24019	292.546	437.192	542.202
10587194	Gnb5	guanine nucleotide binding protein (G protein), beta 5		5.3408e-05	0.583534	9.72312e-05	1.55138	111.391	71.8013	190.891	0.132852	1.29849	1	1.06272	97.206	118.772	126.221
10348653	Gpc1	glypican 1		0.83527	0.967552	0.0878195	1.20544	156.047	129.452	161.28	0.208199	1.20704	1	1.05809	129.107	147.282	155.837
10460782	Gpha2	glycoprotein hormone alpha 2		0.0309043	1.49827	0.0120488	1.55185	164.002	105.681	109.461	0.010395	1.66239	0.368425	1.28656	106.286	137.335	176.69
10603151	Gpm6b	glycoprotein m6b		0.0674866	0.698526	6.89442e-07	4.94317	489.038	98.9321	700.101	0.0530172	1.62878	0.851469	1.31857	292.446	361.247	476.33
10407792	Gpr137b-ps	G protein-coupled receptor 137B, pseudogene		0.000791393	0.457308	0.00138021	1.89273	328.499	173.558	718.334	0.242175	1.25527	1	1.04387	323.003	388.416	405.456
10510700	Gpr153	G protein-coupled receptor 153		0.00543214	1.50379	0.00484489	1.45458	116.909	80.3734	77.7431	0.0291625	1.53515	0.984683	1.1537	79.5697	105.878	122.151
10601834	Gprasp2	G protein-coupled receptor associated sorting protein 2		0.105632	0.685977	0.0974376	1.39944	119.74	85.5633	174.554	0.133331	1.34563	1	1.16429	112.064	129.518	150.797
10376201	Gpx3	glutathione peroxidase 3		0.000292799	3.00395	9.16857e-06	4.35076	391.724	90.0358	130.403	0.162599	1.77182	1	1.12233	285.84	451.252	506.455
10592471	Gramd1b	GRAM domain containing 1B		0.0766476	1.6808	9.28668e-06	5.43149	879.266	161.883	523.122	0.0155744	4.24412	0.691338	2.00338	209.979	444.835	891.175
10483163	Grb14	growth factor receptor bound protein 14		0.00604881	0.525187	9.06233e-05	2.75087	385.56	140.159	734.137	0.103408	2.37685	1	1.20078	201.045	397.955	477.855
10453811	Greb1l	growth regulation by estrogen in breast cancer-like		0.82222	0.954583	3.56989e-06	2.99791	299.661	99.9568	313.919	0.236621	1.67849	1	0.9906	196.251	332.532	329.406
10360415	Grem2	gremlin 2 homolog, cysteine knot superfamily (Xenopus laevis)		0.0580055	0.64541	9.94557e-07	6.05448	529.231	87.4114	819.992	0.00732159	3.46799	1	1.1401	300.56	914.256	1042.34
10590663	Gria4	glutamate receptor, ionotropic, AMPA4 (alpha 4)		3.99014e-05	4.17754	6.55732e-06	4.67195	172.087	36.834	41.1933	0.00303651	2.10671	0.546386	1.24938	103.684	174.833	218.433
10437629	Grin2a	glutamate receptor, ionotropic, NMDA2A (epsilon 1)		0.000930817	2.65428	0.000177929	2.95967	104.637	35.3541	39.4218	0.0254267	3.21663	0.646877	1.92357	43.9397	73.4768	141.338
10392863	Grin2c	glutamate receptor, ionotropic, NMDA2C (epsilon 3)		0.512172	0.91894	0.0579828	1.23123	99.4253	80.7527	108.196	0.213233	1.24045	1	1.12085	94.7543	104.865	117.537
10464425	Grk5	G protein-coupled receptor kinase 5		2.22605e-05	7.03341	1.03435e-05	6.29353	699.165	111.093	99.4062	0.0739834	1.9838	0.955663	1.33777	408.496	605.764	810.375
10587331	Gsta1	glutathione S-transferase, alpha 1 (Ya)		0.571063	0.699428	0.0552579	2.40556	116.353	48.3685	166.355	0.123266	2.87663	0.865435	1.94766	46.7337	69.0242	134.436
10345065	Gsta3	glutathione S-transferase, alpha 3		0.445513	0.832067	0.000494182	3.1833	321.358	100.951	386.216	0.113551	2.56034	1	1.53074	151.844	253.977	388.772
10498952	Gucy1a3	guanylate cyclase 1, soluble, alpha 3		0.00208179	8.45863	0.000139972	15.3319	933.544	60.8891	110.366	0.132874	1.31325	0.847194	1.21232	998.725	1081.87	1311.57
10498935	Gucy1b3	guanylate cyclase 1, soluble, beta 3		5.34575e-06	5.953	8.60806e-07	6.24322	296.674	47.5193	49.836	0.120235	1.40634	0.228135	1.58602	236.43	209.645	332.502
10450075	H2-K1	histocompatibility 2, K1, K region		0.974073	0.998197	0.00886202	1.82359	272.821	149.606	273.313	0.165142	1.47587	0.806337	1.32418	210.251	234.335	310.303
10428707	Has2	hyaluronan synthase 2		0.00133132	1.61303	0.00065297	1.60398	118.545	73.9069	73.4922	0.0980677	1.20133	1	1.01448	150.851	178.635	181.222
10477250	Hck	hemopoietic cell kinase		0.297676	1.13369	0.0232011	1.26806	121.201	95.5803	106.908	0.202287	1.33798	1	0.969388	105.362	145.424	140.972
10507840	Heyl	hairy		0.00133132	3.10202	0.000262753	3.52318	512.714	145.526	165.284	0.0436681	2.92058	0.614773	2.01226	233.488	338.883	681.922
10579894	Hhip	Hedgehog-interacting protein		5.48778e-07	8.87331	5.5193e-08	9.30851	691.851	74.3245	77.9698	0.00063274	10.9371	1	1.17602	38.8857	361.638	425.296
10358579	Hmcn1	hemicentin 1		6.21667e-05	15.4972	0.000588864	5.69028	1122.36	197.241	72.4233	0.235721	1.77487	1	1.10002	700.13	1129.65	1242.64
10472958	Hoxd10	homeobox D10		8.34003e-07	11.6555	2.61439e-08	18.6528	2093.8	112.251	179.641	0.0547592	1.80264	1	1.14114	875.106	1382.39	1577.5
10472953	Hoxd11	homeobox D11		0.0129627	1.69674	6.33618e-05	2.67075	394.5	147.711	232.505	0.139165	1.79123	1	1.03699	201.292	347.7	360.56
10472962	Hoxd9	homeobox D9		1.88362e-05	3.26364	2.60388e-06	3.58073	469.524	131.126	143.865	0.153057	1.14299	1	1.00351	392.593	447.159	448.729
10467826	Hpse2	heparanase 2		0.000266379	2.22465	0.000819959	1.85513	137.093	73.8996	61.6247	0.00648914	2.39449	1	1.19903	105.705	211.095	253.11
10376956	Hs3st3a1	heparan sulfate (glucosamine) 3-O-sulfotransferase 3A1		0.047493	2.82376	2.95571e-05	16.1492	1215.6	75.2729	430.49	0.0748341	2.62662	1	1.24786	540.298	1137.28	1419.16
10604542	Hs6st2	heparan sulfate 6-O-sulfotransferase 2		0.00289073	2.15085	7.48127e-07	6.62748	549.041	82.843	255.267	0.0160348	1.53078	1	1.09698	433.502	604.933	663.598
10574780	Hsd11b2	hydroxysteroid 11-beta dehydrogenase 2		3.50368e-05	2.64712	7.04888e-05	2.18777	285.969	130.713	108.03	0.110117	1.64951	1	0.910897	246.757	446.843	407.028
10468746	Hspa12a	heat shock protein 12A		4.14654e-05	2.66961	4.1202e-06	3.13993	355.48	113.212	133.158	0.0293846	2.17945	0.955663	1.39842	202.526	315.639	441.396
10509280	Hspg2	perlecan (heparan sulfate proteoglycan 2)		0.00134764	1.69175	7.56637e-05	1.97447	382.504	193.726	226.1	0.229435	1.17542	1	1.03092	385.805	439.883	453.482
10558150	Htra1	HtrA serine peptidase 1		0.000729973	0.586359	1.02296e-07	3.88447	337.329	86.8405	575.294	0.0364328	2.12843	1	1.01113	160.293	337.42	341.174
10529485	Htra3	HtrA serine peptidase 3		0.00526993	1.33642	0.000784682	1.40847	168.688	119.767	126.223	0.0323271	1.60526	0.401798	1.4039	133.013	152.091	213.522
10384223	Igfbp3	insulin-like growth factor binding protein 3		0.000197592	2.3372	6.38842e-08	6.8964	1027.37	148.972	439.572	0.0312351	1.99382	0.365854	1.58802	783.692	983.957	1562.54
10530841	Igfbp7	insulin-like growth factor binding protein 7		0.0587277	1.49953	1.97183e-07	8.85792	1368.55	154.5	912.654	0.0182747	4.26793	1	1.07489	372.449	1478.84	1589.59
10498379	Igsf10	immunoglobulin superfamily, member 10		0.000130308	4.37597	2.17103e-06	8.30108	853.093	102.769	194.949	0.0118497	2.22244	0.227597	1.79952	450.478	556.348	1001.16
10365716	Ikbip	IKBKB interacting protein		0.267052	1.2069	1.30874e-06	3.44241	386.421	112.253	320.177	0.161921	1.53025	1	1.13414	352.377	475.446	539.224
10599174	Il13ra1	interleukin 13 receptor, alpha 1		0.00408342	1.88704	0.350134	0.833933	127.317	152.671	67.4692	0.169423	1.4084	1	1.10527	102.171	130.193	143.898
10469289	Il15ra	interleukin 15 receptor, alpha chain		0.108604	1.17975	0.0293816	1.23086	95.012	77.1913	80.5356	0.0279334	1.30482	0.866788	1.13539	89.651	103.03	116.979
10345762	Il1r1	interleukin 1 receptor, type I		0.047024	1.52301	1.34657e-05	3.41591	247.106	72.3397	162.248	0.0928306	1.73425	1	1.14337	165.638	251.238	287.258
10345777	Il1rl2	interleukin 1 receptor-like 2		9.84122e-05	4.22229	3.15508e-05	4.3128	145.544	33.747	34.4704	0.0528372	2.21387	1	1.07809	112.322	230.655	248.666
10347669	Inha	inhibin alpha		0.904338	1.07563	2.49195e-06	8.90464	714.628	80.2535	664.382	0.010222	3.783	0.318025	2.25116	230.167	386.789	870.721
10403743	Inhba	inhibin beta-A		1.35063e-06	7.91246	1.76877e-08	16.132	1435.76	89.001	181.456	0.000454754	10.8943	0.139384	2.40058	162.668	738.22	1772.15
10411235	Iqgap2	IQ motif containing GTPase activating protein 2		0.550499	1.21349	3.10786e-07	11.6731	1388.89	118.982	1144.55	0.00774812	3.27635	0.240786	2.07667	507.941	801.376	1664.19
10594044	Islr	immunoglobulin superfamily containing leucine-rich repeat		0.000905336	6.62144	1.54395e-05	16.4173	1375.7	83.7953	207.764	0.0138595	1.67063	0.384602	1.3659	1142.13	1396.93	1908.07
10395394	Ispd	isoprenoid synthase domain containing		0.00227952	2.27761	0.00136588	2.17152	204.267	94.0665	89.685	0.131968	1.7245	1	1.09054	159.062	251.528	274.302
10449266	Itfg3	integrin alpha FG-GAP repeat containing 3		0.000217322	0.49087	0.0604891	1.29366	133.678	103.333	272.329	0.183224	1.26458	1	0.98236	135.042	173.838	170.772
10586079	Itga11	integrin alpha 11		0.000455516	0.700541	0.0022095	1.2905	138.248	107.128	197.345	0.161623	1.30249	1	1.09357	107.215	127.699	139.647
10473125	Itga4	integrin alpha 4		1.41368e-05	6.87682	2.96033e-07	13.0143	1003.17	77.0822	145.877	0.000947396	6.58903	0.61395	1.59822	149.277	615.429	983.591
10590031	Itga9	integrin alpha 9		1.9695e-05	5.25368	2.55697e-08	20.9096	1560.18	74.6153	296.969	0.00903371	2.39618	0.886058	1.30684	771.623	1414.82	1848.95
10403229	Itgb8	integrin beta 8		0.497364	1.34221	2.96984e-05	8.33622	1062.66	127.475	791.725	0.00273498	4.05709	0.925544	1.5401	274.744	723.761	1114.66
10469151	Itih5	inter-alpha (globulin) inhibitor H5		0.000111844	5.26588	9.14375e-05	4.50978	189.909	42.1104	36.0641	0.00349675	4.13427	0.284166	2.10218	57.6107	113.3	238.178
10606369	Itm2a	integral membrane protein 2A		3.25673e-06	2.49178	7.32091e-12	28.4666	1418.57	49.8327	569.299	0.0322218	1.80515	1	1.14349	972.154	1534.67	1754.88
10567299	Itpripl2	inositol 1,4,5-triphosphate receptor interacting protein-like 2		0.00021121	1.68167	1.15782e-06	2.3259	157.708	67.8052	93.7804	0.104099	1.37121	1	1.10843	127.939	158.271	175.432
10488060	Jag1	jagged 1		0.000162058	2.69229	1.00921e-06	4.86032	403.862	83.0937	150.007	0.010395	2.95028	0.454412	1.71508	182.6	314.109	538.723
10436666	Jam2	junction adhesion molecule 2		0.000627596	0.295643	0.00344658	2.3535	243.772	103.578	824.548	0.0653965	3.17762	1	1.50014	77.11	163.335	245.026
10514576	Kank4	KN motif and ankyrin repeat domains 4		0.000397952	2.4596	1.31708e-05	3.35207	246.218	73.4525	100.105	0.00648914	2.89087	0.601429	1.40714	96.1423	197.518	277.935
10463476	Kazald1	Kazal-type serine peptidase inhibitor domain 1		0.00057256	0.181666	0.0145968	3.52908	299.705	84.9244	1649.76	0.129704	5.61429	1	1.62564	52.823	182.429	296.564
10495083	Kcnd3	potassium voltage-gated channel, Shal-related family, member 3		0.000375857	2.0362	1.06512e-05	2.64033	235.251	89.0991	115.534	0.0216091	2.29529	0.863973	1.50874	119.957	182.493	275.335
10582146	Kcng4	potassium voltage-gated channel, subfamily G, member 4		0.00202046	1.34869	0.0047848	1.26625	81.4744	64.3429	60.4101	0.0648135	1.32682	0.564942	1.22201	85.2306	92.5406	113.086
10472155	Kcnj3	potassium inwardly-rectifying channel, subfamily J, member 3		0.000602995	1.93422	0.000234497	1.94786	194.627	99.9181	100.623	0.00859642	2.1521	0.240786	1.58387	77.5348	105.351	166.863
10520506	Kcnk3	potassium channel, subfamily K, member 3		0.33785	1.16606	0.218589	1.18542	211.749	178.627	181.594	0.0604507	1.43707	0.843342	1.20594	129.883	154.777	186.651
10585338	Kdelc2	KDEL (Lys-Asp-Glu-Leu) containing 2		0.0340184	1.49727	1.22856e-05	3.00133	190.565	63.4933	127.275	0.199704	1.35947	0.685054	1.36567	191.99	191.119	261.005
10425287	Kdelr3	KDEL (Lys-Asp-Glu-Leu) endoplasmic reticulum protein retention receptor 3		9.84122e-05	2.25688	2.94631e-05	2.28115	90.5136	39.6789	40.1056	0.0705256	1.86853	1	1.25189	59.1781	88.3276	110.576
10368409	Lama2	laminin, alpha 2		1.13882e-05	6.0886	3.07809e-06	5.97521	469.484	78.5719	77.1086	0.0189308	3.32651	0.335736	2.54326	150.868	197.331	501.865
10362538	Lama4	laminin, alpha 4		0.0228046	0.721999	3.59997e-09	7.90522	552.799	69.9283	765.651	0.0182776	1.50609	1	1.11738	408.919	551.172	615.87
10593449	Layn	layilin		0.000828612	2.72743	0.0013505	2.3114	254.283	110.013	93.2314	0.1078	1.78835	1	1.1619	188.398	289.975	336.921
10529875	Ldb2	LIM domain binding 2		1.18678e-06	8.80909	1.57428e-08	17.8848	2589.82	144.806	293.994	0.0186389	1.61959	0.186715	1.50015	1871.11	2020.08	3030.44
10421853	Lect1	leukocyte cell derived chemotaxin 1		0.000351411	0.274588	0.0332417	1.85831	127.698	68.7171	465.052	0.165142	1.87898	1	1.39517	76.5823	103.139	143.896
10438753	Leprel1	leprecan-like 1		3.04959e-05	9.42522	4.44489e-06	11.4195	774.067	67.7846	82.1272	0.0518772	1.69124	0.497791	1.49995	659.342	743.432	1115.11
10547869	Leprel2	leprecan-like 2		0.000427716	2.05293	9.74696e-05	2.15972	283.126	131.094	137.913	0.148873	1.48862	0.869695	1.31049	250.355	284.385	372.683
10407766	Lgals8	lectin, galactose binding, soluble 8		0.262181	1.32991	0.00044919	2.48851	486.083	195.331	365.5	0.157407	1.57826	0.968921	1.29461	440.652	537.2	695.465
10467110	Lipo1	lipase, member O1		0.0778139	1.36032	0.00279105	1.71642	275.186	160.325	202.296	0.239895	1.56011	1	1.32823	325.853	382.741	508.366
10528880	Lmbr1	limb region 1		0.429186	1.12424	0.0128428	0.705174	132.321	187.644	117.699	0.175427	1.26439	1	1.03009	120.594	148.023	152.477
10599192	Lonrf3	LON peptidase N-terminal domain and ring finger 3		0.406683	0.902702	0.00883681	0.749192	140.278	187.239	155.398	0.0822483	1.4002	0.910843	1.23256	89.5565	101.738	125.397
10458894	Lox	lysyl oxidase		0.000132673	1.88989	1.29575e-05	2.1068	75.0661	35.6304	39.7199	0.119814	1.4612	0.641275	1.34071	105.019	114.457	153.454
10416215	Loxl2	lysyl oxidase-like 2		5.34575e-06	4.33186	5.45947e-08	7.96912	461.706	57.9369	106.584	0.14447	1.56843	1	1.18038	454.675	604.152	713.128
10601412	Lpar4	lysophosphatidic acid receptor 4		5.49457e-05	2.61852	1.53867e-07	5.2791	635.564	120.392	242.719	0.248143	1.31851	0.95307	1.2086	525.359	573.137	692.694
10395961	Lrfn5	leucine rich repeat and fibronectin type III domain containing 5		2.77591e-05	1.90718	3.7782e-06	2.02489	134.233	66.2915	70.3827	0.0273154	1.51034	0.504533	1.29024	142.885	167.259	215.805
10519998	Lrrc17	leucine rich repeat containing 17		1.21229e-05	6.12523	1.20864e-06	7.5498	591.307	78.3209	96.5363	0.0597916	2.23566	0.931581	1.43256	322.286	502.961	720.521
10555174	Lrrc32	leucine rich repeat containing 32		0.00798577	1.3099	0.00448683	1.29915	114.108	87.8333	87.112	0.0585397	1.41665	1	1.12289	98.0629	123.717	138.921
10426315	Lrrk2	leucine-rich repeat kinase 2		0.171521	1.15754	4.17535e-05	1.71828	85.488	49.752	73.8533	0.157407	1.44483	1	1.12027	83.6052	107.827	120.796
10369752	Lrrtm3	leucine rich repeat transmembrane neuronal 3		0.532419	0.806881	0.0172503	2.08573	174.434	83.6318	216.183	0.0530172	1.67168	0.905558	1.27542	114.623	150.235	191.613
10559207	Lsp1	lymphocyte specific 1		1.02714e-05	9.61917	1.14558e-06	11.6491	1386.24	119	144.112	0.147811	1.54543	0.709425	1.41691	1032.46	1126.11	1595.59
10364194	Lss	lanosterol synthase		0.0125482	1.77807	0.00556451	1.81571	257.057	141.573	144.57	0.212522	1.8099	0.504248	1.97205	171.113	157.044	309.698
10561212	Ltbp4	latent transforming growth factor beta binding protein 4		1.77849e-05	4.0206	6.4849e-07	5.7059	707.475	123.99	175.963	0.00111652	3.48841	0.152851	1.73729	200.043	401.677	697.831
10487441	Mal	myelin and lymphocyte protein, T-cell differentiation protein		0.164155	1.35314	0.0785888	1.41139	207.119	146.748	153.065	0.175427	1.29945	1	1.0048	104.931	135.701	136.352
10438708	Masp1	mannan-binding lectin serine peptidase 1		0.00013916	0.526676	4.95512e-06	2.29212	221.935	96.8252	421.387	0.119814	1.59422	0.950122	0.637676	81.9871	204.972	130.705
10449608	Mdga1	MAM domain containing glycosylphosphatidylinositol anchor 1		0.368084	1.07565	0.00490647	1.23584	120.883	97.8145	112.381	0.0754309	1.28705	1	1.10879	103.171	119.758	132.787
10405753	Me1	malic enzyme 1, NADP(+)-dependent, cytosolic		0.000726983	0.46582	2.32627e-07	5.93902	1148.28	193.345	2465.08	0.0338098	3.53093	1	1.44433	366.544	896.088	1294.24
10398326	Meg3	maternally expressed 3		0.0230656	1.44082	4.22559e-09	9.69629	1472.56	151.868	1022.03	0.0890551	1.63411	0.93936	1.21761	1045.3	1402.86	1708.13
10548879	Mgp	matrix Gla protein		0.00188501	8.10533	0.000599288	9.03843	588.205	65.0782	72.5702	0.0187486	2.81755	0.134507	3.3095	316.431	269.394	891.56
10602068	Mid2	midline 2		0.00438658	0.508905	6.11637e-05	2.95784	157.693	53.3136	309.867	0.19936	1.69059	1	0.95494	111.878	198.065	189.14
10535331	Mmd2	monocyte to macrophage differentiation-associated 2		4.13814e-05	0.499735	9.52084e-05	1.72546	212.621	123.226	425.467	0.134377	1.444	1	0.867423	96.0385	159.875	138.679
10492355	Mme	membrane metallo endopeptidase		0.117789	1.47579	7.46791e-09	30.1942	1831.75	60.6657	1241.2	0.156575	1.22789	1	0.949581	1713.79	2216.08	2104.35
10461721	Mpeg1	macrophage expressed gene 1		0.540011	1.17777	0.0388969	1.55794	115.454	74.1068	98.0281	0.225725	1.44697	1	1.3157	105.789	116.343	153.073
10466110	Ms4a10	membrane-spanning 4-domains, subfamily A, member 10		0.295348	1.17821	0.386943	1.12515	118.505	105.324	100.581	0.215905	1.29159	1	1.15234	90.3051	101.218	116.637
10607910	Msl3	male-specific lethal 3 homolog (Drosophila)		0.313923	0.861612	5.58573e-06	2.66402	517.215	194.148	600.288	0.18515	1.50629	1	1.05959	423.579	602.148	638.031
10347036	Mtap2	microtubule-associated protein 2		0.890046	0.968214	4.60268e-06	2.68157	240.309	89.6152	248.199	0.231017	1.31243	1	0.971903	211.462	285.554	277.531
10437885	Myh11	myosin, heavy polypeptide 11, smooth muscle		1.08808e-05	1.99587	2.64546e-06	1.99618	252.618	126.551	126.57	0.111062	1.26476	0.186715	1.30244	239.55	232.621	302.974
10377148	Myh8	myosin, heavy polypeptide 8, skeletal muscle, perinatal		0.000480697	1.30426	0.000137799	1.32049	107.854	81.677	82.6932	0.225338	1.39495	1	1.12518	118.378	146.76	165.131
10435345	Mylk	myosin, light polypeptide kinase		0.000900896	1.86709	2.79394e-05	2.35295	308.084	130.935	165.008	0.0118497	1.95943	0.454412	1.30835	271.269	406.261	531.533
10378914	Myo18a	myosin XVIIIA		0.0445301	0.871228	8.30091e-07	1.74178	228.892	131.413	262.723	0.056133	1.36247	1	0.98743	199.029	274.622	271.17
10358091	Nav1	neuron navigator 1		0.00131585	0.700737	4.93235e-08	2.92261	379.591	129.881	541.703	0.0532444	1.41894	1	1.07803	385.477	507.376	546.967
10428222	Ncald	neurocalcin delta		0.0024618	1.29274	0.00170812	1.27535	181.563	142.363	140.449	0.109691	1.23513	1	1.10544	153.715	171.75	189.858
10357345	Nckap5	NCK-associated protein 5		0.0488162	1.98276	0.121314	1.63992	169.958	103.638	85.7175	0.1088	2.15099	0.651848	1.7766	95.0182	115.042	204.383
10399265	Ncoa1	nuclear receptor coactivator 1		0.927724	0.973819	2.76001e-05	3.02639	393.292	129.954	403.865	0.027881	1.60748	0.850871	1.24527	269.936	348.451	433.917
10578690	Neil3	nei like 3 (E. coli)		0.00106029	2.00458	0.00158008	1.82413	184.384	101.08	91.9811	0.166478	1.21359	1	1.033	246.9	290.065	299.636
10443007	Neurl1B	neuralized homolog 1B (Drosophila)		0.000775124	1.84187	0.00200169	1.62069	127.587	78.7239	69.2706	0.201428	1.32281	1	1.17486	149.065	167.837	197.185
10502830	Nexn	nexilin		0.000556034	2.68165	3.6151e-05	3.41433	358.344	104.953	133.628	0.15538	1.75843	1	1.16902	313.789	471.995	551.774
10580191	Nfix	nuclear factor I		0.000140369	2.37209	0.000104266	2.21601	388.216	175.187	163.66	0.0159392	2.32505	0.228135	1.76215	184.289	243.157	428.48
10450379	Ng23	Ng23 protein		0.00518688	1.52551	0.00341059	1.51406	181.417	119.821	118.922	0.00726523	1.76085	0.417348	1.3293	120.593	159.742	212.346
10601152	Nlgn3	neuroligin 3		0.0517136	1.27772	0.0789082	1.2253	156.847	128.008	122.755	0.0822483	1.21407	0.555349	1.14899	142.702	150.785	173.25
10481056	Notch1	Notch gene homolog 1 (Drosophila)		0.957469	0.991287	0.00162628	1.35883	157.216	115.699	158.597	0.239166	1.25688	1	1.11313	151.287	170.824	190.149
10427796	Npr3	natriuretic peptide receptor 3		0.000219725	2.52578	0.000256284	2.24442	171.474	76.4001	67.8897	0.122164	2.06756	0.866788	1.67475	98.8701	122.059	204.42
10538247	Npy	neuropeptide Y		0.0443577	1.90752	0.0243108	1.94844	334.659	171.757	175.441	0.19936	1.85372	0.544655	1.95231	188.514	178.994	349.452
10482237	Nr5a1	nuclear receptor subfamily 5, group A, member 1		0.446409	0.902457	5.13399e-07	3.10931	337.559	108.564	374.045	0.228212	1.29153	0.931581	1.20631	308.106	329.874	397.93
10578045	Nrg1	neuregulin 1		0.000337263	5.82624	0.000105024	6.19925	446.862	72.0832	76.6981	0.0210765	2.3163	1	0.984012	169.844	399.803	393.411
10408689	Nrn1	neuritin 1		0.00665807	3.91938	0.000269115	6.8017	422.92	62.1786	107.905	0.0392202	3.60995	0.61195	2.45438	152.962	224.979	552.185
10397575	Nrxn3	neurexin III		2.29233e-05	2.01524	8.13417e-06	1.98101	161.1	81.3222	79.941	0.0102472	1.78497	0.365854	1.38934	89.9068	115.509	160.481
10548038	Ntf3	neurotrophin 3		0.00111385	2.46201	0.000975224	2.28975	144.187	62.9707	58.5647	0.0905638	1.5326	1	0.992202	117.992	182.255	180.834
10448483	Ntn3	netrin 3		0.161088	1.14935	0.191268	1.11927	140.234	125.29	122.012	0.192822	1.19898	1	1.12301	157.475	168.128	188.81
10372139	Nts	neurotensin		0.00104035	6.22053	0.000330472	6.71165	246.368	36.7075	39.6057	0.0146651	8.14651	0.584702	3.06534	30.203	80.2681	246.049
10371379	Nuak1	NUAK family, SNF1-like kinase, 1		0.00235794	2.513	3.51632e-05	4.03871	340.233	84.2429	135.389	0.0137551	2.06097	0.95627	1.22555	200.83	337.73	413.905
10524621	Oasl2	2'-5' oligoadenylate synthetase-like 2		0.121482	1.23165	0.690938	1.05692	128.114	121.215	104.019	0.164657	1.41072	0.564942	1.40955	105.473	105.56	148.792
10351491	Olfml2b	olfactomedin-like 2B		0.071015	1.38714	2.50147e-05	2.72661	241.427	88.5446	174.047	0.0216091	1.80493	0.950122	1.23711	164.438	239.913	296.799
10423654	Osr2	odd-skipped related 2 (Drosophila)		1.39841e-06	4.36717	1.12536e-07	5.00873	532.392	106.293	121.908	0.0387951	2.33102	0.834924	1.49224	252.095	393.798	587.64
10602198	Pak3	p21 protein (Cdc42		5.53728e-05	0.412296	2.38639e-07	4.33504	388.748	89.6758	942.886	0.0383569	2.54398	1	0.833435	169.338	516.887	430.791
10346810	Pard3b	par-3 partitioning defective 3 homolog B (C. elegans)		0.818268	1.03704	0.00410959	1.42869	187.801	131.45	181.094	0.238863	1.21402	0.879636	1.21721	199.967	199.444	242.764
10523190	Parm1	prostate androgen-regulated mucin-like protein 1		0.245716	1.12076	9.30252e-05	1.57666	220.227	139.68	196.497	0.0394701	1.39896	0.250796	1.31761	179.764	190.863	251.483
10421932	Pcdh9	protocadherin 9		0.0183706	2.01529	0.00018052	3.43724	329.513	95.8656	163.506	0.221682	1.63774	1	0.985272	230.289	382.792	377.155
10455108	Pcdhb16	protocadherin beta 16		6.38996e-06	2.47463	2.09794e-07	3.10905	112.882	36.3074	45.6156	0.118714	1.47364	0.585864	1.45197	82.0448	83.2694	120.905
10455128	Pcdhb20	protocadherin beta 20		0.000222595	2.59651	3.79665e-05	2.89085	85.1199	29.4446	32.7824	0.0464256	1.55912	0.339434	1.4722	94.6922	100.283	147.636
10455139	Pcdhb22	protocadherin beta 22		3.83366e-05	1.93662	4.01144e-07	2.66832	188.537	70.6577	97.3538	0.0687692	1.51456	0.37275	1.53729	178.506	175.867	270.358
10534862	Pcolce	procollagen C-endopeptidase enhancer protein		0.102745	0.855663	3.45153e-11	12.0187	1878.57	156.304	2195.46	0.0190886	1.74337	0.59108	1.36317	1153.69	1475.47	2011.31
10360053	Pcp4l1	Purkinje cell protein 4-like 1		0.00311078	1.67999	2.07367e-05	2.42509	222.373	91.6965	132.366	0.146537	1.8706	1	0.981622	118.916	226.608	222.443
10466530	Pcsk5	proprotein convertase subtilisin		0.233679	1.1936	4.74563e-06	2.53038	313.413	123.86	262.578	0.12803	1.2425	1	0.951732	364.97	476.475	453.477
10553967	Pcsk6	proprotein convertase subtilisin		0.262172	0.846746	1.60637e-05	2.26509	296.812	131.038	350.533	0.166478	1.23028	1	1.04146	313.252	370.047	385.387
10495794	Pde5a	phosphodiesterase 5A, cGMP-specific		0.13471	1.65142	0.000280357	3.75208	286.026	76.2315	173.2	0.0246512	2.11389	1	1.1284	219.548	411.29	464.101
10554521	Pde8a	phosphodiesterase 8A		0.000765766	0.482881	0.000295788	2.09288	317.046	151.488	656.571	0.224672	1.29569	1	0.976052	245.134	325.412	317.619
10522503	Pdgfra	platelet derived growth factor receptor, alpha polypeptide		2.69023e-05	21.1509	3.23155e-06	29.0779	3017.74	103.781	142.677	0.00903371	1.72192	0.831384	1.22677	1617.45	2270.29	2785.12
10456046	Pdgfrb	platelet derived growth factor receptor, beta polypeptide		0.000432706	7.52404	0.000176977	7.55421	546.126	72.2943	72.5842	0.183337	1.6221	0.772163	1.60423	502.455	508.051	815.032
10487613	Pdyn	prodynorphin		0.0175899	1.46213	0.00137904	1.66439	118.488	71.1903	81.0384	0.0322218	1.60292	0.642347	1.31739	121.595	147.949	194.906
10511363	Penk	preproenkephalin		0.0144324	2.12923	0.644159	1.12069	130.47	116.419	61.2756	0.0866032	2.29871	0.643433	1.76466	65.548	85.385	150.676
10582649	Pgbd5	piggyBac transposable element derived 5		0.848805	0.968307	0.000164525	2.40797	210.381	87.3684	217.267	0.0416483	2.29287	0.96065	1.31405	101.179	176.546	231.99
10423556	Pgcp	plasma glutamate carboxypeptidase		0.469839	0.806796	2.02051e-06	7.49735	467.867	62.4044	579.908	0.0940613	1.55124	1	1.14625	339.535	459.497	526.7
10401607	Pgf	placental growth factor		0.00485798	2.09165	0.00589127	1.90102	175.709	92.4285	84.0049	0.0322218	2.04383	0.253724	1.78523	88.6828	101.529	181.253
10344981	Pi15	peptidase inhibitor 15		8.85613e-05	3.5191	2.47006e-05	3.65126	135.717	37.1701	38.566	0.0157061	3.32735	0.201248	2.77402	39.6651	47.5769	131.98
10494509	Pias3	protein inhibitor of activated STAT 3		0.0477261	1.33717	0.00075825	1.66154	165.971	99.8899	124.121	0.158628	1.42833	1	1.19121	140.53	168.504	200.723
10447130	Pkdcc	protein kinase domain containing, cytoplasmic		0.00010743	1.95562	0.000125679	1.79286	216.57	120.796	110.742	0.116417	1.63143	0.923816	1.40307	170.17	197.867	277.621
10580010	Pkn1	protein kinase N1		0.000372987	0.650387	0.616555	1.04768	200.387	191.268	308.104	0.187091	1.18046	1	1.02798	215.275	247.206	254.123
10361771	Plagl1	pleiomorphic adenoma gene-like 1		8.13605e-08	6.82909	5.41906e-10	10.4383	1460.6	139.927	213.879	0.0211978	1.36026	0.139384	1.39817	1314.84	1279.19	1788.52
10377859	Pld2	phospholipase D2		0.280051	1.12141	0.000547427	1.47375	106.224	72.0773	94.7233	0.166824	1.18769	1	1.08815	101.497	110.781	120.547
10564795	Plin1	perilipin 1		0.143801	1.37555	0.0287221	1.54473	205.38	132.955	149.307	0.201534	1.70976	0.95627	1.47407	150.605	174.685	257.497
10390519	Plxdc1	plexin domain containing 1		0.491002	1.15606	2.17103e-06	4.19166	251.742	60.0579	217.759	0.0655638	2.39673	1	1.18429	136.691	276.632	327.613
10349694	Pm20d1	peptidase M20 domain containing 1		0.00365289	0.62163	0.0684088	1.30612	95.6978	73.2689	153.947	0.0812038	1.68806	0.701846	1.4481	75.0164	87.4475	126.632
10376950	Pmp22	peripheral myelin protein 22		7.66996e-05	3.18887	5.41955e-06	3.92337	657.75	167.649	206.264	0.113643	1.39759	0.691338	1.30468	486.646	521.3	680.131
10543004	Pon2	paraoxonase 2		0.0166842	1.75974	0.173507	1.32931	154.249	116.037	87.6544	0.182802	1.34631	1	1.03118	140.804	183.833	189.566
10542993	Pon3	paraoxonase 3		0.110296	1.55509	5.63196e-05	3.73847	309.541	82.799	199.05	0.0336382	2.03892	0.412927	1.8135	145.297	163.358	296.249
10506488	Ppap2b	phosphatidic acid phosphatase type 2B		0.00153361	1.85139	5.3601e-08	6.52867	332.537	50.9349	179.615	0.0428235	1.51105	1	1.17014	257.723	332.808	389.432
10389617	Ppm1e	protein phosphatase 1E (PP2C domain containing)		0.156322	1.25114	0.0111512	1.45349	113.352	77.986	90.5987	0.233982	1.35077	0.93936	1.27274	114.303	121.31	154.397
10357932	Ppp1r12b	protein phosphatase 1, regulatory (inhibitor) subunit 12B		0.129441	0.81886	0.395745	1.10774	212.745	192.052	259.806	0.0901722	1.30822	1	1.12583	172.899	200.91	226.19
10551736	Ppp1r14a	protein phosphatase 1, regulatory (inhibitor) subunit 14A		1.26612e-05	6.74603	1.70486e-07	13.9454	1962.96	140.761	290.98	0.0337416	3.13793	0.937147	1.7081	568.36	1044.12	1783.47
10465395	Ppp2r5b	protein phosphatase 2, regulatory subunit B (B56), beta isoform		0.0803874	1.24162	0.000480993	1.59971	131.128	81.9698	105.61	0.0951767	1.42764	0.847648	1.27218	97.9681	109.94	139.863
10423030	Prlr	prolactin receptor		8.85613e-05	3.81011	2.01e-05	4.11159	174.827	42.5206	45.885	0.00216599	4.24214	0.128987	2.8755	34.229	50.497	145.204
10487937	Prokr2	prokineticin receptor 2		6.43138e-06	9.68043	8.11594e-07	11.0365	861.373	78.0477	88.9809	0.224344	3.30542	1	1.1315	348.442	1017.89	1151.75
10587616	Prss35	protease, serine, 35		0.283394	0.875607	4.00091e-11	18.8753	1953.14	103.476	2230.61	1.84e-06	7.67911	0.0226108	1.5809	294.527	1430.65	2261.71
10507433	Ptch2	patched homolog 2		3.51241e-05	1.63961	0.0239289	1.18835	135.858	114.325	82.8602	0.0237732	1.45255	0.636735	1.21017	99.1946	119.062	144.085
10452571	Ptprm	protein tyrosine phosphatase, receptor type, M		0.822575	0.955545	0.000172097	2.08533	200.326	96.0645	209.646	0.158164	1.54214	0.955663	1.35275	127.156	144.958	196.093
10542414	Ptpro	protein tyrosine phosphatase, receptor type, O		0.000131246	1.99927	0.000256292	1.76084	90.076	51.1553	45.0543	0.102301	1.36448	0.773604	1.29802	121.017	127.213	165.126
10391332	Ptrf	polymerase I and transcript release factor		0.00273776	1.50592	5.0288e-06	2.23779	296.806	132.634	197.093	0.0463328	1.55021	0.509747	1.32239	190.85	223.729	295.857
10412624	Pxk	PX domain containing serine		0.00092282	1.66329	0.0510617	1.26724	233.843	184.529	140.59	0.226197	1.18944	0.941916	1.13141	228.368	240.081	271.63
10544573	Rarres2	retinoic acid receptor responder (tazarotene induced) 2		0.000578451	4.62301	3.9913e-05	6.7305	818.611	121.627	177.073	0.103408	1.39945	0.313545	1.46437	831.332	794.476	1163.4
10531610	Rasgef1b	RasGEF domain family, member 1B		0.000653905	0.341018	0.000165099	3.18301	265.554	83.4286	778.708	0.0762058	1.86633	1	0.742113	138.417	348.102	258.331
10357594	Rassf5	Ras association (RalGDS		0.0150412	1.46881	0.892462	1.01483	167.08	164.638	113.752	0.010022	1.69907	0.192014	1.28287	86.2252	114.2	146.503
10573867	Rbl2	retinoblastoma-like 2		0.553708	0.912917	5.07094e-06	2.37566	214.506	90.2932	234.968	0.183594	1.27717	1	1.10425	222.915	257.822	284.7
10467319	Rbp4	retinol binding protein 4, plasma		0.00485798	1.98621	0.0436418	1.50067	128.093	85.3575	64.4911	0.131872	2.2736	0.84054	1.96673	60.0598	69.431	136.552
10563077	Rcn3	reticulocalbin 3, EF-hand calcium binding domain		0.00535306	2.63549	1.61264e-06	10.7185	2034.16	189.781	771.836	0.249913	1.41562	0.895362	1.33288	1834.61	1948.5	2597.11
10349922	Ren1	renin 1 structural		4.38688e-05	7.05322	3.82046e-07	18.9942	1139.27	59.9798	161.525	0.00111652	11.6639	0.139384	3.17164	82.6877	304.089	964.46
10607658	Reps2	RALBP1 associated Eps domain containing protein 2		0.00086053	3.10513	0.0257829	1.86512	257.643	138.138	82.9732	0.191472	1.4531	0.931581	1.28544	254.408	287.592	369.682
10548899	Rerg	RAS-like, estrogen-regulated, growth-inhibitor		0.256076	1.16823	4.07172e-05	1.95294	169.125	86.6004	144.771	0.122164	1.95277	1	1.02122	106.113	202.908	207.213
10354741	Rftn2	raftlin family member 2		0.00013548	2.09095	2.27397e-05	2.23242	195.049	87.3713	93.2825	0.0716428	1.42048	0.546386	1.32587	148.633	159.239	211.13
10397853	Rin3	Ras and Rab interactor 3		0.818275	0.973954	9.31963e-07	2.00151	297.503	148.639	305.459	0.0592717	1.4463	1	1.15264	234.925	294.777	339.773
10469951	Rnf208	ring finger protein 208		8.00053e-05	0.594429	0.163688	1.13322	161.635	142.634	271.917	0.2269	1.29405	1	1.1325	166.767	190.556	215.805
10440344	Robo2	roundabout homolog 2 (Drosophila)		6.69878e-06	9.18207	1.96115e-07	16.6793	1741.57	104.415	189.671	0.00829973	1.93409	1	1.07262	1182.64	2132.47	2287.32
10378549	Rtn4rl1	reticulon 4 receptor-like 1		0.0591991	0.640652	1.83259e-07	9.80737	824.035	84.022	1286.24	0.0289997	4.5852	1	1.03091	287.377	1278.17	1317.68
10587604	Rwdd2a	RWD domain containing 2A		0.0285906	0.590466	0.357782	1.1853	166.039	140.082	281.2	0.00757542	2.0674	0.472413	1.44431	59.0866	84.5775	122.156
10585721	Scamp2	secretory carrier membrane protein 2		0.0989846	0.848316	0.376511	1.08186	182.285	168.493	214.878	0.183337	1.11152	1	1.03902	199.542	213.466	221.795
10467979	Scd1	stearoyl-Coenzyme A desaturase 1		0.00279314	2.43005	0.00510032	2.07991	113.922	54.7727	46.8808	0.00859642	1.51642	0.00924344	2.18732	89.0611	61.7443	135.054
10569129	Sct	secretin		0.00568475	2.3129	9.86593e-05	3.57285	534.822	149.69	231.234	0.0346088	3.28257	1	1.2681	155.296	401.997	509.771
10394471	Sdc1	syndecan 1		0.0165364	1.78234	0.0022847	2.04001	254.459	124.734	142.767	0.234763	1.30898	0.972625	1.10918	234.614	276.875	307.105
10508651	Sdc3	syndecan 3		0.00610492	1.76383	0.00574913	1.66077	242.202	145.838	137.316	0.0354722	1.4258	0.955368	1.1583	181.091	222.912	258.199
10439208	Sec22a	SEC22 vesicle trafficking protein homologe A (S. cerevisiae)		0.911076	1.02101	0.704858	0.927806	150.167	161.852	147.077	0.16947	1.24522	0.885816	1.23527	153.279	154.514	190.866
10495830	Sec24d	Sec24 related gene family, member D (S. cerevisiae)		0.0029579	1.55603	1.4905e-07	3.72271	239.464	64.3252	153.895	0.0319861	1.76689	0.726134	1.36392	153.774	199.207	271.703
10423520	Sema5a	sema domain, seven thrombospondin repeats (type 1 and type 1-like), transmembrane domain (TM) and short cytoplasmic domain, (semaphorin) 5A		0.068254	0.648697	4.9445e-07	7.66116	589.226	76.9108	908.322	0.0578077	1.90214	1	1.11383	324.705	554.512	617.634
10435415	Sema5b	sema domain, seven thrombospondin repeats (type 1 and type 1-like), transmembrane domain (TM) and short cytoplasmic domain, (semaphorin) 5B		0.000781313	0.656861	0.000219049	1.56621	193.285	123.409	294.255	0.173506	1.3205	1	1.10218	205.749	246.504	271.692
10376021	Sept8	septin 8		0.00802093	1.65535	0.00205416	1.73255	220.977	127.544	133.492	0.135313	1.40761	1	1.13613	179.165	221.976	252.194
10516765	Serinc2	serine incorporator 2		0.00202046	1.60441	0.00151881	1.5598	237.008	151.948	147.723	0.202287	1.37845	0.93936	1.23923	196.065	218.091	270.264
10398025	Serpina3a	serine (or cysteine) peptidase inhibitor, clade A, member 3A		0.000236525	0.294428	5.41267e-05	3.69877	484.009	130.857	1643.9	0.15538	2.02117	1	0.900411	257.69	578.442	520.835
10408557	Serpinb1a	serine (or cysteine) peptidase inhibitor, clade B, member 1a		0.0578713	1.63487	6.66237e-05	3.52159	137.288	38.9846	83.9748	0.0480161	2.63078	1	1.0733	76.2885	186.991	200.698
10355984	Serpine2	serine (or cysteine) peptidase inhibitor, clade E, member 2		0.00417425	0.343489	9.15131e-05	6.67946	759.914	113.769	2212.34	0.176266	2.72447	1	0.837786	330.692	1075.41	900.96
10403834	Sfrp4	secreted frizzled-related protein 4		7.07696e-06	0.288776	2.95619e-06	3.2837	200.299	60.9979	693.613	0.0683653	2.62273	1	1.23525	64.4233	136.785	168.965
10530633	Sgcb	sarcoglycan, beta (dystrophin-associated glycoprotein)		0.93371	0.970761	3.9312e-05	4.36523	394.364	90.3419	406.242	0.0931853	1.83757	1	1.25635	209.61	306.581	385.174
10584334	Siae	sialic acid acetylesterase		0.00214596	0.528056	0.288753	0.832603	149.655	179.744	283.408	0.135573	1.55704	1	1.14107	105.102	143.415	163.647
10372988	Slc16a7	solute carrier family 16 (monocarboxylic acid transporters), member 7		0.0198045	1.76353	0.000155514	2.82315	131.765	46.673	74.7166	0.021593	2.29454	0.472413	1.72771	59.2333	78.6666	135.913
10451123	Slc29a1	solute carrier family 29 (nucleoside transporters), member 1		0.145199	1.20237	0.181612	1.16813	175.377	150.135	145.86	0.166478	1.40007	1	0.991067	129.665	183.177	181.541
10354374	Slc40a1	solute carrier family 40 (iron-regulated transporter), member 1		0.638932	0.913763	2.19916e-06	3.49453	185.661	53.1291	203.183	0.0539846	2.00375	0.941287	1.39436	90.7345	130.389	181.809
10349744	Slc45a3	solute carrier family 45, member 3		0.00167489	1.53387	0.000602154	1.55385	272.437	175.331	177.614	0.0599334	1.57964	0.472413	1.45712	157.215	170.434	248.343
10507500	Slc6a9	solute carrier family 6 (neurotransmitter transporter, glycine), member 9		0.566632	1.10284	3.67227e-06	2.64304	342.591	129.62	310.646	0.184945	1.35963	1	1.22075	247.76	275.945	336.861
10535852	Slc7a1	solute carrier family 7 (cationic amino acid transporter, y+ system), member 1		0.0220543	0.722765	0.00397094	1.49638	255.282	170.6	353.202	0.103408	1.39604	1	1.1078	207.9	261.992	290.236
10419854	Slc7a8	solute carrier family 7 (cationic amino acid transporter, y+ system), member 8		0.0111675	2.10815	0.00322651	2.27848	108.147	47.4644	51.2993	0.233134	1.98657	0.824544	1.88472	79.3778	83.6672	157.69
10453233	Slc8a1	solute carrier family 8 (sodium		0.00011365	2.55404	5.9359e-05	2.46807	198.125	80.2753	77.5733	0.0156946	1.45374	0.513585	1.20891	125.02	150.339	181.746
10521759	Slit2	slit homolog 2 (Drosophila)		3.08295e-05	14.1466	3.25566e-06	19.7211	1059.62	53.7303	74.9031	0.0533012	1.52767	0.302178	1.46934	904.425	940.326	1381.66
10604347	Smarca1	SWI		0.183843	0.800293	4.22064e-09	11.5739	1416.06	122.349	1769.43	0.208199	1.18513	1	0.926143	1509.81	1932.02	1789.32
10441902	Smoc2	SPARC related modular calcium binding 2		0.000547259	2.35026	1.83165e-05	3.15563	424.18	134.42	180.482	0.0827527	2.70386	1	1.2551	136.796	294.699	369.877
10593878	Snx33	sorting nexin 33		0.0222752	0.727729	1.43622e-05	2.24152	218.876	97.6463	300.765	0.0762058	1.4692	1	1.1361	210.882	272.712	309.827
10529515	Sorcs2	sortilin-related VPS10 domain containing receptor 2		0.00132363	1.76475	3.10233e-05	2.26124	323.103	142.887	183.087	0.0144386	2.08999	0.897005	1.23108	165.886	281.621	346.699
10475437	Sord	sorbitol dehydrogenase		0.293795	1.19847	0.0184074	1.43649	217.955	151.727	181.861	0.110018	1.28298	0.514187	1.27308	171.41	172.743	219.915
10395389	Sostdc1	sclerostin domain containing 1		1.84811e-05	3.87421	1.46882e-06	4.7095	466.496	99.0543	120.411	0.00653529	4.26251	0.279134	2.32648	94.0991	172.405	401.098
10346348	Spats2l	spermatogenesis associated, serine-rich 2-like		0.0210213	1.72883	4.02715e-05	3.26315	579.385	177.554	335.132	0.00648914	2.97437	0.61395	1.47263	245.564	495.984	730.399
10528799	Speer4a	spermatogenesis associated glutamate (E)-rich protein 4a		0.0380173	1.33355	0.0296529	1.31608	127.065	96.5479	95.2832	0.074658	1.52436	1	1.06469	107.789	154.326	164.31
10519805	Speer4d	spermatogenesis associated glutamate (E)-rich protein 4d		0.00241987	7.06256	1.43863e-05	27.7084	795.431	28.7072	112.626	0.00648914	5.62304	0.866788	1.67434	160.253	538.188	901.108
10603583	Srpx	sushi-repeat-containing protein		0.00364692	1.90695	0.00212436	1.88031	61.1945	32.5449	32.0903	0.226708	1.31738	0.680174	1.47456	100.476	89.7657	132.365
10601659	Srpx2	sushi-repeat-containing protein, X-linked 2		0.000245112	1.78534	0.0012167	1.52168	98.0736	64.4508	54.9326	0.0111158	1.85694	0.530339	1.34714	75.1292	103.56	139.51
10476886	Sstr4	somatostatin receptor 4		0.000432186	2.98514	0.000256292	2.84942	307.473	107.907	103.001	0.0454077	2.24708	0.843342	1.75794	171.647	219.406	385.704
10600921	Stard8	START domain containing 8		0.00240583	1.40399	0.000378876	1.48155	154.663	104.393	110.16	0.0683653	1.53452	1	1.12708	81.8288	111.41	125.568
10416181	Stc1	stanniocalcin 1		2.76531e-06	9.00153	4.41763e-07	9.42681	616.953	65.4466	68.5387	0.0334651	4.30155	1	1.46913	149.685	438.269	643.876
10384961	Stc2	stanniocalcin 2		0.000457015	0.571264	1.07734e-06	2.74887	358.53	130.428	627.608	0.116186	1.26639	0.851469	0.78908	362.402	581.618	458.943
10578574	Stox2	storkhead box 2		0.000405928	4.08158	1.51064e-05	6.40569	399.964	62.4389	97.9923	0.00930419	3.05146	1	1.19833	149.42	380.488	455.951
10489759	Sulf2	sulfatase 2		1.04146e-05	7.38424	3.92395e-06	6.62038	1012.11	152.877	137.063	0.073087	1.72927	0.863973	1.38683	725.457	904.592	1254.51
10546791	Sumf1	sulfatase modifying factor 1		0.41471	0.88626	0.483086	1.08927	179.18	164.496	202.175	0.0834144	1.3411	1	1.10533	142.634	173.058	191.287
10373515	Suox	sulfite oxidase		0.000172692	2.11958	2.73416e-05	2.30558	153.405	66.5362	72.3753	0.20359	1.31936	1	1.14472	163.58	188.536	215.821
10409162	Susd3	sushi domain containing 3		0.000833077	0.72038	0.00208722	1.29402	143.588	110.963	199.323	0.0160348	1.34797	0.593943	1.16507	98.7283	114.228	133.083
10453636	Svil	supervillin		0.215438	0.861777	1.26086e-09	7.11335	498.081	70.0206	577.97	0.00602715	2.11742	0.86323	1.31161	332.364	536.557	703.756
10564482	Synm	synemin, intermediate filament protein		0.020357	0.661155	0.0099308	1.5618	257.48	164.861	389.439	0.102623	1.89229	1	1.3585	110.199	153.499	208.529
10474048	Syt13	synaptotagmin XIII		0.000432707	1.45883	0.0316248	1.19014	177.143	148.843	121.429	0.0216091	1.32066	0.701279	1.20401	176.157	193.223	232.644
10496192	Tacr3	tachykinin receptor 3		0.00027904	2.39019	7.34054e-05	2.49631	129.368	51.8237	54.1247	0.0635006	2.59445	1	1.52038	53.8271	91.853	139.652
10553935	Tarsl2	threonyl-tRNA synthetase-like 2		0.000123272	0.42208	0.000865908	1.83491	176.79	96.3482	418.856	0.244024	1.27688	1	0.927392	131.848	181.535	168.354
10595680	Tbc1d2b	TBC1 domain family, member 2B		0.0768454	1.39656	0.000314601	2.10107	250.585	119.265	179.43	0.107744	1.52655	0.976404	1.21262	197.097	248.122	300.878
10379936	Tbx2	T-box 2		0.000959981	2.54829	0.000371578	2.57947	416.136	161.326	163.3	0.0533012	1.58497	1	1.05662	267.336	401.015	423.719
10557488	Tbx6	T-box 6		0.396142	1.09078	0.420937	1.07729	90.8473	84.3296	83.2869	0.170939	1.29037	0.897005	1.21268	85.2878	90.7516	110.052
10425601	Tef	thyrotroph embryonic factor		1.85623e-05	0.594738	0.0148228	1.19773	137.352	114.677	230.946	0.139165	1.16987	1	0.974615	134.505	161.452	157.354
10557960	Tgfb1i1	transforming growth factor beta 1 induced transcript 1		8.58707e-06	3.46586	5.93534e-07	4.18736	268.428	64.1043	77.4492	0.233982	1.43192	0.955663	1.35682	297.025	313.465	425.317
10360920	Tgfb2	transforming growth factor, beta 2		8.13605e-08	8.15749	1.9928e-09	9.77376	475.812	48.6826	58.3282	0.101019	1.48153	1	1.0784	476.089	654.059	705.337
10489204	Tgm2	transglutaminase 2, C polypeptide		4.32894e-06	2.87868	6.71665e-07	2.97755	279.465	93.8574	97.081	0.0318009	1.75967	0.186715	1.72016	194.615	199.085	342.459
10488378	Thbd	thrombomodulin		3.86168e-07	7.22955	1.90115e-08	8.47853	701.042	82.6844	96.969	0.00128475	3.99041	0.190778	1.99628	298.675	597.03	1191.84
10474700	Thbs1	thrombospondin 1		7.77353e-05	1.99896	1.42791e-06	2.62676	259.897	98.9422	130.016	0.110082	1.7285	1	1.2503	171.957	237.724	297.228
10381006	Thra	thyroid hormone receptor alpha		0.000759533	0.555017	2.65655e-08	5.79387	747.751	129.059	1347.26	0.0102472	1.69657	1	1.06592	524.463	834.76	889.786
10465342	Tm7sf2	transmembrane 7 superfamily member 2		0.0219935	1.50892	0.00140923	1.77426	191.869	108.14	127.156	0.0999302	1.48855	0.600692	1.39901	137.749	146.565	205.046
10554667	Tmc3	transmembrane channel-like gene family 3		2.74215e-05	4.42004	1.14327e-05	4.17584	303.296	72.6312	68.6184	0.00148673	3.24104	0.835621	1.25428	107.645	278.153	348.882
10553324	Tmem86a	transmembrane protein 86A		0.000593136	0.613122	2.17674e-05	1.94078	280.241	144.396	457.072	0.166824	1.58623	1	1.14365	225.454	312.704	357.623
10584870	Tmprss13	transmembrane protease, serine 13		3.33213e-06	0.356632	2.62875e-05	1.9613	118.074	60.2018	331.081	0.0456469	1.24767	0.74746	0.839188	91.6071	136.197	114.295
10549420	Tmtc1	transmembrane and tetratricopeptide repeat containing 1		0.000384367	1.69363	0.25609	1.13472	167.314	147.45	98.7905	0.0239103	1.84173	0.91545	1.27472	94.9212	137.142	174.819
10511416	Tox	thymocyte selection-associated high mobility group box		7.46888e-06	0.369793	3.49505e-05	2.05432	228.17	111.068	617.02	0.103408	1.95732	0.973405	1.52028	116.955	150.576	228.918
10512499	Tpm2	tropomyosin 2, beta		5.99147e-05	3.63721	1.57727e-07	9.52264	738.067	77.5066	202.921	0.166092	1.38246	0.335696	1.50175	629.287	579.303	869.967
10400866	Trim9	tripartite motif-containing 9		0.00786245	1.54318	0.000721477	1.74586	105.436	60.3923	68.3243	0.131685	1.303	0.255803	1.33475	108.958	106.366	141.972
10569399	Trpm5	transient receptor potential cation channel, subfamily M, member 5		0.0016244	1.69768	0.00103389	1.65334	90.1397	54.5199	53.0959	0.0762058	1.49808	0.955388	1.2178	85.9621	105.746	128.778
10478928	Tshz2	teashirt zinc finger family member 2		4.69171e-07	7.84634	8.07192e-09	12.4763	1164.38	93.3272	148.398	0.231264	1.43013	1	1.21636	1037.93	1220.33	1484.37
10535231	Ttyh3	tweety homolog 3 (Drosophila)		0.0664522	0.705448	2.61576e-05	2.73586	406.083	148.43	575.639	0.103408	1.18927	1	1.04255	435.394	496.667	517.801
10501608	Vcam1	vascular cell adhesion molecule 1		2.49591e-06	3.62986	1.8224e-06	2.99593	160.182	53.4664	44.1289	0.0354722	2.54906	1	1.02394	90.3372	224.89	230.275
10410931	Vcan	versican		0.0785634	3.09054	3.38715e-05	29.5503	1881.61	63.6747	608.829	0.161704	1.36816	0.824865	1.29554	1503.45	1587.72	2056.96
10436487	Vgll3	vestigial like 3 (Drosophila)		0.00359285	3.02893	0.00129851	3.28832	250.622	76.2158	82.7427	0.0130763	3.36649	1	1.3513	91.7242	228.513	308.789
10524874	Vsig10	V-set and immunoglobulin domain containing 10		0.0146671	0.685876	0.0135532	1.4049	204.198	145.347	297.719	0.188975	1.52076	0.997947	0.850776	148.972	266.288	226.551
10399407	Vsnl1	visinin-like 1		0.000111264	3.77728	2.93718e-07	10.1502	568.449	56.0039	150.492	0.00726523	5.92895	0.408398	2.37176	138.752	346.853	822.651
10552288	Vstm2b	V-set and transmembrane domain containing 2B		0.00564744	1.3997	0.00628755	1.3491	194.146	143.908	138.706	0.0436681	1.48043	0.512397	1.32659	168.814	188.391	249.917
10584435	Vwa5a	von Willebrand factor A domain containing 5A		0.692689	1.06949	1.41124e-06	3.15644	154.283	48.8786	144.258	0.199388	1.29458	1	1.17026	150.909	166.94	195.364
10575917	Wfdc1	WAP four-disulfide core domain 1		0.0917248	1.39379	0.00618777	1.69399	198.55	117.208	142.453	0.028927	1.65668	0.564942	1.3162	129.702	163.253	214.874
10389877	Wfikkn2	WAP, follistatin		0.303758	1.1715	8.70164e-05	1.98119	101.603	51.2841	86.729	0.0216091	1.8146	0.268143	1.57514	79.7849	91.914	144.777
10413482	Wnt5a	wingless-related MMTV integration site 5A		5.37335e-06	9.2271	9.53092e-07	9.59428	600.43	62.582	65.0724	0.00647936	2.07809	0.454412	1.39693	380.904	566.636	791.552
10595831	Zbtb38	zinc finger and BTB domain containing 38		0.132706	0.811468	0.710425	0.945188	144.937	153.342	178.61	0.195106	1.16001	1	1.03778	127.944	143.013	148.416
10544089	Zc3hav1	zinc finger CCCH type, antiviral 1		0.000486581	0.42886	0.294391	1.21676	228.68	187.942	533.228	0.0604507	2.04	1	1.28109	121.617	193.663	248.099
10482448	Zeb2	zinc finger E-box binding homeobox 2		8.13605e-08	5.61236	3.02735e-11	20.5285	1163.59	56.6818	207.327	0.0364328	1.61359	0.657895	1.30578	720.969	890.926	1163.35
10561810	Zfp14	zinc finger protein 14		0.326523	1.07331	2.87609e-05	0.690927	126.311	182.814	117.685	0.202217	1.25517	0.997947	1.14315	113.022	124.097	141.861
10551822	Zfp382	zinc finger protein 382		0.0634737	1.4597	0.177476	1.28013	202.45	158.148	138.693	0.168857	1.55841	0.905558	1.33598	133.058	155.211	207.358
10560023	Zfp551	zinc fingr protein 551		0.974435	0.986994	0.220039	1.19136	136.474	114.553	138.273	0.0338098	1.38786	1	0.970621	129.942	185.8	180.341
10432139	Zfp641	zinc finger protein 641		0.279376	1.17324	0.0516401	1.28302	182.108	141.937	155.218	0.12803	1.38767	0.799371	1.21287	145.563	166.543	201.994
10373944	Zmat5	zinc finger, matrin type 5		0.211121	1.14271	0.730255	0.964034	163.515	169.615	143.094	0.025953	1.38056	0.405722	1.24241	106.473	118.313	146.993

## Sheet: GD13 Mafb Sox9 ratio > 1
Probe ID	gene symbol	gene name	Known Testis Cell Type Expression	Mafb_Sox9_FDR	FC_Mafb/Sox9	Mafb_Oct4_FDR	FC_Mafb/Oct4	Mafb_AvgSig	Oct4_AvgSig	Sox9_AvgSig	FDR_GD13vsGD11	FC_GD13/GD11	FDR_GD13vsGD12	FC_GD13/GD12	GD11_AvgSig	GD12_AvgSig	GD13_AvgSig
10374083	Aebp1	AE binding protein 1	Leydig	0.0246439	1.63506	3.40165e-07	6.5144	1018.43	156.335	622.872	0.01669	2.67173	0.373311	1.88516	417.899	592.265	1116.52
10585794	Cyp11a1	cytochrome P450, family 11, subfamily a, polypeptide 1	Leydig	3.77059e-06	8.36841	6.82799e-09	36.2992	1695.29	46.7031	202.582	0.00342696	24.794	0.139384	6.73261	84.0567	309.553	2084.1
10468239	Cyp17a1	cytochrome P450, family 17, subfamily a, polypeptide 1	Leydig	1.39841e-06	6.4901	6.70745e-10	36.2174	2277.36	62.8803	350.897	0.00063274	43.7578	0.155559	4.73147	47.8437	442.47	2093.53
10595148	Gsta2	glutathione S-transferase, alpha 2 (Yc2)	Leydig	0.278919	1.5149	5.61956e-06	11.8599	1004.71	84.7147	663.219	0.00266595	12.4545	0.139384	4.24185	75.1473	220.64	935.922
10500565	Hsd3b1	hydroxy-delta-5-steroid dehydrogenase, 3 beta- and steroid delta-isomerase 1	Leydig	0.0008762	3.62042	2.70933e-06	9.59979	599.144	62.4122	165.49	0.00217797	10.0677	0.284166	2.46657	37.4773	152.969	377.308
10572693	Insl3	insulin-like 3	Leydig	0.069724	1.28401	0.015869	1.36881	205.847	150.384	160.315	0.0172986	1.31721	0.37275	1.12447	133.064	155.872	175.273
10453487	Lhcgr	luteinizing hormone	Leydig	6.11534e-06	4.66356	5.13191e-07	5.58253	243.903	43.6904	52.2997	0.000570682	7.04102	0.00924344	5.16886	41.0203	55.8779	288.825
10571054	Star	steroidogenic acute regulatory protein	Leydig	0.00177886	3.50635	7.61472e-06	8.41242	926.113	110.089	264.125	0.010395	6.52316	0.301063	3.22796	155.495	314.23	1014.32
10467124	Acta2	actin, alpha 2, smooth muscle, aorta	Myoid & Interstitial Cells	0.000320225	9.77239	2.80281e-05	15.421	1450.36	94.0508	148.414	0.0306533	4.88498	0.684265	2.16643	370.525	835.479	1810.01
10362115	1110021L09Rik	RIKEN cDNA 1110021L09 gene		0.440667	1.19023	0.000631948	2.02073	282.154	139.63	237.058	0.195711	1.57534	0.970061	1.28358	188.076	230.827	296.284
10544837	1200009O22Rik	RIKEN cDNA 1200009O22 gene		2.26991e-05	3.02845	6.49449e-06	3.0432	279.428	91.8204	92.2676	0.166824	1.34496	0.877011	1.27685	275.507	290.205	370.547
10419416	3632451O06Rik	RIKEN cDNA 3632451O06 gene		0.000897646	4.9542	0.000642706	4.29639	466.7	108.626	94.203	0.110082	1.87357	1	1.0839	289.642	500.662	542.665
10447946	4930474M22Rik	RIKEN cDNA 4930474M22 gene		0.0149198	1.81013	0.00456311	1.891	196.334	103.826	108.464	0.0813864	1.59701	1	1.20286	125.583	166.733	200.556
10491615	4932438A13Rik	RIKEN cDNA 4932438A13 gene		0.0112721	1.85672	0.582724	0.871257	124.508	142.906	67.0582	0.220652	1.35366	0.846885	1.32424	107.586	109.976	145.635
10528804	5031410I06Rik	RIKEN cDNA 5031410I06 gene		0.129619	2.30314	0.000995491	6.53494	687.745	105.241	298.612	0.0853594	2.67224	0.984683	1.52089	297.338	522.43	794.56
10421697	9030625A04Rik	RIKEN cDNA 9030625A04 gene		0.00293268	1.62172	4.11968e-07	3.65811	313.265	85.6356	193.168	0.0951767	1.77656	1	1.17679	228.051	344.282	405.147
10512949	Abca1	ATP-binding cassette, sub-family A (ABC1), member 1		0.0455293	1.33858	3.73594e-06	2.59744	491.874	189.369	367.459	0.00647936	2.19403	0.657895	1.38662	240.249	380.143	527.112
10549108	Abcc9	ATP-binding cassette, sub-family C (CFTR		0.000547987	1.76844	0.000223796	1.77262	169.057	95.3715	95.5968	0.0311713	1.88602	0.472413	1.58021	95.7391	114.267	180.566
10593723	Acsbg1	acyl-CoA synthetase bubblegum family member 1		0.66286	1.11404	4.9061e-05	2.80439	394.725	140.753	354.32	0.00331877	2.84887	0.139384	1.90272	145.566	217.951	414.7
10568668	Adam12	a disintegrin and metallopeptidase domain 12 (meltrin alpha)		0.000206486	1.86957	1.92961e-06	2.61064	247.456	94.7873	132.36	0.166478	2.01832	1	1.38412	155.925	227.37	314.707
10346882	Adam23	a disintegrin and metallopeptidase domain 23		8.17005e-06	3.70204	2.10832e-05	2.70424	396.059	146.459	106.984	0.00285073	3.65373	0.0990455	2.3766	89.8449	138.125	328.269
10455919	Adamts19	a disintegrin-like and metallopeptidase (reprolysin type) with thrombospondin type 1 motif, 19		0.0783642	1.27974	1.62014e-05	2.2611	150.887	66.7315	117.904	0.00705678	1.7298	0.242674	1.3097	139.303	183.986	240.967
10375751	Adamts2	a disintegrin-like and metallopeptidase (reprolysin type) with thrombospondin type 1 motif, 2		0.00149429	2.15033	2.06084e-05	3.2175	428.246	133.099	199.154	0.0187486	2.39121	1	1.21671	179.258	352.297	428.644
10440534	Adamts5	a disintegrin-like and metallopeptidase (reprolysin type) with thrombospondin type 1 motif, 5 (aggrecanase-2)		2.47947e-05	5.32876	2.60388e-06	6.59442	406.954	61.7119	76.3694	0.00148673	3.3901	0.139384	2.06586	129.69	212.823	439.662
10587748	Adamts7	a disintegrin-like and metallopeptidase (reprolysin type) with thrombospondin type 1 motif, 7		0.000635875	1.56251	0.00903009	1.31502	232.786	177.022	148.982	0.0585058	1.27926	1	1.07911	185.954	220.443	237.883
10573747	Adcy7	adenylate cyclase 7		0.000884443	1.69767	0.0174846	1.35697	185.765	136.896	109.423	0.00725634	1.59227	0.93507	1.10801	168.738	242.486	268.677
10496438	Adh1	alcohol dehydrogenase 1 (class I)		0.346006	1.41246	5.6733e-08	33.2512	3022.22	90.8907	2139.69	0.0127052	7.35564	0.454412	2.98273	379.723	936.428	2793.11
10521440	Afap1	actin filament associated protein 1		0.0417038	1.24109	2.27805e-05	1.79224	183.153	102.192	147.574	0.181696	1.2255	1	1.04884	164.726	192.471	201.872
10582658	Agt	angiotensinogen (serpin peptidase inhibitor, clade A, member 8)		0.159587	1.36527	0.0117372	1.6814	153.751	91.4423	112.615	0.0710578	1.72988	0.564942	1.55087	87.2993	97.3763	151.018
10461369	Ahnak	AHNAK nucleoprotein (desmoyokin)		3.7979e-05	1.55526	4.93307e-09	2.87733	261.63	90.9279	168.222	0.135067	1.32911	0.955663	1.18402	270.204	303.317	359.132
10512999	AI427809	expressed sequence AI427809		9.84287e-06	2.98211	7.99712e-07	3.41932	438.445	128.226	147.025	0.00342696	4.19638	0.186715	2.36669	98.6229	174.868	413.859
10505132	Akap2	A kinase (PRKA) anchor protein 2		1.33552e-05	2.90377	7.41505e-07	3.5499	292.779	82.4754	100.827	0.0886357	1.55275	1	1.13604	191.424	261.639	297.233
10439895	Alcam	activated leukocyte cell adhesion molecule		0.000940854	6.4288	1.57177e-05	15.7613	1747.4	110.867	271.808	0.0367886	2.15255	1	1.21664	839.116	1484.61	1806.24
10460259	Aldh3b2	aldehyde dehydrogenase 3 family, member B2		0.091183	1.42076	0.158625	1.30761	174.691	133.595	122.956	0.0532637	1.62033	0.863973	1.37612	119.885	141.16	194.253
10502050	Alpk1	alpha-kinase 1		0.0417038	2.98658	0.00214874	5.16953	338.415	65.4633	113.312	0.0211978	2.91664	0.863973	0.651625	114.467	512.348	333.859
10585286	Arhgap20	Rho GTPase activating protein 20		0.000101118	5.66412	1.74256e-05	6.71835	645.178	96.0322	113.906	0.0484845	1.59637	0.465819	1.40212	391.75	446.023	625.377
10523579	Arhgap24	Rho GTPase activating protein 24		0.0011787	3.68964	0.000586425	3.64858	306.875	84.1082	83.1721	0.131685	1.91844	0.770303	1.59063	257.949	311.109	494.859
10540241	Arl6ip5	ADP-ribosylation factor-like 6 interacting protein 5		0.182039	1.42472	0.00348902	2.10636	407.423	193.425	285.967	0.19933	1.34014	0.972881	1.13886	303.224	356.817	406.364
10606735	Armcx2	armadillo repeat containing, X-linked 2		0.00172794	3.1394	2.43831e-07	18.2004	968.191	53.1962	308.4	0.0759628	2.00378	1	1.19141	444.663	747.858	891.009
10601778	Armcx3	armadillo repeat containing, X-linked 3		8.78754e-05	2.23313	2.68563e-10	19.5145	1479.26	75.8028	662.415	0.0241698	1.83658	0.93936	1.25397	926.323	1356.71	1701.27
10600755	Arx	aristaless related homeobox		0.000900249	1.51598	6.81045e-05	1.67527	250.532	149.547	165.261	0.103408	1.28981	1	1.02403	272.796	343.597	351.855
10405047	Aspn	asporin		0.000315563	5.00377	0.0203191	2.16407	283.377	130.946	56.6327	0.00039932	5.37708	0.0226108	2.73051	46.5808	91.7297	250.469
10560919	Atp1a3	ATPase, Na+		0.026302	1.80794	0.00165909	2.30985	208.264	90.1633	115.194	0.233898	2.32348	0.955663	1.84277	132.131	166.6	307.005
10366707	Avpr1a	arginine vasopressin receptor 1A		0.000853056	1.61348	0.000287452	1.63434	121.776	74.5107	75.4739	0.0603844	1.50854	1	1.14761	93.8152	123.32	141.524
10554129	B130024G19Rik	RIKEN cDNA B130024G19 gene		5.52718e-05	10.3731	1.02191e-05	12.2642	812.087	66.2161	78.288	0.219699	1.70279	1	1.33339	591.827	755.783	1007.75
10475414	B2m	beta-2 microglobulin		0.539449	1.11299	3.41714e-09	12.7017	2448.83	192.795	2200.23	0.078747	1.67255	1	1.15482	1539.74	2230.04	2575.29
10472436	B3galt1	UDP-Gal:betaGlcNAc beta 1,3-galactosyltransferase, polypeptide 1		8.09153e-05	4.27886	0.000102684	3.4844	185.054	53.1093	43.2485	0.0620639	1.53333	0.302201	1.56317	151.487	148.595	232.279
10556957	BC030336	cDNA sequence BC030336		0.113088	1.18505	3.73048e-06	2.06386	297.908	144.345	251.389	0.0914946	1.46655	1	1.10829	209.123	276.724	306.691
10496251	Bdh2	3-hydroxybutyrate dehydrogenase, type 2		0.00565128	1.7971	0.00244366	1.7999	133.114	73.9565	74.0716	0.208919	1.3616	0.346009	1.5194	114.106	102.256	155.368
10600169	Bgn	biglycan		5.55839e-06	9.26589	3.52134e-07	12.4325	1033.17	83.1024	111.502	0.0134883	1.85515	0.472413	1.43458	606.202	783.919	1124.6
10369844	Bicc1	bicaudal C homolog 1 (Drosophila)		9.0328e-05	2.61237	8.81818e-06	3.02984	513.519	169.487	196.572	0.11894	1.25858	0.480255	1.12935	461.073	513.835	580.299
10604226	C1galt1c1	C1GALT1-specific chaperone 1		0.00326207	1.87084	2.63331e-06	3.87047	710.645	183.607	379.854	0.2269	1.42288	0.866788	1.34316	837.254	886.949	1191.31
10423080	C1qtnf3	C1q and tumor necrosis factor related protein 3		0.0050989	1.4391	0.00693979	1.3678	118.979	86.9857	82.676	0.106324	1.29214	0.866788	1.14853	123.713	139.182	159.855
10427436	C7	complement component 7		5.45886e-05	3.79963	3.15738e-05	3.49829	214.026	61.1803	56.3283	0.0144386	3.06454	0.472413	1.87721	71.9429	117.446	220.472
10606206	C77370	expressed sequence C77370		0.240803	1.2931	1.77191e-06	4.56514	149.953	32.8474	115.964	0.0222653	2.41652	0.866139	1.44537	47.9226	80.1218	115.806
10519855	Cacna2d1	calcium channel, voltage-dependent, alpha2		0.00127447	4.67364	7.13266e-05	7.05812	701.153	99.34	150.023	0.125205	1.64368	0.302178	1.80673	467.649	425.446	768.667
10494804	Casq2	calsequestrin 2		9.4173e-06	8.50956	1.23054e-06	9.8579	543.997	55.1838	63.9277	1.93e-05	13.1989	0.0226108	2.70861	42.3677	206.455	559.206
10580469	Cbln1	cerebellin 1 precursor protein		1.25346e-06	10.6047	5.1581e-08	15.5763	2264.64	145.391	213.551	0.0762206	2.63321	1	1.16772	686.99	1549.16	1808.99
10484197	Ccdc141	coiled-coil domain containing 141		0.0017992	2.03566	0.0317685	1.48039	119.31	80.5934	58.61	0.0399057	2.25318	0.384348	1.80953	66.1029	82.3098	148.942
10451081	Ccdc94	coiled-coil domain containing 94		0.346984	1.11045	0.734886	0.963454	180.281	187.12	162.35	0.248534	1.16239	0.963217	1.17757	163.992	161.878	190.622
10528207	Cd36	CD36 antigen		3.44638e-05	4.07303	5.04123e-06	4.61181	134.42	29.147	33.0025	0.0515871	2.29386	0.242674	2.43461	71.8299	67.6774	164.768
10485213	Cd82	CD82 antigen		0.892739	1.02989	0.00120884	1.73053	247.526	143.035	240.342	0.187493	1.3426	0.885816	1.30662	232.068	238.459	311.575
10465278	Cdc42ep2	CDC42 effector protein (Rho GTPase binding) 2		0.00367451	1.95692	0.0732788	1.39111	202.602	145.641	103.531	0.103408	1.58297	0.955368	1.27113	139.425	173.63	220.706
10581013	Cdh11	cadherin 11		0.000100984	14.8316	3.96131e-06	32.8663	3046.76	92.7018	205.424	0.0140952	1.40812	0.876413	1.12636	2649.85	3312.7	3731.3
10515090	Cdkn2c	cyclin-dependent kinase inhibitor 2C (p18, inhibits CDK4)		0.599406	1.08931	0.190133	1.17406	91.7514	78.149	84.2286	0.135573	1.41257	1	1.20099	85.689	100.785	121.042
10358339	Cfh	complement component factor h		1.53171e-05	6.55481	4.67843e-06	6.34315	424.171	66.8708	64.7114	0.229435	1.64256	1	1.28377	291.23	372.625	478.363
10497931	Cflar	CASP8 and FADD-like apoptosis regulator		0.543137	1.11482	1.4905e-07	5.87565	570.117	97.0304	511.397	0.0394701	1.3109	0.691709	1.19311	502.209	551.792	658.346
10502552	Clca1	chloride channel calcium activated 1		0.00156787	2.30714	4.68641e-09	26.6436	2303.02	86.4378	998.213	0.00285073	1.90573	1	1.07818	1433.01	2532.9	2730.93
10502565	Clca2	chloride channel calcium activated 2		6.14324e-05	1.85389	4.63797e-11	13.9096	602.026	43.2812	324.736	0.0283664	1.61849	1	1.07924	311.911	467.762	504.825
10369485	Col13a1	collagen, type XIII, alpha 1		0.472302	1.0725	0.0534758	1.17034	187.231	159.979	174.575	0.207011	1.17705	0.942103	1.10745	179.465	190.743	211.238
10504775	Col15a1	collagen, type XV, alpha 1		0.00131766	1.39996	5.07708e-05	1.57825	204.61	129.643	146.154	0.00807093	1.52728	0.658776	1.17826	158.205	205.068	241.623
10536220	Col1a2	collagen, type I, alpha 2		1.23873e-05	5.536	2.25128e-06	5.93548	936	157.696	169.075	0.0322218	1.78657	0.673332	1.38984	565.493	726.914	1010.29
10496036	Col25a1	collagen, type XXV, alpha 1		0.0447673	1.17533	0.0145948	1.20108	132.769	110.541	112.963	0.109691	1.29106	1	1.10657	120.533	140.628	155.615
10346015	Col3a1	collagen, type III, alpha 1		2.52987e-06	4.12305	1.68544e-07	4.91044	653.821	133.149	158.577	0.102149	1.59531	0.955663	1.28601	476.302	590.856	759.849
10576973	Col4a1	collagen, type IV, alpha 1		0.00024702	2.09066	6.50705e-07	3.68902	580.511	157.362	277.669	0.0141445	2.34812	0.976404	1.31664	293.833	524.028	689.954
10570068	Col4a2	collagen, type IV, alpha 2		0.000311477	1.49492	1.07282e-07	2.47534	326.444	131.878	218.369	0.0356224	1.89374	1	1.08242	214.809	375.816	406.792
10356088	Col4a4	collagen, type IV, alpha 4		0.143152	1.13115	0.126664	1.1198	100.189	89.4703	88.5728	0.154463	1.21667	1	1.03624	105.314	123.651	128.132
10470462	Col5a1	collagen, type V, alpha 1		0.1172	1.16237	0.0188461	1.23233	199.018	161.497	171.217	0.116417	1.21636	1	1.10438	247.752	272.875	301.357
10354309	Col5a2	collagen, type V, alpha 2		0.00133159	1.51945	0.00010038	1.68313	138.749	82.4351	91.3153	0.157407	1.40351	1	1.12971	132.675	164.83	186.211
10370210	Col6a1	collagen, type VI, alpha 1		1.6098e-06	2.48122	8.00728e-09	3.85601	666.622	172.879	268.667	0.00554152	2.48688	0.339205	1.4839	317.971	532.889	790.757
10370180	Col6a2	collagen, type VI, alpha 2		0.000571889	2.1875	0.00034019	2.11931	363.608	171.569	166.221	0.0120037	1.77814	0.601441	1.31168	278.572	377.639	495.34
10356520	Col6a3	collagen, type VI, alpha 3		0.000402932	4.48263	0.000159928	4.48386	511.663	114.112	114.143	0.051741	1.76981	0.770303	1.41009	366.726	460.281	649.038
10399751	Colec11	collectin sub-family member 11		0.0158637	1.57611	0.00498919	1.64674	279.957	170.007	177.626	0.111628	1.73759	0.729218	1.47239	196.809	232.258	341.973
10594301	Coro2b	coronin, actin binding protein, 2B		0.394821	1.18177	0.0736432	1.33432	110.134	82.5395	93.194	0.135573	1.30248	0.863973	1.19629	97.4845	106.137	126.971
10485117	Creb3l1	cAMP responsive element binding protein 3-like 1		5.66747e-06	7.49191	7.2268e-07	8.3892	737.427	87.902	98.4298	0.065611	2.09786	1	1.25242	439.586	736.325	922.189
10381753	Crhr1	corticotropin releasing hormone receptor 1		0.0111809	1.33815	0.00599467	1.33932	164.751	123.011	123.118	0.0263444	1.43099	0.252751	1.31871	136.56	148.188	195.417
10541075	Cxcl12	chemokine (C-X-C motif) ligand 12		2.68264e-05	9.71761	5.40585e-06	10.6374	895.545	84.1887	92.157	0.0799502	1.81575	0.331986	1.8255	559.296	556.31	1015.54
10348451	Cxcr7	chemokine (C-X-C motif) receptor 7		0.000139324	2.7025	5.77403e-05	2.63831	221.236	83.8553	81.8634	0.0436681	1.66359	0.691338	1.42573	149.114	173.991	248.065
10496182	Cxxc4	CXXC finger 4		0.363585	1.11895	0.48223	1.07841	132.699	123.051	118.593	0.0896073	1.19766	0.768564	1.0946	121.948	133.429	146.051
10393364	Cygb	cytoglobin		0.01708	1.56245	0.00011649	2.25784	368.838	163.359	236.064	0.0918611	1.45303	0.635542	1.38751	312.226	326.969	453.674
10393544	Cyth1	cytohesin 1		0.0251055	1.38219	0.00024783	1.79678	144.943	80.6682	104.865	0.155797	1.30266	0.831384	1.23413	133.419	140.828	173.8
10373073	D10Ertd610e	DNA segment, Chr 10, ERATO Doi 610, expressed		3.84361e-05	5.41578	6.83475e-05	3.89673	512.969	131.641	94.7176	0.12803	1.83592	1	1.21014	404.735	614.031	743.06
10365974	Dcn	decorin		0.000160353	14.5678	2.32393e-05	20.0785	1371.33	68.2986	94.1342	0.0340866	2.17589	0.251601	1.97374	685.468	755.675	1491.5
10496373	Ddit4l	DNA-damage-inducible transcript 4-like		0.932433	1.02385	6.6365e-06	3.3235	527.404	158.689	515.12	0.233898	1.50897	1	0.944856	356.985	570.12	538.681
10578222	Dlc1	deleted in liver cancer 1		5.29993e-06	3.83856	5.69198e-05	2.33107	232.743	99.8437	60.6329	0.0932002	1.49462	0.821228	1.35607	226.983	250.173	339.254
10398319	Dlk1	delta-like 1 homolog (Drosophila)		7.34978e-05	2.68068	3.06583e-06	3.50534	666.616	190.171	248.674	0.0695741	1.64816	0.862422	1.32555	344.556	428.413	567.884
10587558	Dopey1	dopey family member 1		0.416697	1.08385	0.79999	1.02545	166.774	162.635	153.871	0.166478	1.32529	1	1.08563	177.867	217.132	235.725
10368647	Dse	dermatan sulfate epimerase		4.22333e-05	3.29979	0.000187959	2.42034	309.444	127.852	93.7768	0.217394	1.35358	1	1.09564	215.329	266.022	291.465
10579812	Ednra	endothelin receptor type A		0.000210316	18.2496	2.0003e-05	30.5867	1990.42	65.0746	109.066	0.00705678	1.66609	0.373311	1.2475	997.398	1332.07	1661.76
10583920	Eepd1	endonuclease		0.00146704	2.10207	1.7707e-06	4.38621	265.119	60.4439	126.123	0.0311713	2.22506	0.93936	1.43277	140.785	218.636	313.255
10452419	Efna5	ephrin A5		3.51207e-05	8.62539	2.95619e-06	12.4737	1107.08	88.7531	128.351	0.12442	1.78124	0.768564	1.69511	587.397	617.243	1046.29
10427496	Egflam	EGF-like, fibronectin type III and laminin G domains		3.7979e-05	4.55088	7.21271e-06	4.96934	419.091	84.3353	92.0901	0.00216599	3.05458	0.16576	1.86031	161.844	265.744	494.367
10374366	Egfr	epidermal growth factor receptor		3.93814e-05	4.12646	3.7271e-06	5.11932	416.617	81.3813	100.962	0.000450208	2.2579	0.134507	1.44624	215.894	337.057	487.467
10560190	Ehd2	EH-domain containing 2		0.00555576	1.69447	0.0686108	1.33609	134.754	100.857	79.5258	0.150265	1.43005	1	1.22968	88.9205	103.409	127.161
10529118	Eif2b4	eukaryotic translation initiation factor 2B, subunit 4 delta		0.524101	1.09345	0.0358649	0.771002	148.833	193.038	136.113	0.205397	1.10827	0.412927	1.1891	151.601	141.295	168.015
10534343	Eln	elastin		0.000151121	1.58274	5.94364e-05	1.57779	233.588	148.048	147.584	0.0151061	1.58942	0.705327	1.22774	206.332	267.114	327.948
10448755	Eme2	essential meiotic endonuclease 1 homolog 2 (S. pombe)		0.533633	1.08965	0.0123937	1.34329	211.848	157.708	194.419	0.158332	1.23427	1	1.08821	232.422	263.618	286.871
10542355	Emp1	epithelial membrane protein 1		8.43984e-07	7.66578	1.46184e-07	7.67727	682.562	88.9069	89.0401	0.0854696	1.85058	1	1.26546	422.444	617.774	781.766
10502081	Enpep	glutamyl aminopeptidase		3.40082e-05	12.6632	3.3992e-05	9.14691	977.967	106.918	77.229	0.00475878	4.67546	1	1.16969	224.478	897.28	1049.54
10463282	Entpd7	ectonucleoside triphosphate diphosphohydrolase 7		0.35375	1.19307	0.0024064	1.71248	177.195	103.473	148.52	0.231709	1.44751	1	1.15783	136.651	170.839	197.803
10440258	Epha3	Eph receptor A3		4.22333e-05	4.80477	9.4089e-06	5.11289	172.477	33.7339	35.8972	0.062176	2.62037	0.392749	2.48128	72.7472	76.8249	190.624
10360684	Ephx1	epoxide hydrolase 1, microsomal		2.70964e-05	8.53078	1.86315e-06	12.2876	556.044	45.2524	65.1809	0.00840318	9.33986	0.139384	6.79962	60.91	83.6651	568.891
10367600	Esr1	estrogen receptor 1 (alpha)		0.000277245	1.6554	8.75821e-05	1.67252	165.857	99.1655	100.191	0.027903	1.76444	0.268143	1.5756	127.003	142.224	224.089
10461439	Fads1	fatty acid desaturase 1		0.0581259	1.35638	6.29649e-08	5.6059	761.246	135.794	561.232	0.203854	1.29865	0.134507	1.8385	790.868	558.641	1027.06
10461423	Fads3	fatty acid desaturase 3		0.00176228	1.53259	6.38404e-06	2.14632	188.44	87.7966	122.955	0.23045	1.41583	0.916777	1.31273	177.392	191.325	251.158
10522060	Fam114a1	family with sequence similarity 114, member A1		0.000911145	2.5832	3.97659e-07	8.35163	686.688	82.222	265.829	0.0951767	1.46374	1	1.06253	511.663	704.866	748.942
10350630	Fam129a	family with sequence similarity 129, member A		0.0141828	2.50819	0.00468481	2.69032	165.621	61.5617	66.032	0.211207	2.06834	0.701846	2.16865	109.093	104.047	225.641
10392464	Fam20a	family with sequence similarity 20, member A		0.000853056	1.51638	0.00146122	1.41798	110.952	78.2463	73.1687	0.188027	1.48651	1	1.30681	78.379	89.1574	116.511
10594800	Fam63b	family with sequence similarity 63, member B		0.874872	1.06626	1.93022e-05	3.96126	507.769	128.184	476.214	0.0343681	2.37953	0.937147	1.45146	212.815	348.889	506.4
10404152	Fam65b	family with sequence similarity 65, member B		0.297015	1.27691	0.000632041	2.31475	246.062	106.302	192.701	0.0172384	2.90861	1	1.20573	82.1218	198.104	238.86
10558333	Fank1	fibronectin type 3 and ankyrin repeat domains 1		0.282712	1.1743	0.553784	1.09245	133.318	122.036	113.53	0.0478222	1.42088	0.869266	1.13627	79.5583	99.486	113.043
10591110	Fat3	FAT tumor suppressor homolog 3 (Drosophila)		0.000127508	2.4834	2.60892e-05	2.6626	255.395	95.9192	102.841	0.0385375	2.4099	0.641275	1.63598	114.843	169.171	276.76
10402211	Fbln5	fibulin 5		6.17808e-05	1.84492	1.57578e-06	2.2761	275.149	120.886	149.139	0.0918611	1.39688	0.190145	1.52201	223.592	205.21	312.33
10487040	Fbn1	fibrillin 1		0.000592237	4.01049	2.85121e-07	21.4405	1469.85	68.5546	366.5	0.0547845	2.06011	0.931581	1.45235	903.291	1281.28	1860.88
10428796	Fbxo32	F-box protein 32		0.00590947	1.57829	0.948099	0.992966	159.325	160.454	100.948	0.0335887	1.50675	1	1.07522	126.221	176.879	190.183
10354247	Fhl2	four and a half LIM domains 2		0.0117086	1.44824	0.14112	1.20194	157.41	130.963	108.691	0.0592259	1.32484	0.96465	1.04585	124.242	157.385	164.601
10529206	Fndc4	fibronectin type III domain containing 4		0.000988245	1.46885	0.0839903	1.17258	214.896	183.268	146.302	0.187091	1.36739	0.897005	1.27906	188.142	201.135	257.263
10488673	Foxs1	forkhead box S1		0.0191722	1.34648	0.000326727	1.62898	201.111	123.458	149.361	0.186888	1.53293	1	1.11645	142.981	196.319	219.18
10514088	Frem1	Fras1 related extracellular matrix protein 1		2.99775e-05	11.2064	8.68201e-06	11.0826	799.281	72.1201	71.3234	0.135513	1.30665	1	1.05958	756.363	932.724	988.299
10435641	Fstl1	follistatin-like 1		0.000101194	2.06258	1.40936e-09	9.73634	833.691	85.6267	404.198	0.117217	1.30007	0.375326	1.33506	864.952	842.279	1124.5
10562211	Fxyd1	FXYD domain-containing ion transport regulator 1		2.68264e-05	3.98406	2.68133e-06	4.75349	703.766	148.052	176.645	0.0480161	2.36508	0.346009	2.10862	387.269	434.371	915.923
10503334	Gem	GTP binding protein (gene overexpressed in skeletal muscle)		0.000722842	4.59583	2.39417e-05	7.85616	417.373	53.1269	90.8156	0.0124624	3.15943	1	1.28871	190.138	466.145	600.728
10416340	Gfra2	glial cell line derived neurotrophic factor family receptor alpha 2		7.52265e-05	4.26211	2.3592e-05	4.35098	426.844	98.103	100.149	0.0160348	2.16845	0.897005	1.32423	227.488	372.515	493.295
10364072	Ggt5	gamma-glutamyltransferase 5		0.00039465	1.5721	0.00051026	1.47952	90.3972	61.0991	57.5011	0.161846	1.32566	0.92278	1.16348	84.3479	96.105	111.817
10482059	Ggta1	glycoprotein galactosyltransferase alpha 1, 3		1.04994e-05	2.71552	8.70164e-05	1.94195	116.184	59.8288	42.7852	0.092016	1.55548	0.862422	1.32614	88.4322	103.725	137.554
10373179	Gli1	GLI-Kruppel family member GLI1		0.000105065	2.96025	3.08346e-05	3.01236	400.653	133.003	135.344	0.0235591	2.41446	1	1.18305	230.29	469.993	556.026
10504450	Glipr2	GLI pathogenesis-related 2		0.000116386	2.51615	0.000420605	2.02196	402.473	199.051	159.956	0.19933	1.45258	1	1.05504	331.359	456.214	481.326
10528821	Gm10220	predicted gene 10220		0.00156794	3.66602	5.57264e-06	10.1486	491.009	48.3818	133.935	0.0115693	2.96216	0.919753	1.43174	260.077	538.08	770.389
10528810	Gm10471	predicted gene 10471		0.0329388	2.46743	2.30086e-05	8.89491	1635.49	183.868	662.83	0.0299625	2.49288	1	1.29253	672.768	1297.56	1677.13
10503376	Gm11818	predicted gene 11818		0.00787898	1.86655	0.0169718	1.64682	110.564	67.1377	59.2342	0.189635	1.91073	1	1.12454	76.4782	129.945	146.129
10461856	Gna14	guanine nucleotide binding protein, alpha 14		1.01539e-05	4.67267	3.49523e-06	4.39153	489.298	111.419	104.715	0.0385368	2.48644	1	1.45046	202.321	346.827	503.058
10528227	Gnai1	guanine nucleotide binding protein (G protein), alpha inhibiting 1		0.00104279	1.73622	1.07722e-06	3.06763	472.182	153.924	271.96	0.021593	1.85339	1	1.24019	292.546	437.192	542.202
10460782	Gpha2	glycoprotein hormone alpha 2		0.0309043	1.49827	0.0120488	1.55185	164.002	105.681	109.461	0.010395	1.66239	0.368425	1.28656	106.286	137.335	176.69
10510700	Gpr153	G protein-coupled receptor 153		0.00543214	1.50379	0.00484489	1.45458	116.909	80.3734	77.7431	0.0291625	1.53515	0.984683	1.1537	79.5697	105.878	122.151
10376201	Gpx3	glutathione peroxidase 3		0.000292799	3.00395	9.16857e-06	4.35076	391.724	90.0358	130.403	0.162599	1.77182	1	1.12233	285.84	451.252	506.455
10592471	Gramd1b	GRAM domain containing 1B		0.0766476	1.6808	9.28668e-06	5.43149	879.266	161.883	523.122	0.0155744	4.24412	0.691338	2.00338	209.979	444.835	891.175
10590663	Gria4	glutamate receptor, ionotropic, AMPA4 (alpha 4)		3.99014e-05	4.17754	6.55732e-06	4.67195	172.087	36.834	41.1933	0.00303651	2.10671	0.546386	1.24938	103.684	174.833	218.433
10437629	Grin2a	glutamate receptor, ionotropic, NMDA2A (epsilon 1)		0.000930817	2.65428	0.000177929	2.95967	104.637	35.3541	39.4218	0.0254267	3.21663	0.646877	1.92357	43.9397	73.4768	141.338
10464425	Grk5	G protein-coupled receptor kinase 5		2.22605e-05	7.03341	1.03435e-05	6.29353	699.165	111.093	99.4062	0.0739834	1.9838	0.955663	1.33777	408.496	605.764	810.375
10498952	Gucy1a3	guanylate cyclase 1, soluble, alpha 3		0.00208179	8.45863	0.000139972	15.3319	933.544	60.8891	110.366	0.132874	1.31325	0.847194	1.21232	998.725	1081.87	1311.57
10498935	Gucy1b3	guanylate cyclase 1, soluble, beta 3		5.34575e-06	5.953	8.60806e-07	6.24322	296.674	47.5193	49.836	0.120235	1.40634	0.228135	1.58602	236.43	209.645	332.502
10428707	Has2	hyaluronan synthase 2		0.00133132	1.61303	0.00065297	1.60398	118.545	73.9069	73.4922	0.0980677	1.20133	1	1.01448	150.851	178.635	181.222
10477250	Hck	hemopoietic cell kinase		0.297676	1.13369	0.0232011	1.26806	121.201	95.5803	106.908	0.202287	1.33798	1	0.969388	105.362	145.424	140.972
10507840	Heyl	hairy		0.00133132	3.10202	0.000262753	3.52318	512.714	145.526	165.284	0.0436681	2.92058	0.614773	2.01226	233.488	338.883	681.922
10579894	Hhip	Hedgehog-interacting protein		5.48778e-07	8.87331	5.5193e-08	9.30851	691.851	74.3245	77.9698	0.00063274	10.9371	1	1.17602	38.8857	361.638	425.296
10358537	Hmcn1	hemicentin 1		0.000117042	1.81152	0.000216874	1.63509	294.058	179.842	162.326	0.0606512	1.40759	1	1.07721	235.857	308.194	331.99
10472958	Hoxd10	homeobox D10		8.34003e-07	11.6555	2.61439e-08	18.6528	2093.8	112.251	179.641	0.0547592	1.80264	1	1.14114	875.106	1382.39	1577.5
10472953	Hoxd11	homeobox D11		0.0129627	1.69674	6.33618e-05	2.67075	394.5	147.711	232.505	0.139165	1.79123	1	1.03699	201.292	347.7	360.56
10472962	Hoxd9	homeobox D9		1.88362e-05	3.26364	2.60388e-06	3.58073	469.524	131.126	143.865	0.153057	1.14299	1	1.00351	392.593	447.159	448.729
10467826	Hpse2	heparanase 2		0.000266379	2.22465	0.000819959	1.85513	137.093	73.8996	61.6247	0.00648914	2.39449	1	1.19903	105.705	211.095	253.11
10376956	Hs3st3a1	heparan sulfate (glucosamine) 3-O-sulfotransferase 3A1		0.047493	2.82376	2.95571e-05	16.1492	1215.6	75.2729	430.49	0.0748341	2.62662	1	1.24786	540.298	1137.28	1419.16
10604542	Hs6st2	heparan sulfate 6-O-sulfotransferase 2		0.00289073	2.15085	7.48127e-07	6.62748	549.041	82.843	255.267	0.0160348	1.53078	1	1.09698	433.502	604.933	663.598
10574780	Hsd11b2	hydroxysteroid 11-beta dehydrogenase 2		3.50368e-05	2.64712	7.04888e-05	2.18777	285.969	130.713	108.03	0.110117	1.64951	1	0.910897	246.757	446.843	407.028
10468746	Hspa12a	heat shock protein 12A		4.14654e-05	2.66961	4.1202e-06	3.13993	355.48	113.212	133.158	0.0293846	2.17945	0.955663	1.39842	202.526	315.639	441.396
10509280	Hspg2	perlecan (heparan sulfate proteoglycan 2)		0.00134764	1.69175	7.56637e-05	1.97447	382.504	193.726	226.1	0.229435	1.17542	1	1.03092	385.805	439.883	453.482
10529485	Htra3	HtrA serine peptidase 3		0.00526993	1.33642	0.000784682	1.40847	168.688	119.767	126.223	0.0323271	1.60526	0.401798	1.4039	133.013	152.091	213.522
10384223	Igfbp3	insulin-like growth factor binding protein 3		0.000197592	2.3372	6.38842e-08	6.8964	1027.37	148.972	439.572	0.0312351	1.99382	0.365854	1.58802	783.692	983.957	1562.54
10530841	Igfbp7	insulin-like growth factor binding protein 7		0.0587277	1.49953	1.97183e-07	8.85792	1368.55	154.5	912.654	0.0182747	4.26793	1	1.07489	372.449	1478.84	1589.59
10498383	Igsf10	immunoglobulin superfamily, member 10		1.45916e-05	3.62902	5.54296e-07	4.863	303.678	62.4467	83.6804	0.0254707	2.01715	0.228135	1.93532	185.666	193.517	374.516
10365716	Ikbip	IKBKB interacting protein		0.267052	1.2069	1.30874e-06	3.44241	386.421	112.253	320.177	0.161921	1.53025	1	1.13414	352.377	475.446	539.224
10599174	Il13ra1	interleukin 13 receptor, alpha 1		0.00408342	1.88704	0.350134	0.833933	127.317	152.671	67.4692	0.169423	1.4084	1	1.10527	102.171	130.193	143.898
10469289	Il15ra	interleukin 15 receptor, alpha chain		0.108604	1.17975	0.0293816	1.23086	95.012	77.1913	80.5356	0.0279334	1.30482	0.866788	1.13539	89.651	103.03	116.979
10345762	Il1r1	interleukin 1 receptor, type I		0.047024	1.52301	1.34657e-05	3.41591	247.106	72.3397	162.248	0.0928306	1.73425	1	1.14337	165.638	251.238	287.258
10345777	Il1rl2	interleukin 1 receptor-like 2		9.84122e-05	4.22229	3.15508e-05	4.3128	145.544	33.747	34.4704	0.0528372	2.21387	1	1.07809	112.322	230.655	248.666
10347669	Inha	inhibin alpha		0.904338	1.07563	2.49195e-06	8.90464	714.628	80.2535	664.382	0.010222	3.783	0.318025	2.25116	230.167	386.789	870.721
10403743	Inhba	inhibin beta-A		1.35063e-06	7.91246	1.76877e-08	16.132	1435.76	89.001	181.456	0.000454754	10.8943	0.139384	2.40058	162.668	738.22	1772.15
10411235	Iqgap2	IQ motif containing GTPase activating protein 2		0.550499	1.21349	3.10786e-07	11.6731	1388.89	118.982	1144.55	0.00774812	3.27635	0.240786	2.07667	507.941	801.376	1664.19
10594044	Islr	immunoglobulin superfamily containing leucine-rich repeat		0.000905336	6.62144	1.54395e-05	16.4173	1375.7	83.7953	207.764	0.0138595	1.67063	0.384602	1.3659	1142.13	1396.93	1908.07
10395394	Ispd	isoprenoid synthase domain containing		0.00227952	2.27761	0.00136588	2.17152	204.267	94.0665	89.685	0.131968	1.7245	1	1.09054	159.062	251.528	274.302
10473125	Itga4	integrin alpha 4		1.41368e-05	6.87682	2.96033e-07	13.0143	1003.17	77.0822	145.877	0.000947396	6.58903	0.61395	1.59822	149.277	615.429	983.591
10590031	Itga9	integrin alpha 9		1.9695e-05	5.25368	2.55697e-08	20.9096	1560.18	74.6153	296.969	0.00903371	2.39618	0.886058	1.30684	771.623	1414.82	1848.95
10403229	Itgb8	integrin beta 8		0.497364	1.34221	2.96984e-05	8.33622	1062.66	127.475	791.725	0.00273498	4.05709	0.925544	1.5401	274.744	723.761	1114.66
10469151	Itih5	inter-alpha (globulin) inhibitor H5		0.000111844	5.26588	9.14375e-05	4.50978	189.909	42.1104	36.0641	0.00349675	4.13427	0.284166	2.10218	57.6107	113.3	238.178
10606369	Itm2a	integral membrane protein 2A		3.25673e-06	2.49178	7.32091e-12	28.4666	1418.57	49.8327	569.299	0.0322218	1.80515	1	1.14349	972.154	1534.67	1754.88
10567297	Itpripl2	inositol 1,4,5-triphosphate receptor interacting protein-like 2		0.313251	1.53628	0.00295604	3.19497	205.71	64.3858	133.901	0.203854	1.4342	1	0.95222	158.519	238.756	227.348
10488060	Jag1	jagged 1		0.000162058	2.69229	1.00921e-06	4.86032	403.862	83.0937	150.007	0.010395	2.95028	0.454412	1.71508	182.6	314.109	538.723
10514576	Kank4	KN motif and ankyrin repeat domains 4		0.000397952	2.4596	1.31708e-05	3.35207	246.218	73.4525	100.105	0.00648914	2.89087	0.601429	1.40714	96.1423	197.518	277.935
10495083	Kcnd3	potassium voltage-gated channel, Shal-related family, member 3		0.000375857	2.0362	1.06512e-05	2.64033	235.251	89.0991	115.534	0.0216091	2.29529	0.863973	1.50874	119.957	182.493	275.335
10582146	Kcng4	potassium voltage-gated channel, subfamily G, member 4		0.00202046	1.34869	0.0047848	1.26625	81.4744	64.3429	60.4101	0.0648135	1.32682	0.564942	1.22201	85.2306	92.5406	113.086
10472155	Kcnj3	potassium inwardly-rectifying channel, subfamily J, member 3		0.000602995	1.93422	0.000234497	1.94786	194.627	99.9181	100.623	0.00859642	2.1521	0.240786	1.58387	77.5348	105.351	166.863
10520506	Kcnk3	potassium channel, subfamily K, member 3		0.33785	1.16606	0.218589	1.18542	211.749	178.627	181.594	0.0604507	1.43707	0.843342	1.20594	129.883	154.777	186.651
10585338	Kdelc2	KDEL (Lys-Asp-Glu-Leu) containing 2		0.0340184	1.49727	1.22856e-05	3.00133	190.565	63.4933	127.275	0.199704	1.35947	0.685054	1.36567	191.99	191.119	261.005
10425287	Kdelr3	KDEL (Lys-Asp-Glu-Leu) endoplasmic reticulum protein retention receptor 3		9.84122e-05	2.25688	2.94631e-05	2.28115	90.5136	39.6789	40.1056	0.0705256	1.86853	1	1.25189	59.1781	88.3276	110.576
10368409	Lama2	laminin, alpha 2		1.13882e-05	6.0886	3.07809e-06	5.97521	469.484	78.5719	77.1086	0.0189308	3.32651	0.335736	2.54326	150.868	197.331	501.865
10593449	Layn	layilin		0.000828612	2.72743	0.0013505	2.3114	254.283	110.013	93.2314	0.1078	1.78835	1	1.1619	188.398	289.975	336.921
10529875	Ldb2	LIM domain binding 2		1.18678e-06	8.80909	1.57428e-08	17.8848	2589.82	144.806	293.994	0.0186389	1.61959	0.186715	1.50015	1871.11	2020.08	3030.44
10438753	Leprel1	leprecan-like 1		3.04959e-05	9.42522	4.44489e-06	11.4195	774.067	67.7846	82.1272	0.0518772	1.69124	0.497791	1.49995	659.342	743.432	1115.11
10547869	Leprel2	leprecan-like 2		0.000427716	2.05293	9.74696e-05	2.15972	283.126	131.094	137.913	0.148873	1.48862	0.869695	1.31049	250.355	284.385	372.683
10407766	Lgals8	lectin, galactose binding, soluble 8		0.262181	1.32991	0.00044919	2.48851	486.083	195.331	365.5	0.157407	1.57826	0.968921	1.29461	440.652	537.2	695.465
10467110	Lipo1	lipase, member O1		0.0778139	1.36032	0.00279105	1.71642	275.186	160.325	202.296	0.239895	1.56011	1	1.32823	325.853	382.741	508.366
10528880	Lmbr1	limb region 1		0.429186	1.12424	0.0128428	0.705174	132.321	187.644	117.699	0.175427	1.26439	1	1.03009	120.594	148.023	152.477
10458894	Lox	lysyl oxidase		0.000132673	1.88989	1.29575e-05	2.1068	75.0661	35.6304	39.7199	0.119814	1.4612	0.641275	1.34071	105.019	114.457	153.454
10416215	Loxl2	lysyl oxidase-like 2		5.34575e-06	4.33186	5.45947e-08	7.96912	461.706	57.9369	106.584	0.14447	1.56843	1	1.18038	454.675	604.152	713.128
10601412	Lpar4	lysophosphatidic acid receptor 4		5.49457e-05	2.61852	1.53867e-07	5.2791	635.564	120.392	242.719	0.248143	1.31851	0.95307	1.2086	525.359	573.137	692.694
10395961	Lrfn5	leucine rich repeat and fibronectin type III domain containing 5		2.77591e-05	1.90718	3.7782e-06	2.02489	134.233	66.2915	70.3827	0.0273154	1.51034	0.504533	1.29024	142.885	167.259	215.805
10519998	Lrrc17	leucine rich repeat containing 17		1.21229e-05	6.12523	1.20864e-06	7.5498	591.307	78.3209	96.5363	0.0597916	2.23566	0.931581	1.43256	322.286	502.961	720.521
10555174	Lrrc32	leucine rich repeat containing 32		0.00798577	1.3099	0.00448683	1.29915	114.108	87.8333	87.112	0.0585397	1.41665	1	1.12289	98.0629	123.717	138.921
10426315	Lrrk2	leucine-rich repeat kinase 2		0.171521	1.15754	4.17535e-05	1.71828	85.488	49.752	73.8533	0.157407	1.44483	1	1.12027	83.6052	107.827	120.796
10559207	Lsp1	lymphocyte specific 1		1.02714e-05	9.61917	1.14558e-06	11.6491	1386.24	119	144.112	0.147811	1.54543	0.709425	1.41691	1032.46	1126.11	1595.59
10364194	Lss	lanosterol synthase		0.0125482	1.77807	0.00556451	1.81571	257.057	141.573	144.57	0.212522	1.8099	0.504248	1.97205	171.113	157.044	309.698
10561212	Ltbp4	latent transforming growth factor beta binding protein 4		1.77849e-05	4.0206	6.4849e-07	5.7059	707.475	123.99	175.963	0.00111652	3.48841	0.152851	1.73729	200.043	401.677	697.831
10487441	Mal	myelin and lymphocyte protein, T-cell differentiation protein		0.164155	1.35314	0.0785888	1.41139	207.119	146.748	153.065	0.175427	1.29945	1	1.0048	104.931	135.701	136.352
10449608	Mdga1	MAM domain containing glycosylphosphatidylinositol anchor 1		0.368084	1.07565	0.00490647	1.23584	120.883	97.8145	112.381	0.0754309	1.28705	1	1.10879	103.171	119.758	132.787
10398326	Meg3	maternally expressed 3		0.0230656	1.44082	4.22559e-09	9.69629	1472.56	151.868	1022.03	0.0890551	1.63411	0.93936	1.21761	1045.3	1402.86	1708.13
10548879	Mgp	matrix Gla protein		0.00188501	8.10533	0.000599288	9.03843	588.205	65.0782	72.5702	0.0187486	2.81755	0.134507	3.3095	316.431	269.394	891.56
10492355	Mme	membrane metallo endopeptidase		0.117789	1.47579	7.46791e-09	30.1942	1831.75	60.6657	1241.2	0.156575	1.22789	1	0.949581	1713.79	2216.08	2104.35
10461721	Mpeg1	macrophage expressed gene 1		0.540011	1.17777	0.0388969	1.55794	115.454	74.1068	98.0281	0.225725	1.44697	1	1.3157	105.789	116.343	153.073
10466110	Ms4a10	membrane-spanning 4-domains, subfamily A, member 10		0.295348	1.17821	0.386943	1.12515	118.505	105.324	100.581	0.215905	1.29159	1	1.15234	90.3051	101.218	116.637
10437885	Myh11	myosin, heavy polypeptide 11, smooth muscle		1.08808e-05	1.99587	2.64546e-06	1.99618	252.618	126.551	126.57	0.111062	1.26476	0.186715	1.30244	239.55	232.621	302.974
10377148	Myh8	myosin, heavy polypeptide 8, skeletal muscle, perinatal		0.000480697	1.30426	0.000137799	1.32049	107.854	81.677	82.6932	0.225338	1.39495	1	1.12518	118.378	146.76	165.131
10435345	Mylk	myosin, light polypeptide kinase		0.000900896	1.86709	2.79394e-05	2.35295	308.084	130.935	165.008	0.0118497	1.95943	0.454412	1.30835	271.269	406.261	531.533
10428222	Ncald	neurocalcin delta		0.0024618	1.29274	0.00170812	1.27535	181.563	142.363	140.449	0.109691	1.23513	1	1.10544	153.715	171.75	189.858
10357345	Nckap5	NCK-associated protein 5		0.0488162	1.98276	0.121314	1.63992	169.958	103.638	85.7175	0.1088	2.15099	0.651848	1.7766	95.0182	115.042	204.383
10578690	Neil3	nei like 3 (E. coli)		0.00106029	2.00458	0.00158008	1.82413	184.384	101.08	91.9811	0.166478	1.21359	1	1.033	246.9	290.065	299.636
10443007	Neurl1B	neuralized homolog 1B (Drosophila)		0.000775124	1.84187	0.00200169	1.62069	127.587	78.7239	69.2706	0.201428	1.32281	1	1.17486	149.065	167.837	197.185
10502830	Nexn	nexilin		0.000556034	2.68165	3.6151e-05	3.41433	358.344	104.953	133.628	0.15538	1.75843	1	1.16902	313.789	471.995	551.774
10580191	Nfix	nuclear factor I		0.000140369	2.37209	0.000104266	2.21601	388.216	175.187	163.66	0.0159392	2.32505	0.228135	1.76215	184.289	243.157	428.48
10450379	Ng23	Ng23 protein		0.00518688	1.52551	0.00341059	1.51406	181.417	119.821	118.922	0.00726523	1.76085	0.417348	1.3293	120.593	159.742	212.346
10601152	Nlgn3	neuroligin 3		0.0517136	1.27772	0.0789082	1.2253	156.847	128.008	122.755	0.0822483	1.21407	0.555349	1.14899	142.702	150.785	173.25
10427796	Npr3	natriuretic peptide receptor 3		0.000219725	2.52578	0.000256284	2.24442	171.474	76.4001	67.8897	0.122164	2.06756	0.866788	1.67475	98.8701	122.059	204.42
10538247	Npy	neuropeptide Y		0.0443577	1.90752	0.0243108	1.94844	334.659	171.757	175.441	0.19936	1.85372	0.544655	1.95231	188.514	178.994	349.452
10578045	Nrg1	neuregulin 1		0.000337263	5.82624	0.000105024	6.19925	446.862	72.0832	76.6981	0.0210765	2.3163	1	0.984012	169.844	399.803	393.411
10408689	Nrn1	neuritin 1		0.00665807	3.91938	0.000269115	6.8017	422.92	62.1786	107.905	0.0392202	3.60995	0.61195	2.45438	152.962	224.979	552.185
10397575	Nrxn3	neurexin III		2.29233e-05	2.01524	8.13417e-06	1.98101	161.1	81.3222	79.941	0.0102472	1.78497	0.365854	1.38934	89.9068	115.509	160.481
10548038	Ntf3	neurotrophin 3		0.00111385	2.46201	0.000975224	2.28975	144.187	62.9707	58.5647	0.0905638	1.5326	1	0.992202	117.992	182.255	180.834
10448483	Ntn3	netrin 3		0.161088	1.14935	0.191268	1.11927	140.234	125.29	122.012	0.192822	1.19898	1	1.12301	157.475	168.128	188.81
10372139	Nts	neurotensin		0.00104035	6.22053	0.000330472	6.71165	246.368	36.7075	39.6057	0.0146651	8.14651	0.584702	3.06534	30.203	80.2681	246.049
10371379	Nuak1	NUAK family, SNF1-like kinase, 1		0.00235794	2.513	3.51632e-05	4.03871	340.233	84.2429	135.389	0.0137551	2.06097	0.95627	1.22555	200.83	337.73	413.905
10524621	Oasl2	2'-5' oligoadenylate synthetase-like 2		0.121482	1.23165	0.690938	1.05692	128.114	121.215	104.019	0.164657	1.41072	0.564942	1.40955	105.473	105.56	148.792
10351491	Olfml2b	olfactomedin-like 2B		0.071015	1.38714	2.50147e-05	2.72661	241.427	88.5446	174.047	0.0216091	1.80493	0.950122	1.23711	164.438	239.913	296.799
10423654	Osr2	odd-skipped related 2 (Drosophila)		1.39841e-06	4.36717	1.12536e-07	5.00873	532.392	106.293	121.908	0.0387951	2.33102	0.834924	1.49224	252.095	393.798	587.64
10346810	Pard3b	par-3 partitioning defective 3 homolog B (C. elegans)		0.818268	1.03704	0.00410959	1.42869	187.801	131.45	181.094	0.238863	1.21402	0.879636	1.21721	199.967	199.444	242.764
10523190	Parm1	prostate androgen-regulated mucin-like protein 1		0.245716	1.12076	9.30252e-05	1.57666	220.227	139.68	196.497	0.0394701	1.39896	0.250796	1.31761	179.764	190.863	251.483
10421924	Pcdh9	protocadherin 9		0.123114	1.30727	0.00179543	1.78047	138.238	77.6409	105.746	0.0697684	1.55418	0.58037	1.38888	78.7031	88.0703	122.319
10455108	Pcdhb16	protocadherin beta 16		6.38996e-06	2.47463	2.09794e-07	3.10905	112.882	36.3074	45.6156	0.118714	1.47364	0.585864	1.45197	82.0448	83.2694	120.905
10455128	Pcdhb20	protocadherin beta 20		0.000222595	2.59651	3.79665e-05	2.89085	85.1199	29.4446	32.7824	0.0464256	1.55912	0.339434	1.4722	94.6922	100.283	147.636
10455139	Pcdhb22	protocadherin beta 22		3.83366e-05	1.93662	4.01144e-07	2.66832	188.537	70.6577	97.3538	0.0687692	1.51456	0.37275	1.53729	178.506	175.867	270.358
10360053	Pcp4l1	Purkinje cell protein 4-like 1		0.00311078	1.67999	2.07367e-05	2.42509	222.373	91.6965	132.366	0.146537	1.8706	1	0.981622	118.916	226.608	222.443
10466530	Pcsk5	proprotein convertase subtilisin		0.233679	1.1936	4.74563e-06	2.53038	313.413	123.86	262.578	0.12803	1.2425	1	0.951732	364.97	476.475	453.477
10495794	Pde5a	phosphodiesterase 5A, cGMP-specific		0.13471	1.65142	0.000280357	3.75208	286.026	76.2315	173.2	0.0246512	2.11389	1	1.1284	219.548	411.29	464.101
10522503	Pdgfra	platelet derived growth factor receptor, alpha polypeptide		2.69023e-05	21.1509	3.23155e-06	29.0779	3017.74	103.781	142.677	0.00903371	1.72192	0.831384	1.22677	1617.45	2270.29	2785.12
10456046	Pdgfrb	platelet derived growth factor receptor, beta polypeptide		0.000432706	7.52404	0.000176977	7.55421	546.126	72.2943	72.5842	0.183337	1.6221	0.772163	1.60423	502.455	508.051	815.032
10487613	Pdyn	prodynorphin		0.0175899	1.46213	0.00137904	1.66439	118.488	71.1903	81.0384	0.0322218	1.60292	0.642347	1.31739	121.595	147.949	194.906
10511363	Penk	preproenkephalin		0.0144324	2.12923	0.644159	1.12069	130.47	116.419	61.2756	0.0866032	2.29871	0.643433	1.76466	65.548	85.385	150.676
10401607	Pgf	placental growth factor		0.00485798	2.09165	0.00589127	1.90102	175.709	92.4285	84.0049	0.0322218	2.04383	0.253724	1.78523	88.6828	101.529	181.253
10344981	Pi15	peptidase inhibitor 15		8.85613e-05	3.5191	2.47006e-05	3.65126	135.717	37.1701	38.566	0.0157061	3.32735	0.201248	2.77402	39.6651	47.5769	131.98
10494509	Pias3	protein inhibitor of activated STAT 3		0.0477261	1.33717	0.00075825	1.66154	165.971	99.8899	124.121	0.158628	1.42833	1	1.19121	140.53	168.504	200.723
10447130	Pkdcc	protein kinase domain containing, cytoplasmic		0.00010743	1.95562	0.000125679	1.79286	216.57	120.796	110.742	0.116417	1.63143	0.923816	1.40307	170.17	197.867	277.621
10361771	Plagl1	pleiomorphic adenoma gene-like 1		8.13605e-08	6.82909	5.41906e-10	10.4383	1460.6	139.927	213.879	0.0211978	1.36026	0.139384	1.39817	1314.84	1279.19	1788.52
10377859	Pld2	phospholipase D2		0.280051	1.12141	0.000547427	1.47375	106.224	72.0773	94.7233	0.166824	1.18769	1	1.08815	101.497	110.781	120.547
10564795	Plin1	perilipin 1		0.143801	1.37555	0.0287221	1.54473	205.38	132.955	149.307	0.201534	1.70976	0.95627	1.47407	150.605	174.685	257.497
10390519	Plxdc1	plexin domain containing 1		0.491002	1.15606	2.17103e-06	4.19166	251.742	60.0579	217.759	0.0655638	2.39673	1	1.18429	136.691	276.632	327.613
10376950	Pmp22	peripheral myelin protein 22		7.66996e-05	3.18887	5.41955e-06	3.92337	657.75	167.649	206.264	0.113643	1.39759	0.691338	1.30468	486.646	521.3	680.131
10543004	Pon2	paraoxonase 2		0.0166842	1.75974	0.173507	1.32931	154.249	116.037	87.6544	0.182802	1.34631	1	1.03118	140.804	183.833	189.566
10542993	Pon3	paraoxonase 3		0.110296	1.55509	5.63196e-05	3.73847	309.541	82.799	199.05	0.0336382	2.03892	0.412927	1.8135	145.297	163.358	296.249
10506488	Ppap2b	phosphatidic acid phosphatase type 2B		0.00153361	1.85139	5.3601e-08	6.52867	332.537	50.9349	179.615	0.0428235	1.51105	1	1.17014	257.723	332.808	389.432
10389617	Ppm1e	protein phosphatase 1E (PP2C domain containing)		0.156322	1.25114	0.0111512	1.45349	113.352	77.986	90.5987	0.233982	1.35077	0.93936	1.27274	114.303	121.31	154.397
10551736	Ppp1r14a	protein phosphatase 1, regulatory (inhibitor) subunit 14A		1.26612e-05	6.74603	1.70486e-07	13.9454	1962.96	140.761	290.98	0.0337416	3.13793	0.937147	1.7081	568.36	1044.12	1783.47
10465395	Ppp2r5b	protein phosphatase 2, regulatory subunit B (B56), beta isoform		0.0803874	1.24162	0.000480993	1.59971	131.128	81.9698	105.61	0.0951767	1.42764	0.847648	1.27218	97.9681	109.94	139.863
10423030	Prlr	prolactin receptor		8.85613e-05	3.81011	2.01e-05	4.11159	174.827	42.5206	45.885	0.00216599	4.24214	0.128987	2.8755	34.229	50.497	145.204
10487937	Prokr2	prokineticin receptor 2		6.43138e-06	9.68043	8.11594e-07	11.0365	861.373	78.0477	88.9809	0.224344	3.30542	1	1.1315	348.442	1017.89	1151.75
10507433	Ptch2	patched homolog 2		3.51241e-05	1.63961	0.0239289	1.18835	135.858	114.325	82.8602	0.0237732	1.45255	0.636735	1.21017	99.1946	119.062	144.085
10542414	Ptpro	protein tyrosine phosphatase, receptor type, O		0.000131246	1.99927	0.000256292	1.76084	90.076	51.1553	45.0543	0.102301	1.36448	0.773604	1.29802	121.017	127.213	165.126
10391332	Ptrf	polymerase I and transcript release factor		0.00273776	1.50592	5.0288e-06	2.23779	296.806	132.634	197.093	0.0463328	1.55021	0.509747	1.32239	190.85	223.729	295.857
10412624	Pxk	PX domain containing serine		0.00092282	1.66329	0.0510617	1.26724	233.843	184.529	140.59	0.226197	1.18944	0.941916	1.13141	228.368	240.081	271.63
10544573	Rarres2	retinoic acid receptor responder (tazarotene induced) 2		0.000578451	4.62301	3.9913e-05	6.7305	818.611	121.627	177.073	0.103408	1.39945	0.313545	1.46437	831.332	794.476	1163.4
10357594	Rassf5	Ras association (RalGDS		0.0150412	1.46881	0.892462	1.01483	167.08	164.638	113.752	0.010022	1.69907	0.192014	1.28287	86.2252	114.2	146.503
10467319	Rbp4	retinol binding protein 4, plasma		0.00485798	1.98621	0.0436418	1.50067	128.093	85.3575	64.4911	0.131872	2.2736	0.84054	1.96673	60.0598	69.431	136.552
10563077	Rcn3	reticulocalbin 3, EF-hand calcium binding domain		0.00535306	2.63549	1.61264e-06	10.7185	2034.16	189.781	771.836	0.249913	1.41562	0.895362	1.33288	1834.61	1948.5	2597.11
10349922	Ren1	renin 1 structural		4.38688e-05	7.05322	3.82046e-07	18.9942	1139.27	59.9798	161.525	0.00111652	11.6639	0.139384	3.17164	82.6877	304.089	964.46
10607658	Reps2	RALBP1 associated Eps domain containing protein 2		0.00086053	3.10513	0.0257829	1.86512	257.643	138.138	82.9732	0.191472	1.4531	0.931581	1.28544	254.408	287.592	369.682
10548899	Rerg	RAS-like, estrogen-regulated, growth-inhibitor		0.256076	1.16823	4.07172e-05	1.95294	169.125	86.6004	144.771	0.122164	1.95277	1	1.02122	106.113	202.908	207.213
10354741	Rftn2	raftlin family member 2		0.00013548	2.09095	2.27397e-05	2.23242	195.049	87.3713	93.2825	0.0716428	1.42048	0.546386	1.32587	148.633	159.239	211.13
10440344	Robo2	roundabout homolog 2 (Drosophila)		6.69878e-06	9.18207	1.96115e-07	16.6793	1741.57	104.415	189.671	0.00829973	1.93409	1	1.07262	1182.64	2132.47	2287.32
10467979	Scd1	stearoyl-Coenzyme A desaturase 1		0.00279314	2.43005	0.00510032	2.07991	113.922	54.7727	46.8808	0.00859642	1.51642	0.00924344	2.18732	89.0611	61.7443	135.054
10569129	Sct	secretin		0.00568475	2.3129	9.86593e-05	3.57285	534.822	149.69	231.234	0.0346088	3.28257	1	1.2681	155.296	401.997	509.771
10394471	Sdc1	syndecan 1		0.0165364	1.78234	0.0022847	2.04001	254.459	124.734	142.767	0.234763	1.30898	0.972625	1.10918	234.614	276.875	307.105
10508651	Sdc3	syndecan 3		0.00610492	1.76383	0.00574913	1.66077	242.202	145.838	137.316	0.0354722	1.4258	0.955368	1.1583	181.091	222.912	258.199
10439208	Sec22a	SEC22 vesicle trafficking protein homologe A (S. cerevisiae)		0.911076	1.02101	0.704858	0.927806	150.167	161.852	147.077	0.16947	1.24522	0.885816	1.23527	153.279	154.514	190.866
10495830	Sec24d	Sec24 related gene family, member D (S. cerevisiae)		0.0029579	1.55603	1.4905e-07	3.72271	239.464	64.3252	153.895	0.0319861	1.76689	0.726134	1.36392	153.774	199.207	271.703
10376021	Sept8	septin 8		0.00802093	1.65535	0.00205416	1.73255	220.977	127.544	133.492	0.135313	1.40761	1	1.13613	179.165	221.976	252.194
10516765	Serinc2	serine incorporator 2		0.00202046	1.60441	0.00151881	1.5598	237.008	151.948	147.723	0.202287	1.37845	0.93936	1.23923	196.065	218.091	270.264
10408557	Serpinb1a	serine (or cysteine) peptidase inhibitor, clade B, member 1a		0.0578713	1.63487	6.66237e-05	3.52159	137.288	38.9846	83.9748	0.0480161	2.63078	1	1.0733	76.2885	186.991	200.698
10372988	Slc16a7	solute carrier family 16 (monocarboxylic acid transporters), member 7		0.0198045	1.76353	0.000155514	2.82315	131.765	46.673	74.7166	0.021593	2.29454	0.472413	1.72771	59.2333	78.6666	135.913
10451123	Slc29a1	solute carrier family 29 (nucleoside transporters), member 1		0.145199	1.20237	0.181612	1.16813	175.377	150.135	145.86	0.166478	1.40007	1	0.991067	129.665	183.177	181.541
10349744	Slc45a3	solute carrier family 45, member 3		0.00167489	1.53387	0.000602154	1.55385	272.437	175.331	177.614	0.0599334	1.57964	0.472413	1.45712	157.215	170.434	248.343
10507500	Slc6a9	solute carrier family 6 (neurotransmitter transporter, glycine), member 9		0.566632	1.10284	3.67227e-06	2.64304	342.591	129.62	310.646	0.184945	1.35963	1	1.22075	247.76	275.945	336.861
10419854	Slc7a8	solute carrier family 7 (cationic amino acid transporter, y+ system), member 8		0.0111675	2.10815	0.00322651	2.27848	108.147	47.4644	51.2993	0.233134	1.98657	0.824544	1.88472	79.3778	83.6672	157.69
10453233	Slc8a1	solute carrier family 8 (sodium		0.00011365	2.55404	5.9359e-05	2.46807	198.125	80.2753	77.5733	0.0156946	1.45374	0.513585	1.20891	125.02	150.339	181.746
10521759	Slit2	slit homolog 2 (Drosophila)		3.08295e-05	14.1466	3.25566e-06	19.7211	1059.62	53.7303	74.9031	0.0533012	1.52767	0.302178	1.46934	904.425	940.326	1381.66
10441902	Smoc2	SPARC related modular calcium binding 2		0.000547259	2.35026	1.83165e-05	3.15563	424.18	134.42	180.482	0.0827527	2.70386	1	1.2551	136.796	294.699	369.877
10529515	Sorcs2	sortilin-related VPS10 domain containing receptor 2		0.00132363	1.76475	3.10233e-05	2.26124	323.103	142.887	183.087	0.0144386	2.08999	0.897005	1.23108	165.886	281.621	346.699
10475437	Sord	sorbitol dehydrogenase		0.293795	1.19847	0.0184074	1.43649	217.955	151.727	181.861	0.110018	1.28298	0.514187	1.27308	171.41	172.743	219.915
10395389	Sostdc1	sclerostin domain containing 1		1.84811e-05	3.87421	1.46882e-06	4.7095	466.496	99.0543	120.411	0.00653529	4.26251	0.279134	2.32648	94.0991	172.405	401.098
10346348	Spats2l	spermatogenesis associated, serine-rich 2-like		0.0210213	1.72883	4.02715e-05	3.26315	579.385	177.554	335.132	0.00648914	2.97437	0.61395	1.47263	245.564	495.984	730.399
10528799	Speer4a	spermatogenesis associated glutamate (E)-rich protein 4a		0.0380173	1.33355	0.0296529	1.31608	127.065	96.5479	95.2832	0.074658	1.52436	1	1.06469	107.789	154.326	164.31
10519805	Speer4d	spermatogenesis associated glutamate (E)-rich protein 4d		0.00241987	7.06256	1.43863e-05	27.7084	795.431	28.7072	112.626	0.00648914	5.62304	0.866788	1.67434	160.253	538.188	901.108
10603583	Srpx	sushi-repeat-containing protein		0.00364692	1.90695	0.00212436	1.88031	61.1945	32.5449	32.0903	0.226708	1.31738	0.680174	1.47456	100.476	89.7657	132.365
10601659	Srpx2	sushi-repeat-containing protein, X-linked 2		0.000245112	1.78534	0.0012167	1.52168	98.0736	64.4508	54.9326	0.0111158	1.85694	0.530339	1.34714	75.1292	103.56	139.51
10476886	Sstr4	somatostatin receptor 4		0.000432186	2.98514	0.000256292	2.84942	307.473	107.907	103.001	0.0454077	2.24708	0.843342	1.75794	171.647	219.406	385.704
10600921	Stard8	START domain containing 8		0.00240583	1.40399	0.000378876	1.48155	154.663	104.393	110.16	0.0683653	1.53452	1	1.12708	81.8288	111.41	125.568
10416181	Stc1	stanniocalcin 1		2.76531e-06	9.00153	4.41763e-07	9.42681	616.953	65.4466	68.5387	0.0334651	4.30155	1	1.46913	149.685	438.269	643.876
10578574	Stox2	storkhead box 2		0.000405928	4.08158	1.51064e-05	6.40569	399.964	62.4389	97.9923	0.00930419	3.05146	1	1.19833	149.42	380.488	455.951
10489759	Sulf2	sulfatase 2		1.04146e-05	7.38424	3.92395e-06	6.62038	1012.11	152.877	137.063	0.073087	1.72927	0.863973	1.38683	725.457	904.592	1254.51
10373515	Suox	sulfite oxidase		0.000172692	2.11958	2.73416e-05	2.30558	153.405	66.5362	72.3753	0.20359	1.31936	1	1.14472	163.58	188.536	215.821
10474048	Syt13	synaptotagmin XIII		0.000432707	1.45883	0.0316248	1.19014	177.143	148.843	121.429	0.0216091	1.32066	0.701279	1.20401	176.157	193.223	232.644
10496192	Tacr3	tachykinin receptor 3		0.00027904	2.39019	7.34054e-05	2.49631	129.368	51.8237	54.1247	0.0635006	2.59445	1	1.52038	53.8271	91.853	139.652
10595680	Tbc1d2b	TBC1 domain family, member 2B		0.0768454	1.39656	0.000314601	2.10107	250.585	119.265	179.43	0.107744	1.52655	0.976404	1.21262	197.097	248.122	300.878
10379936	Tbx2	T-box 2		0.000959981	2.54829	0.000371578	2.57947	416.136	161.326	163.3	0.0533012	1.58497	1	1.05662	267.336	401.015	423.719
10557488	Tbx6	T-box 6		0.396142	1.09078	0.420937	1.07729	90.8473	84.3296	83.2869	0.170939	1.29037	0.897005	1.21268	85.2878	90.7516	110.052
10557960	Tgfb1i1	transforming growth factor beta 1 induced transcript 1		8.58707e-06	3.46586	5.93534e-07	4.18736	268.428	64.1043	77.4492	0.233982	1.43192	0.955663	1.35682	297.025	313.465	425.317
10360920	Tgfb2	transforming growth factor, beta 2		8.13605e-08	8.15749	1.9928e-09	9.77376	475.812	48.6826	58.3282	0.101019	1.48153	1	1.0784	476.089	654.059	705.337
10489204	Tgm2	transglutaminase 2, C polypeptide		4.32894e-06	2.87868	6.71665e-07	2.97755	279.465	93.8574	97.081	0.0318009	1.75967	0.186715	1.72016	194.615	199.085	342.459
10488378	Thbd	thrombomodulin		3.86168e-07	7.22955	1.90115e-08	8.47853	701.042	82.6844	96.969	0.00128475	3.99041	0.190778	1.99628	298.675	597.03	1191.84
10474700	Thbs1	thrombospondin 1		7.77353e-05	1.99896	1.42791e-06	2.62676	259.897	98.9422	130.016	0.110082	1.7285	1	1.2503	171.957	237.724	297.228
10465342	Tm7sf2	transmembrane 7 superfamily member 2		0.0219935	1.50892	0.00140923	1.77426	191.869	108.14	127.156	0.0999302	1.48855	0.600692	1.39901	137.749	146.565	205.046
10554667	Tmc3	transmembrane channel-like gene family 3		2.74215e-05	4.42004	1.14327e-05	4.17584	303.296	72.6312	68.6184	0.00148673	3.24104	0.835621	1.25428	107.645	278.153	348.882
10549420	Tmtc1	transmembrane and tetratricopeptide repeat containing 1		0.000384367	1.69363	0.25609	1.13472	167.314	147.45	98.7905	0.0239103	1.84173	0.91545	1.27472	94.9212	137.142	174.819
10512499	Tpm2	tropomyosin 2, beta		5.99147e-05	3.63721	1.57727e-07	9.52264	738.067	77.5066	202.921	0.166092	1.38246	0.335696	1.50175	629.287	579.303	869.967
10400866	Trim9	tripartite motif-containing 9		0.00786245	1.54318	0.000721477	1.74586	105.436	60.3923	68.3243	0.131685	1.303	0.255803	1.33475	108.958	106.366	141.972
10569399	Trpm5	transient receptor potential cation channel, subfamily M, member 5		0.0016244	1.69768	0.00103389	1.65334	90.1397	54.5199	53.0959	0.0762058	1.49808	0.955388	1.2178	85.9621	105.746	128.778
10478928	Tshz2	teashirt zinc finger family member 2		4.69171e-07	7.84634	8.07192e-09	12.4763	1164.38	93.3272	148.398	0.231264	1.43013	1	1.21636	1037.93	1220.33	1484.37
10501608	Vcam1	vascular cell adhesion molecule 1		2.49591e-06	3.62986	1.8224e-06	2.99593	160.182	53.4664	44.1289	0.0354722	2.54906	1	1.02394	90.3372	224.89	230.275
10410931	Vcan	versican		0.0785634	3.09054	3.38715e-05	29.5503	1881.61	63.6747	608.829	0.161704	1.36816	0.824865	1.29554	1503.45	1587.72	2056.96
10436487	Vgll3	vestigial like 3 (Drosophila)		0.00359285	3.02893	0.00129851	3.28832	250.622	76.2158	82.7427	0.0130763	3.36649	1	1.3513	91.7242	228.513	308.789
10399407	Vsnl1	visinin-like 1		0.000111264	3.77728	2.93718e-07	10.1502	568.449	56.0039	150.492	0.00726523	5.92895	0.408398	2.37176	138.752	346.853	822.651
10552288	Vstm2b	V-set and transmembrane domain containing 2B		0.00564744	1.3997	0.00628755	1.3491	194.146	143.908	138.706	0.0436681	1.48043	0.512397	1.32659	168.814	188.391	249.917
10584435	Vwa5a	von Willebrand factor A domain containing 5A		0.692689	1.06949	1.41124e-06	3.15644	154.283	48.8786	144.258	0.199388	1.29458	1	1.17026	150.909	166.94	195.364
10575917	Wfdc1	WAP four-disulfide core domain 1		0.0917248	1.39379	0.00618777	1.69399	198.55	117.208	142.453	0.028927	1.65668	0.564942	1.3162	129.702	163.253	214.874
10389877	Wfikkn2	WAP, follistatin		0.303758	1.1715	8.70164e-05	1.98119	101.603	51.2841	86.729	0.0216091	1.8146	0.268143	1.57514	79.7849	91.914	144.777
10413482	Wnt5a	wingless-related MMTV integration site 5A		5.37335e-06	9.2271	9.53092e-07	9.59428	600.43	62.582	65.0724	0.00647936	2.07809	0.454412	1.39693	380.904	566.636	791.552
10482448	Zeb2	zinc finger E-box binding homeobox 2		8.13605e-08	5.61236	3.02735e-11	20.5285	1163.59	56.6818	207.327	0.0364328	1.61359	0.657895	1.30578	720.969	890.926	1163.35
10561810	Zfp14	zinc finger protein 14		0.326523	1.07331	2.87609e-05	0.690927	126.311	182.814	117.685	0.202217	1.25517	0.997947	1.14315	113.022	124.097	141.861
10551822	Zfp382	zinc finger protein 382		0.0634737	1.4597	0.177476	1.28013	202.45	158.148	138.693	0.168857	1.55841	0.905558	1.33598	133.058	155.211	207.358
10432139	Zfp641	zinc finger protein 641		0.279376	1.17324	0.0516401	1.28302	182.108	141.937	155.218	0.12803	1.38767	0.799371	1.21287	145.563	166.543	201.994
10373944	Zmat5	zinc finger, matrin type 5		0.211121	1.14271	0.730255	0.964034	163.515	169.615	143.094	0.025953	1.38056	0.405722	1.24241	106.473	118.313	146.993

## Sheet: Up In Whole Mouse Testis
Probe ID	Gene Symbol	Gene Name	Known Testis Cell Type Expression	430 Probeset	Gene Name	Gene Symbol	GD11toGD12; Bhpvalue	FC_GD11to12	GD12toGD14; BHpvalue	FC_GD12to14	GD11toGD14; BHpvalue	FC_GD11to14	GD11_AvgSignal	GD12_AvgSignal	GD14_AvgSignal	Mafb_Sox9_FDR	FC_Mafb/Sox9	Mafb_Oct4_FDR	FC_Mafb/Oct4	Mafb_AvgSig	Oct4_AvgSig	Sox9_AvgSig	FDR_GD13vsGD11	FC_GD13/GD11	FDR_GD13vsGD12	FC_GD13/GD12	GD11_AvgSig	GD12_AvgSig	GD13_AvgSig
10374083	Aebp1	AE binding protein 1	Leydig	1450637_a_at	AE binding protein 1	Aebp1	0.006056	2.62357	0.011639	2.17725	0.000244	5.71217	209.268	549.031	1195.38	0.0246439	1.63506	3.40165e-07	6.5144	1018.43	156.335	622.872	0.01669	2.67173	0.373311	1.88516	417.899	592.265	1116.52
10585794	Cyp11a1	cytochrome P450, family 11, subfamily a, polypeptide 1	Leydig	1448804_at	cytochrome P450, family 11, subfamily a, polypeptide 1	Cyp11a1	0.491157	1.84896	0.001742	26.2384	0.000466	48.5137	58.0808	107.389	2817.72	3.77059e-06	8.36841	6.82799e-09	36.2992	1695.29	46.7031	202.582	0.00342696	24.794	0.139384	6.73261	84.0567	309.553	2084.1
10468239	Cyp17a1	cytochrome P450, family 17, subfamily a, polypeptide 1	Leydig	1417017_at	cytochrome P450, family 17, subfamily a, polypeptide 1	Cyp17a1	0.005526	5.36441	0.000146	41.7818	1.3e-05	224.135	35.0105	187.81	7847.06	1.39841e-06	6.4901	6.70745e-10	36.2174	2277.36	62.8803	350.897	0.00063274	43.7578	0.155559	4.73147	47.8437	442.47	2093.53
10595148	Gsta2	glutathione S-transferase, alpha 2 (Yc2)	Leydig	1421040_a_at	glutathione S-transferase, alpha 2 (Yc2)	Gsta2	0.261319	1.45001	0.000112	18.1635	2.7e-05	26.3373	18.9967	27.5454	500.322	0.278919	1.5149	5.61956e-06	11.8599	1004.71	84.7147	663.219	0.00266595	12.4545	0.139384	4.24185	75.1473	220.64	935.922
10500565	Hsd3b1	hydroxy-delta-5-steroid dehydrogenase, 3 beta- and steroid delta-isomerase 1	Leydig	1448453_at	hydroxy-delta-5-steroid dehydrogenase, 3 beta- and steroid delta-isomerase 1	Hsd3b1	0.005608	10.7167	0.00401	9.85854	0.000121	105.651	39.9383	428.009	4219.54	0.0008762	3.62042	2.70933e-06	9.59979	599.144	62.4122	165.49	0.00217797	10.0677	0.284166	2.46657	37.4773	152.969	377.308
10572693	Insl3	insulin-like 3	Leydig	1423021_s_at	insulin-like 3 /// Janus kinase 3	Insl3	0.016606	1.84535	2.3e-05	17.8636	4e-06	32.9646	144.897	267.386	4776.46	0.069724	1.28401	0.015869	1.36881	205.847	150.384	160.315	0.0172986	1.31721	0.37275	1.12447	133.064	155.872	175.273
10453487	Lhcgr	luteinizing hormone	Leydig	1450192_at	luteinizing hormone/choriogonadotropin receptor	Lhcgr	0.876056	0.941713	0.00338	5.28311	0.002353	4.97518	10.0304	9.44573	49.9029	6.11534e-06	4.66356	5.13191e-07	5.58253	243.903	43.6904	52.2997	0.000570682	7.04102	0.00924344	5.16886	41.0203	55.8779	288.825
10571054	Star	steroidogenic acute regulatory protein	Leydig	1418729_at	steroidogenic acute regulatory protein	Star	0.322076	1.20923	3.3e-05	10.0364	9e-06	12.1364	63.583	76.8868	771.669	0.00177886	3.50635	7.61472e-06	8.41242	926.113	110.089	264.125	0.010395	6.52316	0.301063	3.22796	155.495	314.23	1014.32
10467124	Acta2	actin, alpha 2, smooth muscle, aorta	Myoid & Interstitial Cells	1416454_s_at	actin, alpha 2, smooth muscle, aorta	Acta2	0.017219	1.68746	0.00014	5.26056	1.6e-05	8.87697	528.943	892.568	4695.41	0.000320225	9.77239	2.80281e-05	15.421	1450.36	94.0508	148.414	0.0306533	4.88498	0.684265	2.16643	370.525	835.479	1810.01
10362115	1110021L09Rik	RIKEN cDNA 1110021L09 gene		1428795_at	RIKEN cDNA 1110021L09 gene	1110021L09Rik	0.003131	1.6729	0.028699	1.34027	0.000259	2.24213	111.125	185.901	249.158	0.440667	1.19023	0.000631948	2.02073	282.154	139.63	237.058	0.195711	1.57534	0.970061	1.28358	188.076	230.827	296.284
10544837	1200009O22Rik	RIKEN cDNA 1200009O22 gene		1452961_at	TLR4 interactor with leucine-rich repeats	TRIL	0.042027	1.74497	0.081005	1.47112	0.002871	2.56706	257.192	448.793	660.229	2.26991e-05	3.02845	6.49449e-06	3.0432	279.428	91.8204	92.2676	0.166824	1.34496	0.877011	1.27685	275.507	290.205	370.547
10447946	4930474M22Rik	RIKEN cDNA 4930474M22 gene		Not on Affymetrix mouse 430 v2 microarray												0.0149198	1.81013	0.00456311	1.891	196.334	103.826	108.464	0.0813864	1.59701	1	1.20286	125.583	166.733	200.556
10491615	4932438A13Rik	RIKEN cDNA 4932438A13 gene		1458401_at	RIKEN cDNA 4932438A13 gene	4932438A13Rik	0.049495	1.61886	0.019967	1.80102	0.001211	2.91559	34.1023	55.2068	99.4283	0.0112721	1.85672	0.582724	0.871257	124.508	142.906	67.0582	0.220652	1.35366	0.846885	1.32424	107.586	109.976	145.635
10528804	5031410I06Rik	RIKEN cDNA 5031410I06 gene		Not on Affymetrix mouse 430 v2 microarray												0.129619	2.30314	0.000995491	6.53494	687.745	105.241	298.612	0.0853594	2.67224	0.984683	1.52089	297.338	522.43	794.56
10421697	9030625A04Rik	RIKEN cDNA 9030625A04 gene		1455263_at	RIKEN cDNA 9030625A04 gene	9030625A04Rik	0.012595	1.39085	0.964622	1.00613	0.008679	1.39937	106.805	148.549	149.46	0.00293268	1.62172	4.11968e-07	3.65811	313.265	85.6356	193.168	0.0951767	1.77656	1	1.17679	228.051	344.282	405.147
10512949	Abca1	ATP-binding cassette, sub-family A (ABC1), member 1		1421840_at	ATP-binding cassette, sub-family A (ABC1), member 1	Abca1	0.003715	1.91943	0.571275	1.07396	0.001449	2.0614	556.561	1068.28	1147.3	0.0455293	1.33858	3.73594e-06	2.59744	491.874	189.369	367.459	0.00647936	2.19403	0.657895	1.38662	240.249	380.143	527.112
10549108	Abcc9	ATP-binding cassette, sub-family C (CFTR		1420408_a_at	ATP-binding cassette, sub-family C (CFTR/MRP), member 9	Abcc9	0.065444	1.54225	0.00583	2.25311	0.000535	3.47485	11.0565	17.0519	38.4198	0.000547987	1.76844	0.000223796	1.77262	169.057	95.3715	95.5968	0.0311713	1.88602	0.472413	1.58021	95.7391	114.267	180.566
10593723	Acsbg1	acyl-CoA synthetase bubblegum family member 1		1422428_at	acyl-CoA synthetase bubblegum family member 1	Acsbg1	0.000455	3.44118	0.000229	4.73276	7e-06	16.2863	59.2941	204.041	965.679	0.66286	1.11404	4.9061e-05	2.80439	394.725	140.753	354.32	0.00331877	2.84887	0.139384	1.90272	145.566	217.951	414.7
10568668	Adam12	a disintegrin and metallopeptidase domain 12 (meltrin alpha)		1421171_at	a disintegrin and metallopeptidase domain 12 (meltrin alpha)	Adam12	0.002503	2.53058	0.728117	0.911089	0.002423	2.30559	42.5392	107.649	98.0779	0.000206486	1.86957	1.92961e-06	2.61064	247.456	94.7873	132.36	0.166478	2.01832	1	1.38412	155.925	227.37	314.707
10455919	Adamts19	a disintegrin-like and metallopeptidase (reprolysin type) with thrombospondin type 1 motif, 19		1442459_at	a disintegrin-like and metallopeptidase (reprolysin type) with thrombospondin type 1 motif, 19	Adamts19	0.015048	1.73587	0.552056	0.912163	0.027582	1.5834	15.9211	27.6369	25.2094	0.0783642	1.27974	1.62014e-05	2.2611	150.887	66.7315	117.904	0.00705678	1.7298	0.242674	1.3097	139.303	183.986	240.967
10375751	Adamts2	a disintegrin-like and metallopeptidase (reprolysin type) with thrombospondin type 1 motif, 2		1457058_at	a disintegrin-like and metallopeptidase (reprolysin type) with thrombospondin type 1 motif, 2	Adamts2	0.000263	6.96296	0.155024	1.44147	6.7e-05	10.0369	58.1871	405.154	584.018	0.00149429	2.15033	2.06084e-05	3.2175	428.246	133.099	199.154	0.0187486	2.39121	1	1.21671	179.258	352.297	428.644
10440534	Adamts5	a disintegrin-like and metallopeptidase (reprolysin type) with thrombospondin type 1 motif, 5 (aggrecanase-2)		1450658_at	a disintegrin-like and metallopeptidase (reprolysin type) with thrombospondin type 1 motif, 5 (aggrecanase-2)	Adamts5	0.124032	1.21107	0.004683	1.6294	0.000619	1.97331	29.5258	35.7578	58.2637	2.47947e-05	5.32876	2.60388e-06	6.59442	406.954	61.7119	76.3694	0.00148673	3.3901	0.139384	2.06586	129.69	212.823	439.662
10587748	Adamts7	a disintegrin-like and metallopeptidase (reprolysin type) with thrombospondin type 1 motif, 7		1452339_at	a disintegrin-like and metallopeptidase (reprolysin type) with thrombospondin type 1 motif, 7	Adamts7	0.193349	1.28312	0.080648	1.38688	0.009818	1.77952	158.7	203.631	282.411	0.000635875	1.56251	0.00903009	1.31502	232.786	177.022	148.982	0.0585058	1.27926	1	1.07911	185.954	220.443	237.883
10573747	Adcy7	adenylate cyclase 7		1456307_s_at	adenylate cyclase 7	Adcy7	0.000641	5.38019	0.006103	2.57748	4.5e-05	13.8673	55.8603	300.539	774.632	0.000884443	1.69767	0.0174846	1.35697	185.765	136.896	109.423	0.00725634	1.59227	0.93507	1.10801	168.738	242.486	268.677
10496438	Adh1	alcohol dehydrogenase 1 (class I)		1416225_at	alcohol dehydrogenase 1 (class I)	Adh1	0.341105	2.14315	0.006889	6.17775	0.001605	13.2398	223.091	478.116	2953.69	0.346006	1.41246	5.6733e-08	33.2512	3022.22	90.8907	2139.69	0.0127052	7.35564	0.454412	2.98273	379.723	936.428	2793.11
10521440	Afap1	actin filament associated protein 1		1456361_at	actin filament associated protein 1	Afap1	0.3559	0.881836	0.119896	1.22835	0.531753	1.0832	19.9704	17.6106	21.632	0.0417038	1.24109	2.27805e-05	1.79224	183.153	102.192	147.574	0.181696	1.2255	1	1.04884	164.726	192.471	201.872
10582658	Agt	angiotensinogen (serpin peptidase inhibitor, clade A, member 8)		1423396_at	angiotensinogen (serpin peptidase inhibitor, clade A, member 8)	Agt	0.68301	1.07772	0.000264	4.27153	8.3e-05	4.60349	59.0577	63.6475	271.872	0.159587	1.36527	0.0117372	1.6814	153.751	91.4423	112.615	0.0710578	1.72988	0.564942	1.55087	87.2993	97.3763	151.018
10461369	Ahnak	AHNAK nucleoprotein (desmoyokin)		1452217_at	AHNAK nucleoprotein (desmoyokin)	Ahnak	0.038202	1.73092	0.774742	1.06822	0.019633	1.84899	372.062	644.01	687.941	3.7979e-05	1.55526	4.93307e-09	2.87733	261.63	90.9279	168.222	0.135067	1.32911	0.955663	1.18402	270.204	303.317	359.132
10512999	AI427809	expressed sequence AI427809		Not on Affymetrix mouse 430 v2 microarray												9.84287e-06	2.98211	7.99712e-07	3.41932	438.445	128.226	147.025	0.00342696	4.19638	0.186715	2.36669	98.6229	174.868	413.859
10505132	Akap2	A kinase (PRKA) anchor protein 2		1449168_a_at	A kinase (PRKA) anchor protein 2	Akap2	0.638955	1.09063	0.456687	1.11109	0.216364	1.2118	359.349	391.918	435.457	1.33552e-05	2.90377	7.41505e-07	3.5499	292.779	82.4754	100.827	0.0886357	1.55275	1	1.13604	191.424	261.639	297.233
10439895	Alcam	activated leukocyte cell adhesion molecule		1426300_at	activated leukocyte cell adhesion molecule	Alcam	0.065191	1.69235	0.445934	1.16747	0.016963	1.97576	437.198	739.891	863.799	0.000940854	6.4288	1.57177e-05	15.7613	1747.4	110.867	271.808	0.0367886	2.15255	1	1.21664	839.116	1484.61	1806.24
10585286	Arhgap20	Rho GTPase activating protein 20		1429918_at	Rho GTPase activating protein 20	Arhgap20	0.013444	2.01819	0.101728	1.43209	0.001429	2.89024	68.4042	138.053	197.705	0.000101118	5.66412	1.74256e-05	6.71835	645.178	96.0322	113.906	0.0484845	1.59637	0.465819	1.40212	391.75	446.023	625.377
10523579	Arhgap24	Rho GTPase activating protein 24		1424842_a_at	Rho GTPase activating protein 24	Arhgap24	0.164285	1.42421	0.153932	1.45548	0.014855	2.07291	97.6422	139.063	202.404	0.0011787	3.68964	0.000586425	3.64858	306.875	84.1082	83.1721	0.131685	1.91844	0.770303	1.59063	257.949	311.109	494.859
10540241	Arl6ip5	ADP-ribosylation factor-like 6 interacting protein 5		1417225_at	ADP-ribosylation factor-like 6 interacting protein 5	Arl6ip5	0.002955	0.564815	0.194712	1.17851	0.009329	0.665637	501.648	283.338	333.915	0.182039	1.42472	0.00348902	2.10636	407.423	193.425	285.967	0.19933	1.34014	0.972881	1.13886	303.224	356.817	406.364
10606735	Armcx2	armadillo repeat containing, X-linked 2		1456739_x_at	armadillo repeat containing, X-linked 2	Armcx2	0.292181	1.11036	0.334265	1.09671	0.057158	1.21774	2552	2833.63	3107.66	0.00172794	3.1394	2.43831e-07	18.2004	968.191	53.1962	308.4	0.0759628	2.00378	1	1.19141	444.663	747.858	891.009
10601778	Armcx3	armadillo repeat containing, X-linked 3		1460359_at	armadillo repeat containing, X-linked 3	Armcx3	0.008554	1.62494	0.968717	1.0059	0.005844	1.63452	313.698	509.739	512.744	8.78754e-05	2.23313	2.68563e-10	19.5145	1479.26	75.8028	662.415	0.0241698	1.83658	0.93936	1.25397	926.323	1356.71	1701.27
10600755	Arx	aristaless related homeobox		1420926_at	aristaless related homeobox	Arx	0.001313	1.91421	0.033175	1.32892	0.000149	2.54383	57.5874	110.235	146.493	0.000900249	1.51598	6.81045e-05	1.67527	250.532	149.547	165.261	0.103408	1.28981	1	1.02403	272.796	343.597	351.855
10405047	Aspn	asporin		1448421_s_at	asporin	Aspn	0.587008	1.07871	0.001969	2.02601	0.0006	2.18548	7.94492	8.57025	17.3634	0.000315563	5.00377	0.0203191	2.16407	283.377	130.946	56.6327	0.00039932	5.37708	0.0226108	2.73051	46.5808	91.7297	250.469
10560919	Atp1a3	ATPase, Na+		1427481_a_at	ATPase, Na+/K+ transporting, alpha 3 polypeptide	Atp1a3	0.003683	0.267533	0.06553	1.75124	0.035451	0.468515	47.4029	12.6818	22.2089	0.026302	1.80794	0.00165909	2.30985	208.264	90.1633	115.194	0.233898	2.32348	0.955663	1.84277	132.131	166.6	307.005
10475414	B2m	beta-2 microglobulin		1452428_a_at	beta-2 microglobulin	B2m	0.00187	1.70465	0.383899	1.09631	0.000575	1.86883	959.697	1635.95	1793.51	0.539449	1.11299	3.41714e-09	12.7017	2448.83	192.795	2200.23	0.078747	1.67255	1	1.15482	1539.74	2230.04	2575.29
10472436	B3galt1	UDP-Gal:betaGlcNAc beta 1,3-galactosyltransferase, polypeptide 1		1460509_at	UDP-Gal:betaGlcNAc beta 1,3-galactosyltransferase, polypeptide 1	B3galt1	0.031908	0.632464	0.067793	1.41666	0.545312	0.895985	82.7615	52.3437	74.1531	8.09153e-05	4.27886	0.000102684	3.4844	185.054	53.1093	43.2485	0.0620639	1.53333	0.302201	1.56317	151.487	148.595	232.279
10496251	Bdh2	3-hydroxybutyrate dehydrogenase, type 2		1453011_at	3-hydroxybutyrate dehydrogenase, type 2	Bdh2	0.226158	1.2241	0.601383	1.07973	0.087515	1.32169	61.3029	75.0408	81.0237	0.00565128	1.7971	0.00244366	1.7999	133.114	73.9565	74.0716	0.208919	1.3616	0.346009	1.5194	114.106	102.256	155.368
10600169	Bgn	biglycan		1437889_x_at	biglycan	Bgn	0.002312	2.33348	0.0288	1.5384	0.000207	3.58981	464.991	1085.05	1669.23	5.55839e-06	9.26589	3.52134e-07	12.4325	1033.17	83.1024	111.502	0.0134883	1.85515	0.472413	1.43458	606.202	783.919	1124.6
10369844	Bicc1	bicaudal C homolog 1 (Drosophila)		1441137_at	bicaudal C homolog 1 (Drosophila)	Bicc1	0.028585	1.97794	0.899821	0.929695	0.028411	1.83888	465.44	920.612	855.889	9.0328e-05	2.61237	8.81818e-06	3.02984	513.519	169.487	196.572	0.11894	1.25858	0.480255	1.12935	461.073	513.835	580.299
10423080	C1qtnf3	C1q and tumor necrosis factor related protein 3		1422606_at	C1q and tumor necrosis factor related protein 3	C1qtnf3	1.1e-05	0.139326	7.4e-05	4.2441	0.003061	0.591316	316.252	44.0623	187.005	0.0050989	1.4391	0.00693979	1.3678	118.979	86.9857	82.676	0.106324	1.29214	0.866788	1.14853	123.713	139.182	159.855
10427436	C7	complement component 7		Not on Affymetrix mouse 430 v2 microarray												5.45886e-05	3.79963	3.15738e-05	3.49829	214.026	61.1803	56.3283	0.0144386	3.06454	0.472413	1.87721	71.9429	117.446	220.472
10606206	C77370	expressed sequence C77370		1440910_at	expressed sequence C77370	C77370	0.004425	2.27917	0.003938	2.38312	0.000105	5.43154	49.1978	112.13	267.22	0.240803	1.2931	1.77191e-06	4.56514	149.953	32.8474	115.964	0.0222653	2.41652	0.866139	1.44537	47.9226	80.1218	115.806
10519855	Cacna2d1	calcium channel, voltage-dependent, alpha2		1440397_at	calcium channel, voltage-dependent, alpha2/delta subunit 1	Cacna2d1	0.621267	1.09948	0.047931	1.43388	0.020343	1.57653	25.2693	27.7831	39.8377	0.00127447	4.67364	7.13266e-05	7.05812	701.153	99.34	150.023	0.125205	1.64368	0.302178	1.80673	467.649	425.446	768.667
10494804	Casq2	calsequestrin 2		1422529_s_at	calsequestrin 2	Casq2	0.028744	1.54494	0.000153	5.3065	2e-05	8.19823	59.3454	91.6851	486.527	9.4173e-06	8.50956	1.23054e-06	9.8579	543.997	55.1838	63.9277	1.93e-05	13.1989	0.0226108	2.70861	42.3677	206.455	559.206
10580469	Cbln1	cerebellin 1 precursor protein		1423287_at	cerebellin 1 precursor protein	Cbln1	0.00048	8.84726	0.364572	1.27856	0.000159	11.3117	125.851	1113.43	1423.59	1.25346e-06	10.6047	5.1581e-08	15.5763	2264.64	145.391	213.551	0.0762206	2.63321	1	1.16772	686.99	1549.16	1808.99
10484197	Ccdc141	coiled-coil domain containing 141		1460125_at	coiled-coil domain containing 141	Ccdc141	0.713072	1.13661	0.002999	3.3875	0.001177	3.85025	15.6659	17.806	60.3177	0.0017992	2.03566	0.0317685	1.48039	119.31	80.5934	58.61	0.0399057	2.25318	0.384348	1.80953	66.1029	82.3098	148.942
10528207	Cd36	CD36 antigen		1450883_a_at	CD36 antigen	Cd36	0.447904	1.27896	0.121981	1.46211	0.033757	1.86999	29.3977	37.5985	54.9733	3.44638e-05	4.07303	5.04123e-06	4.61181	134.42	29.147	33.0025	0.0515871	2.29386	0.242674	2.43461	71.8299	67.6774	164.768
10485213	Cd82	CD82 antigen		1416401_at	CD82 antigen	Cd82	0.047675	1.7838	0.214507	1.45023	0.006563	2.58692	214.994	383.507	556.173	0.892739	1.02989	0.00120884	1.73053	247.526	143.035	240.342	0.187493	1.3426	0.885816	1.30662	232.068	238.459	311.575
10465278	Cdc42ep2	CDC42 effector protein (Rho GTPase binding) 2		1428750_at	CDC42 effector protein (Rho GTPase binding) 2	Cdc42ep2	0.012975	1.74288	0.112897	1.31439	0.001478	2.29083	122.055	212.726	279.606	0.00367451	1.95692	0.0732788	1.39111	202.602	145.641	103.531	0.103408	1.58297	0.955368	1.27113	139.425	173.63	220.706
10515090	Cdkn2c	cyclin-dependent kinase inhibitor 2C (p18, inhibits CDK4)		1416868_at	cyclin-dependent kinase inhibitor 2C (p18, inhibits CDK4)	Cdkn2c	0.271509	0.882532	0.003531	1.65101	0.007969	1.45707	104.66	92.3655	152.496	0.599406	1.08931	0.190133	1.17406	91.7514	78.149	84.2286	0.135573	1.41257	1	1.20099	85.689	100.785	121.042
10358339	Cfh	complement component factor h		1450876_at	complement component factor h	Cfh	0.000512	12.0028	0.244257	0.612681	0.000728	7.35391	11.6647	140.009	85.781	1.53171e-05	6.55481	4.67843e-06	6.34315	424.171	66.8708	64.7114	0.229435	1.64256	1	1.28377	291.23	372.625	478.363
10497931	Cflar	CASP8 and FADD-like apoptosis regulator		1424996_at	CASP8 and FADD-like apoptosis regulator	Cflar	0.006038	1.59837	0.996924	1.00092	0.004313	1.59984	86.6968	138.574	138.701	0.543137	1.11482	1.4905e-07	5.87565	570.117	97.0304	511.397	0.0394701	1.3109	0.691709	1.19311	502.209	551.792	658.346
10502552	Clca1	chloride channel calcium activated 1		1417852_x_at	chloride channel calcium activated 1	Clca1	0.000392	11.0144	0.719413	1.12891	0.000174	12.4343	134.079	1476.81	1667.18	0.00156787	2.30714	4.68641e-09	26.6436	2303.02	86.4378	998.213	0.00285073	1.90573	1	1.07818	1433.01	2532.9	2730.93
10369485	Col13a1	collagen, type XIII, alpha 1		1422866_at	collagen, type XIII, alpha 1	Col13a1	0.017467	1.70313	0.024191	1.65236	0.000714	2.81418	123.342	210.066	347.106	0.472302	1.0725	0.0534758	1.17034	187.231	159.979	174.575	0.207011	1.17705	0.942103	1.10745	179.465	190.743	211.238
10504775	Col15a1	collagen, type XV, alpha 1		1448755_at	collagen, type XV, alpha 1	Col15a1	0.004149	2.81744	0.710204	1.05963	0.001915	2.98544	79.129	222.941	236.235	0.00131766	1.39996	5.07708e-05	1.57825	204.61	129.643	146.154	0.00807093	1.52728	0.658776	1.17826	158.205	205.068	241.623
10536220	Col1a2	collagen, type I, alpha 2		1423110_at	collagen, type I, alpha 2	Col1a2	0.01805	2.19531	0.555033	1.11759	0.006187	2.45345	1264.85	2776.73	3103.24	1.23873e-05	5.536	2.25128e-06	5.93548	936	157.696	169.075	0.0322218	1.78657	0.673332	1.38984	565.493	726.914	1010.29
10496036	Col25a1	collagen, type XXV, alpha 1		1438540_at	collagen, type XXV, alpha 1	Col25a1	0.184055	1.51459	0.031598	2.31352	0.004186	3.50402	44.1797	66.914	154.807	0.0447673	1.17533	0.0145948	1.20108	132.769	110.541	112.963	0.109691	1.29106	1	1.10657	120.533	140.628	155.615
10346015	Col3a1	collagen, type III, alpha 1		1427884_at	collagen, type III, alpha 1	Col3a1	0.006595	2.29743	0.441046	1.14892	0.00201	2.63957	605.045	1390.05	1597.06	2.52987e-06	4.12305	1.68544e-07	4.91044	653.821	133.149	158.577	0.102149	1.59531	0.955663	1.28601	476.302	590.856	759.849
10576973	Col4a1	collagen, type IV, alpha 1		1452035_at	collagen, type IV, alpha 1	Col4a1	0.007208	2.20036	0.16157	1.3043	0.001172	2.86992	2139.59	4707.85	6140.45	0.00024702	2.09066	6.50705e-07	3.68902	580.511	157.362	277.669	0.0141445	2.34812	0.976404	1.31664	293.833	524.028	689.954
10570068	Col4a2	collagen, type IV, alpha 2		1424051_at	collagen, type IV, alpha 2	Col4a2	0.048114	1.85424	0.230554	1.304	0.006997	2.41793	1173.89	2176.67	2838.38	0.000311477	1.49492	1.07282e-07	2.47534	326.444	131.878	218.369	0.0356224	1.89374	1	1.08242	214.809	375.816	406.792
10356088	Col4a4	collagen, type IV, alpha 4		1440250_at	collagen, type IV, alpha 4	Col4a4	0.002583	2.95185	0.008032	2.21474	0.00012	6.53758	20.9808	61.9323	137.164	0.143152	1.13115	0.126664	1.1198	100.189	89.4703	88.5728	0.154463	1.21667	1	1.03624	105.314	123.651	128.132
10470462	Col5a1	collagen, type V, alpha 1		1416740_at	collagen, type V, alpha 1	Col5a1	0.01793	1.78848	0.153477	1.27943	0.002293	2.28823	915.265	1636.93	2094.33	0.1172	1.16237	0.0188461	1.23233	199.018	161.497	171.217	0.116417	1.21636	1	1.10438	247.752	272.875	301.357
10354309	Col5a2	collagen, type V, alpha 2		1450625_at	collagen, type V, alpha 2	Col5a2	0.004333	2.31091	0.672224	0.894823	0.005012	2.06786	357.437	826.005	739.129	0.00133159	1.51945	0.00010038	1.68313	138.749	82.4351	91.3153	0.157407	1.40351	1	1.12971	132.675	164.83	186.211
10370210	Col6a1	collagen, type VI, alpha 1		1448590_at	collagen, type VI, alpha 1	Col6a1	0.000508	6.85687	0.016918	2.21251	5.9e-05	15.1709	150.829	1034.22	2288.21	1.6098e-06	2.48122	8.00728e-09	3.85601	666.622	172.879	268.667	0.00554152	2.48688	0.339205	1.4839	317.971	532.889	790.757
10370180	Col6a2	collagen, type VI, alpha 2		1452250_a_at	collagen, type VI, alpha 2	Col6a2	0.000332	5.43396	0.012519	1.94473	3.6e-05	10.5676	272.125	1478.72	2875.71	0.000571889	2.1875	0.00034019	2.11931	363.608	171.569	166.221	0.0120037	1.77814	0.601441	1.31168	278.572	377.639	495.34
10356520	Col6a3	collagen, type VI, alpha 3		1424131_at	collagen, type VI, alpha 3	Col6a3	0.002466	4.28121	0.412401	1.20855	0.000784	5.17404	278.845	1193.8	1442.76	0.000402932	4.48263	0.000159928	4.48386	511.663	114.112	114.143	0.051741	1.76981	0.770303	1.41009	366.726	460.281	649.038
10399751	Colec11	collectin sub-family member 11		1458345_s_at	collectin sub-family member 11	Colec11	0.00055	3.95978	0.000431	4.88186	1.1e-05	19.3311	13.1612	52.1156	254.421	0.0158637	1.57611	0.00498919	1.64674	279.957	170.007	177.626	0.111628	1.73759	0.729218	1.47239	196.809	232.258	341.973
10485117	Creb3l1	cAMP responsive element binding protein 3-like 1		1419295_at	cAMP responsive element binding protein 3-like 1	Creb3l1	0.000862	5.20945	0.315526	1.27749	0.000262	6.65504	84.5394	440.404	562.613	5.66747e-06	7.49191	7.2268e-07	8.3892	737.427	87.902	98.4298	0.065611	2.09786	1	1.25242	439.586	736.325	922.189
10381753	Crhr1	corticotropin releasing hormone receptor 1		1418810_at	corticotropin releasing hormone receptor 1	Crhr1	0.345268	1.12581	0.000683	2.52475	0.000152	2.84238	49.8808	56.1562	141.78	0.0111809	1.33815	0.00599467	1.33932	164.751	123.011	123.118	0.0263444	1.43099	0.252751	1.31871	136.56	148.188	195.417
10541075	Cxcl12	chemokine (C-X-C motif) ligand 12		1448823_at	chemokine (C-X-C motif) ligand 12	Cxcl12	0.02252	1.98183	0.01042	2.17418	0.00047	4.30885	503.535	997.92	2169.65	2.68264e-05	9.71761	5.40585e-06	10.6374	895.545	84.1887	92.157	0.0799502	1.81575	0.331986	1.8255	559.296	556.31	1015.54
10496182	Cxxc4	CXXC finger 4		1456811_at	CXXC finger 4	Cxxc4	0.001775	0.339801	0.042605	1.58148	0.016301	0.537389	73.0317	24.8163	39.2464	0.363585	1.11895	0.48223	1.07841	132.699	123.051	118.593	0.0896073	1.19766	0.768564	1.0946	121.948	133.429	146.051
10393364	Cygb	cytoglobin		1423630_at	cytoglobin	Cygb	0.005678	2.79818	0.061258	1.66052	0.000569	4.64644	86.3224	241.546	401.092	0.01708	1.56245	0.00011649	2.25784	368.838	163.359	236.064	0.0918611	1.45303	0.635542	1.38751	312.226	326.969	453.674
10373073	D10Ertd610e	DNA segment, Chr 10, ERATO Doi 610, expressed		1426855_at	Rho guanine nucleotide exchange factor (GEF) 25	Arhgef25	0.413362	1.14025	0.374117	1.12242	0.09678	1.27984	254.081	289.717	325.184	3.84361e-05	5.41578	6.83475e-05	3.89673	512.969	131.641	94.7176	0.12803	1.83592	1	1.21014	404.735	614.031	743.06
10365974	Dcn	decorin		1449368_at	decorin	Dcn	0.054894	2.41261	0.269346	1.45922	0.008941	3.52053	383.212	924.542	1349.11	0.000160353	14.5678	2.32393e-05	20.0785	1371.33	68.2986	94.1342	0.0340866	2.17589	0.251601	1.97374	685.468	755.675	1491.5
10496373	Ddit4l	DNA-damage-inducible transcript 4-like		1439332_at	DNA-damage-inducible transcript 4-like	Ddit4l	0.003327	5.52519	0.491405	0.72978	0.004955	4.03217	104.402	576.839	420.966	0.932433	1.02385	6.6365e-06	3.3235	527.404	158.689	515.12	0.233898	1.50897	1	0.944856	356.985	570.12	538.681
10578222	Dlc1	deleted in liver cancer 1		1458220_at	deleted in liver cancer 1	Dlc1	0.000484	2.85438	0.052349	0.730012	0.001634	2.08373	29.9699	85.5454	62.4492	5.29993e-06	3.83856	5.69198e-05	2.33107	232.743	99.8437	60.6329	0.0932002	1.49462	0.821228	1.35607	226.983	250.173	339.254
10398319	Dlk1	delta-like 1 homolog (Drosophila)		1449939_s_at	delta-like 1 homolog (Drosophila)	Dlk1	0.117917	1.9985	0.968251	0.90287	0.113024	1.80439	1796.99	3591.28	3242.46	7.34978e-05	2.68068	3.06583e-06	3.50534	666.616	190.171	248.674	0.0695741	1.64816	0.862422	1.32555	344.556	428.413	567.884
10587558	Dopey1	dopey family member 1		1435295_at	dopey family member 1	Dopey1	0.193867	1.15971	0.364976	1.10669	0.040445	1.28344	82.8469	96.0781	106.329	0.416697	1.08385	0.79999	1.02545	166.774	162.635	153.871	0.166478	1.32529	1	1.08563	177.867	217.132	235.725
10579812	Ednra	endothelin receptor type A		1451691_at	endothelin receptor type A	Ednra	0.001937	2.28515	0.016977	1.64391	0.000145	3.75658	219.831	502.346	825.811	0.000210316	18.2496	2.0003e-05	30.5867	1990.42	65.0746	109.066	0.00705678	1.66609	0.373311	1.2475	997.398	1332.07	1661.76
10583920	Eepd1	endonuclease		1417877_at	endonuclease/exonuclease/phosphatase family domain containing 1	Eepd1	0.047393	1.79083	0.188513	1.31345	0.005903	2.35216	90.7589	162.534	213.48	0.00146704	2.10207	1.7707e-06	4.38621	265.119	60.4439	126.123	0.0311713	2.22506	0.93936	1.43277	140.785	218.636	313.255
10427496	Egflam	EGF-like, fibronectin type III and laminin G domains		1434647_at	EGF-like, fibronectin type III and laminin G domains	Egflam	0.079371	1.54994	0.016977	1.89119	0.001437	2.93122	169.283	262.379	496.208	3.7979e-05	4.55088	7.21271e-06	4.96934	419.091	84.3353	92.0901	0.00216599	3.05458	0.16576	1.86031	161.844	265.744	494.367
10374366	Egfr	epidermal growth factor receptor		1435888_at	epidermal growth factor receptor	Egfr	0.009114	2.80735	0.427949	1.21396	0.002581	3.408	46.2832	129.933	157.733	3.93814e-05	4.12646	3.7271e-06	5.11932	416.617	81.3813	100.962	0.000450208	2.2579	0.134507	1.44624	215.894	337.057	487.467
10560190	Ehd2	EH-domain containing 2		1459823_at	EH-domain containing 2	Ehd2	0.006005	1.40753	0.012731	1.32586	0.000256	1.86619	44.4808	62.6081	83.0095	0.00555576	1.69447	0.0686108	1.33609	134.754	100.857	79.5258	0.150265	1.43005	1	1.22968	88.9205	103.409	127.161
10534343	Eln	elastin		1420855_at	elastin	Eln	0.013856	1.92775	0.004074	2.46917	0.000187	4.75996	66.1832	127.585	315.029	0.000151121	1.58274	5.94364e-05	1.57779	233.588	148.048	147.584	0.0151061	1.58942	0.705327	1.22774	206.332	267.114	327.948
10542355	Emp1	epithelial membrane protein 1		1416529_at	epithelial membrane protein 1	Emp1	0.000379	3.69298	0.389296	1.1686	0.000131	4.31564	341.093	1259.65	1472.03	8.43984e-07	7.66578	1.46184e-07	7.67727	682.562	88.9069	89.0401	0.0854696	1.85058	1	1.26546	422.444	617.774	781.766
10502081	Enpep	glutamyl aminopeptidase		1448649_at	glutamyl aminopeptidase	Enpep	0.000296	20.38	0.707008	1.15492	0.000126	23.5373	55.484	1130.77	1305.94	3.40082e-05	12.6632	3.3992e-05	9.14691	977.967	106.918	77.229	0.00475878	4.67546	1	1.16969	224.478	897.28	1049.54
10440258	Epha3	Eph receptor A3		1426057_a_at	Eph receptor A3	Epha3	6.4e-05	0.126015	0.007301	2.06001	0.000236	0.259592	213.785	26.9401	55.4969	4.22333e-05	4.80477	9.4089e-06	5.11289	172.477	33.7339	35.8972	0.062176	2.62037	0.392749	2.48128	72.7472	76.8249	190.624
10360684	Ephx1	epoxide hydrolase 1, microsomal		1422438_at	epoxide hydrolase 1, microsomal	Ephx1	0.004033	1.70348	6e-06	13.3778	2e-06	22.7888	26.781	45.621	610.307	2.70964e-05	8.53078	1.86315e-06	12.2876	556.044	45.2524	65.1809	0.00840318	9.33986	0.139384	6.79962	60.91	83.6651	568.891
10367600	Esr1	estrogen receptor 1 (alpha)		1460591_at	estrogen receptor 1 (alpha)	Esr1	0.069637	1.80005	0.010543	2.31185	0.000902	4.16145	52.9875	95.3803	220.505	0.000277245	1.6554	8.75821e-05	1.67252	165.857	99.1655	100.191	0.027903	1.76444	0.268143	1.5756	127.003	142.224	224.089
10461439	Fads1	fatty acid desaturase 1		1440444_at	fatty acid desaturase 1	Fads1	0.006415	1.87436	0.587564	0.903674	0.009293	1.69381	72.8284	136.506	123.357	0.0581259	1.35638	6.29649e-08	5.6059	761.246	135.794	561.232	0.203854	1.29865	0.134507	1.8385	790.868	558.641	1027.06
10461423	Fads3	fatty acid desaturase 3		1435910_at	fatty acid desaturase 3	Fads3	0.036469	1.37532	0.216005	0.848211	0.219893	1.16656	99.7907	137.244	116.412	0.00176228	1.53259	6.38404e-06	2.14632	188.44	87.7966	122.955	0.23045	1.41583	0.916777	1.31273	177.392	191.325	251.158
10522060	Fam114a1	family with sequence similarity 114, member A1		1448648_at	family with sequence similarity 114, member A1	Fam114a1	0.022701	1.55303	0.324218	1.17254	0.004764	1.821	154.044	239.235	280.514	0.000911145	2.5832	3.97659e-07	8.35163	686.688	82.222	265.829	0.0951767	1.46374	1	1.06253	511.663	704.866	748.942
10350630	Fam129a	family with sequence similarity 129, member A		1422567_at	family with sequence similarity 129, member A	Fam129a	0.723284	0.908537	0.000313	4.41281	0.000158	4.0092	40.1926	36.5165	161.14	0.0141828	2.50819	0.00468481	2.69032	165.621	61.5617	66.032	0.211207	2.06834	0.701846	2.16865	109.093	104.047	225.641
10404152	Fam65b	family with sequence similarity 65, member B		1460555_at	family with sequence similarity 65, member B	Fam65b	0.011242	1.59758	0.684241	1.05413	0.004834	1.68406	79.8781	127.612	134.52	0.297015	1.27691	0.000632041	2.31475	246.062	106.302	192.701	0.0172384	2.90861	1	1.20573	82.1218	198.104	238.86
10558333	Fank1	fibronectin type 3 and ankyrin repeat domains 1		1447495_at	fibronectin type 3 and ankyrin repeat domains 1	Fank1	0.595069	1.06259	0.326845	1.11819	0.13474	1.18817	11.6365	12.3648	13.8262	0.282712	1.1743	0.553784	1.09245	133.318	122.036	113.53	0.0478222	1.42088	0.869266	1.13627	79.5583	99.486	113.043
10591110	Fat3	FAT tumor suppressor homolog 3 (Drosophila)		1457589_at	FAT tumor suppressor homolog 3 (Drosophila)	Fat3	0.139289	0.696424	0.151762	1.38499	0.899676	0.964539	445.654	310.364	429.85	0.000127508	2.4834	2.60892e-05	2.6626	255.395	95.9192	102.841	0.0385375	2.4099	0.641275	1.63598	114.843	169.171	276.76
10402211	Fbln5	fibulin 5		1416164_at	fibulin 5	Fbln5	0.002127	4.27804	0.533397	1.18238	0.000796	5.05826	70.0652	299.742	354.408	6.17808e-05	1.84492	1.57578e-06	2.2761	275.149	120.886	149.139	0.0918611	1.39688	0.190145	1.52201	223.592	205.21	312.33
10487040	Fbn1	fibrillin 1		1425896_a_at	fibrillin 1	Fbn1	0.0081	2.11668	0.035624	1.65729	0.000539	3.50795	290.63	615.169	1019.52	0.000592237	4.01049	2.85121e-07	21.4405	1469.85	68.5546	366.5	0.0547845	2.06011	0.931581	1.45235	903.291	1281.28	1860.88
10428796	Fbxo32	F-box protein 32		1417522_at	F-box protein 32	Fbxo32	0.669483	1.05445	0.004447	1.5893	0.001723	1.67585	39.5708	41.7256	66.3145	0.00590947	1.57829	0.948099	0.992966	159.325	160.454	100.948	0.0335887	1.50675	1	1.07522	126.221	176.879	190.183
10354247	Fhl2	four and a half LIM domains 2		1419184_a_at	four and a half LIM domains 2	Fhl2	0.333227	1.26534	0.046594	1.53726	0.009874	1.94516	151.805	192.085	295.286	0.0117086	1.44824	0.14112	1.20194	157.41	130.963	108.691	0.0592259	1.32484	0.96465	1.04585	124.242	157.385	164.601
10529206	Fndc4	fibronectin type III domain containing 4		1431226_a_at	fibronectin type III domain containing 4	Fndc4	0.013856	0.712619	0.005771	1.52504	0.442057	1.08678	317.572	226.308	345.129	0.000988245	1.46885	0.0839903	1.17258	214.896	183.268	146.302	0.187091	1.36739	0.897005	1.27906	188.142	201.135	257.263
10488673	Foxs1	forkhead box S1		1437820_at	forkhead box S1	Foxs1	0.001814	2.93056	0.04266	1.60153	0.000207	4.6934	36.8991	108.135	173.182	0.0191722	1.34648	0.000326727	1.62898	201.111	123.458	149.361	0.186888	1.53293	1	1.11645	142.981	196.319	219.18
10514088	Frem1	Fras1 related extracellular matrix protein 1		1455280_at	Fras1 related extracellular matrix protein 1	Frem1	0.00017	4.26647	0.962463	0.987934	9.3e-05	4.21499	101.552	433.267	428.04	2.99775e-05	11.2064	8.68201e-06	11.0826	799.281	72.1201	71.3234	0.135513	1.30665	1	1.05958	756.363	932.724	988.299
10435641	Fstl1	follistatin-like 1		1416221_at	follistatin-like 1	Fstl1	0.045925	1.62323	0.589048	0.875533	0.093047	1.42119	2054.67	3335.2	2920.08	0.000101194	2.06258	1.40936e-09	9.73634	833.691	85.6267	404.198	0.117217	1.30007	0.375326	1.33506	864.952	842.279	1124.5
10562211	Fxyd1	FXYD domain-containing ion transport regulator 1		1421374_a_at	FXYD domain-containing ion transport regulator 1	Fxyd1	0.003066	2.03651	0.011167	1.6759	0.000158	3.41298	143.968	293.191	491.358	2.68264e-05	3.98406	2.68133e-06	4.75349	703.766	148.052	176.645	0.0480161	2.36508	0.346009	2.10862	387.269	434.371	915.923
10503334	Gem	GTP binding protein (gene overexpressed in skeletal muscle)		1426063_a_at	GTP binding protein (gene overexpressed in skeletal muscle)	Gem	0.000555	4.23799	0.803458	0.930477	0.0004	3.94335	20.7637	87.9962	81.8784	0.000722842	4.59583	2.39417e-05	7.85616	417.373	53.1269	90.8156	0.0124624	3.15943	1	1.28871	190.138	466.145	600.728
10416340	Gfra2	glial cell line derived neurotrophic factor family receptor alpha 2		1433716_x_at	glial cell line derived neurotrophic factor family receptor alpha 2	Gfra2	0.006723	2.47998	0.0971	1.5617	0.000828	3.87298	54.6416	135.51	211.626	7.52265e-05	4.26211	2.3592e-05	4.35098	426.844	98.103	100.149	0.0160348	2.16845	0.897005	1.32423	227.488	372.515	493.295
10482059	Ggta1	glycoprotein galactosyltransferase alpha 1, 3		1418483_a_at	glycoprotein galactosyltransferase alpha 1, 3	Ggta1	0.042112	1.7091	0.843195	0.945196	0.048829	1.61544	169.876	290.336	274.424	1.04994e-05	2.71552	8.70164e-05	1.94195	116.184	59.8288	42.7852	0.092016	1.55548	0.862422	1.32614	88.4322	103.725	137.554
10373179	Gli1	GLI-Kruppel family member GLI1		1449058_at	GLI-Kruppel family member GLI1	Gli1	0.01463	2.11932	0.375837	1.19715	0.003599	2.53713	135.192	286.515	343	0.000105065	2.96025	3.08346e-05	3.01236	400.653	133.003	135.344	0.0235591	2.41446	1	1.18305	230.29	469.993	556.026
10504450	Glipr2	GLI pathogenesis-related 2		1428492_at	GLI pathogenesis-related 2	Glipr2	0.084652	0.837357	0.004232	1.48908	0.034057	1.24689	269.091	225.325	335.526	0.000116386	2.51615	0.000420605	2.02196	402.473	199.051	159.956	0.19933	1.45258	1	1.05504	331.359	456.214	481.326
10503376	Gm11818	predicted gene 11818		1440215_at	predicted gene 11818	Gm11818	0.070294	1.26587	0.953704	0.991817	0.066931	1.25551	113.955	144.253	143.072	0.00787898	1.86655	0.0169718	1.64682	110.564	67.1377	59.2342	0.189635	1.91073	1	1.12454	76.4782	129.945	146.129
10461856	Gna14	guanine nucleotide binding protein, alpha 14		1449848_at	guanine nucleotide binding protein, alpha 14	Gna14	0.000179	6.96324	0.162371	1.3782	4.9e-05	9.59674	34.5858	240.829	331.911	1.01539e-05	4.67267	3.49523e-06	4.39153	489.298	111.419	104.715	0.0385368	2.48644	1	1.45046	202.321	346.827	503.058
10510700	Gpr153	G protein-coupled receptor 153		1426973_at	G protein-coupled receptor 153	Gpr153	0.933552	1.0059	0.026458	1.71724	0.020778	1.72737	119.317	120.02	206.104	0.00543214	1.50379	0.00484489	1.45458	116.909	80.3734	77.7431	0.0291625	1.53515	0.984683	1.1537	79.5697	105.878	122.151
10376201	Gpx3	glutathione peroxidase 3		1449106_at	glutathione peroxidase 3	Gpx3	0.404489	1.1451	0.712811	1.05448	0.212558	1.20748	556.345	637.069	671.776	0.000292799	3.00395	9.16857e-06	4.35076	391.724	90.0358	130.403	0.162599	1.77182	1	1.12233	285.84	451.252	506.455
10592471	Gramd1b	GRAM domain containing 1B		1435229_at	GRAM domain containing 1B	Gramd1b	0.006107	2.34262	0.001747	3.19287	7.2e-05	7.47967	51.1213	119.758	382.371	0.0766476	1.6808	9.28668e-06	5.43149	879.266	161.883	523.122	0.0155744	4.24412	0.691338	2.00338	209.979	444.835	891.175
10590663	Gria4	glutamate receptor, ionotropic, AMPA4 (alpha 4)		1435722_at	glutamate receptor, ionotropic, AMPA4 (alpha 4)	Gria4	0.00358	1.82481	0.016818	0.666389	0.168929	1.21603	97.7147	178.31	118.824	3.99014e-05	4.17754	6.55732e-06	4.67195	172.087	36.834	41.1933	0.00303651	2.10671	0.546386	1.24938	103.684	174.833	218.433
10464425	Grk5	G protein-coupled receptor kinase 5		1449514_at	G protein-coupled receptor kinase 5	Grk5	0.012734	1.79941	0.057952	1.40938	0.000986	2.53606	209.683	377.305	531.768	2.22605e-05	7.03341	1.03435e-05	6.29353	699.165	111.093	99.4062	0.0739834	1.9838	0.955663	1.33777	408.496	605.764	810.375
10498952	Gucy1a3	guanylate cyclase 1, soluble, alpha 3		1420533_at	guanylate cyclase 1, soluble, alpha 3	Gucy1a3	0.000467	3.56848	0.014121	1.77137	5.1e-05	6.32111	100.125	357.296	632.903	0.00208179	8.45863	0.000139972	15.3319	933.544	60.8891	110.366	0.132874	1.31325	0.847194	1.21232	998.725	1081.87	1311.57
10498935	Gucy1b3	guanylate cyclase 1, soluble, beta 3		1420872_at	guanylate cyclase 1, soluble, beta 3	Gucy1b3	0.001722	2.44651	0.013204	1.68715	0.00012	4.12761	135.584	331.706	559.637	5.34575e-06	5.953	8.60806e-07	6.24322	296.674	47.5193	49.836	0.120235	1.40634	0.228135	1.58602	236.43	209.645	332.502
10477250	Hck	hemopoietic cell kinase		1449455_at	hemopoietic cell kinase	Hck	0.003546	2.47758	0.629911	0.884502	0.004226	2.19142	52.5607	130.223	115.183	0.297676	1.13369	0.0232011	1.26806	121.201	95.5803	106.908	0.202287	1.33798	1	0.969388	105.362	145.424	140.972
10507840	Heyl	hairy		1419303_at	hairy/enhancer-of-split related with YRPW motif-like	Heyl	0.020541	0.531582	0.001661	3.31432	0.021896	1.76184	97.2023	51.671	171.254	0.00133132	3.10202	0.000262753	3.52318	512.714	145.526	165.284	0.0436681	2.92058	0.614773	2.01226	233.488	338.883	681.922
10579894	Hhip	Hedgehog-interacting protein		1437933_at	Hedgehog-interacting protein	Hhip	0.000164	5.69309	0.336754	1.17049	5.7e-05	6.6637	54.5657	310.648	363.61	5.48778e-07	8.87331	5.5193e-08	9.30851	691.851	74.3245	77.9698	0.00063274	10.9371	1	1.17602	38.8857	361.638	425.296
10358537	Hmcn1	hemicentin 1		1438532_at	hemicentin 1	Hmcn1	0.006278	1.88328	0.636467	1.06762	0.00257	2.01063	257.586	485.108	517.909	0.000117042	1.81152	0.000216874	1.63509	294.058	179.842	162.326	0.0606512	1.40759	1	1.07721	235.857	308.194	331.99
10467826	Hpse2	heparanase 2		Not on Affymetrix mouse 430 v2 microarray												0.000266379	2.22465	0.000819959	1.85513	137.093	73.8996	61.6247	0.00648914	2.39449	1	1.19903	105.705	211.095	253.11
10376956	Hs3st3a1	heparan sulfate (glucosamine) 3-O-sulfotransferase 3A1		1435622_at	heparan sulfate (glucosamine) 3-O-sulfotransferase 3A1	Hs3st3a1	0.07598	1.49393	0.173438	1.35674	0.008232	2.02687	58.0099	86.6626	117.578	0.047493	2.82376	2.95571e-05	16.1492	1215.6	75.2729	430.49	0.0748341	2.62662	1	1.24786	540.298	1137.28	1419.16
10604542	Hs6st2	heparan sulfate 6-O-sulfotransferase 2		1450047_at	heparan sulfate 6-O-sulfotransferase 2	Hs6st2	0.004509	2.2862	0.566301	1.12511	0.001712	2.57221	425.704	973.244	1095	0.00289073	2.15085	7.48127e-07	6.62748	549.041	82.843	255.267	0.0160348	1.53078	1	1.09698	433.502	604.933	663.598
10574780	Hsd11b2	hydroxysteroid 11-beta dehydrogenase 2		1416761_at	hydroxysteroid 11-beta dehydrogenase 2	Hsd11b2	0.0015	2.87511	0.452415	0.847302	0.001947	2.43609	360.696	1037.04	878.688	3.50368e-05	2.64712	7.04888e-05	2.18777	285.969	130.713	108.03	0.110117	1.64951	1	0.910897	246.757	446.843	407.028
10509280	Hspg2	perlecan (heparan sulfate proteoglycan 2)		1418669_at	perlecan (heparan sulfate proteoglycan 2)	Hspg2	0.452805	1.07767	0.326876	1.09966	0.093563	1.18506	340.299	366.729	403.275	0.00134764	1.69175	7.56637e-05	1.97447	382.504	193.726	226.1	0.229435	1.17542	1	1.03092	385.805	439.883	453.482
10529485	Htra3	HtrA serine peptidase 3		1419292_at	HtrA serine peptidase 3	Htra3	0.00364	2.48301	0.001308	3.30278	4.7e-05	8.20083	124.479	309.083	1020.83	0.00526993	1.33642	0.000784682	1.40847	168.688	119.767	126.223	0.0323271	1.60526	0.401798	1.4039	133.013	152.091	213.522
10384223	Igfbp3	insulin-like growth factor binding protein 3		1458268_s_at	insulin-like growth factor binding protein 3	Igfbp3	0.8374	1.11172	0.220861	1.31347	0.155997	1.46021	478.149	531.567	698.199	0.000197592	2.3372	6.38842e-08	6.8964	1027.37	148.972	439.572	0.0312351	1.99382	0.365854	1.58802	783.692	983.957	1562.54
10530841	Igfbp7	insulin-like growth factor binding protein 7		1423584_at	insulin-like growth factor binding protein 7	Igfbp7	0.000296	6.07511	0.038622	1.67921	4.8e-05	10.2014	159.975	971.865	1631.97	0.0587277	1.49953	1.97183e-07	8.85792	1368.55	154.5	912.654	0.0182747	4.26793	1	1.07489	372.449	1478.84	1589.59
10365716	Ikbip	IKBKB interacting protein		1429219_at	IKBKB interacting protein	Ikbip	0.60314	0.907435	0.035943	1.71361	0.084039	1.55499	117.421	106.552	182.588	0.267052	1.2069	1.30874e-06	3.44241	386.421	112.253	320.177	0.161921	1.53025	1	1.13414	352.377	475.446	539.224
10599174	Il13ra1	interleukin 13 receptor, alpha 1		1427165_at	interleukin 13 receptor, alpha 1	Il13ra1	0.004871	1.77388	0.000693	2.59811	3.5e-05	4.60874	35.6146	63.1761	164.138	0.00408342	1.88704	0.350134	0.833933	127.317	152.671	67.4692	0.169423	1.4084	1	1.10527	102.171	130.193	143.898
10469289	Il15ra	interleukin 15 receptor, alpha chain		1422397_a_at	interleukin 15 receptor, alpha chain	Il15ra	0.305504	1.12323	0.0258	1.34708	0.00527	1.51308	24.8336	27.8939	37.5753	0.108604	1.17975	0.0293816	1.23086	95.012	77.1913	80.5356	0.0279334	1.30482	0.866788	1.13539	89.651	103.03	116.979
10345777	Il1rl2	interleukin 1 receptor-like 2		1434903_s_at	interleukin 1 receptor-like 2	Il1rl2	0.000752	2.10603	0.545248	0.927416	0.000751	1.95316	22.1164	46.5778	43.197	9.84122e-05	4.22229	3.15508e-05	4.3128	145.544	33.747	34.4704	0.0528372	2.21387	1	1.07809	112.322	230.655	248.666
10347669	Inha	inhibin alpha		1422728_at	inhibin alpha	Inha	0.020973	2.84754	0.008592	4.54499	0.000393	12.942	213.283	607.333	2760.32	0.904338	1.07563	2.49195e-06	8.90464	714.628	80.2535	664.382	0.010222	3.783	0.318025	2.25116	230.167	386.789	870.721
10403743	Inhba	inhibin beta-A		1422053_at	inhibin beta-A	Inhba	0.229412	1.55535	0.028349	2.27253	0.00454	3.53457	122.256	190.15	432.12	1.35063e-06	7.91246	1.76877e-08	16.132	1435.76	89.001	181.456	0.000454754	10.8943	0.139384	2.40058	162.668	738.22	1772.15
10411235	Iqgap2	IQ motif containing GTPase activating protein 2		1459894_at	IQ motif containing GTPase activating protein 2	Iqgap2	0.344488	0.792905	0.046689	1.66711	0.230036	1.32186	153.298	121.551	202.639	0.550499	1.21349	3.10786e-07	11.6731	1388.89	118.982	1144.55	0.00774812	3.27635	0.240786	2.07667	507.941	801.376	1664.19
10594044	Islr	immunoglobulin superfamily containing leucine-rich repeat		1418450_at	immunoglobulin superfamily containing leucine-rich repeat	Islr	0.005099	2.41121	0.037322	1.63883	0.000406	3.95155	439.431	1059.56	1736.43	0.000905336	6.62144	1.54395e-05	16.4173	1375.7	83.7953	207.764	0.0138595	1.67063	0.384602	1.3659	1142.13	1396.93	1908.07
10473125	Itga4	integrin alpha 4		1436037_at	integrin alpha 4	Itga4	0.019989	1.6757	0.006425	1.95551	0.000316	3.27686	167.707	281.026	549.551	1.41368e-05	6.87682	2.96033e-07	13.0143	1003.17	77.0822	145.877	0.000947396	6.58903	0.61395	1.59822	149.277	615.429	983.591
10590031	Itga9	integrin alpha 9		1460285_at	integrin alpha 9	Itga9	0.001492	3.01183	0.11743	1.35399	0.000275	4.078	217.539	655.189	887.122	1.9695e-05	5.25368	2.55697e-08	20.9096	1560.18	74.6153	296.969	0.00903371	2.39618	0.886058	1.30684	771.623	1414.82	1848.95
10403229	Itgb8	integrin beta 8		1436223_at	integrin beta 8	Itgb8	0.008578	0.329665	0.01985	2.2495	0.462667	0.741582	440.631	145.261	326.764	0.497364	1.34221	2.96984e-05	8.33622	1062.66	127.475	791.725	0.00273498	4.05709	0.925544	1.5401	274.744	723.761	1114.66
10469151	Itih5	inter-alpha (globulin) inhibitor H5		1429159_at	inter-alpha (globulin) inhibitor H5	Itih5	0.381587	1.32039	0.002641	3.52856	0.00063	4.65907	133.921	176.828	623.949	0.000111844	5.26588	9.14375e-05	4.50978	189.909	42.1104	36.0641	0.00349675	4.13427	0.284166	2.10218	57.6107	113.3	238.178
10606369	Itm2a	integral membrane protein 2A		1423608_at	integral membrane protein 2A	Itm2a	0.008761	2.11607	0.703277	1.08573	0.003926	2.29747	1701.41	3600.29	3908.94	3.25673e-06	2.49178	7.32091e-12	28.4666	1418.57	49.8327	569.299	0.0322218	1.80515	1	1.14349	972.154	1534.67	1754.88
10567297	Itpripl2	inositol 1,4,5-triphosphate receptor interacting protein-like 2		1435777_at	inositol 1,4,5-triphosphate receptor interacting protein-like 2	Itpripl2	0.028841	1.68532	0.281312	1.26701	0.00526	2.13533	223.219	376.196	476.646	0.313251	1.53628	0.00295604	3.19497	205.71	64.3858	133.901	0.203854	1.4342	1	0.95222	158.519	238.756	227.348
10488060	Jag1	jagged 1		1434070_at	jagged 1	Jag1	0.054408	0.620203	0.061207	1.53856	0.867342	0.95422	577.435	358.127	551	0.000162058	2.69229	1.00921e-06	4.86032	403.862	83.0937	150.007	0.010395	2.95028	0.454412	1.71508	182.6	314.109	538.723
10514576	Kank4	KN motif and ankyrin repeat domains 4		1436425_at	KN motif and ankyrin repeat domains 4	Kank4	0.006317	2.1492	0.215261	1.26777	0.001242	2.72469	164.456	353.449	448.092	0.000397952	2.4596	1.31708e-05	3.35207	246.218	73.4525	100.105	0.00648914	2.89087	0.601429	1.40714	96.1423	197.518	277.935
10495083	Kcnd3	potassium voltage-gated channel, Shal-related family, member 3		1435720_at	potassium voltage-gated channel, Shal-related family, member 3	Kcnd3	0.004342	2.6897	0.167875	1.33097	0.000785	3.57992	65.0691	175.016	232.942	0.000375857	2.0362	1.06512e-05	2.64033	235.251	89.0991	115.534	0.0216091	2.29529	0.863973	1.50874	119.957	182.493	275.335
10582146	Kcng4	potassium voltage-gated channel, subfamily G, member 4		1428536_at	potassium voltage-gated channel, subfamily G, member 4	Kcng4	0.456767	0.913182	0.001445	1.94536	0.00138	1.77647	23.7838	21.7189	42.2511	0.00202046	1.34869	0.0047848	1.26625	81.4744	64.3429	60.4101	0.0648135	1.32682	0.564942	1.22201	85.2306	92.5406	113.086
10472155	Kcnj3	potassium inwardly-rectifying channel, subfamily J, member 3		1421468_at	potassium inwardly-rectifying channel, subfamily J, member 3	Kcnj3	0.499031	1.08528	0.010969	1.44239	0.003497	1.5654	28.21	30.6157	44.1599	0.000602995	1.93422	0.000234497	1.94786	194.627	99.9181	100.623	0.00859642	2.1521	0.240786	1.58387	77.5348	105.351	166.863
10520506	Kcnk3	potassium channel, subfamily K, member 3		1425341_at	potassium channel, subfamily K, member 3	Kcnk3	0.409711	1.22753	0.007071	3.23636	0.001856	3.97272	59.1186	72.5696	234.861	0.33785	1.16606	0.218589	1.18542	211.749	178.627	181.594	0.0604507	1.43707	0.843342	1.20594	129.883	154.777	186.651
10585338	Kdelc2	KDEL (Lys-Asp-Glu-Leu) containing 2		1453071_s_at	KDEL (Lys-Asp-Glu-Leu) containing 2	Kdelc2	0.00155	2.2968	0.617467	0.924171	0.001599	2.12264	141.843	325.786	301.082	0.0340184	1.49727	1.22856e-05	3.00133	190.565	63.4933	127.275	0.199704	1.35947	0.685054	1.36567	191.99	191.119	261.005
10425287	Kdelr3	KDEL (Lys-Asp-Glu-Leu) endoplasmic reticulum protein retention receptor 3		1418538_at	KDEL (Lys-Asp-Glu-Leu) endoplasmic reticulum protein retention receptor 3	Kdelr3	0.006965	2.23243	0.060868	1.55363	0.000658	3.46837	120.605	269.242	418.304	9.84122e-05	2.25688	2.94631e-05	2.28115	90.5136	39.6789	40.1056	0.0705256	1.86853	1	1.25189	59.1781	88.3276	110.576
10368409	Lama2	laminin, alpha 2		1426285_at	laminin, alpha 2	Lama2	0.068583	1.29273	0.000673	2.36874	7.8e-05	3.06215	127.386	164.677	390.076	1.13882e-05	6.0886	3.07809e-06	5.97521	469.484	78.5719	77.1086	0.0189308	3.32651	0.335736	2.54326	150.868	197.331	501.865
10593449	Layn	layilin		1444165_at	layilin	Layn	0.533049	1.06928	0.007496	1.43466	0.002423	1.53405	48.6594	52.0307	74.6462	0.000828612	2.72743	0.0013505	2.3114	254.283	110.013	93.2314	0.1078	1.78835	1	1.1619	188.398	289.975	336.921
10529875	Ldb2	LIM domain binding 2		1421101_a_at	LIM domain binding 2	Ldb2	0.002005	2.72047	0.870263	1.01937	0.00112	2.77316	242.438	659.544	672.318	1.18678e-06	8.80909	1.57428e-08	17.8848	2589.82	144.806	293.994	0.0186389	1.61959	0.186715	1.50015	1871.11	2020.08	3030.44
10438753	Leprel1	leprecan-like 1		1436178_at	leprecan-like 1	Leprel1	0.345253	1.17328	0.340951	1.17777	0.070465	1.38185	160.056	187.79	221.174	3.04959e-05	9.42522	4.44489e-06	11.4195	774.067	67.7846	82.1272	0.0518772	1.69124	0.497791	1.49995	659.342	743.432	1115.11
10547869	Leprel2	leprecan-like 2		1449531_at	leprecan-like 2	Leprel2	0.115746	1.5448	0.782397	0.910393	0.166313	1.40637	150.562	232.588	211.746	0.000427716	2.05293	9.74696e-05	2.15972	283.126	131.094	137.913	0.148873	1.48862	0.869695	1.31049	250.355	284.385	372.683
10407766	Lgals8	lectin, galactose binding, soluble 8		1422661_at	lectin, galactose binding, soluble 8	Lgals8	0.462272	1.12613	0.637206	1.08599	0.213156	1.22297	73.5857	82.8671	89.9931	0.262181	1.32991	0.00044919	2.48851	486.083	195.331	365.5	0.157407	1.57826	0.968921	1.29461	440.652	537.2	695.465
10528880	Lmbr1	limb region 1		1425605_a_at	limb region 1	Lmbr1	0.33466	0.86529	0.040788	1.41765	0.203632	1.22667	113.686	98.3714	139.456	0.429186	1.12424	0.0128428	0.705174	132.321	187.644	117.699	0.175427	1.26439	1	1.03009	120.594	148.023	152.477
10458894	Lox	lysyl oxidase		1448228_at	lysyl oxidase	Lox	0.000484	3.20199	0.007498	1.8706	4.1e-05	5.98966	21.9365	70.2404	131.392	0.000132673	1.88989	1.29575e-05	2.1068	75.0661	35.6304	39.7199	0.119814	1.4612	0.641275	1.34071	105.019	114.457	153.454
10416215	Loxl2	lysyl oxidase-like 2		1431004_at	lysyl oxidase-like 2	Loxl2	0.022138	2.0115	0.824431	1.05011	0.012195	2.1123	349.161	702.338	737.534	5.34575e-06	4.33186	5.45947e-08	7.96912	461.706	57.9369	106.584	0.14447	1.56843	1	1.18038	454.675	604.152	713.128
10395961	Lrfn5	leucine rich repeat and fibronectin type III domain containing 5		1454687_at	leucine rich repeat and fibronectin type III domain containing 5	Lrfn5	0.017543	1.77124	0.382805	1.16753	0.004313	2.06798	48.9864	86.7665	101.303	2.77591e-05	1.90718	3.7782e-06	2.02489	134.233	66.2915	70.3827	0.0273154	1.51034	0.504533	1.29024	142.885	167.259	215.805
10519998	Lrrc17	leucine rich repeat containing 17		1429679_at	leucine rich repeat containing 17	Lrrc17	0.001068	3.69262	0.099618	1.42858	0.000197	5.27519	47.6587	175.986	251.409	1.21229e-05	6.12523	1.20864e-06	7.5498	591.307	78.3209	96.5363	0.0597916	2.23566	0.931581	1.43256	322.286	502.961	720.521
10555174	Lrrc32	leucine rich repeat containing 32		Not on Affymetrix mouse 430 v2 microarray												0.00798577	1.3099	0.00448683	1.29915	114.108	87.8333	87.112	0.0585397	1.41665	1	1.12289	98.0629	123.717	138.921
10426315	Lrrk2	leucine-rich repeat kinase 2		1431394_a_at	leucine-rich repeat kinase 2	Lrrk2	0.164799	1.19542	0.085019	1.23655	0.008891	1.4782	44.6327	53.355	65.9762	0.171521	1.15754	4.17535e-05	1.71828	85.488	49.752	73.8533	0.157407	1.44483	1	1.12027	83.6052	107.827	120.796
10559207	Lsp1	lymphocyte specific 1		1417756_a_at	lymphocyte specific 1	Lsp1	0.010412	1.65332	0.022967	1.50262	0.000493	2.48431	363.538	601.042	903.141	1.02714e-05	9.61917	1.14558e-06	11.6491	1386.24	119	144.112	0.147811	1.54543	0.709425	1.41691	1032.46	1126.11	1595.59
10364194	Lss	lanosterol synthase		1420013_s_at	lanosterol synthase	Lss	0.002262	0.59713	0.000676	2.0952	0.054748	1.25111	387.492	231.383	484.794	0.0125482	1.77807	0.00556451	1.81571	257.057	141.573	144.57	0.212522	1.8099	0.504248	1.97205	171.113	157.044	309.698
10561212	Ltbp4	latent transforming growth factor beta binding protein 4		1436665_a_at	latent transforming growth factor beta binding protein 4	Ltbp4	0.001823	3.99578	0.014507	2.21017	0.000132	8.83136	148.195	592.152	1308.76	1.77849e-05	4.0206	6.4849e-07	5.7059	707.475	123.99	175.963	0.00111652	3.48841	0.152851	1.73729	200.043	401.677	697.831
10487441	Mal	myelin and lymphocyte protein, T-cell differentiation protein		1432558_a_at	myelin and lymphocyte protein, T-cell differentiation protein	Mal	0.522905	0.883592	0.007517	1.82888	0.013008	1.61598	82.1095	72.5513	132.687	0.164155	1.35314	0.0785888	1.41139	207.119	146.748	153.065	0.175427	1.29945	1	1.0048	104.931	135.701	136.352
10398326	Meg3	maternally expressed 3		1436713_s_at	maternally expressed 3	Meg3	0.038061	2.17878	0.982533	0.944483	0.029899	2.05782	433.891	945.353	892.87	0.0230656	1.44082	4.22559e-09	9.69629	1472.56	151.868	1022.03	0.0890551	1.63411	0.93936	1.21761	1045.3	1402.86	1708.13
10548879	Mgp	matrix Gla protein		1448416_at	matrix Gla protein	Mgp	0.008163	3.58585	0.181424	1.43797	0.001374	5.15635	85.7267	307.403	442.037	0.00188501	8.10533	0.000599288	9.03843	588.205	65.0782	72.5702	0.0187486	2.81755	0.134507	3.3095	316.431	269.394	891.56
10492355	Mme	membrane metallo endopeptidase		1422975_at	membrane metallo endopeptidase	Mme	0.001431	3.49917	0.184402	0.723738	0.00343	2.53249	50.9838	178.401	129.116	0.117789	1.47579	7.46791e-09	30.1942	1831.75	60.6657	1241.2	0.156575	1.22789	1	0.949581	1713.79	2216.08	2104.35
10437885	Myh11	myosin, heavy polypeptide 11, smooth muscle		1448962_at	myosin, heavy polypeptide 11, smooth muscle	Myh11	0.05098	1.75558	0.038784	1.92636	0.001964	3.38187	44.4321	78.0041	150.264	1.08808e-05	1.99587	2.64546e-06	1.99618	252.618	126.551	126.57	0.111062	1.26476	0.186715	1.30244	239.55	232.621	302.974
10377148	Myh8	myosin, heavy polypeptide 8, skeletal muscle, perinatal		1426650_at	myosin, heavy polypeptide 8, skeletal muscle, perinatal	Myh8	0.193441	1.33414	0.116459	1.44418	0.013495	1.92674	13.7897	18.3973	26.569	0.000480697	1.30426	0.000137799	1.32049	107.854	81.677	82.6932	0.225338	1.39495	1	1.12518	118.378	146.76	165.131
10435345	Mylk	myosin, light polypeptide kinase		1425506_at	myosin, light polypeptide kinase	Mylk	0.000208	4.94798	0.029027	1.61154	3.5e-05	7.97385	105.573	522.375	841.827	0.000900896	1.86709	2.79394e-05	2.35295	308.084	130.935	165.008	0.0118497	1.95943	0.454412	1.30835	271.269	406.261	531.533
10428222	Ncald	neurocalcin delta		1417569_at	neurocalcin delta	Ncald	0.4186	0.895416	0.119221	1.22303	0.455308	1.09512	206.636	185.026	226.291	0.0024618	1.29274	0.00170812	1.27535	181.563	142.363	140.449	0.109691	1.23513	1	1.10544	153.715	171.75	189.858
10357345	Nckap5	NCK-associated protein 5		1444086_at	NCK-associated protein 5	Nckap5	0.000383	0.18359	0.000508	5.40076	0.871223	0.991523	125.405	23.0231	124.342	0.0488162	1.98276	0.121314	1.63992	169.958	103.638	85.7175	0.1088	2.15099	0.651848	1.7766	95.0182	115.042	204.383
10443007	Neurl1B	neuralized homolog 1B (Drosophila)		1435564_at	neuralized homolog 1B (Drosophila)	Neurl1B	0.053501	1.37659	0.043451	1.36758	0.002209	1.88259	42.515	58.5258	80.0386	0.000775124	1.84187	0.00200169	1.62069	127.587	78.7239	69.2706	0.201428	1.32281	1	1.17486	149.065	167.837	197.185
10502830	Nexn	nexilin		1435649_at	nexilin	Nexn	0.353639	1.13669	0.3658	1.10902	0.078513	1.26061	28.7592	32.6902	36.254	0.000556034	2.68165	3.6151e-05	3.41433	358.344	104.953	133.628	0.15538	1.75843	1	1.16902	313.789	471.995	551.774
10580191	Nfix	nuclear factor I		1423493_a_at	nuclear factor I/X	Nfix	0.022152	2.1697	0.008492	2.35548	0.000401	5.11067	28.6849	62.2375	146.599	0.000140369	2.37209	0.000104266	2.21601	388.216	175.187	163.66	0.0159392	2.32505	0.228135	1.76215	184.289	243.157	428.48
10450379	Ng23	Ng23 protein		1422952_at	Ng23 protein	Ng23	0.461322	1.13012	0.022244	1.56533	0.006625	1.76901	61.6568	69.6796	109.072	0.00518688	1.52551	0.00341059	1.51406	181.417	119.821	118.922	0.00726523	1.76085	0.417348	1.3293	120.593	159.742	212.346
10538247	Npy	neuropeptide Y		1419127_at	neuropeptide Y	Npy	0.706795	0.925813	0.030342	1.71193	0.053858	1.58492	77.2895	71.5556	122.498	0.0443577	1.90752	0.0243108	1.94844	334.659	171.757	175.441	0.19936	1.85372	0.544655	1.95231	188.514	178.994	349.452
10408689	Nrn1	neuritin 1		1428393_at	neuritin 1	Nrn1	0.002155	0.277467	0.000676	6.07469	0.060394	1.68552	302.41	83.9087	509.72	0.00665807	3.91938	0.000269115	6.8017	422.92	62.1786	107.905	0.0392202	3.60995	0.61195	2.45438	152.962	224.979	552.185
10397575	Nrxn3	neurexin III		1433788_at	neurexin III	Nrxn3	0.027681	0.480226	0.076692	1.60196	0.432779	0.769303	43.8646	21.0649	33.7452	2.29233e-05	2.01524	8.13417e-06	1.98101	161.1	81.3222	79.941	0.0102472	1.78497	0.365854	1.38934	89.9068	115.509	160.481
10448483	Ntn3	netrin 3		1422056_at	netrin 3	Ntn3	0.856964	0.982665	0.163167	1.24001	0.233635	1.21851	42.2301	41.4981	51.458	0.161088	1.14935	0.191268	1.11927	140.234	125.29	122.012	0.192822	1.19898	1	1.12301	157.475	168.128	188.81
10372139	Nts	neurotensin		1422860_at	neurotensin	Nts	0.085401	1.5793	0.005034	2.78638	0.000541	4.40053	32.7309	51.6919	144.033	0.00104035	6.22053	0.000330472	6.71165	246.368	36.7075	39.6057	0.0146651	8.14651	0.584702	3.06534	30.203	80.2681	246.049
10371379	Nuak1	NUAK family, SNF1-like kinase, 1		1438684_at	NUAK family, SNF1-like kinase, 1	Nuak1	0.021021	1.37287	0.334323	0.900487	0.07325	1.23625	322.669	442.984	398.901	0.00235794	2.513	3.51632e-05	4.03871	340.233	84.2429	135.389	0.0137551	2.06097	0.95627	1.22555	200.83	337.73	413.905
10524621	Oasl2	2'-5' oligoadenylate synthetase-like 2		1453196_a_at	2'-5' oligoadenylate synthetase-like 2	Oasl2	0.1883	1.27719	0.000855	3.26919	0.000147	4.17539	18.6995	23.8829	78.0778	0.121482	1.23165	0.690938	1.05692	128.114	121.215	104.019	0.164657	1.41072	0.564942	1.40955	105.473	105.56	148.792
10351491	Olfml2b	olfactomedin-like 2B		1423915_at	olfactomedin-like 2B	Olfml2b	0.010227	1.70406	0.021725	1.52546	0.000473	2.59947	167.885	286.086	436.412	0.071015	1.38714	2.50147e-05	2.72661	241.427	88.5446	174.047	0.0216091	1.80493	0.950122	1.23711	164.438	239.913	296.799
10423654	Osr2	odd-skipped related 2 (Drosophila)		1426155_a_at	odd-skipped related 2 (Drosophila)	Osr2	0.005552	2.08824	0.013518	1.84695	0.000252	3.85689	85.0458	177.596	328.012	1.39841e-06	4.36717	1.12536e-07	5.00873	532.392	106.293	121.908	0.0387951	2.33102	0.834924	1.49224	252.095	393.798	587.64
10455108	Pcdhb16	protocadherin beta 16		1441358_at	protocadherin beta 16	Pcdhb16	0.269227	1.21186	0.178014	1.24877	0.027937	1.51333	28.3417	34.3462	42.8903	6.38996e-06	2.47463	2.09794e-07	3.10905	112.882	36.3074	45.6156	0.118714	1.47364	0.585864	1.45197	82.0448	83.2694	120.905
10455128	Pcdhb20	protocadherin beta 20		1449583_at	protocadherin beta 20	Pcdhb20	0.100991	1.34423	0.086558	1.34798	0.006014	1.81199	27.1961	36.5577	49.2789	0.000222595	2.59651	3.79665e-05	2.89085	85.1199	29.4446	32.7824	0.0464256	1.55912	0.339434	1.4722	94.6922	100.283	147.636
10360053	Pcp4l1	Purkinje cell protein 4-like 1		1452913_at	Purkinje cell protein 4-like 1	Pcp4l1	0.030724	1.7635	0.157894	1.35895	0.003611	2.39651	58.0491	102.37	139.115	0.00311078	1.67999	2.07367e-05	2.42509	222.373	91.6965	132.366	0.146537	1.8706	1	0.981622	118.916	226.608	222.443
10466530	Pcsk5	proprotein convertase subtilisin		1437339_s_at	proprotein convertase subtilisin/kexin type 5	Pcsk5	0.001025	4.53235	0.669029	0.891687	0.000942	4.04143	232.321	1052.96	938.91	0.233679	1.1936	4.74563e-06	2.53038	313.413	123.86	262.578	0.12803	1.2425	1	0.951732	364.97	476.475	453.477
10495794	Pde5a	phosphodiesterase 5A, cGMP-specific		1455970_at	phosphodiesterase 5A, cGMP-specific	Pde5a	0.001668	3.35216	0.508443	1.13916	0.000604	3.81866	59.2771	198.706	226.359	0.13471	1.65142	0.000280357	3.75208	286.026	76.2315	173.2	0.0246512	2.11389	1	1.1284	219.548	411.29	464.101
10522503	Pdgfra	platelet derived growth factor receptor, alpha polypeptide		1421916_at	platelet derived growth factor receptor, alpha polypeptide	Pdgfra	0.002045	2.24758	0.932574	1.02256	0.001239	2.29829	328.419	738.148	754.801	2.69023e-05	21.1509	3.23155e-06	29.0779	3017.74	103.781	142.677	0.00903371	1.72192	0.831384	1.22677	1617.45	2270.29	2785.12
10456046	Pdgfrb	platelet derived growth factor receptor, beta polypeptide		1436970_a_at	platelet derived growth factor receptor, beta polypeptide	Pdgfrb	0.042631	1.89955	0.277609	1.26928	0.007319	2.41105	620.984	1179.59	1497.22	0.000432706	7.52404	0.000176977	7.55421	546.126	72.2943	72.5842	0.183337	1.6221	0.772163	1.60423	502.455	508.051	815.032
10487613	Pdyn	prodynorphin		1416266_at	prodynorphin	Pdyn	0.70384	1.10027	0.036687	1.56905	0.018271	1.72639	35.2379	38.7714	60.8343	0.0175899	1.46213	0.00137904	1.66439	118.488	71.1903	81.0384	0.0322218	1.60292	0.642347	1.31739	121.595	147.949	194.906
10511363	Penk	preproenkephalin		1427038_at	preproenkephalin	Penk	0.296714	1.99783	0.770635	1.04462	0.169194	2.08698	31.306	62.5442	65.335	0.0144324	2.12923	0.644159	1.12069	130.47	116.419	61.2756	0.0866032	2.29871	0.643433	1.76466	65.548	85.385	150.676
10344981	Pi15	peptidase inhibitor 15		1421403_at	peptidase inhibitor 15	Pi15	0.644424	1.07657	0.080155	1.2888	0.03592	1.38749	25.5646	27.5222	35.4707	8.85613e-05	3.5191	2.47006e-05	3.65126	135.717	37.1701	38.566	0.0157061	3.32735	0.201248	2.77402	39.6651	47.5769	131.98
10494509	Pias3	protein inhibitor of activated STAT 3		1421646_a_at	protein inhibitor of activated STAT 3	Pias3	0.508762	0.922165	0.035039	1.33286	0.103203	1.22911	118.084	108.893	145.139	0.0477261	1.33717	0.00075825	1.66154	165.971	99.8899	124.121	0.158628	1.42833	1	1.19121	140.53	168.504	200.723
10447130	Pkdcc	protein kinase domain containing, cytoplasmic		1454838_s_at	protein kinase domain containing, cytoplasmic	Pkdcc	0.060664	1.57068	0.912137	1.01497	0.041559	1.5942	532.95	837.097	849.627	0.00010743	1.95562	0.000125679	1.79286	216.57	120.796	110.742	0.116417	1.63143	0.923816	1.40307	170.17	197.867	277.621
10377859	Pld2	phospholipase D2		1457252_x_at	phospholipase D2	Pld2	0.014541	1.39942	0.523855	1.07024	0.004737	1.49772	80.1036	112.098	119.973	0.280051	1.12141	0.000547427	1.47375	106.224	72.0773	94.7233	0.166824	1.18769	1	1.08815	101.497	110.781	120.547
10390519	Plxdc1	plexin domain containing 1		1424902_at	plexin domain containing 1	Plxdc1	0.00098	8.34797	0.588311	1.2036	0.000402	10.0476	55.8911	466.578	561.572	0.491002	1.15606	2.17103e-06	4.19166	251.742	60.0579	217.759	0.0655638	2.39673	1	1.18429	136.691	276.632	327.613
10376950	Pmp22	peripheral myelin protein 22		1417133_at	peripheral myelin protein 22	Pmp22	0.006142	2.25168	0.36715	1.22385	0.001667	2.75571	494.842	1114.22	1363.64	7.66996e-05	3.18887	5.41955e-06	3.92337	657.75	167.649	206.264	0.113643	1.39759	0.691338	1.30468	486.646	521.3	680.131
10543004	Pon2	paraoxonase 2		1425791_at	paraoxonase 2	Pon2	0.181783	1.18378	0.92631	0.992532	0.195157	1.17494	14.0222	16.5992	16.4752	0.0166842	1.75974	0.173507	1.32931	154.249	116.037	87.6544	0.182802	1.34631	1	1.03118	140.804	183.833	189.566
10542993	Pon3	paraoxonase 3		1419298_at	paraoxonase 3	Pon3	0.001793	2.1172	0.026117	1.4857	0.000164	3.14553	40.5914	85.9402	127.682	0.110296	1.55509	5.63196e-05	3.73847	309.541	82.799	199.05	0.0336382	2.03892	0.412927	1.8135	145.297	163.358	296.249
10506488	Ppap2b	phosphatidic acid phosphatase type 2B		1448908_at	phosphatidic acid phosphatase type 2B	Ppap2b	0.257508	1.21214	0.857511	1.03534	0.174303	1.25498	609.838	739.211	765.334	0.00153361	1.85139	5.3601e-08	6.52867	332.537	50.9349	179.615	0.0428235	1.51105	1	1.17014	257.723	332.808	389.432
10551736	Ppp1r14a	protein phosphatase 1, regulatory (inhibitor) subunit 14A		1418086_at	protein phosphatase 1, regulatory (inhibitor) subunit 14A	Ppp1r14a	0.019978	0.42201	0.076818	1.6742	0.3053	0.706528	780.101	329.21	551.163	1.26612e-05	6.74603	1.70486e-07	13.9454	1962.96	140.761	290.98	0.0337416	3.13793	0.937147	1.7081	568.36	1044.12	1783.47
10465395	Ppp2r5b	protein phosphatase 2, regulatory subunit B (B56), beta isoform		1426811_at	protein phosphatase 2, regulatory subunit B (B56), beta isoform	Ppp2r5b	0.044722	0.60429	0.068652	1.50474	0.710509	0.909297	205.287	124.053	186.667	0.0803874	1.24162	0.000480993	1.59971	131.128	81.9698	105.61	0.0951767	1.42764	0.847648	1.27218	97.9681	109.94	139.863
10423030	Prlr	prolactin receptor		1425853_s_at	prolactin receptor	Prlr	0.006437	2.30126	0.000673	4.35144	3.6e-05	10.0138	15.6261	35.9596	156.476	8.85613e-05	3.81011	2.01e-05	4.11159	174.827	42.5206	45.885	0.00216599	4.24214	0.128987	2.8755	34.229	50.497	145.204
10487937	Prokr2	prokineticin receptor 2		1437695_at	prokineticin receptor 2	Prokr2	1.1e-05	12.994	0.183757	1.22299	5e-06	15.8915	26.743	347.497	424.986	6.43138e-06	9.68043	8.11594e-07	11.0365	861.373	78.0477	88.9809	0.224344	3.30542	1	1.1315	348.442	1017.89	1151.75
10507433	Ptch2	patched homolog 2		1422655_at	patched homolog 2	Ptch2	0.001108	2.24792	0.102013	1.26922	0.000204	2.85312	81.8965	184.097	233.661	3.51241e-05	1.63961	0.0239289	1.18835	135.858	114.325	82.8602	0.0237732	1.45255	0.636735	1.21017	99.1946	119.062	144.085
10542414	Ptpro	protein tyrosine phosphatase, receptor type, O		1417676_a_at	protein tyrosine phosphatase, receptor type, O	Ptpro	0.001254	0.384191	0.129505	1.30677	0.003684	0.502049	167.763	64.453	84.2252	0.000131246	1.99927	0.000256292	1.76084	90.076	51.1553	45.0543	0.102301	1.36448	0.773604	1.29802	121.017	127.213	165.126
10391332	Ptrf	polymerase I and transcript release factor		1424130_a_at	polymerase I and transcript release factor	Ptrf	0.000124	3.08429	0.157206	1.18227	3.6e-05	3.64647	57.7685	178.175	210.651	0.00273776	1.50592	5.0288e-06	2.23779	296.806	132.634	197.093	0.0463328	1.55021	0.509747	1.32239	190.85	223.729	295.857
10544573	Rarres2	retinoic acid receptor responder (tazarotene induced) 2		1437902_s_at	retinoic acid receptor responder (tazarotene induced) 2	Rarres2	0.005273	2.08178	0.060651	1.40937	0.000536	2.934	151.359	315.096	444.087	0.000578451	4.62301	3.9913e-05	6.7305	818.611	121.627	177.073	0.103408	1.39945	0.313545	1.46437	831.332	794.476	1163.4
10357594	Rassf5	Ras association (RalGDS		1422637_at	Ras association (RalGDS/AF-6) domain family member 5	Rassf5	0.000251	4.60881	0.00119	3.04544	1.1e-05	14.0358	16.6207	76.6015	233.285	0.0150412	1.46881	0.892462	1.01483	167.08	164.638	113.752	0.010022	1.69907	0.192014	1.28287	86.2252	114.2	146.503
10467319	Rbp4	retinol binding protein 4, plasma		1426225_at	retinol binding protein 4, plasma	Rbp4	0.813216	1.04228	0.003229	2.3834	0.001439	2.48417	38.9498	40.5965	96.7577	0.00485798	1.98621	0.0436418	1.50067	128.093	85.3575	64.4911	0.131872	2.2736	0.84054	1.96673	60.0598	69.431	136.552
10563077	Rcn3	reticulocalbin 3, EF-hand calcium binding domain		1424382_at	reticulocalbin 3, EF-hand calcium binding domain	Rcn3	0.027666	1.66874	0.585753	1.10559	0.009919	1.84493	770.59	1285.91	1421.69	0.00535306	2.63549	1.61264e-06	10.7185	2034.16	189.781	771.836	0.249913	1.41562	0.895362	1.33288	1834.61	1948.5	2597.11
10349922	Ren1	renin 1 structural		1448975_s_at	renin 1 structural /// renin 2 tandem duplication of Ren1	Ren1	0.069351	7.7034	0.03109	7.00294	0.002052	53.9464	36.9264	284.458	1992.05	4.38688e-05	7.05322	3.82046e-07	18.9942	1139.27	59.9798	161.525	0.00111652	11.6639	0.139384	3.17164	82.6877	304.089	964.46
10607658	Reps2	RALBP1 associated Eps domain containing protein 2		1435389_at	RALBP1 associated Eps domain containing protein 2	Reps2	0.001514	2.64488	0.071078	1.43951	0.000226	3.80732	30.5047	80.6811	116.141	0.00086053	3.10513	0.0257829	1.86512	257.643	138.138	82.9732	0.191472	1.4531	0.931581	1.28544	254.408	287.592	369.682
10548899	Rerg	RAS-like, estrogen-regulated, growth-inhibitor		1451236_at	RAS-like, estrogen-regulated, growth-inhibitor	Rerg	0.000369	8.34151	0.796604	0.897756	0.00025	7.48864	21.1086	176.077	158.074	0.256076	1.16823	4.07172e-05	1.95294	169.125	86.6004	144.771	0.122164	1.95277	1	1.02122	106.113	202.908	207.213
10440344	Robo2	roundabout homolog 2 (Drosophila)		1458229_at	roundabout homolog 2 (Drosophila)	Robo2	5.8e-05	11.2776	0.004546	0.398008	0.000276	4.48858	14.4529	162.994	64.8728	6.69878e-06	9.18207	1.96115e-07	16.6793	1741.57	104.415	189.671	0.00829973	1.93409	1	1.07262	1182.64	2132.47	2287.32
10467979	Scd1	stearoyl-Coenzyme A desaturase 1		1415964_at	stearoyl-Coenzyme A desaturase 1	Scd1	5.8e-05	0.155671	0.002164	2.35137	0.000552	0.36604	457.107	71.1584	167.319	0.00279314	2.43005	0.00510032	2.07991	113.922	54.7727	46.8808	0.00859642	1.51642	0.00924344	2.18732	89.0611	61.7443	135.054
10569129	Sct	secretin		1418805_at	secretin	Sct	0.024435	1.67173	0.005771	2.13995	0.000324	3.57741	109.328	182.766	391.11	0.00568475	2.3129	9.86593e-05	3.57285	534.822	149.69	231.234	0.0346088	3.28257	1	1.2681	155.296	401.997	509.771
10394471	Sdc1	syndecan 1		1448158_at	syndecan 1	Sdc1	0.551274	0.929838	0.049917	1.27944	0.140454	1.18968	302.39	281.174	359.746	0.0165364	1.78234	0.0022847	2.04001	254.459	124.734	142.767	0.234763	1.30898	0.972625	1.10918	234.614	276.875	307.105
10495830	Sec24d	Sec24 related gene family, member D (S. cerevisiae)		1426972_at	Sec24 related gene family, member D (S. cerevisiae)	Sec24d	0.01696	1.90114	0.31045	1.21127	0.003564	2.3028	189.145	359.592	435.563	0.0029579	1.55603	1.4905e-07	3.72271	239.464	64.3252	153.895	0.0319861	1.76689	0.726134	1.36392	153.774	199.207	271.703
10376021	Sept8	septin 8		1426801_at	septin 8	Sept8	0.256702	1.18511	0.867837	1.02601	0.177569	1.21594	249.302	295.45	303.136	0.00802093	1.65535	0.00205416	1.73255	220.977	127.544	133.492	0.135313	1.40761	1	1.13613	179.165	221.976	252.194
10516765	Serinc2	serine incorporator 2		1434382_at	serine incorporator 2	Serinc2	0.014103	0.514406	0.147559	1.33294	0.103737	0.685671	167.696	86.2641	114.985	0.00202046	1.60441	0.00151881	1.5598	237.008	151.948	147.723	0.202287	1.37845	0.93936	1.23923	196.065	218.091	270.264
10408557	Serpinb1a	serine (or cysteine) peptidase inhibitor, clade B, member 1a		1416318_at	serine (or cysteine) peptidase inhibitor, clade B, member 1a	Serpinb1a	0.000371	7.09987	0.089609	1.55072	7.8e-05	11.0099	35.2338	250.155	387.921	0.0578713	1.63487	6.66237e-05	3.52159	137.288	38.9846	83.9748	0.0480161	2.63078	1	1.0733	76.2885	186.991	200.698
10372988	Slc16a7	solute carrier family 16 (monocarboxylic acid transporters), member 7		1448502_at	solute carrier family 16 (monocarboxylic acid transporters), member 7	Slc16a7	0.704236	0.954573	0.025548	1.42447	0.044235	1.35976	23.7024	22.6256	32.2295	0.0198045	1.76353	0.000155514	2.82315	131.765	46.673	74.7166	0.021593	2.29454	0.472413	1.72771	59.2333	78.6666	135.913
10451123	Slc29a1	solute carrier family 29 (nucleoside transporters), member 1		1451782_a_at	solute carrier family 29 (nucleoside transporters), member 1	Slc29a1	0.000385	3.18681	0.730357	0.931738	0.000277	2.96928	179.259	571.266	532.27	0.145199	1.20237	0.181612	1.16813	175.377	150.135	145.86	0.166478	1.40007	1	0.991067	129.665	183.177	181.541
10349744	Slc45a3	solute carrier family 45, member 3		1426664_x_at	solute carrier family 45, member 3	Slc45a3	0.005527	0.555367	0.000431	3.18155	0.004813	1.76693	137.93	76.6021	243.713	0.00167489	1.53387	0.000602154	1.55385	272.437	175.331	177.614	0.0599334	1.57964	0.472413	1.45712	157.215	170.434	248.343
10507500	Slc6a9	solute carrier family 6 (neurotransmitter transporter, glycine), member 9		1417636_at	solute carrier family 6 (neurotransmitter transporter, glycine), member 9	Slc6a9	0.0058	1.51313	0.026353	1.31963	0.000369	1.99678	220.305	333.351	439.901	0.566632	1.10284	3.67227e-06	2.64304	342.591	129.62	310.646	0.184945	1.35963	1	1.22075	247.76	275.945	336.861
10419854	Slc7a8	solute carrier family 7 (cationic amino acid transporter, y+ system), member 8		1417929_at	solute carrier family 7 (cationic amino acid transporter, y+ system), member 8	Slc7a8	0.695604	1.17704	0.112691	1.43821	0.056819	1.69282	48.8252	57.469	82.6524	0.0111675	2.10815	0.00322651	2.27848	108.147	47.4644	51.2993	0.233134	1.98657	0.824544	1.88472	79.3778	83.6672	157.69
10441902	Smoc2	SPARC related modular calcium binding 2		1415935_at	SPARC related modular calcium binding 2	Smoc2	0.00126	3.53793	0.980518	0.989575	0.000821	3.50105	175.502	620.912	614.439	0.000547259	2.35026	1.83165e-05	3.15563	424.18	134.42	180.482	0.0827527	2.70386	1	1.2551	136.796	294.699	369.877
10529515	Sorcs2	sortilin-related VPS10 domain containing receptor 2		1419358_at	sortilin-related VPS10 domain containing receptor 2	Sorcs2	0.006558	2.68354	0.225651	1.31425	0.001316	3.52684	167.691	450.005	591.418	0.00132363	1.76475	3.10233e-05	2.26124	323.103	142.887	183.087	0.0144386	2.08999	0.897005	1.23108	165.886	281.621	346.699
10395389	Sostdc1	sclerostin domain containing 1		1460250_at	sclerostin domain containing 1	Sostdc1	0.503329	1.12047	0.000371	4.41701	9.9e-05	4.94913	54.7971	61.3986	271.198	1.84811e-05	3.87421	1.46882e-06	4.7095	466.496	99.0543	120.411	0.00653529	4.26251	0.279134	2.32648	94.0991	172.405	401.098
10346348	Spats2l	spermatogenesis associated, serine-rich 2-like		1455566_s_at	spermatogenesis associated, serine-rich 2-like	Spats2l	0.002799	1.72053	0.001993	1.87783	5.6e-05	3.23086	31.3471	53.9336	101.278	0.0210213	1.72883	4.02715e-05	3.26315	579.385	177.554	335.132	0.00648914	2.97437	0.61395	1.47263	245.564	495.984	730.399
10519805	Speer4d	spermatogenesis associated glutamate (E)-rich protein 4d		Not on Affymetrix mouse 430 v2 microarray												0.00241987	7.06256	1.43863e-05	27.7084	795.431	28.7072	112.626	0.00648914	5.62304	0.866788	1.67434	160.253	538.188	901.108
10603583	Srpx	sushi-repeat-containing protein		1451939_a_at	sushi-repeat-containing protein	Srpx	0.225898	1.23792	0.5473	1.11202	0.076827	1.3766	48.9955	60.6526	67.4469	0.00364692	1.90695	0.00212436	1.88031	61.1945	32.5449	32.0903	0.226708	1.31738	0.680174	1.47456	100.476	89.7657	132.365
10601659	Srpx2	sushi-repeat-containing protein, X-linked 2		1427919_at	sushi-repeat-containing protein, X-linked 2	Srpx2	0.001576	2.04398	0.000278	3.07917	1.3e-05	6.29377	32.6017	66.6372	205.187	0.000245112	1.78534	0.0012167	1.52168	98.0736	64.4508	54.9326	0.0111158	1.85694	0.530339	1.34714	75.1292	103.56	139.51
10476886	Sstr4	somatostatin receptor 4		1457440_at	somatostatin receptor 4	Sstr4	0.00047	2.34911	0.000676	2.34169	1.2e-05	5.50089	34.3378	80.6633	188.888	0.000432186	2.98514	0.000256292	2.84942	307.473	107.907	103.001	0.0454077	2.24708	0.843342	1.75794	171.647	219.406	385.704
10416181	Stc1	stanniocalcin 1		1450448_at	stanniocalcin 1	Stc1	0.000472	4.20504	0.184602	1.29095	0.000123	5.42852	123.62	519.827	671.073	2.76531e-06	9.00153	4.41763e-07	9.42681	616.953	65.4466	68.5387	0.0334651	4.30155	1	1.46913	149.685	438.269	643.876
10578574	Stox2	storkhead box 2		1441953_at	storkhead box 2	Stox2	0.033505	1.43195	0.885265	0.975924	0.034747	1.39747	127.303	182.292	177.903	0.000405928	4.08158	1.51064e-05	6.40569	399.964	62.4389	97.9923	0.00930419	3.05146	1	1.19833	149.42	380.488	455.951
10373515	Suox	sulfite oxidase		1451339_at	sulfite oxidase	Suox	0.006768	0.556757	0.121386	1.27708	0.047279	0.711026	117.391	65.3582	83.4679	0.000172692	2.11958	2.73416e-05	2.30558	153.405	66.5362	72.3753	0.20359	1.31936	1	1.14472	163.58	188.536	215.821
10474048	Syt13	synaptotagmin XIII		1434470_at	synaptotagmin XIII	Syt13	0.000467	0.286375	0.001961	2.57398	0.113424	0.737125	186.211	53.3262	137.261	0.000432707	1.45883	0.0316248	1.19014	177.143	148.843	121.429	0.0216091	1.32066	0.701279	1.20401	176.157	193.223	232.644
10496192	Tacr3	tachykinin receptor 3		1440803_x_at	tachykinin receptor 3	Tacr3	0.000239	5.18756	0.029824	1.61647	3.8e-05	8.38555	28.6442	148.594	240.198	0.00027904	2.39019	7.34054e-05	2.49631	129.368	51.8237	54.1247	0.0635006	2.59445	1	1.52038	53.8271	91.853	139.652
10595680	Tbc1d2b	TBC1 domain family, member 2B		1428508_at	TBC1 domain family, member 2B	Tbc1d2b	0.055336	1.46491	0.123752	1.304	0.004838	1.91024	219.3	321.255	418.917	0.0768454	1.39656	0.000314601	2.10107	250.585	119.265	179.43	0.107744	1.52655	0.976404	1.21262	197.097	248.122	300.878
10379936	Tbx2	T-box 2		1422545_at	T-box 2	Tbx2	0.002987	3.59394	0.396027	1.24274	0.000922	4.46634	205.703	739.286	918.741	0.000959981	2.54829	0.000371578	2.57947	416.136	161.326	163.3	0.0533012	1.58497	1	1.05662	267.336	401.015	423.719
10557960	Tgfb1i1	transforming growth factor beta 1 induced transcript 1		1418136_at	transforming growth factor beta 1 induced transcript 1	Tgfb1i1	0.346298	0.884082	0.056749	1.3015	0.280726	1.15063	538.776	476.322	619.934	8.58707e-06	3.46586	5.93534e-07	4.18736	268.428	64.1043	77.4492	0.233982	1.43192	0.955663	1.35682	297.025	313.465	425.317
10360920	Tgfb2	transforming growth factor, beta 2		1423250_a_at	transforming growth factor, beta 2	Tgfb2	0.025137	2.48406	0.83245	0.864371	0.028372	2.14715	212.447	527.731	456.156	8.13605e-08	8.15749	1.9928e-09	9.77376	475.812	48.6826	58.3282	0.101019	1.48153	1	1.0784	476.089	654.059	705.337
10489204	Tgm2	transglutaminase 2, C polypeptide		1455900_x_at	transglutaminase 2, C polypeptide	Tgm2	0.000298	3.31416	0.031166	1.45188	4.6e-05	4.81175	207.66	688.218	999.207	4.32894e-06	2.87868	6.71665e-07	2.97755	279.465	93.8574	97.081	0.0318009	1.75967	0.186715	1.72016	194.615	199.085	342.459
10488378	Thbd	thrombomodulin		1448529_at	thrombomodulin	Thbd	0.005342	3.48349	0.008655	3.08861	0.000186	10.7592	79.4788	276.863	855.124	3.86168e-07	7.22955	1.90115e-08	8.47853	701.042	82.6844	96.969	0.00128475	3.99041	0.190778	1.99628	298.675	597.03	1191.84
10474700	Thbs1	thrombospondin 1		1460302_at	thrombospondin 1	Thbs1	0.00329	0.423116	0.060158	1.49546	0.032387	0.632753	141.9	60.0399	89.7873	7.77353e-05	1.99896	1.42791e-06	2.62676	259.897	98.9422	130.016	0.110082	1.7285	1	1.2503	171.957	237.724	297.228
10465342	Tm7sf2	transmembrane 7 superfamily member 2		1460684_at	transmembrane 7 superfamily member 2	Tm7sf2	0.000373	0.277782	0.000481	3.73148	0.828084	1.03654	431.473	119.855	447.237	0.0219935	1.50892	0.00140923	1.77426	191.869	108.14	127.156	0.0999302	1.48855	0.600692	1.39901	137.749	146.565	205.046
10554667	Tmc3	transmembrane channel-like gene family 3		Not on Affymetrix mouse 430 v2 microarray												2.74215e-05	4.42004	1.14327e-05	4.17584	303.296	72.6312	68.6184	0.00148673	3.24104	0.835621	1.25428	107.645	278.153	348.882
10549420	Tmtc1	transmembrane and tetratricopeptide repeat containing 1		1435261_at	transmembrane and tetratricopeptide repeat containing 1	Tmtc1	0.003248	2.25452	0.030949	1.52791	0.000275	3.44471	70.5318	159.016	242.961	0.000384367	1.69363	0.25609	1.13472	167.314	147.45	98.7905	0.0239103	1.84173	0.91545	1.27472	94.9212	137.142	174.819
10512499	Tpm2	tropomyosin 2, beta		1419738_a_at	tropomyosin 2, beta	Tpm2	0.293365	1.32606	0.143902	1.34107	0.024919	1.77834	625.58	829.557	1112.49	5.99147e-05	3.63721	1.57727e-07	9.52264	738.067	77.5066	202.921	0.166092	1.38246	0.335696	1.50175	629.287	579.303	869.967
10400866	Trim9	tripartite motif-containing 9		1434595_at	tripartite motif-containing 9	Trim9	0.000323	0.363717	0.092136	1.25897	0.00059	0.457908	110.903	40.3373	50.7834	0.00786245	1.54318	0.000721477	1.74586	105.436	60.3923	68.3243	0.131685	1.303	0.255803	1.33475	108.958	106.366	141.972
10569399	Trpm5	transient receptor potential cation channel, subfamily M, member 5		1443413_s_at	transient receptor potential cation channel, subfamily M, member 5	Trpm5	0.004911	1.69996	0.096867	1.24791	0.000649	2.12139	28.01	47.6159	59.4202	0.0016244	1.69768	0.00103389	1.65334	90.1397	54.5199	53.0959	0.0762058	1.49808	0.955388	1.2178	85.9621	105.746	128.778
10478928	Tshz2	teashirt zinc finger family member 2		1459250_at	teashirt zinc finger family member 2	Tshz2	0.013022	1.41603	0.028236	1.31192	0.000643	1.85771	9.31678	13.1928	17.3079	4.69171e-07	7.84634	8.07192e-09	12.4763	1164.38	93.3272	148.398	0.231264	1.43013	1	1.21636	1037.93	1220.33	1484.37
10436487	Vgll3	vestigial like 3 (Drosophila)		1430596_s_at	vestigial like 3 (Drosophila)	Vgll3	0.001173	0.447624	5.7e-05	5.68991	0.000304	2.54694	47.8849	21.4344	121.96	0.00359285	3.02893	0.00129851	3.28832	250.622	76.2158	82.7427	0.0130763	3.36649	1	1.3513	91.7242	228.513	308.789
10399407	Vsnl1	visinin-like 1		1450055_at	visinin-like 1	Vsnl1	0.175857	1.43247	0.017557	2.22462	0.002436	3.1867	37.7936	54.1383	120.437	0.000111264	3.77728	2.93718e-07	10.1502	568.449	56.0039	150.492	0.00726523	5.92895	0.408398	2.37176	138.752	346.853	822.651
10552288	Vstm2b	V-set and transmembrane domain containing 2B		1419118_at	V-set and transmembrane domain containing 2B	Vstm2b	0.397005	0.876421	0.011221	1.68436	0.032674	1.47621	86.0542	75.4197	127.034	0.00564744	1.3997	0.00628755	1.3491	194.146	143.908	138.706	0.0436681	1.48043	0.512397	1.32659	168.814	188.391	249.917
10584435	Vwa5a	von Willebrand factor A domain containing 5A		1426221_at	von Willebrand factor A domain containing 5A	Vwa5a	0.569716	1.14899	0.163459	1.32167	0.061427	1.51859	178.737	205.368	271.429	0.692689	1.06949	1.41124e-06	3.15644	154.283	48.8786	144.258	0.199388	1.29458	1	1.17026	150.909	166.94	195.364
10575917	Wfdc1	WAP four-disulfide core domain 1		1431335_a_at	WAP four-disulfide core domain 1	Wfdc1	0.024504	1.55327	0.000839	2.93452	7.2e-05	4.5581	78.9381	122.612	359.808	0.0917248	1.39379	0.00618777	1.69399	198.55	117.208	142.453	0.028927	1.65668	0.564942	1.3162	129.702	163.253	214.874
10413482	Wnt5a	wingless-related MMTV integration site 5A		1448818_at	wingless-related MMTV integration site 5A	Wnt5a	0.000188	3.71203	0.008624	1.72699	2.1e-05	6.41063	180.296	669.265	1155.81	5.37335e-06	9.2271	9.53092e-07	9.59428	600.43	62.582	65.0724	0.00647936	2.07809	0.454412	1.39693	380.904	566.636	791.552
10482448	Zeb2	zinc finger E-box binding homeobox 2		1458941_at	zinc finger E-box binding homeobox 2	Zeb2	0.002825	1.81681	0.084481	0.789537	0.018385	1.43444	80.6349	146.498	115.666	8.13605e-08	5.61236	3.02735e-11	20.5285	1163.59	56.6818	207.327	0.0364328	1.61359	0.657895	1.30578	720.969	890.926	1163.35
10551822	Zfp382	zinc finger protein 382		Not on Affymetrix mouse 430 v2 microarray												0.0634737	1.4597	0.177476	1.28013	202.45	158.148	138.693	0.168857	1.55841	0.905558	1.33598	133.058	155.211	207.358
10432139	Zfp641	zinc finger protein 641		Not on Affymetrix mouse 430 v2 microarray												0.279376	1.17324	0.0516401	1.28302	182.108	141.937	155.218	0.12803	1.38767	0.799371	1.21287	145.563	166.543	201.994
10373944	Zmat5	zinc finger, matrin type 5		1419366_at	zinc finger, matrin type 5	Zmat5	0.021274	0.740596	0.000229	2.54119	0.000547	1.88199	186.585	138.184	351.152	0.211121	1.14271	0.730255	0.964034	163.515	169.615	143.094	0.025953	1.38056	0.405722	1.24241	106.473	118.313	146.993

## Sheet: Down After Rat DBP500
Probe ID	Gene Symbol	Gene Name	Known Testis Cell Type Expression	230 Probeset ID	230 Gene Symbol	230 Gene Title	DBP500_GD12to19_FoldChange	DBP500_GD12to19_FDR q-value	1 hr_DBP500_GD19_FoldChange	1 hr_DBP500_GD19_FDR q-value	3 hr_DBP500_GD19_FoldChange	3 hr_DBP500_GD19_FDR q-value	6 hr_DBP500_GD19_FoldChange	6 hr_DBP500_GD19_FDR q-value	18 hr_DBP500_GD19_FoldChange	18 hr_DBP500_GD19_FDR q-value	430 Probeset	430 Gene Name	430 Gene Symbol	GD11toGD12; Bhpvalue	FC_GD11to12	GD12toGD14; BHpvalue	FC_GD12to14	GD11toGD14; BHpvalue	FC_GD11to14	GD11_AvgSignal	GD12_AvgSignal	GD14_AvgSignal	Mafb_Sox9_FDR	FC_Mafb/Sox9	Mafb_Oct4_FDR	FC_Mafb/Oct4	Mafb_AvgSig	Oct4_AvgSig	Sox9_AvgSig	FDR_GD13vsGD11	FC_GD13/GD11	FDR_GD13vsGD12	FC_GD13/GD12	GD11_AvgSig	GD12_AvgSig	GD13_AvgSig
10374083	Aebp1	AE binding protein 1	Leydig	1372301_at	Aebp1	AE binding protein 1	-1.54	0.0003	1.15	0.4286	1.04	0.9231	1.06	0.8203	-1.33	0.0567	1450637_a_at	AE binding protein 1	Aebp1	0.006056	2.62357	0.011639	2.17725	0.000244	5.71217	209.268	549.031	1195.38	0.0246439	1.63506	3.40165e-07	6.5144	1018.43	156.335	622.872	0.01669	2.67173	0.373311	1.88516	417.899	592.265	1116.52
10585794	Cyp11a1	cytochrome P450, family 11, subfamily a, polypeptide 1	Leydig	1368468_at	Cyp11a1	cytochrome P450, family 11, subfamily a, polypeptide 1	-3.15	1.28e-09	-1.03	0.9582	-1.19	0.388	-1.72	0.0004	-3.36	1.14e-08	1448804_at	cytochrome P450, family 11, subfamily a, polypeptide 1	Cyp11a1	0.491157	1.84896	0.001742	26.2384	0.000466	48.5137	58.0808	107.389	2817.72	3.77059e-06	8.36841	6.82799e-09	36.2992	1695.29	46.7031	202.582	0.00342696	24.794	0.139384	6.73261	84.0567	309.553	2084.1
10468239	Cyp17a1	cytochrome P450, family 17, subfamily a, polypeptide 1	Leydig	1387123_at	Cyp17a1	cytochrome P450, family 17, subfamily a, polypeptide 1	-5.24	1.59e-10	-1.05	0.9215	-1.25	0.3731	-2.13	0.0001	-3.51	3.98e-07	1417017_at	cytochrome P450, family 17, subfamily a, polypeptide 1	Cyp17a1	0.005526	5.36441	0.000146	41.7818	1.3e-05	224.135	35.0105	187.81	7847.06	1.39841e-06	6.4901	6.70745e-10	36.2174	2277.36	62.8803	350.897	0.00063274	43.7578	0.155559	4.73147	47.8437	442.47	2093.53
10595148	Gsta2	glutathione S-transferase, alpha 2 (Yc2)	Leydig	1368180_s_at	Gsta2	glutathione S-transferase A2	-2.27	0.0069	1.02	0.989	-1.34	0.5542	-1.01	0.9943	-2.83	0.0041	1421040_a_at	glutathione S-transferase, alpha 2 (Yc2)	Gsta2	0.261319	1.45001	0.000112	18.1635	2.7e-05	26.3373	18.9967	27.5454	500.322	0.278919	1.5149	5.61956e-06	11.8599	1004.71	84.7147	663.219	0.00266595	12.4545	0.139384	4.24185	75.1473	220.64	935.922
10500565	Hsd3b1	hydroxy-delta-5-steroid dehydrogenase, 3 beta- and steroid delta-isomerase 1	Leydig	1368578_at	Hsd3b1	hydroxy-delta-5-steroid dehydrogenase, 3 beta- and steroid delta-isomerase 1	-1.64	9.78e-07	1.06	0.755	-1.09	0.5469	-1.15	0.2371	-1.63	1.85e-05	1448453_at	hydroxy-delta-5-steroid dehydrogenase, 3 beta- and steroid delta-isomerase 1	Hsd3b1	0.005608	10.7167	0.00401	9.85854	0.000121	105.651	39.9383	428.009	4219.54	0.0008762	3.62042	2.70933e-06	9.59979	599.144	62.4122	165.49	0.00217797	10.0677	0.284166	2.46657	37.4773	152.969	377.308
10572693	Insl3	insulin-like 3	Leydig	1388241_at	Insl3	insulin-like 3	-1.92	0.0163	-1.01	0.9955	-1.19	0.7447	-1.04	0.9715	-1.72	0.1279	1423021_s_at	insulin-like 3 /// Janus kinase 3	Insl3	0.016606	1.84535	2.3e-05	17.8636	4e-06	32.9646	144.897	267.386	4776.46	0.069724	1.28401	0.015869	1.36881	205.847	150.384	160.315	0.0172986	1.31721	0.37275	1.12447	133.064	155.872	175.273
10453487	Lhcgr	luteinizing hormone	Leydig	1387423_at	Lhcgr	luteinizing hormone/choriogonadotropin receptor	-3.28	1.46e-08	1	1	-1.73	0.0022	-2.26	1.72e-05	-3.61	8.24e-08	1450192_at	luteinizing hormone/choriogonadotropin receptor	Lhcgr	0.876056	0.941713	0.00338	5.28311	0.002353	4.97518	10.0304	9.44573	49.9029	6.11534e-06	4.66356	5.13191e-07	5.58253	243.903	43.6904	52.2997	0.000570682	7.04102	0.00924344	5.16886	41.0203	55.8779	288.825
10571054	Star	steroidogenic acute regulatory protein	Leydig	1387174_a_at	Star	steroidogenic acute regulatory protein	-7.37	6.58e-10	1.04	0.9648	1.11	0.8562	-1.87	0.014	-5.55	2.03e-07	1418729_at	steroidogenic acute regulatory protein	Star	0.322076	1.20923	3.3e-05	10.0364	9e-06	12.1364	63.583	76.8868	771.669	0.00177886	3.50635	7.61472e-06	8.41242	926.113	110.089	264.125	0.010395	6.52316	0.301063	3.22796	155.495	314.23	1014.32
10544837	1200009O22Rik	RIKEN cDNA 1200009O22 gene		1374496_at	Tril	TLR4 interactor with leucine-rich repeats	1.31	0.2499	-1.04	0.9512	-1.51	0.0533	1	0.9957	1.05	0.9444	1452961_at	TLR4 interactor with leucine-rich repeats	TRIL	0.042027	1.74497	0.081005	1.47112	0.002871	2.56706	257.192	448.793	660.229	2.26991e-05	3.02845	6.49449e-06	3.0432	279.428	91.8204	92.2676	0.166824	1.34496	0.877011	1.27685	275.507	290.205	370.547
10447946	4930474M22Rik	RIKEN cDNA 4930474M22 gene		Not on Affymetrix Rat 230 v2 microarray													Not on Affymetrix mouse 430 v2 microarray												0.0149198	1.81013	0.00456311	1.891	196.334	103.826	108.464	0.0813864	1.59701	1	1.20286	125.583	166.733	200.556
10528804	5031410I06Rik	RIKEN cDNA 5031410I06 gene		Not on Affymetrix Rat 230 v2 microarray													Not on Affymetrix mouse 430 v2 microarray												0.129619	2.30314	0.000995491	6.53494	687.745	105.241	298.612	0.0853594	2.67224	0.984683	1.52089	297.338	522.43	794.56
10549108	Abcc9	ATP-binding cassette, sub-family C (CFTR		1398265_at	Abcc9	ATP-binding cassette, sub-family C (CFTR/MRP), member 9	-1.05	0.767	1.03	0.8983	-1.15	0.1906	1.11	0.3788	-1.09	0.5993	1420408_a_at	ATP-binding cassette, sub-family C (CFTR/MRP), member 9	Abcc9	0.065444	1.54225	0.00583	2.25311	0.000535	3.47485	11.0565	17.0519	38.4198	0.000547987	1.76844	0.000223796	1.77262	169.057	95.3715	95.5968	0.0311713	1.88602	0.472413	1.58021	95.7391	114.267	180.566
10593723	Acsbg1	acyl-CoA synthetase bubblegum family member 1		1367923_at	Acsbg1	acyl-CoA synthetase bubblegum family member 1	-1.23	0.0018	1.02	0.9023	-1.14	0.0928	-1.37	3.1e-05	-1.19	0.0415	1422428_at	acyl-CoA synthetase bubblegum family member 1	Acsbg1	0.000455	3.44118	0.000229	4.73276	7e-06	16.2863	59.2941	204.041	965.679	0.66286	1.11404	4.9061e-05	2.80439	394.725	140.753	354.32	0.00331877	2.84887	0.139384	1.90272	145.566	217.951	414.7
10568668	Adam12	a disintegrin and metallopeptidase domain 12 (meltrin alpha)		Not on Affymetrix Rat 230 v2 microarray													1421171_at	a disintegrin and metallopeptidase domain 12 (meltrin alpha)	Adam12	0.002503	2.53058	0.728117	0.911089	0.002423	2.30559	42.5392	107.649	98.0779	0.000206486	1.86957	1.92961e-06	2.61064	247.456	94.7873	132.36	0.166478	2.01832	1	1.38412	155.925	227.37	314.707
10375751	Adamts2	a disintegrin-like and metallopeptidase (reprolysin type) with thrombospondin type 1 motif, 2		Not on Affymetrix Rat 230 v2 microarray													1457058_at	a disintegrin-like and metallopeptidase (reprolysin type) with thrombospondin type 1 motif, 2	Adamts2	0.000263	6.96296	0.155024	1.44147	6.7e-05	10.0369	58.1871	405.154	584.018	0.00149429	2.15033	2.06084e-05	3.2175	428.246	133.099	199.154	0.0187486	2.39121	1	1.21671	179.258	352.297	428.644
10587748	Adamts7	a disintegrin-like and metallopeptidase (reprolysin type) with thrombospondin type 1 motif, 7		1374849_at	Adamts7	ADAM metallopeptidase with thrombospondin type 1 motif, 7	1.11	0.5784	1.01	0.9797	-1.3	0.0512	-1.22	0.1695	1.07	0.8356	1452339_at	a disintegrin-like and metallopeptidase (reprolysin type) with thrombospondin type 1 motif, 7	Adamts7	0.193349	1.28312	0.080648	1.38688	0.009818	1.77952	158.7	203.631	282.411	0.000635875	1.56251	0.00903009	1.31502	232.786	177.022	148.982	0.0585058	1.27926	1	1.07911	185.954	220.443	237.883
10573747	Adcy7	adenylate cyclase 7		Not on Affymetrix Rat 230 v2 microarray													1456307_s_at	adenylate cyclase 7	Adcy7	0.000641	5.38019	0.006103	2.57748	4.5e-05	13.8673	55.8603	300.539	774.632	0.000884443	1.69767	0.0174846	1.35697	185.765	136.896	109.423	0.00725634	1.59227	0.93507	1.10801	168.738	242.486	268.677
10512999	AI427809	expressed sequence AI427809		Not on Affymetrix Rat 230 v2 microarray													Not on Affymetrix mouse 430 v2 microarray												9.84287e-06	2.98211	7.99712e-07	3.41932	438.445	128.226	147.025	0.00342696	4.19638	0.186715	2.36669	98.6229	174.868	413.859
10439895	Alcam	activated leukocyte cell adhesion molecule		1370043_at	Alcam	activated leukocyte cell adhesion molecule	1.24	0.5287	-1.04	0.9617	-1.27	0.5162	-1.83	0.0161	-1.29	0.5429	1426300_at	activated leukocyte cell adhesion molecule	Alcam	0.065191	1.69235	0.445934	1.16747	0.016963	1.97576	437.198	739.891	863.799	0.000940854	6.4288	1.57177e-05	15.7613	1747.4	110.867	271.808	0.0367886	2.15255	1	1.21664	839.116	1484.61	1806.24
10540241	Arl6ip5	ADP-ribosylation factor-like 6 interacting protein 5		1369319_at	Arl6ip5	ADP-ribosylation-like factor 6 interacting protein 5	-1.08	0.7266	-1	0.9961	-1.16	0.3292	-1.28	0.0508	-1.09	0.7237	1417225_at	ADP-ribosylation factor-like 6 interacting protein 5	Arl6ip5	0.002955	0.564815	0.194712	1.17851	0.009329	0.665637	501.648	283.338	333.915	0.182039	1.42472	0.00348902	2.10636	407.423	193.425	285.967	0.19933	1.34014	0.972881	1.13886	303.224	356.817	406.364
10600755	Arx	aristaless related homeobox		1376748_at	Arx	aristaless related homeobox	1.17	0.335	-1.03	0.9475	-1.51	0.0023	-1.23	0.1996	-1.15	0.5414	1420926_at	aristaless related homeobox	Arx	0.001313	1.91421	0.033175	1.32892	0.000149	2.54383	57.5874	110.235	146.493	0.000900249	1.51598	6.81045e-05	1.67527	250.532	149.547	165.261	0.103408	1.28981	1	1.02403	272.796	343.597	351.855
10475414	B2m	beta-2 microglobulin		1367595_s_at	B2m	beta-2 microglobulin	-1.13	0.187	1.01	0.9622	1.09	0.5109	1.27	0.0065	1.07	0.6993	1452428_a_at	beta-2 microglobulin	B2m	0.00187	1.70465	0.383899	1.09631	0.000575	1.86883	959.697	1635.95	1793.51	0.539449	1.11299	3.41714e-09	12.7017	2448.83	192.795	2200.23	0.078747	1.67255	1	1.15482	1539.74	2230.04	2575.29
10472436	B3galt1	UDP-Gal:betaGlcNAc beta 1,3-galactosyltransferase, polypeptide 1		Not on Affymetrix Rat 230 v2 microarray													1460509_at	UDP-Gal:betaGlcNAc beta 1,3-galactosyltransferase, polypeptide 1	B3galt1	0.031908	0.632464	0.067793	1.41666	0.545312	0.895985	82.7615	52.3437	74.1531	8.09153e-05	4.27886	0.000102684	3.4844	185.054	53.1093	43.2485	0.0620639	1.53333	0.302201	1.56317	151.487	148.595	232.279
10369844	Bicc1	bicaudal C homolog 1 (Drosophila)		Not on Affymetrix Rat 230 v2 microarray													1441137_at	bicaudal C homolog 1 (Drosophila)	Bicc1	0.028585	1.97794	0.899821	0.929695	0.028411	1.83888	465.44	920.612	855.889	9.0328e-05	2.61237	8.81818e-06	3.02984	513.519	169.487	196.572	0.11894	1.25858	0.480255	1.12935	461.073	513.835	580.299
10606206	C77370	expressed sequence C77370		Not on Affymetrix Rat 230 v2 microarray													1440910_at	expressed sequence C77370	C77370	0.004425	2.27917	0.003938	2.38312	0.000105	5.43154	49.1978	112.13	267.22	0.240803	1.2931	1.77191e-06	4.56514	149.953	32.8474	115.964	0.0222653	2.41652	0.866139	1.44537	47.9226	80.1218	115.806
10528207	Cd36	CD36 antigen		1386901_at	Cd36	CD36 molecule (thrombospondin receptor)	-1.61	0.0081	-1.06	0.9058	1.01	0.9843	-1.58	0.0194	-1.23	0.5276	1450883_a_at	CD36 antigen	Cd36	0.447904	1.27896	0.121981	1.46211	0.033757	1.86999	29.3977	37.5985	54.9733	3.44638e-05	4.07303	5.04123e-06	4.61181	134.42	29.147	33.0025	0.0515871	2.29386	0.242674	2.43461	71.8299	67.6774	164.768
10465278	Cdc42ep2	CDC42 effector protein (Rho GTPase binding) 2		1389145_at	Cdc42ep2	CDC42 effector protein (Rho GTPase binding) 2	1.01	0.9747	-1.02	0.904	-1.24	0.0036	-1.21	0.0109	-1.19	0.0377	1428750_at	CDC42 effector protein (Rho GTPase binding) 2	Cdc42ep2	0.012975	1.74288	0.112897	1.31439	0.001478	2.29083	122.055	212.726	279.606	0.00367451	1.95692	0.0732788	1.39111	202.602	145.641	103.531	0.103408	1.58297	0.955368	1.27113	139.425	173.63	220.706
10515090	Cdkn2c	cyclin-dependent kinase inhibitor 2C (p18, inhibits CDK4)		1370054_at	Cdkn2c	cyclin-dependent kinase inhibitor 2C (p18, inhibits CDK4)	1.09	0.5806	1.11	0.5378	-1.23	0.0843	-1.26	0.0453	-1.09	0.6977	1416868_at	cyclin-dependent kinase inhibitor 2C (p18, inhibits CDK4)	Cdkn2c	0.271509	0.882532	0.003531	1.65101	0.007969	1.45707	104.66	92.3655	152.496	0.599406	1.08931	0.190133	1.17406	91.7514	78.149	84.2286	0.135573	1.41257	1	1.20099	85.689	100.785	121.042
10381753	Crhr1	corticotropin releasing hormone receptor 1		1387683_at	Crhr1	corticotropin releasing hormone receptor 1	-1.61	0.0744	1.04	0.9647	-1.65	0.0785	-1.54	0.1561	-1.21	0.7299	1418810_at	corticotropin releasing hormone receptor 1	Crhr1	0.345268	1.12581	0.000683	2.52475	0.000152	2.84238	49.8808	56.1562	141.78	0.0111809	1.33815	0.00599467	1.33932	164.751	123.011	123.118	0.0263444	1.43099	0.252751	1.31871	136.56	148.188	195.417
10541075	Cxcl12	chemokine (C-X-C motif) ligand 12		1388583_at	Cxcl12	chemokine (C-X-C motif) ligand 12 (stromal cell-derived factor 1)	-1.18	0.3245	1.02	0.9725	-1.48	0.0043	-2.11	1.4e-06	-1.41	0.0297	1448823_at	chemokine (C-X-C motif) ligand 12	Cxcl12	0.02252	1.98183	0.01042	2.17418	0.00047	4.30885	503.535	997.92	2169.65	2.68264e-05	9.71761	5.40585e-06	10.6374	895.545	84.1887	92.157	0.0799502	1.81575	0.331986	1.8255	559.296	556.31	1015.54
10365974	Dcn	decorin		1370956_at	Dcn	decorin	-1.07	0.7561	1.01	0.9867	-1.13	0.4329	-1.27	0.0427	1.04	0.8974	1449368_at	decorin	Dcn	0.054894	2.41261	0.269346	1.45922	0.008941	3.52053	383.212	924.542	1349.11	0.000160353	14.5678	2.32393e-05	20.0785	1371.33	68.2986	94.1342	0.0340866	2.17589	0.251601	1.97374	685.468	755.675	1491.5
10578222	Dlc1	deleted in liver cancer 1		1389894_at	Dlc1	deleted in liver cancer 1	-1.1	0.443	1.11	0.4254	1.2	0.0754	1.03	0.907	-1.18	0.2005	1458220_at	deleted in liver cancer 1	Dlc1	0.000484	2.85438	0.052349	0.730012	0.001634	2.08373	29.9699	85.5454	62.4492	5.29993e-06	3.83856	5.69198e-05	2.33107	232.743	99.8437	60.6329	0.0932002	1.49462	0.821228	1.35607	226.983	250.173	339.254
10560190	Ehd2	EH-domain containing 2		1388955_at	Ehd2	EH-domain containing 2	-1.03	0.9106	-1.05	0.8412	-1.13	0.3752	-1.29	0.0138	-1.07	0.7715	1459823_at	EH-domain containing 2	Ehd2	0.006005	1.40753	0.012731	1.32586	0.000256	1.86619	44.4808	62.6081	83.0095	0.00555576	1.69447	0.0686108	1.33609	134.754	100.857	79.5258	0.150265	1.43005	1	1.22968	88.9205	103.409	127.161
10440258	Epha3	Eph receptor A3		1369379_at	Epha3	Eph receptor A3	-1	0.9961	-1.18	0.6923	1	0.9977	-1.68	0.0373	-1.08	0.92	1426057_a_at	Eph receptor A3	Epha3	6.4e-05	0.126015	0.007301	2.06001	0.000236	0.259592	213.785	26.9401	55.4969	4.22333e-05	4.80477	9.4089e-06	5.11289	172.477	33.7339	35.8972	0.062176	2.62037	0.392749	2.48128	72.7472	76.8249	190.624
10360684	Ephx1	epoxide hydrolase 1, microsomal		1387669_a_at	Ephx1	epoxide hydrolase 1, microsomal	-1.86	6.23e-05	-1.02	0.9692	-1.26	0.2294	-2.13	1.02e-05	-1.91	0.0003	1422438_at	epoxide hydrolase 1, microsomal	Ephx1	0.004033	1.70348	6e-06	13.3778	2e-06	22.7888	26.781	45.621	610.307	2.70964e-05	8.53078	1.86315e-06	12.2876	556.044	45.2524	65.1809	0.00840318	9.33986	0.139384	6.79962	60.91	83.6651	568.891
10461439	Fads1	fatty acid desaturase 1		1367857_at	Fads1	fatty acid desaturase 1	-1.84	0.0004	-1.11	0.7721	-1.75	0.0019	-2.31	1.51e-05	-2	0.0006	1440444_at	fatty acid desaturase 1	Fads1	0.006415	1.87436	0.587564	0.903674	0.009293	1.69381	72.8284	136.506	123.357	0.0581259	1.35638	6.29649e-08	5.6059	761.246	135.794	561.232	0.203854	1.29865	0.134507	1.8385	790.868	558.641	1027.06
10461423	Fads3	fatty acid desaturase 3		1372476_at	Fads3	fatty acid desaturase 3	-1.05	0.88	-1.21	0.3347	-1.26	0.1863	-1.44	0.0175	1.14	0.631	1435910_at	fatty acid desaturase 3	Fads3	0.036469	1.37532	0.216005	0.848211	0.219893	1.16656	99.7907	137.244	116.412	0.00176228	1.53259	6.38404e-06	2.14632	188.44	87.7966	122.955	0.23045	1.41583	0.916777	1.31273	177.392	191.325	251.158
10558333	Fank1	fibronectin type 3 and ankyrin repeat domains 1		Not on Affymetrix Rat 230 v2 microarray													1447495_at	fibronectin type 3 and ankyrin repeat domains 1	Fank1	0.595069	1.06259	0.326845	1.11819	0.13474	1.18817	11.6365	12.3648	13.8262	0.282712	1.1743	0.553784	1.09245	133.318	122.036	113.53	0.0478222	1.42088	0.869266	1.13627	79.5583	99.486	113.043
10487040	Fbn1	fibrillin 1		1368829_at	Fbn1	fibrillin 1	1.01	0.9813	-1.01	0.9699	-1.17	0.2387	1.04	0.8853	-1.05	0.8497	1425896_a_at	fibrillin 1	Fbn1	0.0081	2.11668	0.035624	1.65729	0.000539	3.50795	290.63	615.169	1019.52	0.000592237	4.01049	2.85121e-07	21.4405	1469.85	68.5546	366.5	0.0547845	2.06011	0.931581	1.45235	903.291	1281.28	1860.88
10514088	Frem1	Fras1 related extracellular matrix protein 1		Not on Affymetrix Rat 230 v2 microarray													1455280_at	Fras1 related extracellular matrix protein 1	Frem1	0.00017	4.26647	0.962463	0.987934	9.3e-05	4.21499	101.552	433.267	428.04	2.99775e-05	11.2064	8.68201e-06	11.0826	799.281	72.1201	71.3234	0.135513	1.30665	1	1.05958	756.363	932.724	988.299
10562211	Fxyd1	FXYD domain-containing ion transport regulator 1		1369960_at	Fxyd1	FXYD domain-containing ion transport regulator 1	1.1	0.6815	-1.08	0.8113	-1.15	0.5235	-1.33	0.0613	1.37	0.0698	1421374_a_at	FXYD domain-containing ion transport regulator 1	Fxyd1	0.003066	2.03651	0.011167	1.6759	0.000158	3.41298	143.968	293.191	491.358	2.68264e-05	3.98406	2.68133e-06	4.75349	703.766	148.052	176.645	0.0480161	2.36508	0.346009	2.10862	387.269	434.371	915.923
10373179	Gli1	GLI-Kruppel family member GLI1		1378720_at	Gli1	GLI-Kruppel family member GLI1	-1.34	0.0322	1.11	0.6372	-1.12	0.6017					1449058_at	GLI-Kruppel family member GLI1	Gli1	0.01463	2.11932	0.375837	1.19715	0.003599	2.53713	135.192	286.515	343	0.000105065	2.96025	3.08346e-05	3.01236	400.653	133.003	135.344	0.0235591	2.41446	1	1.18305	230.29	469.993	556.026
10504450	Glipr2	GLI pathogenesis-related 2		Not on Affymetrix Rat 230 v2 microarray													1428492_at	GLI pathogenesis-related 2	Glipr2	0.084652	0.837357	0.004232	1.48908	0.034057	1.24689	269.091	225.325	335.526	0.000116386	2.51615	0.000420605	2.02196	402.473	199.051	159.956	0.19933	1.45258	1	1.05504	331.359	456.214	481.326
10503376	Gm11818	predicted gene 11818		Not on Affymetrix Rat 230 v2 microarray													1440215_at	predicted gene 11818	Gm11818	0.070294	1.26587	0.953704	0.991817	0.066931	1.25551	113.955	144.253	143.072	0.00787898	1.86655	0.0169718	1.64682	110.564	67.1377	59.2342	0.189635	1.91073	1	1.12454	76.4782	129.945	146.129
10376201	Gpx3	glutathione peroxidase 3		1369926_at	Gpx3	glutathione peroxidase 3	-1.23	0.1029	-1.09	0.6946	-1.09	0.6946	-1.32	0.034	1.27	0.121	1449106_at	glutathione peroxidase 3	Gpx3	0.404489	1.1451	0.712811	1.05448	0.212558	1.20748	556.345	637.069	671.776	0.000292799	3.00395	9.16857e-06	4.35076	391.724	90.0358	130.403	0.162599	1.77182	1	1.12233	285.84	451.252	506.455
10592471	Gramd1b	GRAM domain containing 1B		1374022_at	Gramd1b	GRAM domain containing 1B	-1.46	5.75e-05	-1.01	0.9716	-1.2	0.0817	-1.38	0.0009	-1.32	0.0107	1435229_at	GRAM domain containing 1B	Gramd1b	0.006107	2.34262	0.001747	3.19287	7.2e-05	7.47967	51.1213	119.758	382.371	0.0766476	1.6808	9.28668e-06	5.43149	879.266	161.883	523.122	0.0155744	4.24412	0.691338	2.00338	209.979	444.835	891.175
10590663	Gria4	glutamate receptor, ionotropic, AMPA4 (alpha 4)		1369384_at	Gria4	glutamate receptor, ionotropic, AMPA4	-1	0.9966	-1.13	0.738	1.11	0.7814	-1.32	0.2353	1.07	0.9123	1435722_at	glutamate receptor, ionotropic, AMPA4 (alpha 4)	Gria4	0.00358	1.82481	0.016818	0.666389	0.168929	1.21603	97.7147	178.31	118.824	3.99014e-05	4.17754	6.55732e-06	4.67195	172.087	36.834	41.1933	0.00303651	2.10671	0.546386	1.24938	103.684	174.833	218.433
10498952	Gucy1a3	guanylate cyclase 1, soluble, alpha 3		1368154_at	Gucy1a3	guanylate cyclase 1, soluble, alpha 3	1.08	0.7824	1.05	0.8991	-1.31	0.0727	1.15	0.5118	-1.26	0.2125	1420533_at	guanylate cyclase 1, soluble, alpha 3	Gucy1a3	0.000467	3.56848	0.014121	1.77137	5.1e-05	6.32111	100.125	357.296	632.903	0.00208179	8.45863	0.000139972	15.3319	933.544	60.8891	110.366	0.132874	1.31325	0.847194	1.21232	998.725	1081.87	1311.57
10498935	Gucy1b3	guanylate cyclase 1, soluble, beta 3		1374389_at	Gucy1b3	guanylate cyclase 1, soluble, beta 3	-1.12	0.6078	-1.19	0.3751	1.02	0.9703	1.07	0.8314	-1.32	0.1259	1420872_at	guanylate cyclase 1, soluble, beta 3	Gucy1b3	0.001722	2.44651	0.013204	1.68715	0.00012	4.12761	135.584	331.706	559.637	5.34575e-06	5.953	8.60806e-07	6.24322	296.674	47.5193	49.836	0.120235	1.40634	0.228135	1.58602	236.43	209.645	332.502
10467826	Hpse2	heparanase 2		Not on Affymetrix Rat 230 v2 microarray													Not on Affymetrix mouse 430 v2 microarray												0.000266379	2.22465	0.000819959	1.85513	137.093	73.8996	61.6247	0.00648914	2.39449	1	1.19903	105.705	211.095	253.11
10574780	Hsd11b2	hydroxysteroid 11-beta dehydrogenase 2		1368102_at	Hsd11b2	hydroxysteroid 11-beta dehydrogenase 2	1.02	0.9498	1.03	0.9277	-1.42	0.0052	-2.43	1.5e-08	-1.12	0.6149	1416761_at	hydroxysteroid 11-beta dehydrogenase 2	Hsd11b2	0.0015	2.87511	0.452415	0.847302	0.001947	2.43609	360.696	1037.04	878.688	3.50368e-05	2.64712	7.04888e-05	2.18777	285.969	130.713	108.03	0.110117	1.64951	1	0.910897	246.757	446.843	407.028
10529485	Htra3	HtrA serine peptidase 3		1372565_at	Htra3	HtrA serine peptidase 3	1.12	0.5033	1.04	0.8851	-1.29	0.0451	-1.05	0.8677	1.16	0.442	1419292_at	HtrA serine peptidase 3	Htra3	0.00364	2.48301	0.001308	3.30278	4.7e-05	8.20083	124.479	309.083	1020.83	0.00526993	1.33642	0.000784682	1.40847	168.688	119.767	126.223	0.0323271	1.60526	0.401798	1.4039	133.013	152.091	213.522
10599174	Il13ra1	interleukin 13 receptor, alpha 1		1388711_at	Il13ra1	interleukin 13 receptor, alpha 1	-1.02	0.9713	-1.3	0.1618	1.05	0.9052	1.24	0.2879	1.05	0.9225	1427165_at	interleukin 13 receptor, alpha 1	Il13ra1	0.004871	1.77388	0.000693	2.59811	3.5e-05	4.60874	35.6146	63.1761	164.138	0.00408342	1.88704	0.350134	0.833933	127.317	152.671	67.4692	0.169423	1.4084	1	1.10527	102.171	130.193	143.898
10469289	Il15ra	interleukin 15 receptor, alpha chain		Not on Affymetrix Rat 230 v2 microarray													1422397_a_at	interleukin 15 receptor, alpha chain	Il15ra	0.305504	1.12323	0.0258	1.34708	0.00527	1.51308	24.8336	27.8939	37.5753	0.108604	1.17975	0.0293816	1.23086	95.012	77.1913	80.5356	0.0279334	1.30482	0.866788	1.13539	89.651	103.03	116.979
10347669	Inha	inhibin alpha		1387124_at	Inha	inhibin alpha	-2.81	1.04e-11	1.07	0.7378	-1.02	0.9481	-1.12	0.4198	-1.63	4.25e-05	1422728_at	inhibin alpha	Inha	0.020973	2.84754	0.008592	4.54499	0.000393	12.942	213.283	607.333	2760.32	0.904338	1.07563	2.49195e-06	8.90464	714.628	80.2535	664.382	0.010222	3.783	0.318025	2.25116	230.167	386.789	870.721
10403743	Inhba	inhibin beta-A		1369012_at	Inhba	inhibin beta-A	1.08	0.9129	-1.07	0.9359	-1.18	0.7649	-2.51	0.0011	1.07	0.9422	1422053_at	inhibin beta-A	Inhba	0.229412	1.55535	0.028349	2.27253	0.00454	3.53457	122.256	190.15	432.12	1.35063e-06	7.91246	1.76877e-08	16.132	1435.76	89.001	181.456	0.000454754	10.8943	0.139384	2.40058	162.668	738.22	1772.15
10594044	Islr	immunoglobulin superfamily containing leucine-rich repeat		1389020_at	LOC686539	similar to immunoglobulin superfamily containing leucine-rich repeat	1.04	0.8103	-1.05	0.7774	-1.19	0.0705	-1.38	0.0004	-1.11	0.4888	1418450_at	immunoglobulin superfamily containing leucine-rich repeat	Islr	0.005099	2.41121	0.037322	1.63883	0.000406	3.95155	439.431	1059.56	1736.43	0.000905336	6.62144	1.54395e-05	16.4173	1375.7	83.7953	207.764	0.0138595	1.67063	0.384602	1.3659	1142.13	1396.93	1908.07
10473125	Itga4	integrin alpha 4		Not on Affymetrix Rat 230 v2 microarray													1436037_at	integrin alpha 4	Itga4	0.019989	1.6757	0.006425	1.95551	0.000316	3.27686	167.707	281.026	549.551	1.41368e-05	6.87682	2.96033e-07	13.0143	1003.17	77.0822	145.877	0.000947396	6.58903	0.61395	1.59822	149.277	615.429	983.591
10403229	Itgb8	integrin beta 8		Not on Affymetrix Rat 230 v2 microarray													1436223_at	integrin beta 8	Itgb8	0.008578	0.329665	0.01985	2.2495	0.462667	0.741582	440.631	145.261	326.764	0.497364	1.34221	2.96984e-05	8.33622	1062.66	127.475	791.725	0.00273498	4.05709	0.925544	1.5401	274.744	723.761	1114.66
10469151	Itih5	inter-alpha (globulin) inhibitor H5		Not on Affymetrix Rat 230 v2 microarray													1429159_at	inter-alpha (globulin) inhibitor H5	Itih5	0.381587	1.32039	0.002641	3.52856	0.00063	4.65907	133.921	176.828	623.949	0.000111844	5.26588	9.14375e-05	4.50978	189.909	42.1104	36.0641	0.00349675	4.13427	0.284166	2.10218	57.6107	113.3	238.178
10606369	Itm2a	integral membrane protein 2A		Not on Affymetrix Rat 230 v2 microarray													1423608_at	integral membrane protein 2A	Itm2a	0.008761	2.11607	0.703277	1.08573	0.003926	2.29747	1701.41	3600.29	3908.94	3.25673e-06	2.49178	7.32091e-12	28.4666	1418.57	49.8327	569.299	0.0322218	1.80515	1	1.14349	972.154	1534.67	1754.88
10567297	Itpripl2	inositol 1,4,5-triphosphate receptor interacting protein-like 2		Not on Affymetrix Rat 230 v2 microarray													1435777_at	inositol 1,4,5-triphosphate receptor interacting protein-like 2	Itpripl2	0.028841	1.68532	0.281312	1.26701	0.00526	2.13533	223.219	376.196	476.646	0.313251	1.53628	0.00295604	3.19497	205.71	64.3858	133.901	0.203854	1.4342	1	0.95222	158.519	238.756	227.348
10582146	Kcng4	potassium voltage-gated channel, subfamily G, member 4		Not on Affymetrix Rat 230 v2 microarray													1428536_at	potassium voltage-gated channel, subfamily G, member 4	Kcng4	0.456767	0.913182	0.001445	1.94536	0.00138	1.77647	23.7838	21.7189	42.2511	0.00202046	1.34869	0.0047848	1.26625	81.4744	64.3429	60.4101	0.0648135	1.32682	0.564942	1.22201	85.2306	92.5406	113.086
10520506	Kcnk3	potassium channel, subfamily K, member 3		1375807_at	Kcnk3	Potassium channel, subfamily K, member 3	1.05	0.8928	1.02	0.9665	1.01	0.9791	-1.05	0.9048	-1.27	0.2152	1425341_at	potassium channel, subfamily K, member 3	Kcnk3	0.409711	1.22753	0.007071	3.23636	0.001856	3.97272	59.1186	72.5696	234.861	0.33785	1.16606	0.218589	1.18542	211.749	178.627	181.594	0.0604507	1.43707	0.843342	1.20594	129.883	154.777	186.651
10593449	Layn	layilin		Not on Affymetrix Rat 230 v2 microarray													1444165_at	layilin	Layn	0.533049	1.06928	0.007496	1.43466	0.002423	1.53405	48.6594	52.0307	74.6462	0.000828612	2.72743	0.0013505	2.3114	254.283	110.013	93.2314	0.1078	1.78835	1	1.1619	188.398	289.975	336.921
10438753	Leprel1	leprecan-like 1		Not on Affymetrix Rat 230 v2 microarray													1436178_at	leprecan-like 1	Leprel1	0.345253	1.17328	0.340951	1.17777	0.070465	1.38185	160.056	187.79	221.174	3.04959e-05	9.42522	4.44489e-06	11.4195	774.067	67.7846	82.1272	0.0518772	1.69124	0.497791	1.49995	659.342	743.432	1115.11
10547869	Leprel2	leprecan-like 2		1373750_at	Leprel2	leprecan-like 2	1.01	0.9922	-1.1	0.8528	-1.41	0.2112	-1.37	0.2752	1.63	0.0794	1449531_at	leprecan-like 2	Leprel2	0.115746	1.5448	0.782397	0.910393	0.166313	1.40637	150.562	232.588	211.746	0.000427716	2.05293	9.74696e-05	2.15972	283.126	131.094	137.913	0.148873	1.48862	0.869695	1.31049	250.355	284.385	372.683
10555174	Lrrc32	leucine rich repeat containing 32		1382941_at	Lrrc32	leucine rich repeat containing 32	-1.02	0.9696	1.11	0.7701	-1.4	0.1147					Not on Affymetrix mouse 430 v2 microarray												0.00798577	1.3099	0.00448683	1.29915	114.108	87.8333	87.112	0.0585397	1.41665	1	1.12289	98.0629	123.717	138.921
10426315	Lrrk2	leucine-rich repeat kinase 2		Not on Affymetrix Rat 230 v2 microarray													1431394_a_at	leucine-rich repeat kinase 2	Lrrk2	0.164799	1.19542	0.085019	1.23655	0.008891	1.4782	44.6327	53.355	65.9762	0.171521	1.15754	4.17535e-05	1.71828	85.488	49.752	73.8533	0.157407	1.44483	1	1.12027	83.6052	107.827	120.796
10364194	Lss	lanosterol synthase		1372973_at	Lss	Lanosterol synthase (2,3-oxidosqualene-lanosterol cyclase)	-1.82	0.0243	-1.14	0.8288	-1.25	0.6219	-1.72	0.0667	-1.99	0.0306	1420013_s_at	lanosterol synthase	Lss	0.002262	0.59713	0.000676	2.0952	0.054748	1.25111	387.492	231.383	484.794	0.0125482	1.77807	0.00556451	1.81571	257.057	141.573	144.57	0.212522	1.8099	0.504248	1.97205	171.113	157.044	309.698
10561212	Ltbp4	latent transforming growth factor beta binding protein 4		1371500_at	Ltbp4	latent transforming growth factor beta binding protein 4	1.16	0.3688	1.02	0.9622	-1.23	0.1663	-1.02	0.9673	-1.03	0.9529	1436665_a_at	latent transforming growth factor beta binding protein 4	Ltbp4	0.001823	3.99578	0.014507	2.21017	0.000132	8.83136	148.195	592.152	1308.76	1.77849e-05	4.0206	6.4849e-07	5.7059	707.475	123.99	175.963	0.00111652	3.48841	0.152851	1.73729	200.043	401.677	697.831
10357345	Nckap5	NCK-associated protein 5		Not on Affymetrix Rat 230 v2 microarray													1444086_at	NCK-associated protein 5	Nckap5	0.000383	0.18359	0.000508	5.40076	0.871223	0.991523	125.405	23.0231	124.342	0.0488162	1.98276	0.121314	1.63992	169.958	103.638	85.7175	0.1088	2.15099	0.651848	1.7766	95.0182	115.042	204.383
10580191	Nfix	nuclear factor I		1370946_at	Nfix	nuclear factor I/X (CCAAT-binding transcription factor)	1.01	0.9904	-1	0.9988	-1.45	0.3284	-2.55	0.0016	1.08	0.9421	1423493_a_at	nuclear factor I/X	Nfix	0.022152	2.1697	0.008492	2.35548	0.000401	5.11067	28.6849	62.2375	146.599	0.000140369	2.37209	0.000104266	2.21601	388.216	175.187	163.66	0.0159392	2.32505	0.228135	1.76215	184.289	243.157	428.48
10450379	Ng23	Ng23 protein		1372559_at	Ng23	Ng23 protein	1.05	0.8818	1.01	0.9884	-1.21	0.2417	-1.32	0.0468	1.06	0.8825	1422952_at	Ng23 protein	Ng23	0.461322	1.13012	0.022244	1.56533	0.006625	1.76901	61.6568	69.6796	109.072	0.00518688	1.52551	0.00341059	1.51406	181.417	119.821	118.922	0.00726523	1.76085	0.417348	1.3293	120.593	159.742	212.346
10538247	Npy	neuropeptide Y		1387154_at	Npy	neuropeptide Y	-1.07	0.8402	1.02	0.972	1.07	0.8358	-1.08	0.8283	-1.4	0.0669	1419127_at	neuropeptide Y	Npy	0.706795	0.925813	0.030342	1.71193	0.053858	1.58492	77.2895	71.5556	122.498	0.0443577	1.90752	0.0243108	1.94844	334.659	171.757	175.441	0.19936	1.85372	0.544655	1.95231	188.514	178.994	349.452
10448483	Ntn3	netrin 3		Not on Affymetrix Rat 230 v2 microarray													1422056_at	netrin 3	Ntn3	0.856964	0.982665	0.163167	1.24001	0.233635	1.21851	42.2301	41.4981	51.458	0.161088	1.14935	0.191268	1.11927	140.234	125.29	122.012	0.192822	1.19898	1	1.12301	157.475	168.128	188.81
10371379	Nuak1	NUAK family, SNF1-like kinase, 1		Not on Affymetrix Rat 230 v2 microarray													1438684_at	NUAK family, SNF1-like kinase, 1	Nuak1	0.021021	1.37287	0.334323	0.900487	0.07325	1.23625	322.669	442.984	398.901	0.00235794	2.513	3.51632e-05	4.03871	340.233	84.2429	135.389	0.0137551	2.06097	0.95627	1.22555	200.83	337.73	413.905
10524621	Oasl2	2'-5' oligoadenylate synthetase-like 2		Not on Affymetrix Rat 230 v2 microarray													1453196_a_at	2'-5' oligoadenylate synthetase-like 2	Oasl2	0.1883	1.27719	0.000855	3.26919	0.000147	4.17539	18.6995	23.8829	78.0778	0.121482	1.23165	0.690938	1.05692	128.114	121.215	104.019	0.164657	1.41072	0.564942	1.40955	105.473	105.56	148.792
10423654	Osr2	odd-skipped related 2 (Drosophila)		1380133_at	Osr2	odd-skipped related 2 (Drosophila)	-1.01	0.9898	1.25	0.0979	-1.86	1.82e-05					1426155_a_at	odd-skipped related 2 (Drosophila)	Osr2	0.005552	2.08824	0.013518	1.84695	0.000252	3.85689	85.0458	177.596	328.012	1.39841e-06	4.36717	1.12536e-07	5.00873	532.392	106.293	121.908	0.0387951	2.33102	0.834924	1.49224	252.095	393.798	587.64
10455108	Pcdhb16	protocadherin beta 16		Not on Affymetrix Rat 230 v2 microarray													1441358_at	protocadherin beta 16	Pcdhb16	0.269227	1.21186	0.178014	1.24877	0.027937	1.51333	28.3417	34.3462	42.8903	6.38996e-06	2.47463	2.09794e-07	3.10905	112.882	36.3074	45.6156	0.118714	1.47364	0.585864	1.45197	82.0448	83.2694	120.905
10522503	Pdgfra	platelet derived growth factor receptor, alpha polypeptide		1370941_at	Pdgfra	platelet derived growth factor receptor, alpha polypeptide	-1	1	-1.02	0.9729	-1.35	0.0395	-1.07	0.8076	1.23	0.2913	1421916_at	platelet derived growth factor receptor, alpha polypeptide	Pdgfra	0.002045	2.24758	0.932574	1.02256	0.001239	2.29829	328.419	738.148	754.801	2.69023e-05	21.1509	3.23155e-06	29.0779	3017.74	103.781	142.677	0.00903371	1.72192	0.831384	1.22677	1617.45	2270.29	2785.12
10344981	Pi15	peptidase inhibitor 15		Not on Affymetrix Rat 230 v2 microarray													1421403_at	peptidase inhibitor 15	Pi15	0.644424	1.07657	0.080155	1.2888	0.03592	1.38749	25.5646	27.5222	35.4707	8.85613e-05	3.5191	2.47006e-05	3.65126	135.717	37.1701	38.566	0.0157061	3.32735	0.201248	2.77402	39.6651	47.5769	131.98
10494509	Pias3	protein inhibitor of activated STAT 3		1370196_at	Pias3	protein inhibitor of activated STAT, 3	1.07	0.7251	-1.01	0.9767	-1.51	0.0003	-1.41	0.0023	-1.26	0.0934	1421646_a_at	protein inhibitor of activated STAT 3	Pias3	0.508762	0.922165	0.035039	1.33286	0.103203	1.22911	118.084	108.893	145.139	0.0477261	1.33717	0.00075825	1.66154	165.971	99.8899	124.121	0.158628	1.42833	1	1.19121	140.53	168.504	200.723
10376950	Pmp22	peripheral myelin protein 22		1370504_a_at	Pmp22	peripheral myelin protein 22	1.15	0.1287	1.04	0.8167	-1.59	2.43e-06	-1.53	7.71e-06	1.15	0.235	1417133_at	peripheral myelin protein 22	Pmp22	0.006142	2.25168	0.36715	1.22385	0.001667	2.75571	494.842	1114.22	1363.64	7.66996e-05	3.18887	5.41955e-06	3.92337	657.75	167.649	206.264	0.113643	1.39759	0.691338	1.30468	486.646	521.3	680.131
10506488	Ppap2b	phosphatidic acid phosphatase type 2B		1372101_at	Ppap2b	phosphatidic acid phosphatase type 2B	-1.19	0.3104	-1.04	0.9253	-1.13	0.5959	-1.35	0.0504	-1.27	0.2208	1448908_at	phosphatidic acid phosphatase type 2B	Ppap2b	0.257508	1.21214	0.857511	1.03534	0.174303	1.25498	609.838	739.211	765.334	0.00153361	1.85139	5.3601e-08	6.52867	332.537	50.9349	179.615	0.0428235	1.51105	1	1.17014	257.723	332.808	389.432
10551736	Ppp1r14a	protein phosphatase 1, regulatory (inhibitor) subunit 14A		1367813_at	Ppp1r14a	protein phosphatase 1, regulatory (inhibitor) subunit 14A	-1.08	0.8043	-1.01	0.9871	-1.38	0.0529	-1.01	0.9903	1.13	0.6987	1418086_at	protein phosphatase 1, regulatory (inhibitor) subunit 14A	Ppp1r14a	0.019978	0.42201	0.076818	1.6742	0.3053	0.706528	780.101	329.21	551.163	1.26612e-05	6.74603	1.70486e-07	13.9454	1962.96	140.761	290.98	0.0337416	3.13793	0.937147	1.7081	568.36	1044.12	1783.47
10423030	Prlr	prolactin receptor		1370384_a_at	Prlr	prolactin receptor	-3.27	6.86e-06	-1.2	0.6972	1.11	0.8714	-1.63	0.0789	-4.46	3.01e-06	1425853_s_at	prolactin receptor	Prlr	0.006437	2.30126	0.000673	4.35144	3.6e-05	10.0138	15.6261	35.9596	156.476	8.85613e-05	3.81011	2.01e-05	4.11159	174.827	42.5206	45.885	0.00216599	4.24214	0.128987	2.8755	34.229	50.497	145.204
10487937	Prokr2	prokineticin receptor 2		1369532_at	Prokr2	prokineticin receptor 2	1.05	0.6027	-1.11	0.1419	1.11	0.1542	1	0.9847	-1.05	0.7091	1437695_at	prokineticin receptor 2	Prokr2	1.1e-05	12.994	0.183757	1.22299	5e-06	15.8915	26.743	347.497	424.986	6.43138e-06	9.68043	8.11594e-07	11.0365	861.373	78.0477	88.9809	0.224344	3.30542	1	1.1315	348.442	1017.89	1151.75
10507433	Ptch2	patched homolog 2		Not on Affymetrix Rat 230 v2 microarray													1422655_at	patched homolog 2	Ptch2	0.001108	2.24792	0.102013	1.26922	0.000204	2.85312	81.8965	184.097	233.661	3.51241e-05	1.63961	0.0239289	1.18835	135.858	114.325	82.8602	0.0237732	1.45255	0.636735	1.21017	99.1946	119.062	144.085
10391332	Ptrf	polymerase I and transcript release factor		Not on Affymetrix Rat 230 v2 microarray													1424130_a_at	polymerase I and transcript release factor	Ptrf	0.000124	3.08429	0.157206	1.18227	3.6e-05	3.64647	57.7685	178.175	210.651	0.00273776	1.50592	5.0288e-06	2.23779	296.806	132.634	197.093	0.0463328	1.55021	0.509747	1.32239	190.85	223.729	295.857
10544573	Rarres2	retinoic acid receptor responder (tazarotene induced) 2		1371691_at	Rarres2	retinoic acid receptor responder (tazarotene induced) 2	-1.01	0.9678	-1.04	0.8913	1.03	0.9254	-1.19	0.1698	1.13	0.4924	1437902_s_at	retinoic acid receptor responder (tazarotene induced) 2	Rarres2	0.005273	2.08178	0.060651	1.40937	0.000536	2.934	151.359	315.096	444.087	0.000578451	4.62301	3.9913e-05	6.7305	818.611	121.627	177.073	0.103408	1.39945	0.313545	1.46437	831.332	794.476	1163.4
10467319	Rbp4	retinol binding protein 4, plasma		1371762_at	Rbp4	retinol binding protein 4, plasma	-1.38	0.0872	-1.05	0.9305	1.17	0.5939	1.56	0.0175	1.3	0.3236	1426225_at	retinol binding protein 4, plasma	Rbp4	0.813216	1.04228	0.003229	2.3834	0.001439	2.48417	38.9498	40.5965	96.7577	0.00485798	1.98621	0.0436418	1.50067	128.093	85.3575	64.4911	0.131872	2.2736	0.84054	1.96673	60.0598	69.431	136.552
10607658	Reps2	RALBP1 associated Eps domain containing protein 2		Not on Affymetrix Rat 230 v2 microarray													1435389_at	RALBP1 associated Eps domain containing protein 2	Reps2	0.001514	2.64488	0.071078	1.43951	0.000226	3.80732	30.5047	80.6811	116.141	0.00086053	3.10513	0.0257829	1.86512	257.643	138.138	82.9732	0.191472	1.4531	0.931581	1.28544	254.408	287.592	369.682
10440344	Robo2	roundabout homolog 2 (Drosophila)		1382632_at	Robo2	roundabout, axon guidance receptor, homolog 2 (Drosophila)	1.03	0.9383	-1.08	0.756	-1.21	0.2357	1.21	0.2528	1.03	0.9491	1458229_at	roundabout homolog 2 (Drosophila)	Robo2	5.8e-05	11.2776	0.004546	0.398008	0.000276	4.48858	14.4529	162.994	64.8728	6.69878e-06	9.18207	1.96115e-07	16.6793	1741.57	104.415	189.671	0.00829973	1.93409	1	1.07262	1182.64	2132.47	2287.32
10467979	Scd1	stearoyl-Coenzyme A desaturase 1		1370355_at	Scd1	stearoyl-Coenzyme A desaturase 1	-1.46	0.1836	-1.16	0.7852	-1.06	0.9359	-1.04	0.9689	-1.48	0.2871	1415964_at	stearoyl-Coenzyme A desaturase 1	Scd1	5.8e-05	0.155671	0.002164	2.35137	0.000552	0.36604	457.107	71.1584	167.319	0.00279314	2.43005	0.00510032	2.07991	113.922	54.7727	46.8808	0.00859642	1.51642	0.00924344	2.18732	89.0611	61.7443	135.054
10495830	Sec24d	Sec24 related gene family, member D (S. cerevisiae)		1373610_at	Sec24d	SEC24 family, member D (S. cerevisiae)	-1	0.9968	-1.18	0.1895	1	1	1.16	0.2716	-1.07	0.7706	1426972_at	Sec24 related gene family, member D (S. cerevisiae)	Sec24d	0.01696	1.90114	0.31045	1.21127	0.003564	2.3028	189.145	359.592	435.563	0.0029579	1.55603	1.4905e-07	3.72271	239.464	64.3252	153.895	0.0319861	1.76689	0.726134	1.36392	153.774	199.207	271.703
10451123	Slc29a1	solute carrier family 29 (nucleoside transporters), member 1		1398295_at	Slc29a1	solute carrier family 29 (nucleoside transporters), member 1	1.08	0.6096	-1.05	0.8087	-1.03	0.9204	1.04	0.8805	-1.22	0.0939	1451782_a_at	solute carrier family 29 (nucleoside transporters), member 1	Slc29a1	0.000385	3.18681	0.730357	0.931738	0.000277	2.96928	179.259	571.266	532.27	0.145199	1.20237	0.181612	1.16813	175.377	150.135	145.86	0.166478	1.40007	1	0.991067	129.665	183.177	181.541
10507500	Slc6a9	solute carrier family 6 (neurotransmitter transporter, glycine), member 9		1369772_at	Slc6a9	solute carrier family 6 (neurotransmitter transporter, glycine), member 9	1.09	0.6195	1.13	0.4597	1.03	0.943	-1.2	0.1841	1.21	0.234	1417636_at	solute carrier family 6 (neurotransmitter transporter, glycine), member 9	Slc6a9	0.0058	1.51313	0.026353	1.31963	0.000369	1.99678	220.305	333.351	439.901	0.566632	1.10284	3.67227e-06	2.64304	342.591	129.62	310.646	0.184945	1.35963	1	1.22075	247.76	275.945	336.861
10419854	Slc7a8	solute carrier family 7 (cationic amino acid transporter, y+ system), member 8		1387057_at	Slc7a8	solute carrier family 7 (cationic amino acid transporter, y+ system), member 8	-1.68	0.0018	1.04	0.9371	-1.13	0.7103	-1.54	0.0168	-1.72	0.0066	1417929_at	solute carrier family 7 (cationic amino acid transporter, y+ system), member 8	Slc7a8	0.695604	1.17704	0.112691	1.43821	0.056819	1.69282	48.8252	57.469	82.6524	0.0111675	2.10815	0.00322651	2.27848	108.147	47.4644	51.2993	0.233134	1.98657	0.824544	1.88472	79.3778	83.6672	157.69
10395389	Sostdc1	sclerostin domain containing 1		1379281_at	Sostdc1	sclerostin domain containing 1	1.05	0.9637	-1.15	0.8527	-8.51	6.51e-08	-2.57	0.004	1.02	0.9903	1460250_at	sclerostin domain containing 1	Sostdc1	0.503329	1.12047	0.000371	4.41701	9.9e-05	4.94913	54.7971	61.3986	271.198	1.84811e-05	3.87421	1.46882e-06	4.7095	466.496	99.0543	120.411	0.00653529	4.26251	0.279134	2.32648	94.0991	172.405	401.098
10346348	Spats2l	spermatogenesis associated, serine-rich 2-like		1388791_at	Spats2l	spermatogenesis associated, serine-rich 2-like	1.14	0.3739	-1.01	0.9719	-1.22	0.1282	-1.28	0.0376	-1.03	0.9408	1455566_s_at	spermatogenesis associated, serine-rich 2-like	Spats2l	0.002799	1.72053	0.001993	1.87783	5.6e-05	3.23086	31.3471	53.9336	101.278	0.0210213	1.72883	4.02715e-05	3.26315	579.385	177.554	335.132	0.00648914	2.97437	0.61395	1.47263	245.564	495.984	730.399
10519805	Speer4d	spermatogenesis associated glutamate (E)-rich protein 4d		Not on Affymetrix Rat 230 v2 microarray													Not on Affymetrix mouse 430 v2 microarray												0.00241987	7.06256	1.43863e-05	27.7084	795.431	28.7072	112.626	0.00648914	5.62304	0.866788	1.67434	160.253	538.188	901.108
10601659	Srpx2	sushi-repeat-containing protein, X-linked 2		1373000_at	Srpx2	sushi-repeat-containing protein, X-linked 2	1.24	0.4173	-1.04	0.9525	-1.33	0.273	-1.98	0.0011	1.84	0.0092	1427919_at	sushi-repeat-containing protein, X-linked 2	Srpx2	0.001576	2.04398	0.000278	3.07917	1.3e-05	6.29377	32.6017	66.6372	205.187	0.000245112	1.78534	0.0012167	1.52168	98.0736	64.4508	54.9326	0.0111158	1.85694	0.530339	1.34714	75.1292	103.56	139.51
10373515	Suox	sulfite oxidase		1370036_at	Suox	sulfite oxidase	1.06	0.8752	-1.09	0.7753	-1.29	0.1283	-1.25	0.211	1.05	0.9101	1451339_at	sulfite oxidase	Suox	0.006768	0.556757	0.121386	1.27708	0.047279	0.711026	117.391	65.3582	83.4679	0.000172692	2.11958	2.73416e-05	2.30558	153.405	66.5362	72.3753	0.20359	1.31936	1	1.14472	163.58	188.536	215.821
10474048	Syt13	synaptotagmin XIII		1387517_at	Syt13	synaptotagmin XIII	1.02	0.9762	-1.02	0.9713	-1.2	0.434	-1.06	0.8952	-1.31	0.2402	1434470_at	synaptotagmin XIII	Syt13	0.000467	0.286375	0.001961	2.57398	0.113424	0.737125	186.211	53.3262	137.261	0.000432707	1.45883	0.0316248	1.19014	177.143	148.843	121.429	0.0216091	1.32066	0.701279	1.20401	176.157	193.223	232.644
10488378	Thbd	thrombomodulin		1375951_at	Thbd	thrombomodulin	1.19	0.4676	1.14	0.6753	-1.73	0.003	1.39	0.1062	1.81	0.004	1448529_at	thrombomodulin	Thbd	0.005342	3.48349	0.008655	3.08861	0.000186	10.7592	79.4788	276.863	855.124	3.86168e-07	7.22955	1.90115e-08	8.47853	701.042	82.6844	96.969	0.00128475	3.99041	0.190778	1.99628	298.675	597.03	1191.84
10474700	Thbs1	thrombospondin 1		Not on Affymetrix Rat 230 v2 microarray													1460302_at	thrombospondin 1	Thbs1	0.00329	0.423116	0.060158	1.49546	0.032387	0.632753	141.9	60.0399	89.7873	7.77353e-05	1.99896	1.42791e-06	2.62676	259.897	98.9422	130.016	0.110082	1.7285	1	1.2503	171.957	237.724	297.228
10465342	Tm7sf2	transmembrane 7 superfamily member 2		1389725_at	Tm7sf2	transmembrane 7 superfamily member 2	-3.68	1.27e-06	-1.08	0.9121	-1.45	0.2169	-1.99	0.0072	-2.98	0.0002	1460684_at	transmembrane 7 superfamily member 2	Tm7sf2	0.000373	0.277782	0.000481	3.73148	0.828084	1.03654	431.473	119.855	447.237	0.0219935	1.50892	0.00140923	1.77426	191.869	108.14	127.156	0.0999302	1.48855	0.600692	1.39901	137.749	146.565	205.046
10569399	Trpm5	transient receptor potential cation channel, subfamily M, member 5		Not on Affymetrix Rat 230 v2 microarray													1443413_s_at	transient receptor potential cation channel, subfamily M, member 5	Trpm5	0.004911	1.69996	0.096867	1.24791	0.000649	2.12139	28.01	47.6159	59.4202	0.0016244	1.69768	0.00103389	1.65334	90.1397	54.5199	53.0959	0.0762058	1.49808	0.955388	1.2178	85.9621	105.746	128.778
10436487	Vgll3	vestigial like 3 (Drosophila)		Not on Affymetrix Rat 230 v2 microarray													1430596_s_at	vestigial like 3 (Drosophila)	Vgll3	0.001173	0.447624	5.7e-05	5.68991	0.000304	2.54694	47.8849	21.4344	121.96	0.00359285	3.02893	0.00129851	3.28832	250.622	76.2158	82.7427	0.0130763	3.36649	1	1.3513	91.7242	228.513	308.789
10399407	Vsnl1	visinin-like 1		1368854_at	Vsnl1	visinin-like 1	-1.58	0.2465	1.04	0.974	-1.7	0.1906	-1.92	0.0825	-1.71	0.263	1450055_at	visinin-like 1	Vsnl1	0.175857	1.43247	0.017557	2.22462	0.002436	3.1867	37.7936	54.1383	120.437	0.000111264	3.77728	2.93718e-07	10.1502	568.449	56.0039	150.492	0.00726523	5.92895	0.408398	2.37176	138.752	346.853	822.651
10413482	Wnt5a	wingless-related MMTV integration site 5A		1369263_at	Wnt5a	wingless-type MMTV integration site family, member 5A	1.02	0.9858	-1.15	0.7819	-1.54	0.107	-1.53	0.115	1.06	0.9481	1448818_at	wingless-related MMTV integration site 5A	Wnt5a	0.000188	3.71203	0.008624	1.72699	2.1e-05	6.41063	180.296	669.265	1155.81	5.37335e-06	9.2271	9.53092e-07	9.59428	600.43	62.582	65.0724	0.00647936	2.07809	0.454412	1.39693	380.904	566.636	791.552
10432139	Zfp641	zinc finger protein 641		Not on Affymetrix Rat 230 v2 microarray													Not on Affymetrix mouse 430 v2 microarray												0.279376	1.17324	0.0516401	1.28302	182.108	141.937	155.218	0.12803	1.38767	0.799371	1.21287	145.563	166.543	201.994
10373944	Zmat5	zinc finger, matrin type 5		1371788_at	Zmat5	zinc finger, matrin type 5	-1.05	0.8265	-1.18	0.2091	-1.17	0.2495	-1.08	0.6876	1.08	0.7526	1419366_at	zinc finger, matrin type 5	Zmat5	0.021274	0.740596	0.000229	2.54119	0.000547	1.88199	186.585	138.184	351.152	0.211121	1.14271	0.730255	0.964034	163.515	169.615	143.094	0.025953	1.38056	0.405722	1.24241	106.473	118.313	146.993

## Sheet: Not Down After Mouse DBP
Probe ID	Gene Symbol	Gene Name	Known Testis Cell Type Expression	430 Probeset	430 Gene Name	430 Gene Symbol	DBP250_GD14-17_0 vs Oil_GD14-17_0FoldChange	DBP250_GD14-17_0 vs Oil_GD14-17_0FDR_BH	DBP500_GD18_2hr vs Oil_GD18_0FoldChange	DBP500_GD18_2hr vs Oil_GD18_0FDR_BH	DBP500_GD18_4hr vs Oil_GD18_0FoldChange	DBP500_GD18_4hr vs Oil_GD18_0FDR_BH	DBP500_GD18_8hr vs Oil_GD18_0FoldChange	DBP500_GD18_8hr vs Oil_GD18_0FDR_BH	230 Probeset ID	230 Gene Symbol	230 Gene Title	DBP500_GD12to19_FoldChange	DBP500_GD12to19_FDR q-value	1 hr_DBP500_GD19_FoldChange	1 hr_DBP500_GD19_FDR q-value	3 hr_DBP500_GD19_FoldChange	3 hr_DBP500_GD19_FDR q-value	6 hr_DBP500_GD19_FoldChange	6 hr_DBP500_GD19_FDR q-value	18 hr_DBP500_GD19_FoldChange	18 hr_DBP500_GD19_FDR q-value	GD11toGD12; Bhpvalue	FC_GD11to12	GD12toGD14; BHpvalue	FC_GD12to14	GD11toGD14; BHpvalue	FC_GD11to14	GD11_AvgSignal	GD12_AvgSignal	GD14_AvgSignal	Mafb_Sox9_FDR	FC_Mafb/Sox9	Mafb_Oct4_FDR	FC_Mafb/Oct4	Mafb_AvgSig	Oct4_AvgSig	Sox9_AvgSig	FDR_GD13vsGD11	FC_GD13/GD11	FDR_GD13vsGD12	FC_GD13/GD12	GD11_AvgSig	GD12_AvgSig
10374083	Aebp1	AE binding protein 1	Leydig	1450637_a_at	AE binding protein 1	Aebp1	1.13	0.676	1.02	0.9484	-1.01	0.9766	-1.15	0.584	1372301_at	Aebp1	AE binding protein 1	-1.54	0.0003	1.15	0.4286	1.04	0.9231	1.06	0.8203	-1.33	0.0567	0.006056	2.62357	0.011639	2.17725	0.000244	5.71217	209.268	549.031	1195.38	0.0246439	1.63506	3.40165e-07	6.5144	1018.43	156.335	622.872	0.01669	2.67173	0.373311	1.88516	417.899	592.265
10585794	Cyp11a1	cytochrome P450, family 11, subfamily a, polypeptide 1	Leydig	1448804_at	cytochrome P450, family 11, subfamily a, polypeptide 1	Cyp11a1	2.22	0.3425	-1.25	0.8274	-1.11	0.9274	-1.05	0.9707	1368468_at	Cyp11a1	cytochrome P450, family 11, subfamily a, polypeptide 1	-3.15	1.28e-09	-1.03	0.9582	-1.19	0.388	-1.72	0.0004	-3.36	1.14e-08	0.491157	1.84896	0.001742	26.2384	0.000466	48.5137	58.0808	107.389	2817.72	3.77059e-06	8.36841	6.82799e-09	36.2992	1695.29	46.7031	202.582	0.00342696	24.794	0.139384	6.73261	84.0567	309.553
10468239	Cyp17a1	cytochrome P450, family 17, subfamily a, polypeptide 1	Leydig	1417017_at	cytochrome P450, family 17, subfamily a, polypeptide 1	Cyp17a1	2.53	0.238	-1.29	0.7863	1.13	0.9075	-1.17	0.88	1387123_at	Cyp17a1	cytochrome P450, family 17, subfamily a, polypeptide 1	-5.24	1.59e-10	-1.05	0.9215	-1.25	0.3731	-2.13	0.0001	-3.51	3.98e-07	0.005526	5.36441	0.000146	41.7818	1.3e-05	224.135	35.0105	187.81	7847.06	1.39841e-06	6.4901	6.70745e-10	36.2174	2277.36	62.8803	350.897	0.00063274	43.7578	0.155559	4.73147	47.8437	442.47
10595148	Gsta2	glutathione S-transferase, alpha 2 (Yc2)	Leydig	1421040_a_at	glutathione S-transferase, alpha 2 (Yc2)	Gsta2	-1.24	0.6192	1.02	0.9689	-1.04	0.9477	-1.35	0.3906	1368180_s_at	Gsta2	glutathione S-transferase A2	-2.27	0.0069	1.02	0.989	-1.34	0.5542	-1.01	0.9943	-2.83	0.0041	0.261319	1.45001	0.000112	18.1635	2.7e-05	26.3373	18.9967	27.5454	500.322	0.278919	1.5149	5.61956e-06	11.8599	1004.71	84.7147	663.219	0.00266595	12.4545	0.139384	4.24185	75.1473	220.64
10500565	Hsd3b1	hydroxy-delta-5-steroid dehydrogenase, 3 beta- and steroid delta-isomerase 1	Leydig	1448453_at	hydroxy-delta-5-steroid dehydrogenase, 3 beta- and steroid delta-isomerase 1	Hsd3b1	1.07	0.7823	-1.02	0.9322	-1.07	0.7246	1.01	0.9661	1368578_at	Hsd3b1	hydroxy-delta-5-steroid dehydrogenase, 3 beta- and steroid delta-isomerase 1	-1.64	9.78e-07	1.06	0.755	-1.09	0.5469	-1.15	0.2371	-1.63	1.85e-05	0.005608	10.7167	0.00401	9.85854	0.000121	105.651	39.9383	428.009	4219.54	0.0008762	3.62042	2.70933e-06	9.59979	599.144	62.4122	165.49	0.00217797	10.0677	0.284166	2.46657	37.4773	152.969
10403743	Inhba	inhibin beta-A		1422053_at	inhibin beta-A	Inhba	1.02	0.947	1.16	0.4545	1.13	0.5644	1.12	0.6119	1369012_at	Inhba	inhibin beta-A	1.08	0.9129	-1.07	0.9359	-1.18	0.7649	-2.51	0.0011	1.07	0.9422	0.229412	1.55535	0.028349	2.27253	0.00454	3.53457	122.256	190.15	432.12	1.35063e-06	7.91246	1.76877e-08	16.132	1435.76	89.001	181.456	0.000454754	10.8943	0.139384	2.40058	162.668	738.22
10453487	Lhcgr	luteinizing hormone	Leydig	1450192_at	luteinizing hormone/choriogonadotropin receptor	Lhcgr	1.21	0.8492	-1.16	0.8787	-1.3	0.7499	-1.36	0.6939	1387423_at	Lhcgr	luteinizing hormone/choriogonadotropin receptor	-3.28	1.46e-08	1	1	-1.73	0.0022	-2.26	1.72e-05	-3.61	8.24e-08	0.876056	0.941713	0.00338	5.28311	0.002353	4.97518	10.0304	9.44573	49.9029	6.11534e-06	4.66356	5.13191e-07	5.58253	243.903	43.6904	52.2997	0.000570682	7.04102	0.00924344	5.16886	41.0203	55.8779
10571054	Star	steroidogenic acute regulatory protein	Leydig	1418729_at	steroidogenic acute regulatory protein	Star	3.01	0.1818	-1.43	0.6999	1.09	0.9462	-1.25	0.8269	1387174_a_at	Star	steroidogenic acute regulatory protein	-7.37	6.58e-10	1.04	0.9648	1.11	0.8562	-1.87	0.014	-5.55	2.03e-07	0.322076	1.20923	3.3e-05	10.0364	9e-06	12.1364	63.583	76.8868	771.669	0.00177886	3.50635	7.61472e-06	8.41242	926.113	110.089	264.125	0.010395	6.52316	0.301063	3.22796	155.495	314.23
10572693	Insl3	insulin-like 3	Leydig	1423021_s_at	Insl3	insulin-like 3	1.29	0.4356	-1.1	0.8049	-1.12	0.7447	-1.03	0.9571	1388241_at	Insl3	insulin-like 3	-1.92	0.0163	-1.01	0.9955	-1.19	0.7447	-1.04	0.9715	-1.72	0.1279	0.016606	1.84535	2.3e-05	17.8636	4e-06	32.9646	144.897	267.386	4776.46	0.069724	1.28401	0.015869	1.36881	205.847	150.384	160.315	0.0172986	1.31721	0.37275	1.12447	133.064	155.872
10549108	Abcc9	ATP-binding cassette, sub-family C (CFTR		1420408_a_at	ATP-binding cassette, sub-family C (CFTR/MRP), member 9	Abcc9	-1.24	0.6381	-1.15	0.7587	1.15	0.7464	1.55	0.1953	1398265_at	Abcc9	ATP-binding cassette, sub-family C (CFTR/MRP), member 9	-1.05	0.767	1.03	0.8983	-1.15	0.1906	1.11	0.3788	-1.09	0.5993	0.065444	1.54225	0.00583	2.25311	0.000535	3.47485	11.0565	17.0519	38.4198	0.000547987	1.76844	0.000223796	1.77262	169.057	95.3715	95.5968	0.0311713	1.88602	0.472413	1.58021	95.7391	114.267
10587748	Adamts7	a disintegrin-like and metallopeptidase (reprolysin type) with thrombospondin type 1 motif, 7		1452339_at	a disintegrin-like and metallopeptidase (reprolysin type) with thrombospondin type 1 motif, 7	Adamts7	1.01	0.9884	1.03	0.9203	-1.07	0.8093	-1.08	0.7538	1374849_at	Adamts7	ADAM metallopeptidase with thrombospondin type 1 motif, 7	1.11	0.5784	1.01	0.9797	-1.3	0.0512	-1.22	0.1695	1.07	0.8356	0.193349	1.28312	0.080648	1.38688	0.009818	1.77952	158.7	203.631	282.411	0.000635875	1.56251	0.00903009	1.31502	232.786	177.022	148.982	0.0585058	1.27926	1	1.07911	185.954	220.443
10439895	Alcam	activated leukocyte cell adhesion molecule		1426300_at	activated leukocyte cell adhesion molecule	Alcam	2.25	0.0393	1.17	0.7229	1.66	0.1401	1.47	0.2756	1370043_at	Alcam	activated leukocyte cell adhesion molecule	1.24	0.5287	-1.04	0.9617	-1.27	0.5162	-1.83	0.0161	-1.29	0.5429	0.065191	1.69235	0.445934	1.16747	0.016963	1.97576	437.198	739.891	863.799	0.000940854	6.4288	1.57177e-05	15.7613	1747.4	110.867	271.808	0.0367886	2.15255	1	1.21664	839.116	1484.61
10540241	Arl6ip5	ADP-ribosylation factor-like 6 interacting protein 5		1417225_at	ADP-ribosylation factor-like 6 interacting protein 5	Arl6ip5	-1.06	0.7746	-1.02	0.9227	-1.05	0.7808	1.07	0.6541	1369319_at	Arl6ip5	ADP-ribosylation-like factor 6 interacting protein 5	-1.08	0.7266	-1	0.9961	-1.16	0.3292	-1.28	0.0508	-1.09	0.7237	0.002955	0.564815	0.194712	1.17851	0.009329	0.665637	501.648	283.338	333.915	0.182039	1.42472	0.00348902	2.10636	407.423	193.425	285.967	0.19933	1.34014	0.972881	1.13886	303.224	356.817
10600755	Arx	aristaless related homeobox		1420926_at	aristaless related homeobox	Arx	1.06	0.8178	1.06	0.7837	1.06	0.768	1.07	0.7235	1376748_at	Arx	aristaless related homeobox	1.17	0.335	-1.03	0.9475	-1.51	0.0023	-1.23	0.1996	-1.15	0.5414	0.001313	1.91421	0.033175	1.32892	0.000149	2.54383	57.5874	110.235	146.493	0.000900249	1.51598	6.81045e-05	1.67527	250.532	149.547	165.261	0.103408	1.28981	1	1.02403	272.796	343.597
10475414	B2m	beta-2 microglobulin		1452428_a_at	beta-2 microglobulin	B2m	1.09	0.6109	1.09	0.5808	1.09	0.5639	1.21	0.1395	1367595_s_at	B2m	beta-2 microglobulin	-1.13	0.187	1.01	0.9622	1.09	0.5109	1.27	0.0065	1.07	0.6993	0.00187	1.70465	0.383899	1.09631	0.000575	1.86883	959.697	1635.95	1793.51	0.539449	1.11299	3.41714e-09	12.7017	2448.83	192.795	2200.23	0.078747	1.67255	1	1.15482	1539.74	2230.04
10472436	B3galt1	UDP-Gal:betaGlcNAc beta 1,3-galactosyltransferase, polypeptide 1		1460509_at	UDP-Gal:betaGlcNAc beta 1,3-galactosyltransferase, polypeptide 1	B3galt1	1.27	0.1557	1.06	0.7556	1	0.9945	1.07	0.7222	Not on Affymetrix Rat 230 v2 microarray													0.031908	0.632464	0.067793	1.41666	0.545312	0.895985	82.7615	52.3437	74.1531	8.09153e-05	4.27886	0.000102684	3.4844	185.054	53.1093	43.2485	0.0620639	1.53333	0.302201	1.56317	151.487	148.595
10528207	Cd36	CD36 antigen		1450883_a_at	CD36 antigen	Cd36	1.48	0.3558	-1.37	0.4129	-1.08	0.8867	-1.33	0.4685	1386901_at	Cd36	CD36 molecule (thrombospondin receptor)	-1.61	0.0081	-1.06	0.9058	1.01	0.9843	-1.58	0.0194	-1.23	0.5276	0.447904	1.27896	0.121981	1.46211	0.033757	1.86999	29.3977	37.5985	54.9733	3.44638e-05	4.07303	5.04123e-06	4.61181	134.42	29.147	33.0025	0.0515871	2.29386	0.242674	2.43461	71.8299	67.6774
10515090	Cdkn2c	cyclin-dependent kinase inhibitor 2C (p18, inhibits CDK4)		1416868_at	cyclin-dependent kinase inhibitor 2C (p18, inhibits CDK4)	Cdkn2c	1.04	0.8886	1.03	0.9267	1.21	0.3075	1.14	0.5252	1370054_at	Cdkn2c	cyclin-dependent kinase inhibitor 2C (p18, inhibits CDK4)	1.09	0.5806	1.11	0.5378	-1.23	0.0843	-1.26	0.0453	-1.09	0.6977	0.271509	0.882532	0.003531	1.65101	0.007969	1.45707	104.66	92.3655	152.496	0.599406	1.08931	0.190133	1.17406	91.7514	78.149	84.2286	0.135573	1.41257	1	1.20099	85.689	100.785
10381753	Crhr1	corticotropin releasing hormone receptor 1		1418810_at	corticotropin releasing hormone receptor 1	Crhr1	1.18	0.3634	1.13	0.4737	1.03	0.8878	-1.06	0.7857	1387683_at	Crhr1	corticotropin releasing hormone receptor 1	-1.61	0.0744	1.04	0.9647	-1.65	0.0785	-1.54	0.1561	-1.21	0.7299	0.345268	1.12581	0.000683	2.52475	0.000152	2.84238	49.8808	56.1562	141.78	0.0111809	1.33815	0.00599467	1.33932	164.751	123.011	123.118	0.0263444	1.43099	0.252751	1.31871	136.56	148.188
10365974	Dcn	decorin		1449368_at	decorin	Dcn	-1.04	0.7424	1.01	0.9201	-1.03	0.8345	-1.01	0.9517	1370956_at	Dcn	decorin	-1.07	0.7561	1.01	0.9867	-1.13	0.4329	-1.27	0.0427	1.04	0.8974	0.054894	2.41261	0.269346	1.45922	0.008941	3.52053	383.212	924.542	1349.11	0.000160353	14.5678	2.32393e-05	20.0785	1371.33	68.2986	94.1342	0.0340866	2.17589	0.251601	1.97374	685.468	755.675
10578222	Dlc1	deleted in liver cancer 1		1458220_at	deleted in liver cancer 1	Dlc1	1.11	0.5337	1.22	0.1473	1.3	0.0578	1.11	0.4695	1389894_at	Dlc1	deleted in liver cancer 1	-1.1	0.443	1.11	0.4254	1.2	0.0754	1.03	0.907	-1.18	0.2005	0.000484	2.85438	0.052349	0.730012	0.001634	2.08373	29.9699	85.5454	62.4492	5.29993e-06	3.83856	5.69198e-05	2.33107	232.743	99.8437	60.6329	0.0932002	1.49462	0.821228	1.35607	226.983	250.173
10461439	Fads1	fatty acid desaturase 1		1440444_at	fatty acid desaturase 1	Fads1	1.72	0.1075	-1.07	0.8905	-1.07	0.8914	1.05	0.9153	1367857_at	Fads1	fatty acid desaturase 1	-1.84	0.0004	-1.11	0.7721	-1.75	0.0019	-2.31	1.51e-05	-2	0.0006	0.006415	1.87436	0.587564	0.903674	0.009293	1.69381	72.8284	136.506	123.357	0.0581259	1.35638	6.29649e-08	5.6059	761.246	135.794	561.232	0.203854	1.29865	0.134507	1.8385	790.868	558.641
10461423	Fads3	fatty acid desaturase 3		1435910_at	fatty acid desaturase 3	Fads3	1.09	0.6841	1.04	0.8564	-1.07	0.7268	1.21	0.2093	1372476_at	Fads3	fatty acid desaturase 3	-1.05	0.88	-1.21	0.3347	-1.26	0.1863	-1.44	0.0175	1.14	0.631	0.036469	1.37532	0.216005	0.848211	0.219893	1.16656	99.7907	137.244	116.412	0.00176228	1.53259	6.38404e-06	2.14632	188.44	87.7966	122.955	0.23045	1.41583	0.916777	1.31273	177.392	191.325
[truncated: 60 more rows]
[truncated: 1 more columns]

## Sheet: Up in GD13 Mafb Testis vs Ovary
Affymetrix Mouse Gene 1.0 ST				Affymetrix Mouse 430				Affymetrix Rat 230 v2				GD13 Male vs Female Gonad Mafb+ Cell Comparison											Fetal Mouse Testis Dibutyl Phthalate Exposure									Fetal Rat Testis Dibutyl Phthalate Exposure											Whole Mouse Testis Comparison
[truncated: 55 more rows]
[truncated: 16 more columns]
