# Supplementary material for: A Transcriptome-Wide Screen for mRNAs Enriched in Fetal Leydig Cells: CRHR1 Agonism Stimulates Rat and Mouse Fetal Testis Steroidogenesis
Source: PLoS One. 2012 Oct 25;7(10):e47359. doi: 10.1371/journal.pone.0047359 (PMC3484991; doi:10.1371/journal.pone.0047359)
Supplement: File S2 — All genomics data from fetal mouse testis Mafb+, Sox9+, and Pou5f1+ cell isolates. The microarray platform was Affymetrix Mouse Gene 1.0 ST. Datasets used for normalization and statistical analysis are separated by a red line. The values shown are normalized average expression values (AvgSig), fold change (FC) values, and false discovery rate (FDR)-corrected p-values. (XLSX) [file pone.0047359.s005.xlsx]

## Sheet: GenomicsDataFromCellIsolates
probe_id	Gene Symbol	FDR_Mafb+_GD13vsGD11	FC_Mafb+_GD13/GD11	FDR_Mafb+_GD13vsGD12	FC_GD13/GD12	GD11_Mafb+_AvgSig	GD12_Mafb+_AvgSig	GD13_Mafb+_AvgSig	FDR_MafbVsSox9_GD13	FC_Mafb/Sox9_GD13	FDR_MafbVsPou5f1_GD13	FC_Mafb/Pou5f1_GD13	Mafb+_GD13_AvgSig	Pou5f1+_GD13_AvgSig	Sox9+_GD13_AvgSig	FDR_TestisMafb+VsOvaryMafb+_GD13	FC_TestisMafb+/OvaryMafb+_GD13	TestisMafb+_GD13_AvgSig	OvaryMafb+_GD13_AvgSig
10520638	0610007C21Rik	0.297444	1.38548	0.966699	1.26965	474.905	518.232	657.973	0.776821	1.05853	0.000289468	1.83047	643.151	351.358	607.587	0.696899	1.1277	728.376	645.895
10526145	0610007L01Rik	0.701625	0.858555	1	0.965245	636.461	566.112	546.437	0.0254504	0.779528	3.81819e-05	0.561296	463.281	825.377	594.309	0.888083	1.06093	635.316	598.831
10534140	0610007L01Rik	0.807314	1.05596	1	1.0395	168.893	171.567	178.344	0.071263	0.871485	0.476798	0.949466	158.827	167.281	182.249	0.778158	0.961918	161.271	167.656
10405785	0610007P08Rik	0.987784	0.969495	1	0.935907	371.504	384.836	360.171	0.964061	0.989302	0.121759	0.789321	234.489	297.076	237.024	0.331941	1.17143	383.35	327.249
10405804	0610007P08Rik	0.984391	1.02144	1	0.9954	420.33	431.327	429.343	0.571261	1.19225	0.914224	0.972968	384.896	395.59	322.831	0.646773	1.14251	471.525	412.711
10401667	0610007P14Rik	0.951537	1.0736	1	1.12491	1509.98	1441.1	1621.11	0.727736	0.938079	0.498676	0.87952	1118.3	1271.49	1192.12	0.921582	1.07061	1602.07	1496.41
10442752	0610007P22Rik	0.73641	0.95724	1	0.979151	253.676	248	242.829	0.626345	0.965717	0.927636	0.994354	184.253	185.3	190.794	0.982026	0.991443	315.069	317.788
10581957	0610007P22Rik	0.574389	0.936537	1	1.00111	1009.06	943.966	945.018	0.667609	0.934853	0.253958	0.869224	707.964	814.478	757.3	0.910253	1.02139	871.642	853.386
10489372	0610008F07Rik	0.611639	0.940975	1	0.943404	61.7086	61.5498	58.0663	0.0602556	0.832855	0.487163	0.938617	61.1404	65.1388	73.4106	0.591135	0.952487	73.1141	76.7613
10385716	0610009B22Rik	0.953803	0.952921	1	1.03515	1994.34	1835.91	1900.45	0.200238	0.797811	0.841155	0.966687	1588.8	1643.55	1991.45	0.994262	0.998203	1923.81	1927.27
10394353	0610009D07Rik	0.776889	0.87301	1	1.07115	640.102	521.694	558.815	0.799558	0.901346	0.544995	0.812294	486.168	598.512	539.379	0.874152	0.937891	586.583	625.427
10383342	0610009L18Rik	0.966125	0.981858	1	0.844843	202.806	235.697	199.127	0.125858	0.825501	0.767459	1.03422	180.302	174.336	218.416	0.415318	0.868686	215.105	247.621
10455212	0610009O20Rik	0.466684	1.16102	0.896751	1.20113	140.609	135.914	163.25	0.920879	1.0123	0.066867	1.15306	153.626	133.233	151.759	0.472377	1.09651	199.366	181.819
10490291	0610010B08Rik	0.471012	1.32497	1	1.05262	1960.67	2467.96	2597.83	0.719841	1.17495	0.0223147	2.14089	2363.09	1103.79	2011.23	0.149345	0.824964	2633.82	3192.65
10384691	0610010F05Rik	0.699673	0.943819	1	0.995579	377.287	357.672	356.09	0.163383	0.827867	0.982763	1.0046	285.842	284.534	345.275	0.816921	0.906217	352.681	389.18
10540540	0610010K06Rik	0.762996	0.913703	1	1.01044	300.232	271.488	274.322	0.922657	1.01706	0.0239284	1.26177	239.038	189.446	235.028	0.468545	0.917245	301.327	328.514
10598164	0610010K06Rik	0.94105	0.942221	1	1.08506	737.749	640.631	695.122	0.996816	0.987605	0.291911	1.25223	566.476	452.372	573.586	0.470823	0.786712	645.999	821.138
10387807	0610010K14Rik	0.398006	0.753068	1	0.945967	496.614	395.346	373.984	0.449004	0.919288	1.79208e-06	0.452362	339.408	750.303	369.208	0.730051	0.942669	432.59	458.9
10454881	0610010O12Rik	0.738473	1.06457	1	0.946411	138.079	155.318	146.995	0.0421279	0.811468	0.305543	0.910337	151.83	166.784	187.105	0.510885	1.07008	148.584	138.854
10442914	0610011F06Rik	0.149051	1.20738	1	1.07739	212.399	238.025	256.446	0.000815545	0.60882	0.353276	1.11193	196.528	176.745	322.801	0.941997	1.02068	259.464	254.206
10477887	0610011L14Rik	0.677116	0.941203	0.947793	0.907145	241.111	250.163	226.934	0.810368	0.965255	0.0137418	0.768868	198.95	258.757	206.111	0.921625	0.978893	268.239	274.023
10439018	0610012G03Rik	0.995792	0.962304	1	1.10385	347.809	303.21	334.698	0.155706	0.783436	0.00787804	1.52573	299.192	196.098	381.898	0.478705	0.769241	366.222	476.083
10474307	0610012H03Rik	0.960532	1.01329	1	0.915276	80.5229	89.1456	81.5928	0.367919	0.934101	0.39939	0.945841	57.5642	60.8603	61.6252	0.659798	0.945342	69.3616	73.3719
10539104	0610030E20Rik	0.55465	1.11256	1	1.00158	174.924	194.305	194.613	0.157693	1.16132	0.0378738	1.21856	177.796	145.907	153.098	0.522417	1.13454	203.524	179.39
10493203	0610031J06Rik	0.956862	0.973561	1	1.0672	426.701	389.26	415.42	0.00302376	0.646534	0.941203	0.994308	380.12	382.296	587.935	0.901413	1.03424	464.453	449.075
10506743	0610037L13Rik	0.704638	0.924826	1	0.894636	926.467	957.731	856.821	0.925474	1.01806	0.209961	0.884997	774.81	875.494	761.065	0.65691	1.07265	871.8	812.752
10437928	0610037P05Rik	0.898895	1.04279	1	0.955951	366.005	399.254	381.667	0.372798	0.887991	0.00196861	1.5003	418.05	278.644	470.782	0.610527	0.914356	430.907	471.268
10572960	0610038B21Rik	0.893733	1.06859	1	0.976169	146.182	160.022	156.208	0.65928	0.823813	0.268306	1.34763	131.144	97.3148	159.192	0.984713	0.832993	204.442	245.43
10527184	0610040B10Rik	0.995792	1.03065	1	0.760616	107.715	145.957	111.017	0.530886	0.825546	0.727877	0.913976	68.0814	74.4892	82.4683	0.746104	0.724358	92.1156	127.168
10522004	0610040J01Rik	0.738631	0.935911	1	0.962241	168.609	163.995	157.803	0.0829726	0.873718	0.0866702	0.886275	127.355	143.697	145.762	0.938484	0.986229	192.493	195.181
10526792	0910001L09Rik	0.974589	1.01617	1	0.988965	408.239	419.468	414.839	0.0953249	0.844077	0.0925339	0.856635	310.31	362.242	367.632	0.588195	0.876617	377.247	430.345
10490273	100043387	0.349437	1.61824	1	1.19917	383.656	517.731	620.848	0.387377	1.50874	0.0217413	2.3664	433.468	183.176	287.305	0.480617	0.903424	634.955	702.831
10379736	1100001G20Rik	0.919302	0.975826	1	0.961582	146.816	148.991	143.267	0.967474	0.990111	0.870591	1.02226	120.601	117.975	121.806	0.446177	0.922446	169.341	183.578
10447038	1110001A16Rik	0.921887	0.912003	1	0.905274	366.259	368.982	334.03	0.858362	1.08373	0.0865097	0.697691	284.82	408.233	262.814	0.835273	1.10414	340.662	308.533
10537394	1110001J03Rik	0.867647	1.12523	1	1.13487	244.178	242.104	274.756	0.84958	0.970543	0.00288161	2.10156	239.825	114.118	247.104	0.844166	1.10498	274.334	248.271
10400321	1110002B05Rik	0.666149	0.947413	1	0.985936	3645.39	3502.95	3453.69	0.965114	1.00961	2.18477e-05	2.17735	2792.66	1282.6	2766.08	0.21849	0.869398	3461.16	3981.1
10399224	1110002L01Rik	0.983818	1.00521	1	0.917118	228.707	250.674	229.898	0.950644	1.07026	0.95035	1.03103	168.131	163.071	157.094	0.403678	0.727667	237.998	327.07
10389005	1110002N22Rik	0.932617	0.951747	1	1.03436	297.013	273.291	282.681	0.0993489	0.789292	1.39029e-06	0.322806	218.327	676.342	276.612	0.908318	0.938473	290.781	309.845
10530215	1110003E01Rik	0.708015	0.910465	1	1.07856	463.092	390.918	421.63	0.390139	0.876535	0.828728	1.03397	287.871	278.414	328.419	0.91	0.975901	413.877	424.097
10582229	1110003O08Rik	0.97154	0.975272	1	0.860149	302.955	343.503	295.464	0.837958	1.06194	0.0582073	0.727208	223.56	307.422	210.52	0.990432	1.01632	211.987	208.583
10440840	1110004E09Rik	0.430006	0.808261	1	0.879024	381.126	350.445	308.049	0.01073	0.732891	1.73146e-06	0.422767	273.292	646.437	372.896	0.820092	0.904543	305.181	337.387
10556576	1110004F10Rik	0.995792	1.00038	1	1.11807	1693.82	1515.52	1694.47	0.984793	1.00511	0.701858	0.94282	1493.99	1584.6	1486.39	0.435406	1.14381	1654.47	1446.45
10382848	1110005A03Rik	0.849002	1.04134	1	1.02167	695.563	708.957	724.318	0.932603	1.01719	0.142204	0.856295	609.517	711.808	599.217	0.906245	0.9822	761.486	775.286
10556573	1110006G14Rik	0.710124	0.82893	1	0.913058	137.616	124.936	114.074	0.0325658	0.71002	0.686187	0.941519	81.27	86.3179	114.462	0.752439	0.940958	96.4739	102.527
10533003	1110006O24Rik	0.794994	1.07445	1	1.00854	95.955	102.226	103.098	0.17487	0.798213	0.823447	1.0393	94.1656	90.6047	117.971	0.312098	0.877693	106.978	121.886
10568417	1110007A13Rik	0.769638	0.949466	1	0.960448	1020.01	1008.35	968.464	0.682724	1.0532	4.17329e-05	0.602025	798.06	1325.63	757.749	0.823292	1.048	1028.96	981.836
10409152	1110007C09Rik	0.34451	1.21273	1	1.05405	139.668	160.694	169.379	0.686435	1.04989	0.134745	1.14147	154.03	134.94	146.71	0.882645	0.960127	211.602	220.389
10436800	1110008E08Rik	0.761834	1.07815	1	1.03109	83.4826	87.2933	90.007	0.965459	1.00492	0.782533	0.973315	83.4722	85.7607	83.0636	0.968713	1.00978	111.729	110.646
10477929	1110008F13Rik	0.297472	0.808191	0.914353	0.828086	1322.35	1290.58	1068.71	0.000331869	0.593751	0.0267026	0.788259	901.431	1143.57	1518.2	0.924356	0.976674	1070.63	1096.2
10533176	1110008J03Rik	0.878629	0.968793	1	1.04107	103.894	96.6812	100.652	0.00739831	0.770413	0.230583	0.903642	97.861	108.296	127.024	0.572534	1.05535	115.402	109.349
10395807	1110008L16Rik	0.423081	0.893136	1	0.924325	546.295	527.862	487.916	0.0371359	0.655635	3.75704e-05	0.358339	531.005	1481.85	809.909	0.793739	0.919224	526.337	572.588
10481621	1110008P14Rik	0.688512	0.945561	1	0.995041	73.4669	69.8136	69.4674	0.216774	0.871595	0.176898	0.867262	54.6505	63.015	62.7017	0.842765	1.03142	72.588	70.3767
10373571	1110012D08Rik	0.411652	1.12503	0.976404	1.10911	94.2086	95.561	105.987	0.870672	1.03612	0.0952166	1.27332	110.181	86.5301	106.34	0.833489	1.03184	123.793	119.973
10452538	1110012J17Rik	0.473297	0.878602	1	0.887831	231.952	229.541	203.793	1.0234e-06	0.451126	0.81552	1.01746	159.235	156.502	352.973	0.133142	0.764867	202.175	264.327
10371904	1110012L19Rik	0.757201	0.867053	0.945596	1.31588	356.883	235.156	309.437	0.117458	0.697573	0.398144	0.835611	223.094	266.983	319.815	0.92672	0.954619	312.872	327.746
10599951	1110012L19Rik	0.741212	0.819444	1	1.2475	546.102	358.716	447.5	0.844268	0.958563	0.613253	0.89929	489.31	544.107	510.462	0.962205	1.03784	594.225	572.562
10460735	1110014N23Rik	0.898895	1.02572	1	1.03119	88.4654	87.9962	90.7409	0.104999	1.18422	0.884941	0.982865	77.2087	78.5547	65.1978	0.759258	0.96418	87.1294	90.3663
10465354	1110014N23Rik	0.923766	1.0194	1	1.01488	244.821	245.91	249.569	0.980099	1.0015	0.20222	1.115	193.83	173.839	193.539	0.869564	1.02545	302.327	294.824
10512254	1110017D15Rik	0.952436	1.00895	1	1.0261	132.792	130.572	133.98	0.601425	0.946584	0.104187	0.869028	111.699	128.533	118.002	0.44991	1.09105	142.374	130.493
10382698	1110017F19Rik	0.453888	0.862934	0.947793	0.856836	215.125	216.656	185.638	0.966221	1.00543	0.0710343	0.840865	164.276	195.365	163.388	0.991243	1.01402	196.719	193.999
10401564	1110018G07Rik	0.906228	0.951658	1	1.01334	528.782	496.595	503.22	0.898406	1.01881	4.35079e-06	0.549759	396.768	721.712	389.442	0.677012	1.05687	460.376	435.604
10410115	1110018J18Rik	0.169572	1.53558	1	1.26716	226.002	273.875	347.044	0.730318	0.948836	3.77805e-05	2.56255	286.959	111.982	302.432	0.440522	1.37381	366.565	266.824
10420889	1110020C17Rik	0.999048	1.00071	1	0.989202	38.0099	38.4521	38.0369	0.358994	1.08279	0.984602	1.00084	36.5481	36.5173	33.7537	0.830754	0.973873	42.3947	43.5321
10422962	1110020G09Rik	0.640679	1.18521	1	1.09247	623.886	676.847	739.434	0.0234262	1.45903	0.00503058	0.657741	552.65	840.225	378.779	0.890551	1.06608	783.928	735.338
10449602	1110021J02Rik	0.80298	1.10462	1	1.0358	457.49	487.89	505.355	0.521646	0.865103	0.803066	1.04971	428.731	408.428	495.584	0.674058	0.941386	496.782	527.714
10362115	1110021L09Rik	0.195711	1.57244	0.970061	1.33156	205.535	242.717	323.192	0.440667	1.19023	0.000631948	2.02073	282.154	139.63	237.058	0.580867	1.18878	392.63	330.281
10355227	1110028C15Rik	0.907515	0.968326	1	1.00081	293.382	283.859	284.089	0.371036	1.15333	0.0027806	1.56793	234.164	149.346	203.034	0.892178	0.975582	288.29	295.506
10394082	1110031I02Rik	0.907427	1.04054	1	1.00575	317.294	328.27	330.156	0.00355929	0.520122	0.144945	1.27877	250.47	195.869	481.561	0.83612	0.928355	350.298	377.332
10593421	1110032A03Rik	0.5258	0.801441	1	0.996058	558.234	449.163	447.392	0.0757954	0.538482	0.0687985	1.71007	349.132	204.163	648.364	0.427081	0.840879	444.81	528.982
10498653	1110032A04Rik	0.805677	0.953214	1	0.978114	35.5046	34.6008	33.8435	0.965114	1.0056	0.818949	0.984898	30.0413	30.5019	29.874	0.953157	1.01599	36.083	35.5152
10459918	1110032A13Rik	0.830713	0.949091	1	1.02283	229.94	213.362	218.234	0.0427859	0.776198	0.137268	0.847555	155.229	183.149	199.986	0.770437	1.04596	225.513	215.604
10492556	1110032F04Rik	0.991979	0.993451	1	0.928903	131.603	140.748	130.741	0.0129515	0.798079	0.557112	1.0504	97.1679	92.5053	121.752	0.639104	1.10587	76.3764	69.0645
10498597	1110032F04Rik	0.969101	0.992969	1	0.960055	619.53	640.77	615.174	0.0151644	0.85935	0.0114245	0.866347	457.876	528.514	532.817	0.978074	0.995279	602.914	605.774
10400642	1110034A24Rik	0.893376	0.979332	1	0.963748	321.804	327.008	315.153	0.510404	0.935648	0.116595	0.874178	233.356	266.943	249.405	0.237314	1.13308	309.057	272.758
10354792	1110034B05Rik	0.931134	0.923801	0.955663	1.35837	144.069	97.9789	133.091	0.288489	1.19701	0.938922	1.01207	135.385	133.771	113.103	0.618614	1.15662	129.426	111.899
10476349	1110034G24Rik	0.85374	0.934477	1	0.977741	94.4824	90.3016	88.2916	0.514815	0.932497	0.290043	0.91207	72.3448	79.3194	77.5817	0.175223	0.847239	93.9796	110.925
10391119	1110036O03Rik	0.876804	0.946045	1	1.06589	232.874	206.69	220.309	0.000602995	0.478614	0.000274385	2.06426	191.873	92.9501	400.892	0.372167	1.28848	256.376	198.975
10503283	1110037F02Rik	0.966755	0.991895	1	0.983756	502.249	506.405	498.179	0.246261	1.11132	0.4387	0.934136	421.318	451.024	379.114	0.803231	1.02952	596.561	579.455
10503303	1110037F02Rik	0.645922	1.24309	1	0.814077	177.225	270.62	220.306	0.953036	1.0111	0.438146	0.884039	198.315	224.329	196.137	0.911511	0.963959	223.413	231.766
10503305	1110037F02Rik	0.491935	1.16686	1	1.09355	867.57	925.731	1012.33	0.986822	1.00781	0.352955	1.21677	895.008	735.561	888.071	0.761853	1.08667	1025.69	943.881
10369911	1110038D17Rik	0.7351	1.08104	0.863973	1.1909	133.194	120.907	143.988	0.828151	1.03726	0.0186724	1.31517	110.863	84.2959	106.881	0.353057	1.13761	162.183	142.564
10425024	1110038F14Rik	0.665555	1.15972	1	0.875902	301.492	399.183	349.645	0.101161	0.82753	0.517561	0.936749	277.571	296.313	335.421	0.974506	0.98465	346.235	351.632
10517436	1110049F12Rik	0.617244	0.829513	1	0.954759	67.8047	58.91	56.2449	0.00776	0.533255	0.0932586	0.718606	49.2498	68.5352	92.357	0.872537	0.959491	50.0474	52.1603
10485013	1110051M20Rik	0.99147	1.02967	1	0.921027	162.529	181.7	167.351	0.108925	0.790452	0.578799	1.09881	117.35	106.797	148.459	0.998745	1.01245	203.608	201.105
10513397	1110054O05Rik	0.23045	0.842989	1	0.930107	322.534	292.324	271.892	0.999215	1.00639	0.0665027	0.766371	247.788	323.326	246.215	0.478339	1.09797	306.502	279.154
10394429	1110057K04Rik	0.787264	0.868202	1	0.81796	287.42	305.074	249.538	0.103904	0.627104	0.604046	1.16125	207.959	179.081	331.618	0.820273	0.875142	275.372	314.66
10436775	1110057P08Rik	0.967321	1.00674	1	1.01624	31.7937	31.4967	32.0081	0.88426	1.01369	0.434006	0.946561	27.3662	28.9111	26.9967	0.616086	1.0725	32.797	30.5801
10345099	1110058L19Rik	0.774729	1.04698	1	0.990829	99.7544	105.408	104.441	0.0848085	0.837649	0.16467	0.879876	85.2901	96.9342	101.821	0.971033	1.0062	119.915	119.176
10353545	1110058L19Rik	0.925945	0.921631	1	1.04621	311.471	274.383	287.061	0.0218197	0.571104	0.0142635	0.575236	285.395	496.135	499.725	0.999581	1.02007	275.42	270
10466676	1110059E24Rik	0.44561	0.868259	1	0.989105	1283.24	1126.46	1114.19	0.422058	1.19509	0.132157	0.756172	1077.27	1424.64	901.413	0.913035	1.0398	1210.16	1163.84
10597913	1110059G10Rik	0.991756	1.00832	1	1.12313	199.909	179.474	201.573	0.202124	1.25166	0.0513289	1.42644	233.781	163.891	186.777	0.915086	1.04208	291.467	279.696
10599422	1110059M19Rik	0.896831	1.01883	1	1.01481	33.5823	33.7153	34.2146	0.947349	0.989062	0.242805	0.91156	28.5368	31.3054	28.8524	0.765361	1.02861	36.6418	35.6227
10516238	1110065P20Rik	0.628811	1.07113	1	1.0745	345.093	344.013	369.641	0.321111	0.914834	0.586447	0.952544	318.54	334.409	348.194	0.955116	0.988287	377.198	381.669
10384572	1110067D22Rik	0.832662	1.04736	1	0.964198	789.827	857.95	827.234	0.0372788	1.31006	0.0169718	1.32219	786.32	594.709	600.215	0.832027	1.05064	901.693	858.229
10470614	1190002A17Rik	0.978571	1.00474	1	1.04187	58.2427	56.1669	58.5188	0.790476	0.968575	0.927605	0.990013	53.4626	54.0019	55.1972	0.473718	1.06533	77.2566	72.5187
10421810	1190002H23Rik	0.491602	0.803657	0.93936	0.78228	278.97	286.594	224.196	0.00428562	0.588144	0.226448	1.2097	163.633	135.267	278.219	0.36115	0.698767	238.012	340.617
10595702	1190002N15Rik	0.84517	0.93289	1	0.93519	138.312	137.972	129.03	0.163567	1.16682	0.000489593	1.50728	101.476	67.3242	86.9687	0.0831675	0.73737	136.292	184.835
10558687	1190003J15Rik	0.475067	0.884499	1	1.02706	154.77	133.287	136.894	0.953686	0.995179	0.726058	0.977773	85.2034	87.1402	85.6161	0.94159	1.01201	128.22	126.698
10350614	1190005F20Rik	0.982336	1.01583	1	1.03689	409.76	401.44	416.248	0.00536264	0.676015	0.101224	0.828359	390.434	471.335	577.552	0.69196	0.91427	426.046	465.996
10582196	1190005I06Rik	0.908644	0.985432	1	1.00021	85.3245	84.0639	84.0815	0.522654	0.944724	0.140318	0.898245	80.7081	89.8508	85.4303	0.323225	0.870596	97.9172	112.471
10518967	1190007F08Rik	0.738093	0.930704	1	1.00101	259.231	241.025	241.268	0.00152886	0.654406	0.0590263	1.21917	192.95	158.263	294.847	0.573918	0.882117	217.337	246.381
10371293	1190007I07Rik	0.98171	0.991369	1	0.953372	83.2755	86.5945	82.5568	0.362815	0.896381	0.757535	0.962892	76.9953	79.9626	85.8957	0.991178	0.996319	79.0586	79.3507
10398649	1200009I06Rik	0.946702	0.984977	1	1.00134	113.444	111.59	111.74	0.646231	0.95924	0.827055	0.981678	97.2744	99.0899	101.408	0.551185	0.936596	135.289	144.448
10402703	1200009I06Rik	0.79724	1.04086	1	1.01869	117.253	119.806	122.045	0.30894	1.09033	0.426275	1.06411	108.865	102.306	99.8459	0.627878	0.954874	114.681	120.101
10538354	1200009O22Rik	0.247881	1.26038	0.831384	1.23585	336.789	343.474	424.481	1.86546e-05	3.49148	9.36807e-06	3.19087	455.223	142.664	130.381	0.365999	1.22868	586.143	477.053
10544837	1200009O22Rik	0.166824	1.31821	0.877011	1.22342	255.703	275.513	337.07	2.26991e-05	3.02845	6.49449e-06	3.0432	279.428	91.8204	92.2676	0.16867	1.28972	435.564	337.721
10421672	1200011I18Rik	0.921299	0.97013	1	1.04508	470.606	436.854	456.549	0.274079	0.836817	0.137747	1.25401	321.06	256.026	383.668	0.979143	1.01719	456.341	448.628
10389601	1200011M11Rik	0.847998	1.06071	1	1.0142	198.629	207.737	210.688	0.000603411	0.675426	4.06321e-07	0.432892	188.811	436.162	279.543	0.892464	1.03057	220.884	214.332
10378271	1200014J11Rik	0.72087	0.879958	1	0.926867	1089.85	1034.69	959.019	0.910895	1.04282	0.0015033	0.581314	791.505	1361.58	759.007	0.999398	1.01355	969.214	956.26
10358677	1200016B10Rik	0.87276	1.04182	1	1.06362	250.757	245.616	261.243	0.898886	0.973168	3.87638e-05	0.437024	230.791	528.096	237.154	0.970999	1.00539	283.108	281.59
10378453	1300001I01Rik	0.961152	1.02902	1	1.15026	348.899	312.127	359.025	0.485377	0.918392	0.00577298	0.726166	318.752	438.953	347.077	0.606163	1.21539	394.251	324.384
10504582	1300002K09Rik	0.867647	0.975923	1	0.952038	109.981	112.74	107.333	0.975277	0.996233	0.225694	0.907336	84.0302	92.612	84.3479	0.996259	1.00052	124.942	124.878
10442270	1300003B13Rik	0.746365	0.808451	1	0.896188	164.338	148.249	132.859	0.221678	0.818752	0.917482	0.968123	76.408	78.9239	93.3225	0.200276	0.884192	154.198	174.394
10416588	1300010F03Rik	0.962478	1.01047	1	0.973033	274.431	284.988	277.303	0.870656	0.976189	0.00149778	0.673746	256.469	380.661	262.725	0.175482	0.781639	312.464	399.755
10408629	1300014I06Rik	0.904822	1.02629	1	0.954442	74.5967	80.2123	76.558	0.841973	0.957328	0.4854	0.882597	71.6711	81.2049	74.8658	0.602976	1.08528	74.3823	68.5374
10596166	1300017J02Rik	0.99095	0.999767	1	0.979608	90.6942	92.5606	90.6731	0.799366	0.964644	0.334649	0.894436	84.2824	94.2297	87.3715	0.799871	0.948996	92.2794	97.239
10582482	1300018I17Rik	0.895334	0.975929	1	0.997714	177.977	174.09	173.692	0.125044	0.90316	0.748512	1.02227	139.503	136.463	154.461	0.80823	1.05511	178.804	169.464
10426169	1300018J18Rik	0.386421	1.15506	1	1.03476	161.224	179.969	186.224	0.624871	0.927552	0.141837	1.19503	174.734	146.218	188.382	0.940511	1.01041	206.267	204.141
10547015	1500001M20Rik	0.741519	0.905593	1	0.952468	703.692	669.06	637.258	0.347426	1.13141	0.0152391	0.748623	613.515	819.525	542.258	0.552792	1.14821	668.961	582.611
10519179	1500002C15Rik	0.534054	0.746775	1	0.942116	162.401	128.728	121.277	0.742948	0.94256	0.835372	1.04093	82.776	79.5214	87.8204	0.575731	0.923686	110.932	120.097
10550889	1500002O20Rik	0.908644	0.967939	1	0.885241	102.286	111.842	99.0069	0.0168823	0.718616	0.198122	0.857991	101.218	117.97	140.851	0.660723	0.947335	105.539	111.406
10474977	1500003O03Rik	0.850785	0.929392	1	0.908077	336.502	344.401	312.742	0.133769	0.831131	0.491266	1.08641	277.818	255.72	334.266	0.876136	0.95369	387.948	406.786
10425723	1500009C09Rik	0.945123	1.0239	1	1.01553	177.326	178.788	181.564	0.791607	0.972913	0.687291	1.03505	161.356	155.893	165.848	0.669736	0.92562	194.144	209.745
10377380	1500010J02Rik	0.618226	0.906353	1	0.903516	431.502	432.857	391.093	0.279707	0.884902	0.467191	0.92284	369.224	400.095	417.248	0.623972	1.14332	456.552	399.322
10532892	1500011B03Rik	0.942689	1.02105	1	1.11321	331.447	304.006	338.424	0.0219017	0.767943	0.152093	0.864546	297.478	344.085	387.369	0.444391	0.915646	373.685	408.111
10533474	1500011H22Rik	0.665555	0.821696	1	1.02136	416.548	335.119	342.276	0.0981655	0.759365	0.00742148	0.647978	308.405	475.95	406.136	0.606827	0.84786	439.021	517.799
10487476	1500011K16Rik	0.453888	1.51061	1	1.34984	329.043	368.232	497.054	0.386699	0.789659	0.000710789	2.8489	458.148	160.816	580.185	0.356165	1.63844	522.912	319.151
10478847	1500012F01Rik	0.959011	1.0154	1	1.08827	2382.69	2223.16	2419.39	0.475229	0.920495	0.830062	0.971395	2170.81	2234.73	2358.31	0.59647	0.915486	2477.16	2705.84
10461975	1500015L24Rik	0.94137	0.987934	1	1.01	44.2523	43.2854	43.7184	0.152791	0.888632	0.332614	0.927058	35.7062	38.5156	40.1811	0.981921	0.996516	46.1032	46.2644
10345921	1500015O10Rik	0.722205	1.10467	1	1.04016	69.5907	73.9069	76.8748	0.500806	0.946423	0.948341	0.994468	93.9319	94.4544	99.2493	0.991297	0.998615	88.8239	88.9471
10345926	1500015O10Rik	0.940572	1.03069	1	1.04993	118.775	116.598	122.42	0.401071	0.899049	0.242504	1.14361	115.943	101.384	128.962	0.657656	1.06251	166.584	156.783
10435004	1500031L02Rik	0.636259	0.898611	1	0.990764	365.292	331.315	328.255	0.315434	0.913347	0.105339	0.876337	311.145	355.051	340.664	0.357783	0.820477	386.882	471.533
10425757	1500032L24Rik	0.937732	1.03667	1	1.03156	1583.29	1591.13	1641.35	0.899649	1.03095	0.633135	1.08073	1250.68	1157.25	1213.14	0.327714	1.36829	1710.2	1249.88
10520268	1500035N22Rik	0.85618	1.06821	1	0.933222	123.161	140.976	131.562	0.668728	1.04966	0.0230522	0.805197	97.5692	121.174	92.9528	0.463668	0.898227	140.032	155.899
10448316	1520401A03Rik	0.906415	1.01744	1	0.996307	156.678	160.001	159.41	0.0196875	0.814179	0.396949	0.934389	146.051	156.307	179.385	0.367972	0.921497	176.477	191.511
10515277	1520402A15Rik	0.467329	1.10881	1	1.04795	73.6854	77.9644	81.7029	0.618497	0.936037	0.411171	0.918797	87.7724	95.5296	93.7701	0.998241	1.00016	106.029	106.012
10448495	1600002H07Rik	0.711972	0.8931	1	1.02003	193.56	169.473	172.868	0.160295	0.832308	0.330778	0.894682	134.948	150.834	162.138	0.995795	1.01214	167.913	165.898
10364718	1600002K03Rik	0.504386	0.814293	1	0.924822	221.216	194.777	180.134	0.00161055	0.66392	0.000348465	0.635084	148.252	233.437	223.298	0.956405	0.993146	186.166	187.451
10407916	1600012F09Rik	0.994596	0.995899	1	1.00007	276.091	274.941	274.959	0.628159	0.885424	0.840793	0.94202	238.323	252.991	269.163	0.16867	1.71619	335.069	195.24
10497587	1600012F09Rik	0.98149	1.0042	1	0.939592	1533.55	1639	1539.99	0.346323	0.843787	0.685298	1.06662	1162.39	1089.79	1377.59	0.886713	1.0444	1557.63	1491.4
10441919	1600012H06Rik	0.605003	1.06707	1	1.07806	275.396	272.589	293.868	0.787862	1.0266	0.671602	0.967932	234.944	242.728	228.856	0.175737	0.848214	357.098	420.999
10359293	1600012P17Rik	0.926121	1.02101	1	0.980925	67.4422	70.198	68.859	0.430406	1.07833	0.782188	0.973668	61.7333	63.4028	57.2491	0.960519	0.990544	66.921	67.5599
10552252	1600014C10Rik	0.705973	1.06845	1	1.06176	122.827	123.601	131.235	0.65928	0.952266	0.0860114	1.14935	113.549	98.7937	119.241	0.867862	1.02735	147.087	143.172
10451195	1600014C23Rik	0.99458	0.998463	1	0.983826	40.9681	41.5776	40.9051	0.66333	0.96895	0.0228107	0.872507	34.6665	39.732	35.7774	0.758312	0.959278	44.3301	46.212
10600685	1600014K23Rik	0.999441	0.999803	1	0.965353	210.844	218.369	210.803	0.384309	0.917808	0.176478	0.889243	177.083	199.139	192.942	0.695047	0.941822	208.776	221.672
10538169	1600015I10Rik	0.727346	1.06111	1	1.05137	41.5831	41.9685	44.1244	0.710564	1.03768	0.947881	1.00497	34.797	34.6249	33.5333	0.691442	1.06972	48.8452	45.6616
10497615	1600017P15Rik	0.938323	0.979195	1	0.951365	172.898	177.956	169.301	0.644561	1.04641	0.958316	0.994721	150.422	151.22	143.75	0.606004	0.936914	191.352	204.237
10438815	1600021P15Rik	0.964283	0.981769	1	1.04933	238.266	222.925	233.923	0.509843	1.10697	0.943986	0.992248	202.712	204.296	183.123	0.178475	1.32128	265.273	200.77
10479402	1600027N09Rik	0.671426	0.927924	1	0.969766	257.212	246.114	238.673	0.13185	0.873339	0.00676535	0.788268	205.566	260.781	235.379	0.568989	1.11084	210.785	189.753
10585186	1600029D21Rik	0.99937	0.999799	1	1.00024	68.5671	68.5365	68.5533	0.798589	0.97071	0.374507	0.924103	70.9334	76.7592	73.0737	0.260714	0.862753	92.4121	107.113
10588109	1600029I14Rik	0.992607	1.00149	1	0.997382	63.1515	63.4117	63.2457	0.506003	0.943691	0.756819	0.976468	59.2732	60.7016	62.8099	0.983582	0.99651	67.676	67.913
10585823	1600029O15Rik	0.686174	1.08576	1	1.10915	178.43	174.667	193.731	0.000333704	0.487776	0.641218	0.933475	143.462	153.686	294.115	0.897244	1.04273	246.414	236.315
10520501	1700001C02Rik	0.921609	1.0162	1	1.02453	92.9658	92.2097	94.4717	0.680789	0.946233	0.566135	0.937229	78.9344	84.2211	83.4196	0.56003	0.951218	119.172	125.283
10445678	1700001C19Rik	0.927713	0.985748	1	1.00001	75.0267	73.9569	73.9574	0.602269	0.955897	0.0980799	0.888849	77.2592	86.9205	80.8237	0.25159	0.888817	97.9286	110.179
10451559	1700001C19Rik	0.890168	1.01689	1	1.00469	49.2196	49.8175	50.051	0.869733	1.01379	0.736553	0.978623	54.2879	55.4737	53.5492	0.788933	0.973599	54.7219	56.2058
10345228	1700001G17Rik	0.949346	1.00842	1	1	148.546	149.797	149.797	0.199184	0.860227	0.784416	0.959921	109.116	113.672	126.846	0.818359	1.03543	156.927	151.558
10535720	1700001J03Rik	0.838839	1.03206	1	1.05385	70.2705	68.8174	72.5232	0.61203	0.92981	0.986436	0.996996	64.7941	64.9893	69.6853	0.96539	0.991389	90.093	90.8755
10584524	1700001J11Rik	0.848187	1.03885	1	0.964909	31.6899	34.1184	32.9211	0.806305	0.952332	0.703565	1.05253	31.0249	29.4764	32.5778	0.746104	1.0394	35.3985	34.0567
10402608	1700001K19Rik	0.92806	1.01591	1	0.972544	53.2133	55.5861	54.06	0.540314	1.04317	0.142403	0.920212	50.7299	55.1285	48.6307	0.765361	0.967122	66.4026	68.6601
10468513	1700001K23Rik	0.914806	0.969223	1	0.94749	92.0474	94.1588	89.2145	0.891613	1.02024	0.973359	1.00211	70.5497	70.4008	69.1502	0.800369	0.950604	74.7609	78.6457
10430993	1700001L05Rik	0.982821	0.992917	1	0.907679	107.252	117.324	106.492	0.620538	0.913616	2.42594e-07	0.227096	100.218	441.301	109.694	0.641137	0.940839	103.878	110.41
10405964	1700001L19Rik	0.605999	0.776684	1	0.926873	124.531	104.353	96.7216	0.686435	0.92076	0.0044263	0.596333	97.7308	163.886	106.141	0.434632	0.815594	136.268	167.079
10481499	1700001O22Rik	0.830941	0.973429	1	0.988511	73.2971	72.1788	71.3496	0.436327	0.881454	0.982623	0.992558	56.5466	56.9706	64.1515	0.82286	0.973228	78.1687	80.319
10390498	1700001P01Rik	0.973994	1.01081	1	1.0278	37.4261	36.8072	37.8305	0.161549	0.829317	0.6746	0.945512	36.7811	38.9007	44.3511	0.711322	1.05905	43.695	41.2588
10539358	1700003E16Rik	0.687082	1.04308	1	1.04789	37.1295	36.9589	38.7291	0.843437	0.976962	0.655469	0.957881	35.961	37.5422	36.809	0.923196	1.01527	42.3033	41.6671
10600750	1700003E24Rik	0.682198	1.26871	1	0.947218	78.9077	105.69	100.111	0.761245	1.08363	0.260324	1.22782	83.8473	68.2896	77.3764	0.308125	1.31228	111.955	85.3135
10477551	1700003F12Rik	0.94763	1.01771	1	0.964679	150.461	158.733	153.126	0.151786	0.872809	0.518927	0.943812	151.68	160.71	173.783	0.71711	0.944945	187.632	198.564
10501953	1700003H04Rik	0.788099	0.960008	1	0.989846	26.1411	25.3532	25.0957	0.987385	0.998472	0.0736432	0.907288	20.9846	23.1289	21.0167	0.635355	1.05528	28.8723	27.3598
10511984	1700003M02Rik	0.595012	0.930229	1	1.04563	52.0335	46.2908	48.4031	0.560078	0.961196	0.549761	0.965928	40.7363	42.1732	42.3809	0.913658	1.02117	50.9305	49.8746
10459799	1700003O11Rik	0.824855	0.910039	1	1.00959	69.1802	62.3588	62.9567	0.746198	0.956024	0.785575	0.968712	43.8038	45.2186	45.8187	0.429895	0.90336	54.7071	60.5596
10501942	1700006A11Rik	0.90932	0.984965	1	0.984334	29.059	29.0777	28.6221	0.972049	0.996935	0.693981	1.02277	22.2205	21.7259	22.2889	0.740452	0.959663	28.9727	30.1904
10381506	1700006E09Rik	0.933489	0.985084	1	0.980648	36.5269	36.6922	35.9821	0.571096	0.959691	0.571665	0.965492	28.5234	29.5429	29.7214	0.865448	1.01849	36.447	35.7852
10572934	1700007B14Rik	0.995792	1.0002	1	0.952807	28.655	30.0804	28.6608	0.592931	0.951621	0.305662	0.922502	24.5279	26.5884	25.7748	0.908774	0.970356	34.2776	35.3247
10523497	1700007G11Rik	0.917472	1.01608	0.95627	1.07409	29.0566	27.4873	29.5239	0.687938	0.970937	0.271501	0.939091	23.5716	25.1004	24.2772	0.544115	1.06121	30.2167	28.4738
10477555	1700007I08Rik	0.537815	1.1039	1	1.03826	173.991	184.991	192.068	0.624864	1.07215	0.982783	0.998063	170.119	170.45	158.671	0.953253	1.01081	215.599	213.293
10568512	1700007K09Rik	0.779588	0.949048	1	0.992782	40.6251	38.8355	38.5552	0.909489	1.01273	0.919103	0.990672	33.6736	33.9907	33.2505	0.83483	0.972349	50.2502	51.6792
10481272	1700007K13Rik	0.977552	1.00795	1	1.05735	108.95	103.86	109.816	0.239413	0.804982	0.00207749	0.547727	79.6367	145.395	98.9297	0.444138	0.853645	116.97	137.024
10385027	1700008A04Rik	0.688984	1.04161	1	1.02232	33.5425	34.1752	34.938	0.43859	1.06501	0.734167	0.973303	30.4914	31.3278	28.6302	0.730051	0.95042	38.292	40.2896
10576680	1700008F21Rik	0.964071	1.00883	1	1.01021	25.0915	25.0571	25.3131	0.152655	0.915543	0.314783	0.944782	21.5446	22.8037	23.532	0.729202	1.03612	27.5393	26.5791
10606820	1700008I05Rik	0.964806	1.00895	1	0.955976	27.512	29.0367	27.7583	0.115807	0.900307	0.652232	0.970192	22.7157	23.4136	25.2311	0.961569	0.993665	26.8042	26.975
10568258	1700008J07Rik	0.905143	1.02684	1	1.02069	318.191	320.106	326.73	0.834264	0.975784	0.323801	0.91925	273.186	297.184	279.966	0.310959	1.10992	345.32	311.121
10562767	1700008O03Rik	0.895947	0.976997	0.950122	0.912794	85.6882	91.7152	83.7171	0.0515481	0.854101	0.0839411	0.882882	72.4251	82.0326	84.7969	0.404539	0.921569	93.2004	101.132
10497181	1700008P02Rik	0.9494	0.991496	1	1.0089	32.825	32.2588	32.5459	0.784041	1.02031	0.909768	0.992318	26.4692	26.6741	25.9423	0.879787	1.02085	35.6713	34.9428
10560851	1700008P20Rik	0.99511	1.00332	1	0.94647	59.0103	62.555	59.2064	0.131045	0.856114	0.233012	0.897017	55.795	62.2005	65.1724	0.522607	0.778789	71.5163	91.8301
10364331	1700009J07Rik	0.811961	1.04985	1	0.948234	40.28	44.5964	42.2878	0.457613	1.09165	0.389731	0.915826	35.0128	38.2309	32.0732	0.915396	0.980825	47.3073	48.2321
10503958	1700009N14Rik	0.802647	1.04325	1	1.03991	39.2899	39.4162	40.9892	0.46525	0.951657	0.673085	0.974494	36.5786	37.536	38.4368	0.833489	1.02988	44.2287	42.9454
10351517	1700009P17Rik	0.856645	1.06458	1	1.03925	47.1507	48.2997	50.1957	0.122429	0.850197	0.898129	1.02185	49.3275	48.2727	58.0189	0.998241	1.00194	57.8182	57.7064
10479074	1700010B08Rik	0.975129	1.01473	1	0.930054	163.937	178.863	166.352	0.602752	1.07984	0.278717	0.879615	130.107	147.913	120.487	0.522052	0.865138	173.147	200.138
10605828	1700010D01Rik	0.665348	1.081	1	0.981694	28.8845	31.8065	31.2243	0.416515	0.928891	0.928301	1.00708	34.6193	34.3761	37.2695	0.8984	1.0293	41.4707	40.2902
10531583	1700010H22Rik	0.685702	0.944338	1	0.944343	40.3016	40.3014	38.0584	0.471451	0.914807	0.0133313	0.754124	35.7221	47.369	39.0488	0.34629	0.885744	36.7941	41.5403
10441706	1700010I14Rik	0.933489	1.02847	1	0.92656	87.4898	97.1128	89.9808	0.00437023	0.604754	0.00366287	1.59592	75.9297	47.5773	125.555	0.395983	0.832193	85.9863	103.325
10554650	1700010L04Rik	0.667901	1.08491	1	1.09995	61.845	60.9992	67.096	0.111916	1.16927	0.1633	1.13139	46.0663	40.7164	39.3976	0.513605	1.09028	82.089	75.2918
10464169	1700010L13Rik	0.85374	1.04397	1	1.06417	131.439	128.945	137.219	0.00873038	0.79631	0.121797	0.894014	131.705	147.318	165.394	0.799344	1.04923	162.194	154.584
10476737	1700010M22Rik	0.936601	0.979461	1	0.989531	39.5678	39.1651	38.7551	0.32197	0.889055	0.589943	0.942195	35.4488	37.6236	39.8724	0.992687	1.0023	36.7598	36.6754
10427063	1700011A15Rik	0.978387	0.992728	1	1.00745	151.79	149.571	150.686	0.781659	0.976852	0.923821	1.00595	102.672	102.065	105.105	0.504922	0.945049	146.897	155.438
10453443	1700011E24Rik	0.67484	0.939123	1	0.930502	41.9407	42.3292	39.3874	0.032863	0.817315	0.422476	0.931981	30.4124	32.632	37.2102	0.582505	0.935237	38.5018	41.1679
10545266	1700011F03Rik	0.88432	0.98054	1	1.04121	46.7347	44.0117	45.8253	0.752715	0.965613	0.999473	1.00009	32.0962	32.0935	33.2392	0.691231	1.03936	41.4916	39.9202
10464287	1700011F14Rik	0.641513	1.08329	1	1.03927	25.7566	26.8474	27.9018	0.323392	0.917326	3.70969e-12	0.0498601	26.2299	526.07	28.5939	0.781765	1.03089	30.3238	29.4151
10419392	1700011H14Rik	0.145792	0.837863	1	1.02619	42.0644	34.3446	35.2442	0.727419	0.971259	0.890693	0.987465	25.8933	26.222	26.6595	0.83483	1.02659	35.3968	34.48
10455866	1700011I03Rik	0.95388	1.00856	1	1.01398	26.2699	26.1295	26.4947	0.168718	0.902553	0.614205	0.962885	21.5694	22.4008	23.8982	0.994025	0.998815	26.1816	26.2127
10579845	1700011L22Rik	0.944987	1.01957	1	0.967329	58.6996	61.8697	59.8484	0.863244	0.978774	0.610222	0.950216	52.8578	55.6271	54.004	0.914946	1.01753	57.9683	56.9698
10537098	1700012A03Rik	0.786425	1.04347	1	0.979237	32.9778	35.1409	34.4113	0.809962	0.970049	0.167869	0.873785	32.624	37.3364	33.6313	0.45073	0.910536	45.6621	50.1486
10350710	1700012A16Rik	0.864382	1.02636	1	1.04485	46.6545	45.8288	47.8842	0.512611	0.849706	0.000307265	0.378863	47.8072	126.186	56.2632	0.921415	1.0151	55.4222	54.5977
10392476	1700012B07Rik	0.494184	1.07821	1	1.0209	30.9141	32.6496	33.3318	0.391372	0.932053	0.0374894	0.867353	27.4418	31.6386	29.4423	0.777712	1.02711	40.7484	39.6729
10590962	1700012B09Rik	0.995792	1.00114	1	0.997716	37.7349	37.8645	37.778	0.960634	0.996732	0.94989	0.996585	32.3236	32.4344	32.4296	0.663919	0.957317	32.8076	34.2704
10394144	1700012B15Rik	0.9689	0.984681	1	0.877674	135.57	152.099	133.493	0.457188	0.921586	0.086761	0.849507	138.333	162.839	150.103	0.874126	0.975064	137.518	141.035
10518209	1700012P22Rik	0.937266	0.988543	1	0.990052	33.8745	33.8229	33.4864	0.444888	0.93256	0.358649	0.93015	29.3882	31.5951	31.5134	0.601072	0.947745	33.7281	35.5877
10409786	1700013B16Rik	0.672482	1.10655	1	1.08839	59.0932	60.0792	65.3894	0.314504	0.901037	0.614221	0.947099	70.0093	73.9197	77.6986	0.693655	1.05603	91.7593	86.8905
10547697	1700013D24Rik	0.719437	1.06464	1	1.06231	76.8138	76.982	81.7787	0.919956	0.990317	0.360299	0.939973	71.4014	75.9611	72.0995	0.761853	1.03909	91.3598	87.9228
10495332	1700013F07Rik	0.869162	1.03865	1	1.00248	60.3334	62.5103	62.6652	0.79967	1.0295	0.783754	0.97518	53.5705	54.9339	52.0353	0.924661	0.982864	63.1974	64.2992
10509277	1700013G24Rik	0.921609	1.02495	1	1.02415	65.9617	66.0128	67.6072	0.175062	1.09194	0.623335	1.03114	67.1924	65.1632	61.5346	0.493852	0.918599	71.4141	77.7423
10604643	1700013H16Rik	0.975073	1.00491	1	1.00043	25.2214	25.3345	25.3453	0.84562	0.95039	0.000171857	0.403123	24.3884	60.4986	25.6614	0.854426	0.978728	29.0172	29.6479
10523891	1700013N18Rik	0.961329	1.02714	1	1.008	42.7641	43.5759	43.9245	0.859732	1.04417	0.136744	0.793415	36.0955	45.4938	34.5685	0.677046	0.922605	48.7557	52.8457
10409796	1700014D04Rik	0.913441	1.02002	1	0.977665	38.1655	39.8189	38.9295	0.646517	0.964941	0.203065	0.924475	35.2975	38.1811	36.5799	0.625365	0.941228	40.6117	43.1476
10601901	1700014N06Rik	0.967627	0.992162	1	1.04363	54.7606	52.0599	54.3314	0.531403	0.941609	0.780326	0.977431	47.3518	48.4452	50.2882	0.777159	1.05417	62.5164	59.3038
10351482	1700015E13Rik	0.857625	0.934482	1	0.999273	113.279	105.934	105.857	0.743798	1.06244	0.524584	1.0908	87.2232	79.9629	82.0971	0.749498	0.91248	126.178	138.28
10352097	1700016C15Rik	0.691518	0.934965	1	0.993104	47.8923	45.0886	44.7776	0.778814	0.968128	0.258919	0.915048	49.1534	53.7168	50.7716	0.969533	0.994225	54.9267	55.2458
10577057	1700016D06Rik	0.747673	1.04682	1	1.02887	26.9427	27.4127	28.2041	0.789198	0.981618	0.448914	0.960589	23.7846	24.7604	24.23	0.743469	1.03546	29.94	28.9148
10531894	1700016H13Rik	0.857625	1.03708	1	1.00135	44.2216	45.7997	45.8613	0.861187	0.982686	0.219124	0.916518	36.5188	39.8452	37.1623	0.967783	1.00817	43.3932	43.0416
10378749	1700016K19Rik	0.629319	0.892395	1	0.965881	150.352	138.913	134.174	0.473445	0.901202	0.0700088	0.790385	106.357	134.564	118.017	0.165769	0.782958	128.861	164.582
10429462	1700016M24Rik	0.885637	0.971089	1	1.02342	85.5442	81.17	83.0711	0.760323	0.973784	0.109378	0.904618	67.4599	74.5727	69.276	0.997054	0.99951	101.377	101.427
10593913	1700017B05Rik	0.818295	0.955527	1	1.01219	236.16	222.94	225.657	5.57487e-07	0.435824	0.00091395	1.31101	159.53	121.685	366.042	0.822459	1.02346	254.168	248.341
10466139	1700017D01Rik	0.248534	1.11305	0.866788	1.09692	22.631	22.9638	25.1895	0.840923	1.01409	0.587066	1.02873	20.5166	19.9435	20.2315	0.405262	1.07895	27.996	25.9474
10497937	1700017G19Rik	0.99166	0.995545	1	0.989814	38.7583	38.9827	38.5857	0.933505	0.991243	0.900342	1.01	36.1742	35.8161	36.4938	0.918209	1.01493	37.6715	37.1175
10366131	1700017N19Rik	0.966558	1.00694	1	1.01704	30.7978	30.4921	31.0116	0.653736	0.966829	0.162997	0.921513	26.2164	28.4493	27.1159	0.513605	1.07051	32.1603	30.0419
10408525	1700018A04Rik	0.9845	1.00281	1	1.00466	32.9681	32.9076	33.0608	0.412248	0.941131	0.321477	0.937448	28.2171	30.0999	29.9821	0.924991	0.983823	36.1218	36.7158
10455531	1700018A14Rik	0.85445	1.03556	1	0.976299	75.0715	79.6286	77.7413	0.819932	1.02199	0.29872	0.92706	60.35	65.0983	59.0515	0.739766	1.04232	86.3751	82.8678
10582221	1700018B08Rik	0.900866	1.02673	1	0.971563	73.6252	77.806	75.5934	0.962029	0.993245	0.243133	0.906529	80.4586	88.7545	81.0058	0.608327	0.953494	108.45	113.739
10498002	1700018B24Rik	0.950797	0.98698	1	0.953237	45.0962	46.6925	44.5091	0.251528	0.847877	5.91463e-08	0.215143	31.5357	146.581	37.1938	0.8519	0.977699	50.8584	52.0185
10513715	1700018C11Rik	0.941177	0.972008	1	0.902411	54.2441	58.4276	52.7257	0.625012	0.963315	0.274674	0.936367	39.4795	42.1625	40.983	0.728253	0.957181	53.2721	55.6552
10527427	1700018F24Rik	0.948537	1.01385	1	0.988309	42.5332	43.6326	43.1225	0.289341	0.915615	0.693644	1.0307	36.0024	34.9299	39.3205	0.750284	0.965268	48.4444	50.1875
10570168	1700018L24Rik	0.909958	0.981013	1	0.958463	58.5596	59.9373	57.4477	0.459911	0.935057	0.635475	0.961241	50.3376	52.3673	53.8337	0.734154	0.958314	50.6343	52.8369
10354534	1700019A02Rik	0.853954	0.967928	1	1.05076	31.7368	29.2349	30.719	0.641764	0.94607	3.00332e-11	0.0717703	24.3652	339.488	25.7541	0.870415	0.978564	33.4034	34.1351
10569757	1700019B03Rik	0.962727	1.00971	1	1.03048	33.6639	32.9855	33.9908	0.639734	0.953739	0.423832	0.935405	29.3244	31.3494	30.7468	0.714084	1.05527	37.2705	35.3186
10354529	1700019D03Rik	0.917472	1.01974	1	0.969915	35.0634	36.8645	35.7555	0.837117	0.925598	0.00242791	0.382243	27.5129	71.9776	29.7245	0.667245	1.04663	36.3765	34.7558
10397416	1700019E19Rik	0.912312	0.974345	1	1.00304	727.16	706.359	708.504	0.0446125	0.701536	0.660561	1.08058	661.056	611.762	942.299	0.48255	1.11012	738.902	665.604
10545886	1700019G17Rik	0.910348	0.953118	0.973405	0.826632	78.3324	90.3183	74.66	0.0122173	0.670356	0.00603179	0.659306	56.0489	85.0121	83.6107	0.91821	1.0224	72.8383	71.2424
10401950	1700019M22Rik	0.835416	1.03974	1	1.04514	35.5449	35.3615	36.9576	0.955425	1.00466	0.791431	0.982483	32.9382	33.5255	32.7855	0.711531	1.04216	37.8704	36.3385
10465494	1700019N12Rik	0.866369	1.02	1	0.999714	71.5167	72.968	72.9471	0.930307	0.986224	0.147387	0.867403	64.7242	74.6183	65.6283	0.959642	0.992105	95.6417	96.4028
10468738	1700019N19Rik	0.662381	1.0638	1	1.03622	39.8106	40.8704	42.3505	0.792533	1.02916	0.689181	0.967168	34.0892	35.2464	33.1234	0.738712	0.949619	38.6868	40.7393
10348074	1700019O17Rik	0.94598	1.01326	1	1.0145	145.552	145.374	147.482	0.0319621	0.863886	0.116059	0.909192	111.879	123.053	129.506	0.74477	0.954436	115.675	121.197
10476130	1700020A23Rik	0.953798	1.01292	1	0.985552	120.388	123.732	121.944	0.520754	1.04035	0.444926	1.04267	93.448	89.6234	89.824	0.819263	0.977159	139.837	143.106
10489562	1700020C07Rik	0.850551	1.02973	1	0.9652	106.367	113.479	109.529	0.990331	0.995864	0.0354915	0.805782	100.48	124.699	100.898	0.469981	0.89101	147.925	166.02
10383813	1700020C11Rik	0.700939	1.09172	1	0.951059	94.5348	108.516	103.205	0.0294949	0.778299	0.61316	0.947884	98.6988	104.125	126.813	0.419391	1.19956	107.566	89.671
10465103	1700020D05Rik	0.794537	1.0699	1	0.97222	62.6074	68.8974	66.9834	0.0774098	0.849616	0.820647	1.02238	52.9645	51.805	62.3393	0.743084	0.949946	65.1224	68.5538
10379685	1700020L24Rik	0.877463	0.931028	1	0.856901	121.739	132.271	113.343	0.621431	1.1147	0.989596	1.00969	79.5034	78.7405	71.3226	0.161055	0.74068	156.167	210.842
10362064	1700020N01Rik	0.942299	1.01988	1	0.978983	50.9187	53.0457	51.9308	0.492813	0.937419	0.127812	0.883279	44.0638	49.8866	47.0055	0.986562	0.998807	60.6414	60.7138
10397428	1700020O03Rik	0.992607	1.01256	1	0.986598	340.618	349.583	344.898	0.517491	0.896798	0.800058	0.976352	329.623	337.607	367.556	0.7157	0.884562	398.526	450.535
10362062	1700021A07Rik	0.746323	1.06574	1	1.04225	122.898	125.668	130.978	0.255907	1.10769	0.320003	0.924551	102.37	110.724	92.4178	0.778497	1.05706	127.821	120.922
10499342	1700021C14Rik	0.627049	0.786956	1	1.00792	161.052	125.744	126.741	0.34721	0.820354	5.50274e-06	0.263249	100	379.869	121.899	0.83612	0.955874	105.309	110.17
10368930	1700021F05Rik	0.9804	0.992421	1	0.907898	1521.74	1663.41	1510.21	0.00262369	0.742949	6.0867e-06	0.565602	1307.97	2312.52	1760.5	0.663459	0.947798	1413.78	1491.65
10479058	1700021F07Rik	0.993266	0.997937	1	1.02135	87.7016	85.6912	87.5207	0.418378	0.899349	0.534388	0.930012	86.9187	93.4598	96.6462	0.711381	1.05359	78.2522	74.2723
10439092	1700021K19Rik	0.72621	1.05067	1	1.07048	249.858	245.235	262.518	0.0802345	0.776926	0.763384	0.952832	220.815	231.746	284.216	0.637296	1.08899	287.158	263.692
10462127	1700021P04Rik	0.983496	1.00297	1	0.996955	30.3065	30.4893	30.3965	0.9141	0.985215	0.677262	0.958042	26.9942	28.1764	27.3993	0.874875	0.969607	32.5344	33.5542
10520247	1700022A21Rik	0.669984	1.06862	1	1.0015	150.072	160.129	160.37	0.169285	0.897754	0.724092	0.973076	130.133	133.734	144.954	0.595999	0.941305	157.523	167.345
10504230	1700022I11Rik	0.543589	0.930723	1	0.928002	49.1219	49.2659	45.7189	0.507842	0.896094	0.417199	0.89252	39.093	43.8007	43.626	0.961494	1.00694	42.7408	42.4464
10352705	1700022P22Rik	0.978468	0.993936	1	0.913777	42.8114	46.5669	42.5518	0.438755	0.914439	0.117115	0.862851	35.3684	40.9901	38.6777	0.486166	0.895702	41.563	46.4027
10542780	1700023A16Rik	0.985047	1.00493	1	0.974834	42.6923	44.0103	42.9027	0.0158266	0.789871	0.141716	0.885188	36.8814	41.665	46.6929	0.972992	0.994724	47.0147	47.264
10522702	1700023E05Rik	0.840588	1.0346	1	1.01994	32.2495	32.7128	33.3652	0.264815	0.924808	0.112857	0.905407	30.7079	33.9161	33.2046	0.960266	1.00823	40.8508	40.5173
10391854	1700023F06Rik	0.654244	1.05351	1	1.01484	161.032	167.168	169.648	0.335496	0.933393	0.207586	0.923755	170.594	184.675	182.768	0.889798	1.01556	177.2	174.485
10599028	1700023I07Rik	0.746081	0.953811	1	1.02558	46.5241	43.2684	44.3752	0.173121	0.91345	0.140141	0.915413	33.5962	36.7006	36.7795	0.994886	1.0009	46.0535	46.0122
10418812	1700024G13Rik	0.980621	1.004	1	0.972987	49.2006	50.7691	49.3977	0.985513	1.00561	1.31165e-06	0.173642	44.8709	258.411	44.6203	0.955535	1.01002	51.9999	51.4839
10385555	1700024J04Rik	0.674611	1.04917	1	1.01007	57.8607	60.1008	60.7059	0.852405	0.970917	0.00247324	0.67654	45.279	66.9274	46.6353	0.706338	0.947015	70.4449	74.3862
10411502	1700024P04Rik	0.512551	0.923614	1	0.972897	37.3436	35.4519	34.4911	0.797375	0.982561	0.289472	0.9479	31.8805	33.6328	32.4464	0.974516	1.00408	37.1948	37.0436
10506470	1700024P16Rik	0.9494	0.992104	1	1.00858	28.59	28.1228	28.3642	0.434495	0.956095	0.540638	0.96895	24.2574	25.0348	25.3714	0.911429	0.985165	31.5356	32.0105
10537007	1700025E21Rik	0.748562	0.966049	1	0.966979	45.1675	45.1241	43.6341	0.351994	0.868694	0.175679	0.835425	40.9328	48.9963	47.1199	0.550385	0.946108	52.5832	55.5784
10466147	1700025F22Rik	0.948135	1.00941	1	1.01901	20.7535	20.5579	20.9488	0.539373	0.956877	0.865455	0.988646	17.9905	18.1971	18.8013	0.897401	0.985073	22.1922	22.5285
10358713	1700025G04Rik	0.680039	1.23107	1	1.17061	98.4484	103.533	121.196	0.11783	1.69069	0.015682	2.10647	98.8727	46.9376	58.4807	0.305391	1.52511	142.377	93.3555
10358717	1700025G04Rik	0.982138	0.974801	1	1.08342	1891.24	1701.63	1843.59	0.883862	0.97332	0.00442021	1.51755	1766.6	1164.11	1815.03	0.263054	1.17076	1949.57	1665.23
10434930	1700025H01Rik	0.587966	1.16566	1	1.00521	201.004	233.088	234.303	0.533698	0.889361	0.970789	1.00907	215.012	213.079	241.76	0.784513	0.931747	271.104	290.963
10368683	1700025K23Rik	0.811814	0.891256	1	0.891028	141.953	141.989	126.516	0.148683	0.818117	0.0113177	0.719726	93.4444	129.833	114.219	0.450027	0.839331	141.764	168.902
10565241	1700026D08Rik	0.403534	0.690064	1	0.983777	177.679	124.632	122.61	0.0382298	1.40146	0.00155914	1.67902	73.6041	43.8376	52.5196	0.294022	0.453308	157.925	348.385
10408638	1700026J04Rik	0.863875	0.940541	1	1.08583	70.9902	61.4912	66.7692	0.928771	1.01473	0.644767	1.04915	43.0384	41.022	42.4139	0.903031	0.976514	58.1271	59.5252
10481312	1700026L06Rik	0.97154	0.994829	1	0.979981	62.8573	63.8097	62.5323	0.183961	0.859437	0.566049	0.939196	65.8824	70.1477	76.6576	0.470768	0.890844	75.603	84.8667
10500999	1700027A23Rik	0.980396	1.0036	1	0.988549	26.7954	27.2034	26.8919	0.393831	0.940538	0.0377914	0.877936	28.2453	32.1724	30.031	0.894248	0.982867	28.7094	29.2098
10364217	1700027D21Rik	0.941732	0.988684	1	1.0236	48.481	46.8273	47.9324	0.960492	0.980131	0.696336	0.952273	48.1422	50.555	49.1182	0.716463	1.03496	46.9339	45.3486
10365282	1700028I16Rik	0.775108	1.03185	1	1.01767	96.5269	97.8714	99.6009	0.762896	0.967579	0.0296197	0.834122	79.4471	95.2464	82.1091	0.983036	0.995229	111.237	111.77
10562736	1700028J19Rik	0.512677	1.14345	1	0.959131	125.248	149.317	143.215	0.597658	1.06232	0.501585	0.931232	132.265	142.033	124.506	0.991476	1.00167	129.653	129.436
10523865	1700028K03Rik	0.847158	0.963799	1	0.93207	57.3746	59.3277	55.2976	0.30906	0.856377	3.1978e-07	0.254696	46.9673	184.405	54.8441	0.960486	1.00747	59.0181	58.5803
10466728	1700028P14Rik	0.583864	0.951452	1	0.964459	32.5649	32.1257	30.9839	0.393687	0.92904	0.482862	0.946084	25.7073	27.1723	27.6709	0.953332	1.00866	32.3063	32.0289
10354275	1700029F09Rik	0.899318	1.04278	1	1.00211	621.151	646.364	647.725	0.00457671	0.691849	3.7714e-07	0.34627	568.486	1641.74	821.692	0.100822	1.6037	619.709	386.425
10411353	1700029F12Rik	0.904853	0.983497	1	0.982691	83.2464	83.3146	81.8725	0.701346	0.96767	0.400895	0.942886	96.6038	102.455	99.8313	0.91667	1.01382	76.6206	75.5765
10516277	1700029G01Rik	0.916906	1.01881	1	1.01652	104.072	104.306	106.029	0.626602	1.0739	0.0240306	1.30431	166.536	127.681	155.076	0.337944	0.741601	203.443	274.33
10577179	1700029H14Rik	0.988336	1.00371	1	0.935553	57.1991	61.3663	57.4115	0.72352	0.961922	0.695312	0.960724	52.9687	55.1342	55.0655	0.814979	1.0358	70.8377	68.3894
10518335	1700029I01Rik	0.725522	0.850705	1	0.917472	442.97	410.733	376.836	0.282267	0.808766	0.000286925	0.42324	360.185	851.019	445.352	0.124311	0.570046	412.317	723.305
10474041	1700029I15Rik	0.880178	1.05246	1	1.07534	170.118	166.498	179.042	0.993995	1.00089	0.397015	1.09505	177.453	162.049	177.296	0.940247	0.984461	187.716	190.679
10578504	1700029J07Rik	0.94763	0.968376	1	0.962234	123.564	124.353	119.657	0.97617	1.00511	0.000288361	0.43989	114.308	259.856	113.726	0.95581	1.05631	163.221	154.52
10478994	1700029J11Rik	0.945919	0.985248	1	0.95313	58.4143	60.3827	57.5526	0.806864	1.02892	0.83511	1.01916	39.7407	38.9935	38.6236	0.82421	0.959363	49.4651	51.5603
10509049	1700029M20Rik	0.77972	1.05198	1	1.00812	41.2008	42.9933	43.3425	0.831382	1.02471	0.0422854	0.813971	37.3264	45.8572	36.4262	0.786513	0.966815	53.4877	55.3236
10425630	1700029P11Rik	0.853957	1.0518	1	0.951706	51.0523	56.4216	53.6968	0.645659	1.09526	8.75821e-05	0.439571	57.8296	131.559	52.7999	0.538399	0.923868	58.2384	63.0376
10399579	1700030C10Rik	0.945123	1.01118	1	0.980413	293.719	302.937	297.003	0.288617	0.934895	0.884953	0.990055	289.168	292.073	309.306	0.902941	0.985336	335.642	340.637
10432560	1700030F18Rik	0.906829	0.977467	1	0.973412	36.1524	36.303	35.3378	0.158143	0.899597	0.115288	0.899188	35.885	39.9083	39.8901	0.746317	0.967028	37.9015	39.1937
10582014	1700030J22Rik	0.937732	1.02717	1	0.878965	138.738	162.131	142.508	0.0538068	0.844625	2.17557e-07	0.437167	105.59	241.533	125.014	0.738712	0.953878	129.424	135.682
10572804	1700030K09Rik	0.739114	1.18535	1	1.05536	140.112	157.369	166.082	0.881143	0.972446	0.529039	1.15086	156.45	135.941	160.883	0.90431	1.07092	200.641	187.354
10606146	1700031F05Rik	0.335366	1.2669	1	1.14453	79.6363	88.1504	100.891	0.980646	0.993737	0.635748	1.11573	63.4111	56.834	63.8108	0.696369	1.0981	87.45	79.6375
10426584	1700031M16Rik	0.964806	1.01065	1	1.05162	99.5593	95.6805	100.62	0.40478	1.0764	0.709012	0.966987	45.591	47.1475	42.3552	0.997054	0.999291	118.15	118.234
10455714	1700034E13Rik	0.974398	1.00735	1	1.00051	35.0695	35.3094	35.3272	0.901746	1.01447	0.485595	0.946188	28.5638	30.1883	28.1565	0.926422	0.986037	37.5592	38.091
10374895	1700034F02Rik	0.876429	0.972882	1	0.970116	25.0926	25.1641	24.4121	0.527199	0.898669	0.000381048	0.53092	23.7637	44.7594	26.4432	0.930318	1.01337	28.7255	28.3464
10460102	1700034H14Rik	0.71922	0.612655	1	1.16069	2059.32	1086.98	1261.65	0.813623	1.08051	0.618634	0.84746	1086.19	1281.7	1005.26	0.592036	0.690293	1296.45	1878.12
10361135	1700034H15Rik	0.951972	1.00894	1	0.973858	64.3242	66.6411	64.899	0.0306771	0.77871	0.0933589	0.845915	74.8697	88.5073	96.1458	0.911709	1.01523	93.9088	92.4999
10497958	1700034I23Rik	0.946436	0.981161	1	1.09101	88.6634	79.7362	86.993	0.918707	0.991372	0.170664	1.23895	84.7169	68.3781	85.4541	0.679603	0.854595	108.164	126.568
10497960	1700034I23Rik	0.730153	1.12205	1	1.09316	48.1113	49.3828	53.9831	0.959917	0.980555	0.953548	1.01092	67.2762	66.5494	68.6104	0.788933	0.946002	68.1983	72.0911
10399389	1700034J04Rik	0.782554	1.05031	1	0.951777	62.1167	68.5471	65.2416	0.705767	1.03633	0.597652	0.958958	44.726	46.6402	43.1582	0.5364	1.06737	68.4329	64.1133
10549377	1700034J05Rik	0.564612	0.886368	0.863973	0.830962	70.5289	75.2316	62.5146	0.0092981	0.704289	0.812886	1.03648	73.5202	70.9323	104.389	0.340008	0.845545	75.585	89.392
10537676	1700034O15Rik	0.979257	1.00633	1	0.982862	40.0803	41.0373	40.334	0.61585	0.958754	0.312624	0.933158	36.0627	38.6459	37.6142	0.682527	1.05812	45.0903	42.6136
10586015	1700036A12Rik	0.993813	1.00397	1	0.93308	147.787	159.015	148.374	0.593913	1.06437	0.763368	0.968486	133.165	137.498	125.112	0.484773	0.902633	151.943	168.333
10437263	1700037C18Rik	0.736251	0.913551	1	1.00726	208.814	189.387	190.763	0.101244	0.857855	0.12309	0.877035	145.838	166.285	170.003	0.190373	0.829425	211.085	254.496
10487847	1700037H04Rik	0.808516	1.065	1	1.001	497.68	529.5	530.031	0.734927	0.957856	0.00299742	0.714416	504.934	706.779	527.151	0.616033	1.09649	614.105	560.064
10552907	1700039E15Rik	0.969101	0.994417	1	0.985116	46.3618	46.7995	46.103	0.895933	0.984103	0.649005	0.958027	47.3573	49.4321	48.1223	0.970444	1.00647	47.0754	46.7728
10552917	1700039E15Rik	0.888948	0.972503	1	1.02758	1204.76	1140.19	1171.63	0.730318	1.03594	0.000648492	0.734363	1060.51	1444.12	1023.72	0.577362	0.934049	1125.08	1204.52
10428687	1700040F17Rik	0.921609	1.01487	1	0.998818	34.5721	35.1276	35.0861	0.0382063	0.851948	0.748173	1.02535	29.2682	28.5446	34.3544	0.57831	1.06026	37.638	35.4989
10545835	1700040I03Rik	0.638944	1.26587	1	1.30759	83.3341	80.6755	105.49	0.752965	1.12036	0.295828	0.852633	114.836	134.684	102.499	0.913655	1.10416	110.856	100.398
10369806	1700040L02Rik	0.994041	1.00144	1	1.04396	40.227	38.5889	40.2851	0.0020901	0.701441	0.00413779	0.747487	50.2862	67.2737	71.6899	0.998253	0.992947	52.7281	53.1026
10570870	1700041G16Rik	0.996919	0.99942	1	0.995062	46.7206	46.9252	46.6935	0.0223651	0.841661	0.173917	0.914197	42.3593	46.335	50.3282	0.710531	0.948448	49.9516	52.6667
10607459	1700042B14Rik	0.965865	0.988084	1	1.00168	31.9022	31.4693	31.5221	0.907478	0.986552	0.983157	0.99819	23.0379	23.0797	23.352	0.711586	0.949436	33.1517	34.9173
10607718	1700045I19Rik	0.974391	1.00507	1	1.0147	45.9829	45.5463	46.2161	0.753831	0.980454	0.744805	0.983211	36.6402	37.2658	37.3706	0.503608	0.936526	58.8762	62.8666
10574415	1700047G07Rik	0.554173	1.49788	1	1.50871	439.413	436.26	658.188	0.000409818	4.21055	0.714604	1.10526	548.264	496.05	130.212	0.341306	1.44472	639.579	442.702
10590433	1700048O20Rik	0.656929	1.19342	1	0.937937	209.034	265.973	249.466	0.0501993	1.81952	0.10833	0.649587	266.402	410.11	146.414	0.528977	0.828258	278.193	335.877
10414218	1700049E17Rik1	0.91997	0.896467	1	0.964874	48.3717	44.9423	43.3636	0.930992	0.955208	0.415281	0.768379	37.1403	48.3359	38.8819	0.438275	0.713186	46.9059	65.7695
10414250	1700049E17Rik1	0.601245	0.876705	1	0.990028	32.6589	28.9206	28.6322	0.178084	0.914491	0.00193721	0.810637	25.6746	31.6721	28.0753	0.742785	0.956929	30.4911	31.8635
10561337	1700049G17Rik	0.890618	1.07454	1	0.865335	117.322	145.686	126.067	0.202828	0.805076	0.732702	0.949033	97.5308	102.769	121.145	0.723039	0.924061	151.324	163.76
10449289	1700049J03Rik	0.852541	0.933501	1	1.04049	48.3449	43.3739	45.13	0.873749	1.01161	0.573572	1.0303	40.497	39.3061	40.0323	0.969493	0.995056	48.4678	48.7086
10369894	1700049L16Rik	0.55571	0.923169	1	0.931947	161.462	159.941	149.057	0.514313	0.940996	0.0573586	0.864853	130.544	150.944	138.73	0.799378	0.965178	153.082	158.605
10369898	1700049L16Rik	0.90237	1.05545	1	0.952193	62.2237	68.971	65.6738	0.134478	0.83768	0.0160605	0.763648	57.3229	75.0645	68.4305	0.972631	0.990108	69.3332	70.0259
10392035	1700052K11Rik	0.876804	1.03196	0.98943	0.904209	240.946	274.987	248.645	0.572882	0.951617	0.483031	0.949204	221.371	233.217	232.626	0.721354	0.963083	243.673	253.013
10367626	1700052N19Rik	0.848859	0.897691	1	0.912952	96.9014	95.2816	86.9876	0.724943	0.942448	0.1014	0.826102	109.16	132.139	115.826	0.577828	0.879407	132.009	150.112
10576401	1700054N08Rik	0.749449	1.06864	1	1.01413	85.4081	89.9992	91.2706	0.744592	1.04735	0.600887	1.0633	70.9655	66.7408	67.7571	0.945713	1.0143	107.511	105.996
10582586	1700054N08Rik	0.951537	1.01634	1	1.03739	143.397	140.488	145.741	0.651031	1.06299	0.0279765	0.793773	112.236	141.396	105.585	0.695728	1.06208	153.621	144.642
10598598	1700054O13Rik	0.763685	0.960167	1	1.00386	103.509	99.0038	99.386	0.237833	0.905683	0.544845	0.955068	73.6597	77.1251	81.3305	0.998655	1.00042	97.7475	97.7065
10418169	1700054O19Rik	0.906228	1.03645	1	1.05909	563.675	551.63	584.224	0.24648	1.12744	0.891663	0.980637	380.12	387.626	337.153	0.908318	0.934522	679.541	727.154
10504514	1700055D18Rik	0.504048	1.09316	1	1.06352	39.0604	40.1488	42.6992	0.762012	1.04074	0.826939	0.975077	41.3307	42.3871	39.7127	0.259177	0.826898	61.8327	74.7767
10460251	1700055N04Rik	0.325197	1.14475	0.799371	1.15673	29.8484	29.5393	34.169	0.239384	0.81194	0.75992	0.952651	31.0787	32.6234	38.2771	0.322008	1.16085	36.0473	31.0526
10460255	1700055N04Rik	0.52497	1.36279	1	1.13506	356.564	428.103	485.922	0.597977	0.909217	0.290043	1.23621	426.751	345.21	469.361	0.62735	1.2394	548.268	442.365
10460257	1700055N04Rik	0.922339	1.03313	1	0.993014	77.1436	80.2599	79.6992	0.855451	1.01698	0.258686	0.923707	76.7179	83.0544	75.437	0.227469	0.88014	94.23	107.063
10360832	1700056E22Rik	0.699611	1.10302	1	1.04554	95.8047	101.071	105.675	0.803913	0.950438	0.30104	1.17206	84.4262	72.0325	88.8287	0.938748	0.975804	111.471	114.235
10587810	1700057G04Rik	0.936601	0.979055	1	0.999838	42.242	41.3639	41.3572	0.840363	1.02453	0.206317	0.903723	40.7692	45.1125	39.7931	0.625816	1.07318	50.9857	47.5091
10359225	1700057K13Rik	0.943202	0.987034	1	0.966434	45.9877	46.968	45.3914	0.472252	0.94207	0.841155	0.983878	43.8763	44.5953	46.5744	0.663971	1.04087	45.8479	44.0476
10477467	1700058C13Rik	0.683862	0.961216	1	0.96854	31.116	30.8807	29.9091	0.581277	0.956891	0.675247	0.971259	24.8819	25.6182	26.0029	0.616014	0.953306	32.498	34.0898
10366514	1700058G18Rik	0.881981	1.04679	1	0.932039	87.3185	98.0694	91.4044	0.116167	0.852133	0.929567	1.01081	66.0279	65.3217	77.4855	0.970852	0.993443	74.3009	74.7913
10446190	1700061G19Rik	0.934155	1.01327	1	0.984995	38.7294	39.8411	39.2433	0.618289	0.95356	0.0516583	0.861085	34.1741	39.6873	35.8385	0.913035	1.01643	45.6392	44.9015
10501744	1700061I17Rik	0.860072	1.02571	1	0.977274	31.4423	33.0007	32.2508	0.853732	0.977317	0.239716	0.902266	27.7537	30.76	28.3978	0.912723	0.98098	32.1016	32.724
10430311	1700061J05Rik	0.832906	0.918138	1	1.06248	88.9678	76.8809	81.6847	0.501584	0.874611	0.385855	1.21818	53.6116	44.0096	61.2976	0.851445	1.06138	73.2955	69.057
10541491	1700063H04Rik	0.90328	1.01837	1	1.01621	35.1751	35.25	35.8213	0.902853	1.01908	0.0592625	0.82911	29.9346	36.1045	29.374	0.866582	0.975503	37.588	38.5319
10455809	1700065I17Rik	0.974391	0.992276	1	1.07371	72.666	67.1548	72.1048	0.284868	0.883159	0.71823	0.956462	59.8869	62.613	67.8099	0.994887	1.00119	81.179	81.0827
10454836	1700066B19Rik	0.757796	1.06833	1	1.05395	117.643	119.247	125.681	0.368378	1.08507	0.951712	0.993477	123.941	124.755	114.224	0.714468	0.934286	139.329	149.129
10346337	1700066M21Rik	0.725448	1.11672	1	0.954669	259.004	302.969	289.235	0.888401	0.977732	0.613977	0.950411	254.342	267.612	260.134	0.888435	0.9774	351.516	359.644
10573281	1700067K01Rik	0.786493	1.03764	1	1.00629	45.0387	46.4416	46.7338	0.102246	0.845868	0.461707	0.933876	39.1173	41.887	46.2452	0.916825	0.986499	55.0973	55.8513
10445743	1700067P10Rik	0.982521	1.00579	1	1.0026	36.9311	37.0485	37.1449	0.708822	0.958756	0.381275	0.927575	27.4407	29.5833	28.6211	0.866577	1.02028	32.3803	31.7367
10557109	1700069B07Rik	0.907515	1.0257	1	0.984466	80.9199	84.3093	82.9996	0.735393	1.03671	0.316848	0.917751	67.17	73.1898	64.7914	0.770385	0.96123	77.2783	80.3952
10532716	1700069L16Rik	0.844894	1.03297	1	1.03527	49.986	49.875	51.6341	0.479661	0.93306	0.260234	0.906009	41.8606	46.2033	44.8637	0.742844	1.03153	53.2706	51.6425
10389062	1700071K01Rik	0.517028	1.1615	1	1.04183	398.707	444.506	463.098	0.398664	1.15734	0.0582558	0.753127	275.078	365.247	237.681	0.374055	1.18404	443.917	374.916
10600703	1700072E05Rik	0.795621	0.948752	1	0.974226	26.9893	26.2835	25.6061	0.262489	0.93789	0.173941	0.933062	21.357	22.8891	22.7713	0.770267	0.964934	28.6202	29.6602
10375127	1700072H12Rik	0.967295	1.00597	1	0.974161	71.0359	73.3557	71.4603	0.984821	0.997498	0.470885	0.921433	57.8762	62.8111	58.0214	0.338621	0.873915	106.275	121.608
10542724	1700073E17Rik	0.904853	0.96173	1	0.996489	67.9415	65.5716	65.3414	0.606113	1.04612	0.214298	0.916136	54.0485	58.9962	51.6659	0.569419	0.943515	65.0431	68.937
10544307	1700074P13Rik	0.963251	1.0081	1	0.983891	36.4573	37.3546	36.7528	0.198769	0.930904	0.267447	0.945614	35.6096	37.6577	38.2527	0.76432	0.967216	40.086	41.4447
10596322	1700080E11Rik	0.82788	1.04333	1	1.02431	65.9788	67.2039	68.8377	0.966193	0.994633	0.728645	0.966608	54.3905	56.2695	54.684	0.94712	1.0142	84.5071	83.3237
10543676	1700080G18Rik	0.826985	1.02964	1	1.00162	49.7204	51.111	51.1939	0.0365497	0.828698	0.461736	0.939892	43.564	46.35	52.5692	0.842255	1.02269	64.3411	62.9134
10604557	1700080O16Rik	0.944844	1.01119	1	0.993339	31.0923	31.651	31.4402	0.300467	0.921093	0.00724555	0.816842	28.9096	35.3919	31.3862	0.881286	0.978461	34.52	35.28
10391990	1700081L11Rik	0.88432	0.935194	1	0.995584	1070.26	1005.34	1000.9	0.22533	1.19615	0.348878	0.875392	821.076	937.952	686.43	0.992546	1.00583	1090.73	1084.4
10392010	1700081L11Rik	0.663708	1.32157	1	0.983377	429.915	577.767	568.163	0.198448	1.54175	0.443547	0.793161	520.599	656.359	337.668	0.751839	0.794813	567.989	714.62
10351465	1700084C01Rik	0.84517	0.970655	1	0.988439	73.5799	72.2561	71.4207	0.727351	0.961654	0.442432	0.9397	58.3965	62.1437	60.725	0.782608	0.967985	78.0176	80.5979
10481451	1700084E18Rik	0.625787	1.06037	1	0.97319	136.399	148.617	144.633	0.675606	0.958559	0.265405	0.919587	124.875	135.795	130.274	0.672862	0.940043	134.643	143.231
10428066	1700084J12Rik	0.893733	0.969831	1	0.900614	77.564	83.5252	75.224	0.493102	1.09697	0.028896	0.774073	63.7365	82.3392	58.1026	0.264498	0.741448	81.7224	110.22
10463345	1700084K02Rik	0.974297	1.00651	1	0.990758	34.3708	34.9172	34.5945	0.321004	0.926911	0.682799	0.970948	31.3382	32.2759	33.8093	0.976281	0.993915	43.4043	43.6701
10386992	1700086D15Rik	0.88197	1.06568	1	1.08393	27.2048	26.7468	28.9916	0.731325	1.07763	0.0134758	0.686592	25.8411	37.6367	23.9795	0.989083	1.00384	33.853	33.7233
10396466	1700086L19Rik	0.881981	0.972912	1	0.983942	39.2393	38.7994	38.1764	0.890282	1.01033	0.136605	0.925128	34.0938	36.853	33.7451	0.960486	0.993704	36.9761	37.2104
10458538	1700086O06Rik	0.982105	1.00578	1	0.98804	312.894	318.512	314.703	0.000733666	0.755409	0.0357523	0.873482	262.437	300.449	347.41	0.777289	1.03856	376.424	362.447
10447337	1700090G07Rik	0.763485	1.04435	1	1.0272	139.383	141.71	145.564	0.762427	1.02275	0.287729	1.06079	145.437	137.103	142.202	0.775534	1.04062	162.841	156.485
10384685	1700093K21Rik	0.998414	0.999315	1	0.989157	36.5069	36.8818	36.4819	0.0728266	0.866307	0.208298	0.913709	31.5247	34.5019	36.3898	0.992495	1.00172	34.0942	34.0356
10570191	1700094C09Rik	0.634101	1.07213	1	1.03871	34.6617	35.7769	37.1618	0.358994	0.928033	0.988716	1.0019	32.702	32.64	35.238	0.859893	0.977559	38.1371	39.0126
10493626	1700094D03Rik	0.794537	0.827033	1	1.08928	125.999	95.6647	104.205	0.586066	0.878364	0.0240599	0.628106	94.4419	150.36	107.52	0.906934	0.967223	133.591	138.118
10481337	1700101E01Rik	0.275614	0.749698	1	1.01162	103.777	76.9077	77.8017	0.749069	0.94589	0.0824704	0.804802	75.2286	93.4747	79.5321	0.868228	0.956872	78.9747	82.5343
10478926	1700101G07Rik	0.963251	1.01011	1	0.943876	65.3531	69.9389	66.0136	0.271641	0.899835	0.2459	0.904025	59.3327	65.6317	65.9373	0.419992	0.925443	61.6347	66.6003
10353792	1700101I19Rik	0.802358	0.961725	1	1.00266	67.7313	64.966	65.1388	0.768867	0.969106	0.305596	0.920042	43.7292	47.5295	45.1232	0.633393	0.94766	77.706	81.9978
10588927	1700102P08Rik	0.959011	1.02077	1	0.872637	85.6296	100.166	87.4082	0.83349	1.0406	0.883446	0.970271	78.2438	80.6411	75.1911	0.997638	1.00036	78.5456	78.5172
10578120	1700104B16Rik	0.829196	0.816503	1	0.948736	64.8281	55.7925	52.9324	0.282319	0.649534	0.520856	0.829306	40.2794	48.57	62.0127	0.213363	0.808357	48.4762	59.9688
10380244	1700106J16Rik	0.989673	0.994729	1	0.945728	89.6508	94.2959	89.1782	0.552722	1.06714	0.320047	0.910628	83.4843	91.6777	78.2315	0.310125	0.815197	107.429	131.782
10447275	1700106N22Rik	0.852728	0.85603	1	0.994084	253.288	218.112	216.822	0.210551	1.35688	0.0793276	0.723515	132.901	183.689	97.9465	0.964623	1.06469	229.168	215.244
10400045	1700108M19Rik	0.835827	0.959517	1	0.985239	36.641	35.6844	35.1576	0.575172	0.947745	0.276494	0.916976	30.243	32.9812	31.9105	0.879125	0.978021	38.8383	39.7111
10483797	1700109F18Rik	0.978248	0.991339	1	0.983586	67.2568	67.7869	66.6743	0.236427	1.15977	0.251905	1.13668	58.6684	51.6138	50.5863	0.33038	1.20254	74.5314	61.9781
10483800	1700109F18Rik	0.398037	1.29939	1	1.02906	512.894	647.628	666.45	6.04372e-05	4.10195	1.89349e-05	4.1453	574.668	138.631	140.096	0.317559	1.35479	653.678	482.495
10417310	1700110I01Rik	0.840267	1.06962	1	1.07544	260.168	258.761	278.281	0.406311	0.867361	0.099459	0.805338	230.98	286.811	266.302	0.513605	1.12786	283.042	250.955
10417403	1700110I01Rik	0.75198	0.924244	1	0.993233	89.5202	83.3023	82.7385	0.224075	1.08723	0.0325885	1.14411	64.5656	56.4328	59.3855	0.962072	1.00954	97.4773	96.5558
10417498	1700110I01Rik	0.680917	0.911473	1	0.985078	80.8882	74.8443	73.7275	0.971572	1.00819	0.966598	1.00746	69.5805	69.065	69.0149	0.759895	0.936538	75.8088	80.9458
10422026	1700110M21Rik	0.907515	0.986669	1	1.00364	58.8893	57.8937	58.1043	0.859251	0.984543	0.973253	0.997377	47.5238	47.6488	48.2699	0.976732	1.00406	60.5333	60.2884
10537300	1700111E14Rik	0.709929	0.934827	1	1.00022	28.7361	26.8574	26.8633	0.463969	0.930877	0.352599	0.925034	23.457	25.358	25.1988	0.616661	0.946533	27.3476	28.8923
10413152	1700112E06Rik	0.909576	0.973898	1	0.994503	37.8646	37.08	36.8762	0.934722	0.990365	0.830927	0.976801	32.815	33.5944	33.1343	0.190296	0.808827	41.474	51.2768
10365537	1700113H08Rik	0.987303	0.99673	1	0.990369	32.3134	32.5209	32.2077	0.942014	1.01042	0.807177	0.98088	25.3826	25.8774	25.1209	0.850008	0.975675	30.5211	31.282
10436206	1700116B05Rik	0.919278	1.02745	1	0.977681	144.718	152.085	148.69	0.59983	1.04817	7.54831e-07	0.528605	132.848	251.317	126.742	0.850295	0.970867	155.385	160.047
10568278	1700120K04Rik	0.260544	1.20443	0.950122	1.14978	54.1349	56.7082	65.2018	0.527957	1.07374	0.803433	1.02593	56.2507	54.8288	52.3877	0.863841	1.04164	74.9715	71.9747
10451637	1700122O11Rik	0.794537	0.9667	1	0.936836	40.6422	41.9377	39.2888	0.860041	0.986132	0.439944	0.955849	33.9947	35.5649	34.4728	0.711983	0.956931	46.4429	48.5332
10460771	1700123I01Rik	0.984644	0.996607	1	0.942103	81.6866	86.4125	81.4095	0.474411	0.919603	0.144081	0.869471	75.8953	87.2891	82.5305	0.577362	0.920992	89.3837	97.0516
10535027	1700123K08Rik	0.763728	1.04712	1	0.965219	48.8189	52.961	51.119	0.495199	0.939657	0.710439	0.96859	46.9161	48.4375	49.929	0.612881	0.950667	54.1769	56.9883
10546551	1700123L14Rik	0.534138	1.08073	0.991132	1.08432	58.1118	57.9193	62.8031	0.694921	1.03438	0.77714	0.977146	54.3317	55.6024	52.5257	0.248513	1.11731	54.6531	48.9147
10415095	1700123O20Rik	0.772521	0.862487	1	0.999925	774.921	668.41	668.36	0.896593	1.02478	0.03124	1.28743	497.225	386.216	485.2	0.950861	0.976923	738.539	755.985
10379880	1700125H20Rik	0.902917	0.981572	1	0.985478	46.4964	46.3121	45.6395	0.518808	0.953811	0.661969	0.971494	31.2102	32.126	32.7216	0.814566	1.02773	49.2168	47.8889
10583159	1700128F08Rik	0.926854	1.01867	1	0.992281	32.7224	33.5925	33.3332	0.425039	0.91889	0.289066	0.912455	30.2673	33.1713	32.9389	0.746748	0.965986	36.8471	38.1446
10420472	1700129C05Rik	0.796431	1.0309	1	1.00274	27.3381	28.1059	28.183	0.469885	0.961678	0.967989	0.997703	23.3272	23.3809	24.2568	0.877075	1.01776	30.2946	29.7659
10461454	1810006K21Rik	0.648224	1.14841	1	1.12073	334.797	343.065	384.483	0.988099	1.00564	0.41458	0.898721	446.613	496.943	444.109	0.976742	0.988567	442.438	447.555
10370320	1810008A18Rik	0.859274	0.943956	1	1.02815	305.832	280.789	288.692	0.00638585	0.703137	0.456637	0.920053	250.557	272.328	356.341	0.841955	1.069	343.527	321.354
10461268	1810009A15Rik	0.547611	0.796771	1	0.856225	448.548	417.402	357.39	0.00126427	0.679468	0.00102361	0.697563	282.944	405.617	416.42	0.637408	0.911535	359.058	393.905
10537561	1810009J06Rik	0.458768	0.880158	1	1.03023	25.0991	21.4429	22.0912	0.858923	1.02454	0.937784	0.991667	18.9584	19.1178	18.5043	0.93958	0.986968	23.9603	24.2767
10544320	1810009J06Rik	0.819005	1.03894	1	0.994427	62.3539	65.1449	64.7819	0.756715	0.978106	0.206733	0.935944	32.7824	35.026	33.5162	0.571278	1.05243	54.7434	52.0163
10569654	1810010D01Rik	0.77406	1.04498	1	1.01116	88.3034	91.2568	92.275	0.771642	1.0254	0.99518	0.999544	79.1001	79.1361	77.141	0.910566	1.01842	91.9181	90.2553
10382136	1810010H24Rik	0.42503	1.1705	0.925544	1.17691	49.9622	49.6902	58.4807	0.891409	1.01849	0.69311	0.966689	59.2659	61.3081	58.19	0.976959	1.00189	66.6822	66.5566
10413928	1810011H11Rik	0.859538	0.961682	1	0.959084	43.7135	43.8319	42.0385	0.494549	1.1098	0.949843	0.989358	47.7354	48.2488	43.0127	0.794975	0.955272	55.7147	58.3234
10577641	1810011O10Rik	0.917472	0.941686	1	1.04546	1213.21	1092.78	1142.46	1.79843e-05	8.01059	3.10786e-07	19.3094	909.071	47.0792	113.484	0.247513	1.19898	1105.16	921.753
10379223	1810012P15Rik	0.633852	0.938506	0.983222	0.921146	117.442	119.655	110.22	0.00630881	0.560804	0.119821	0.75195	96.8032	128.736	172.615	0.235007	0.828834	105.912	127.784
10521907	1810013D10Rik	0.510637	0.780987	0.95627	0.773836	104.381	105.345	81.52	8.21105e-05	0.297371	0.759769	1.08527	92.6544	85.3743	311.579	0.60932	0.860673	86.3882	100.373
10433472	1810013L24Rik	0.924441	1.02691	1	0.974398	739.095	778.925	758.983	0.797879	0.959268	0.0217621	0.748165	766.418	1024.4	798.961	0.448346	0.898901	756.064	841.098
10568930	1810014F10Rik	0.55432	0.891248	1	1.05785	349.448	294.414	311.445	0.0542727	0.611159	0.00858376	1.79677	239.392	133.235	391.701	0.33025	0.790392	315.28	398.89
10508883	1810019J16Rik	0.988619	0.996311	1	1.00036	64.6919	64.4297	64.4532	0.00986318	0.731828	0.0585043	0.821066	78.3036	95.3682	106.997	0.400169	0.862627	105.8	122.648
10517058	1810019J16Rik	0.615479	1.09938	1	1.04554	158.895	167.077	174.686	0.915788	0.991107	0.855507	0.985842	167.628	170.035	169.132	0.945713	1.01299	190.516	188.074
10565612	1810020D17Rik	0.832569	0.893875	1	0.981107	855.432	779.373	764.649	0.0106966	0.652664	0.0164541	1.42619	604.668	423.974	926.461	0.202367	0.839503	804.039	957.756
10408647	1810022C23Rik	0.465997	0.894955	1	1.02541	43.7866	38.2161	39.1871	0.434853	0.930122	0.468684	1.06232	39.4147	37.1025	42.3759	0.899199	1.02088	50.9624	49.9203
10497335	1810022K09Rik	0.992607	0.944538	1	1.29163	246.375	180.169	232.71	0.182979	0.713328	0.542667	0.878619	218.604	248.805	306.457	0.816497	0.872165	243.82	279.557
10487366	1810024B03Rik	0.934424	0.982608	1	0.944255	48.9582	50.9468	48.1067	0.155988	0.852761	0.0998941	0.842842	44.9756	53.3618	52.7411	0.585698	0.947805	54.076	57.0539
10583694	1810026J23Rik	0.974589	1.01509	1	1.13632	271.319	242.374	275.414	0.451875	1.16189	0.788611	1.04169	279.852	268.652	240.859	0.192618	1.30066	373.122	286.872
10377605	1810027O10Rik	0.907778	0.961637	1	1.25775	495.064	378.511	476.071	0.169468	1.38131	0.773048	1.10055	380.55	345.783	275.5	0.875896	1.12085	465.799	415.575
10578964	1810029B16Rik	0.68118	0.755234	1	0.901067	251.902	211.133	190.245	0.864749	0.979648	0.000400987	0.622753	145.964	234.385	148.996	0.615324	1.09089	245.993	225.497
10351959	1810030J14Rik	0.692895	0.953762	1	1.00679	29.3654	27.8187	28.0076	0.629168	0.963902	0.0709352	0.89858	24.9149	27.727	25.848	0.746104	0.966714	30.7537	31.8126
10512005	1810030N24Rik	0.996719	0.98881	1	0.994897	110.932	110.253	109.69	0.356251	0.802863	0.0553405	0.644444	114.363	177.459	142.443	0.963447	0.993717	118.399	119.147
10603651	1810030O07Rik	0.84517	1.08644	1	1.0364	302.964	317.593	329.152	0.968	1.00869	0.00628236	0.717598	246.191	343.076	244.07	0.968756	1.0109	414.853	410.38
10355730	1810031K17Rik	0.547483	0.848401	1	0.940601	215.561	194.431	182.882	0.319991	0.842909	0.570601	0.914808	144.042	157.457	170.887	0.466327	0.798438	166.411	208.42
10382838	1810032O08Rik	0.704855	1.09366	1	1.1209	75.6251	73.7869	82.7079	0.550249	1.09085	0.00189115	0.667846	108.188	161.995	99.1782	0.62834	1.1055	100.565	90.9682
10569877	1810033B17Rik	0.903673	0.970758	1	1.01547	60.5364	57.8709	58.7662	0.0689666	0.867955	0.431756	0.944735	43.6111	46.1622	50.2458	0.931873	1.01868	52.4429	51.4815
10405820	1810034E14Rik	0.864468	0.882665	1	0.796996	165.822	183.646	146.365	0.358216	0.807014	0.02934	1.53677	109.718	71.3954	135.956	0.26567	0.625874	166.571	266.141
10397530	1810035L17Rik	0.841802	0.916072	1	1.06399	1749.47	1506.26	1602.64	0.0423646	0.689949	0.30178	0.824912	1368.03	1658.4	1982.8	0.967484	0.991122	1669.62	1684.57
10397538	1810035L17Rik	0.952107	0.980528	1	0.919322	68.1686	72.7071	66.8412	0.920425	1.01473	0.565165	0.940213	46.3376	49.2841	45.6651	0.682006	0.935043	65.968	70.5507
10495826	1810037I17Rik	0.77406	1.10283	1	0.930598	101.199	119.929	111.606	0.0121672	0.681835	0.384029	1.11597	90.5362	81.1277	132.783	0.403678	1.22051	174.311	142.818
10604019	1810037I17Rik	0.711066	1.08963	1	1.04188	5050.46	5281.89	5503.11	0.00215799	0.744724	0.284083	1.09048	5386.43	4939.52	7232.79	0.175482	1.29592	5533.51	4269.95
10431140	1810041L15Rik	0.618226	0.924061	1	0.986699	96.5551	90.4255	89.2228	0.0674619	0.880178	0.304367	0.935401	67.6562	72.3286	76.8665	0.73611	0.948453	89.5886	94.4576
10364338	1810043G02Rik	0.307305	0.887309	1	0.970637	256.667	234.633	227.743	0.0990201	0.856307	0.060845	1.17356	188.228	160.391	219.814	0.820853	0.953974	242.07	253.75
10390635	1810046J19Rik	0.702498	1.14224	1	1.15397	745.756	738.177	851.834	0.0301067	0.582679	0.312981	0.799726	688.56	860.995	1181.71	0.356221	1.26621	918.962	725.757
10593473	1810046K07Rik	0.55922	1.09203	1	1.03428	98.6055	104.111	107.68	0.237302	1.12148	0.838333	1.02144	87.9164	86.0707	78.3933	0.675568	0.944759	115.948	122.728
10396346	1810048J11Rik	0.726118	1.15705	1	1.07652	227.202	244.198	262.884	0.0854432	1.46339	0.742994	1.09136	209.175	191.664	142.939	0.759498	1.14413	247.852	216.63
10393801	1810049H13Rik	0.87515	1.03773	1	1.00275	74.433	77.0299	77.2416	0.764921	0.978433	0.85109	0.9895	64.687	65.3734	66.1128	0.992513	0.995584	89.7653	90.1635
10460196	1810055G02Rik	0.937266	0.950985	1	1.00059	331.882	315.427	315.614	0.0828065	0.798573	0.742924	1.03246	265.405	257.06	332.349	0.870327	0.959312	312.557	325.814
10537292	1810058I24Rik	0.941035	1.02837	1	1.16925	1175.05	1033.46	1208.38	0.0739581	0.750816	0.00108888	1.70651	950.147	556.777	1265.49	0.498796	1.18426	1157.18	977.134
10460621	1810058N15Rik	0.988487	1.00662	1	1.07659	62.9149	58.826	63.3313	0.500155	0.926293	0.370826	0.915577	53.78	58.7389	58.0594	0.799344	1.05935	69.8958	65.9797
10491547	1810062G17Rik	0.259762	1.08622	1	1.02586	41.5379	43.982	45.1193	0.3779	0.885451	0.205611	1.1558	40.2224	34.8006	45.4259	0.400967	1.08552	52.1281	48.0215
10412978	1810062O18Rik	0.410215	0.68126	1	0.782024	361.684	315.081	246.401	0.145247	1.34897	0.26842	0.820893	198.935	242.34	147.472	0.489216	0.776199	268.742	346.228
10576598	1810063B05Rik	0.950183	1.04336	1	1.0068	169.054	175.194	176.384	0.732982	0.919715	0.0404365	0.638742	161.855	253.397	175.984	0.707753	0.874926	195.047	222.93
10417794	1810063B07Rik	0.941732	1.02612	1	0.880612	251.075	292.562	257.634	0.752086	0.958155	8.45798e-05	0.587037	204.048	347.59	212.959	0.595857	0.881436	282.632	320.649
10591749	1810064F22Rik	0.53154	1.09322	1	0.93204	37.983	44.5513	41.5236	0.000485705	0.661939	0.12829	1.1378	37.2004	32.695	56.1991	0.279898	0.347418	57.6464	165.928
10376376	1810065E05Rik	0.021364	0.607976	1	0.983099	61.4184	37.9829	37.3409	0.823743	0.983351	0.331159	0.948191	30.0257	31.6662	30.534	0.796956	0.965107	35.846	37.142
10511843	1810074P20Rik	0.322562	1.13436	0.997947	1.09526	631.539	654.085	716.392	0.146293	1.20711	0.054042	1.25189	614.312	490.707	508.914	0.66619	1.11507	778.23	697.919
10368695	2010001E11Rik	0.914806	0.984752	1	0.972643	51.6253	52.268	50.8381	0.803985	1.02293	0.362077	0.934226	41.8733	44.8214	40.9346	0.519266	0.933433	46.7978	50.1351
10404939	2010001K21Rik	0.673598	0.875396	1	0.973792	67.9864	61.1167	59.515	0.186433	0.849342	0.204966	0.862379	55.5401	64.4033	65.3919	0.931224	1.01607	47.4237	46.6736
10458278	2010001M09Rik	0.607994	1.06653	1	1.00002	73.2904	78.1649	78.1663	0.610431	1.05515	0.132099	0.873408	71.6442	82.0283	67.8994	0.547121	0.94686	83.5074	88.1941
10467149	2010002M12Rik	0.967321	0.986892	1	1.02512	24.6216	23.7036	24.2989	0.837585	1.01572	0.861168	0.990021	22.283	22.5076	21.938	0.988349	0.997713	26.9539	27.0157
10459071	2010002N04Rik	0.745074	0.927311	1	1.03143	294.38	264.664	272.982	0.0289678	1.47598	4.29488e-06	3.20993	232.716	72.4987	157.669	0.749963	1.07146	266.434	248.664
10464772	2010003K11Rik	0.965155	1.01082	1	0.93508	81.8536	88.4837	82.7393	0.00608574	0.843863	0.43608	0.959223	78.0227	81.3395	92.4589	0.995511	0.999124	84.9559	85.0304
10435508	2010005H15Rik	0.959011	0.988862	1	0.972696	23.482	23.8723	23.2205	0.383294	0.919554	0.122566	0.885328	20.395	23.0367	22.1793	0.994485	1.00123	24.8133	24.7828
10585282	2010007H06Rik	0.31915	1.19193	1	1.13088	42.4478	44.7394	50.595	0.633533	1.05389	0.615652	1.04919	60.0348	57.2199	56.9647	0.909853	1.04753	81.8305	78.1178
10526687	2010007H12Rik	0.642029	0.906377	1	1.02293	229.427	203.286	207.948	0.827758	0.966904	0.120994	0.836139	213.354	255.165	220.656	0.667983	1.1122	288.16	259.089
10478962	2010011I20Rik	0.791191	1.11664	1	0.994711	116.74	131.05	130.357	0.000651817	0.588888	0.234331	1.15966	136.471	117.682	231.744	0.98913	1.00318	152.788	152.303
10463695	2010012O05Rik	0.876244	1.06414	1	1.06829	248.096	247.132	264.009	0.574149	0.911362	0.0046559	1.53381	200.178	130.51	219.647	0.991178	0.99778	409.907	410.819
10511017	2010015L04Rik	0.91152	1.01396	1	1.0124	35.314	35.3686	35.8071	0.52132	1.04897	0.294137	0.936591	31.9503	34.1134	30.4588	0.989083	0.997885	42.8159	42.9066
10601484	2010106E10Rik	0.947381	1.01045	1	0.980478	26.7899	27.6088	27.0698	0.234256	0.914499	0.0976822	0.893657	21.6949	24.2766	23.7233	0.781862	1.03177	29.915	28.994
10487321	2010106G01Rik	0.316407	1.25321	1	1.03818	1109.59	1339.4	1390.54	0.708238	0.94342	0.00243822	1.48864	1165.12	782.673	1235	0.608327	0.903124	1353.98	1499.22
10402752	2010107E04Rik	0.944155	1.03031	1	1.02114	3708.26	3741.57	3820.65	0.997916	1.00424	0.582662	0.909448	3394.79	3732.8	3380.45	0.950038	1.01669	3665.16	3604.99
10543895	2010107G12Rik	0.861817	1.03768	1	0.964006	70.4886	75.8755	73.1444	0.448704	1.04628	0.551217	1.03298	66.8731	64.7382	63.9149	0.96464	1.00909	99.8104	98.9117
10369525	2010107G23Rik	0.923672	0.964305	1	0.956035	128.514	129.625	123.926	0.0626669	0.858788	0.000183793	0.700501	118.737	169.503	138.261	0.697216	0.941617	135.615	144.023
10418500	2010107H07Rik	0.747076	0.837633	1	0.921468	462.569	420.485	387.463	0.165957	0.821491	0.29482	1.13481	304.433	268.268	370.586	0.924781	0.957465	387.728	404.953
10523293	2010109A12Rik	0.885062	0.928724	1	0.940904	41.4252	40.8889	38.4726	0.375052	0.915603	0.369511	0.923441	33.0711	35.8129	36.1195	0.883333	0.980288	38.8517	39.633
10429555	2010109I03Rik	0.955767	0.985333	1	1.01409	53.4691	51.953	52.6848	0.553007	1.05398	0.490538	0.946948	60.0481	63.4123	56.9727	0.905844	0.970606	73.3772	75.5993
10395252	2010109K11Rik	0.528324	0.929891	0.979302	1.07896	154.656	133.289	143.813	0.276221	1.19853	0.14981	1.22726	89.2754	72.7439	74.4876	0.452052	1.09772	146.025	133.025
10395257	2010109K11Rik	0.275867	0.779169	1	1.02199	910.062	693.835	709.092	0.392873	0.840719	0.0119197	0.620554	571.452	920.874	679.719	0.639854	0.914763	680.908	744.354
10557165	2010110P09Rik	0.579126	1.44719	1	1.0597	95.0416	129.795	137.543	2.69701e-06	0.156876	0.0603458	1.51114	98.3078	65.0552	626.658	0.632175	1.3432	140.702	104.751
10405757	2010111I01Rik	0.95809	0.974317	1	1.02162	94.8753	90.4823	92.4386	0.91054	1.00978	0.101117	0.909521	78.1894	85.9676	77.4321	0.993251	0.991378	98.2723	99.127
10603316	2010204K13Rik	0.0980512	0.68173	1	0.84904	333.208	267.547	227.158	0.0418661	0.766388	0.917482	0.982702	218.073	221.912	284.547	0.0602496	0.617561	260.314	421.52
10354019	2010300C02Rik	0.742672	1.07742	1	1.01031	78.223	83.4188	84.279	0.000104409	0.558902	2.40202e-05	0.539292	88.0207	163.215	157.489	0.658057	1.06535	100.69	94.5131
10506781	2010305A19Rik	0.583055	0.754461	1	1.04879	247.252	177.865	186.542	0.233028	0.800956	2.36048e-05	0.355598	162.298	456.407	202.63	0.768413	1.10365	221.694	200.874
10470001	2010317E24Rik	0.888909	1.02093	1	0.998446	194.85	199.238	198.928	0.838555	0.978535	0.034611	0.850863	173.196	203.554	176.995	0.891243	0.981186	219.11	223.311
10586274	2010321M09Rik	0.814892	0.92092	1	0.968355	505.108	480.366	465.165	0.143522	0.848848	0.132718	1.17231	398.486	339.915	469.443	0.744252	1.05027	438.46	417.473
10418917	2200001I15Rik	0.980345	1.00524	1	0.961797	201.596	210.701	202.652	0.720282	0.95247	0.00123864	0.677258	154.712	228.439	162.433	0.676139	0.936861	245.511	262.056
10561706	2200002D01Rik	0.81833	0.959317	1	0.994353	611.201	589.665	586.335	0.506891	0.92985	0.657796	0.959036	338.169	352.613	363.681	0.138123	0.859621	665.691	774.4
10552000	2200002J24Rik	0.806757	0.962388	1	0.936451	82.5418	84.828	79.4372	0.000230086	0.624296	0.0193957	1.2395	59.6551	48.1283	95.5559	0.85703	0.936575	77.1216	82.3444
10583291	2200002K05Rik	0.908025	1.03447	1	1.0185	86.1059	87.4568	89.0743	0.678576	1.06398	0.23149	1.14836	73.3051	63.8345	68.8974	0.793393	0.940749	98.6083	104.819
10476526	2210009G21Rik	0.658454	0.920036	1	1.00517	199.914	182.983	183.928	0.018433	0.67769	0.0576156	0.7626	190.939	250.38	281.751	0.25362	1.31096	214.552	163.66
10544326	2210010C04Rik	0.997826	1.00353	1	1.04209	50.2694	48.4093	50.447	0.708949	1.03419	0.198122	0.915173	37.893	41.4053	36.6404	0.652887	0.919352	47.9546	52.1613
10560719	2210010C17Rik	0.872469	1.03675	1	0.935261	53.9597	59.8153	55.9429	0.000217322	0.713849	0.343124	0.941096	66.7398	70.9172	93.493	0.655473	0.945631	61.3421	64.8689
10580058	2210011C24Rik	0.967321	1.00591	1	0.984368	138.185	141.209	139.002	0.00536116	0.800829	0.0106461	0.835421	113.152	135.443	141.294	0.863919	1.01893	149.791	147.007
10514892	2210012G02Rik	0.719421	0.813594	1	0.852389	300.475	286.799	244.465	0.985866	0.990663	0.000627153	3.26426	185.066	56.6945	186.81	0.641187	0.655339	229.971	350.92
10514896	2210012G02Rik	0.999717	0.997398	1	1.19316	373.225	311.99	372.254	0.0438916	0.639632	0.0406805	1.48766	304.99	205.013	476.821	0.891824	0.967103	423.569	437.977
10409684	2210016F16Rik	0.854292	0.962492	1	1.02665	321.556	301.462	309.495	0.129127	0.785041	0.491995	0.89565	295.917	330.394	376.945	0.789475	0.941182	350.753	372.674
10565738	2210018M11Rik	0.91739	0.967052	1	0.935391	372.366	384.969	360.097	0.752685	1.06126	0.822613	0.960484	344.033	358.187	324.174	0.659575	0.90793	440.509	485.179
10382692	2210020M01Rik	0.822104	0.972448	1	0.962158	66.8888	67.6042	65.0459	0.0737623	0.863112	0.296142	0.923902	51.6583	55.9132	59.8512	0.125034	0.860248	80.0792	93.0885
10431220	2210021J22Rik	0.99919	0.999303	1	1.07603	129.45	120.219	129.359	0.380428	0.908894	0.85705	1.0151	119.956	118.172	131.98	0.866677	1.03897	145.598	140.137
10441923	2210404J11Rik	0.467329	0.854564	1	0.879024	380.563	369.973	325.215	0.469631	0.866248	0.00919235	0.609626	269.523	442.112	311.139	0.351289	0.82827	325.77	393.313
10441933	2210404J11Rik	0.959433	0.9786	1	0.94584	456.651	472.468	446.879	0.460566	0.859961	4.85547e-05	0.369159	368.056	997.012	427.991	0.663911	0.88233	422.872	479.268
10441952	2210404J11Rik	0.790073	0.834252	1	1.17196	203.902	145.146	170.105	0.24854	0.686423	0.00173711	0.315641	147.071	465.945	214.257	0.494597	0.726737	159.15	218.993
10441954	2210404J11Rik	0.945202	0.957944	1	0.762519	58.1767	73.0868	55.73	0.384238	0.857127	1.92485e-06	0.286055	58.6352	204.979	68.409	0.462751	0.890407	54.5907	61.3098
10365127	2210404O07Rik	0.978005	1.01206	1	0.977191	225.155	233.189	227.87	0.869543	1.01908	0.704011	0.962656	210.626	218.797	206.683	0.670116	0.957806	230.412	240.562
10386197	2210407C18Rik	0.0909155	0.597726	1	1.03231	51.6547	29.909	30.8754	0.71195	1.02738	0.911521	0.992769	24.6733	24.853	24.0158	0.195668	0.585371	41.3529	70.644
10406364	2210408I21Rik	0.591594	1.1719	1	1.15039	86.6105	88.2295	101.499	0.113341	1.2806	0.000135513	1.99454	77.6824	38.9475	60.6608	0.662179	1.08051	95.7638	88.6284
10380250	2210409E12Rik	0.800602	1.07046	1	0.941899	96.026	109.132	102.792	0.356513	0.900154	0.000701076	0.667117	91.6326	137.356	101.797	0.333376	0.824794	132.358	160.474
10389736	2210409E12Rik	0.90226	1.03047	1	0.994676	170.488	176.622	175.682	0.918524	0.9837	0.0977288	0.865846	133.746	154.469	135.963	0.40909	0.917358	190.157	207.288
10559673	2210411K11Rik	0.969643	1.00942	1	0.900353	74.6404	83.6818	75.3431	0.0313894	0.673778	0.360928	0.850814	75.2818	88.482	111.731	0.232569	0.842343	98.8761	117.382
10376366	2210415F13Rik	1	1.00002	1	0.996516	55.0529	55.2467	55.0542	0.626301	1.03487	0.79234	0.982952	53.0302	53.95	51.2432	0.984729	0.995603	55.6481	55.8939
10444886	2300002M23Rik	0.975582	0.993078	1	0.991667	92.578	92.7097	91.9371	0.763216	1.02679	0.727954	0.973445	92.4878	95.0108	90.0744	0.851608	0.975999	94.0724	96.3857
10429510	2300005B03Rik	0.875442	1.03768	1	1.02128	137.843	140.057	143.037	0.665599	1.04146	0.810243	0.98068	117.089	119.396	112.427	0.793289	0.952818	140.23	147.174
10594377	2300009A05Rik	0.933148	0.972738	1	0.997552	187.604	182.938	182.49	0.913682	1.02121	0.314027	1.12177	174.878	155.895	171.246	0.880862	1.02433	254.135	248.1
10476950	2310001A20Rik	0.800194	1.05105	1	0.954034	38.2109	42.0967	40.1617	0.552001	1.05189	0.612055	0.960774	34.895	36.3197	33.1736	0.747824	0.968227	42.3144	43.703
10488472	2310001A20Rik	0.885238	1.05773	1	1.07612	191.967	188.686	203.048	0.576689	1.09345	0.00619257	1.40945	172.006	122.038	157.306	0.342627	1.3185	217.036	164.609
10524079	2310001H12Rik	0.765277	0.861703	1	0.929531	308.259	285.766	265.628	0.546746	0.797412	0.0517365	0.521093	225.08	431.938	282.263	0.113262	0.551928	289.42	524.379
10524082	2310001H12Rik	0.715807	0.87761	1	0.862545	751.224	764.345	659.281	0.913021	0.977102	0.231928	0.769644	513.885	667.692	525.927	0.12162	0.582377	656.432	1127.16
10532308	2310001H12Rik	0.913098	0.967172	1	1.01666	142.421	135.489	137.746	0.750271	0.958656	0.309454	0.905312	117.531	129.824	122.6	0.933344	1.02075	144.552	141.614
10493905	2310001H18Rik	0.967321	0.989753	1	1.04776	28.3981	26.8258	28.107	0.984545	1.00065	0.433616	0.909339	27.857	30.6344	27.8389	0.910253	1.02768	31.7514	30.8963
10478381	2310001K24Rik	0.857192	0.976971	1	0.992251	49.7809	49.0143	48.6345	0.117392	1.10977	0.571508	0.965111	31.4902	32.6286	28.3755	0.843691	0.97346	47.7356	49.037
10480649	2310002J15Rik	0.999441	1.00039	1	0.937386	140.555	150.003	140.61	0.38892	1.0628	0.895748	0.989938	137.251	138.646	129.142	0.907385	1.01932	125.278	122.904
10513945	2310002L09Rik	0.882524	1.02043	1	1.0126	33.9396	34.2019	34.6329	0.676165	1.03317	0.990315	0.998927	29.3479	29.3794	28.4056	0.872867	0.976739	30.6718	31.4023
10459633	2310002L13Rik	0.906228	0.929357	1	1.02227	45.8509	41.6835	42.6119	0.875343	0.984172	0.928304	0.989027	41.2444	41.702	41.9077	0.916825	1.0155	48.3166	47.5789
10479458	2310003C23Rik	0.847593	0.945919	1	1.06594	780.049	692.219	737.863	0.0229597	1.30864	0.0310035	0.792929	630.081	794.625	481.478	0.966101	1.01388	723.166	713.265
10475352	2310003F16Rik	0.934424	0.977593	1	1.01891	5262.56	5049.15	5144.64	0.837966	1.02598	0.257939	1.10487	4664.03	4221.35	4545.93	0.939531	1.00982	4863.67	4816.38
10393761	2310003H01Rik	0.752428	0.96368	1	0.97978	236.126	232.246	227.55	0.760713	1.03369	0.568642	0.952476	165.785	174.056	160.381	0.861685	0.97742	239.842	245.383
10522904	2310003L06Rik	0.866369	0.980941	1	0.984705	23.1529	23.0644	22.7116	0.72082	0.971996	0.778664	0.981212	19.1561	19.5229	19.708	0.46295	0.935252	22.3934	23.9437
10476569	2310003L22Rik	0.90912	0.957379	1	0.924252	637.688	660.544	610.509	0.402341	1.24966	0.00463226	0.513112	542.098	1056.49	433.795	0.32211	1.30946	746.573	570.139
10387111	2310004I24Rik	0.253107	1.31833	0.905558	1.24878	266.079	280.899	350.78	0.0169228	1.57227	0.223279	0.81597	316.328	387.671	201.192	0.627878	1.17429	508.034	432.632
10382774	2310004N24Rik	0.847158	1.05118	1	0.879475	76.9532	91.9773	80.8917	0.0051471	0.678809	0.38037	0.900062	75.0375	83.3693	110.543	0.67162	1.0741	92.1738	85.8151
10440028	2310005G13Rik	0.840575	1.07348	1	1.09249	29.5464	29.0323	31.7176	0.749095	1.04968	0.763335	0.978533	26.6394	27.2238	25.3785	0.799344	1.07255	30.2591	28.2123
10499988	2310007A19Rik	0.978387	0.99014	1	1.02228	39.3451	38.1083	38.9572	0.510421	0.942882	0.698322	0.969612	32.9169	33.9485	34.911	0.56144	0.861535	42.8768	49.7679
10356764	2310007B03Rik	0.914214	0.979456	1	0.936937	107.569	112.45	105.359	0.877152	1.01694	0.94543	0.991557	108.285	109.207	106.481	0.688297	0.953084	136.924	143.664
10382096	2310007L24Rik	0.691978	1.08907	1	1.01193	213.32	229.581	232.321	0.84085	0.977818	0.504779	1.04977	179.293	170.791	183.36	0.890986	1.02137	297.113	290.897
10437970	2310008H04Rik	0.14814	0.583188	1	0.807789	655.335	473.122	382.183	0.0108672	1.21914	9.60406e-06	0.634287	337.646	532.324	276.953	0.0499316	0.69783	421.575	604.123
10567343	2310008H09Rik	0.675541	0.944135	0.963217	0.917111	794.035	817.433	749.677	0.0290908	0.830861	0.00235912	0.773826	613.771	793.164	738.717	0.235566	0.837345	777.608	928.659
10435019	2310010M20Rik	0.992607	0.996695	1	0.980464	69.2879	70.4349	69.0589	0.932825	1.01483	0.322777	0.890604	61.3427	68.8777	60.4465	0.760123	0.94855	69.4231	73.1886
10370777	2310011J03Rik	0.509741	0.924375	1	0.989107	200.37	187.257	185.217	0.120791	0.881305	0.530364	1.04937	147.939	140.978	167.863	0.632175	1.0576	170.272	160.999
10444932	2310014H01Rik	0.625181	1.09507	1	1.06752	193.18	198.165	211.545	0.0461024	1.22299	0.286253	1.10248	182.457	165.497	149.189	0.394577	1.16942	217.123	185.668
10550059	2310014L17Rik	0.844996	1.06522	1	0.948354	89.698	100.752	95.5484	0.591151	1.11126	0.938943	0.987156	49.3274	49.9692	44.3889	0.984729	1.01144	90.2121	89.1919
10363856	2310015B20Rik	0.959515	1.04194	1	1.02932	145.467	147.251	151.567	0.663014	0.941332	0.522688	1.08216	102.641	94.8483	109.038	0.589644	0.870483	158.42	181.991
10437775	2310015D24Rik	0.856645	0.961855	1	0.920489	92.0563	96.1932	88.5448	0.494915	0.95225	0.566105	0.963429	81.5792	84.6759	85.6699	0.912038	0.985912	105.535	107.043
10536794	2310016C08Rik	0.95276	1.02895	1	1.07274	203.33	195.03	209.216	0.572248	1.08797	0.739091	1.03887	196.897	189.53	180.976	0.931021	1.01275	256.498	253.268
10552715	2310016G11Rik	0.979257	1.00657	1	0.977381	48.9276	50.3887	49.2489	0.586861	0.958459	0.216217	0.923737	40.6252	43.9791	42.3859	0.796956	0.96558	49.1212	50.8722
10426822	2310016M24Rik	0.96346	1.02992	1	0.950139	600.381	650.791	618.342	0.22499	0.881111	0.108838	1.1774	533.849	453.415	605.882	0.87112	0.952143	686.837	721.359
10477485	2310021H06Rik	0.945943	1.01534	1	1.04008	47.0134	45.8954	47.7348	0.310864	1.09864	0.701214	0.962622	39.8272	41.3736	36.2514	0.912341	0.979591	51.5675	52.6418
10413018	2310021P13Rik	0.788566	0.884202	1	1.0316	645.404	553.188	570.667	0.108534	0.806966	0.073129	1.22754	458.043	373.14	567.611	0.835209	1.03844	563.632	542.769
10551382	2310022A10Rik	0.884859	0.963001	1	1.0344	85.6087	79.6999	82.4413	0.944141	0.989278	0.454978	0.883648	74.2601	84.038	75.0649	0.714084	1.08419	77.3357	71.3304
10582664	2310022B05Rik	0.939249	0.979016	0.942103	1.13717	301.404	259.486	295.08	0.360766	1.11219	0.00259492	1.39989	240.823	172.03	216.53	0.348569	1.19723	327.676	273.696
10512265	2310028H24Rik	0.930086	1.01835	1	0.982887	131.357	136.096	133.767	0.903536	0.979491	0.305125	0.888506	113.186	127.389	115.556	0.791292	0.973487	130.336	133.885
10517682	2310028O11Rik	0.998308	1.00013	1	1.03607	3608.77	3483.57	3609.24	0.385192	1.1254	0.216012	1.15158	3517.69	3054.67	3125.74	0.281211	1.14566	3575.83	3121.2
10593413	2310030G06Rik	0.933052	1.03049	1	0.97997	104.889	110.296	108.087	0.179542	0.790497	0.0808991	0.767389	91.9832	119.865	116.361	0.583807	0.894951	129.031	144.177
10511501	2310030N02Rik	0.288808	0.791131	0.950122	0.8322	166.502	158.285	131.725	0.164341	0.810427	2.85736e-07	0.244235	89.5956	366.842	110.554	0.328213	0.759194	113.757	149.839
10560862	2310033E01Rik	0.892939	1.01813	1	0.978593	55.9237	58.1831	56.9376	0.207314	0.920135	0.0495872	0.889055	51.7104	58.1633	56.1987	0.595649	0.930096	68.4586	73.6038
10376482	2310033P09Rik	0.250561	0.804796	1	0.945535	813.005	691.993	654.303	0.00309143	0.636112	0.0130557	0.720834	550.322	763.452	865.133	0.410995	0.808544	635.75	786.29
10386368	2310033P09Rik	0.677346	0.939597	1	0.979865	273.862	262.608	257.32	0.634206	0.924444	0.0478088	0.767299	248.312	323.619	268.607	0.354558	0.868462	287.942	331.554
10436748	2310034C09Rik	0.71922	0.954301	1	0.983623	25.227	24.4749	24.0741	0.533114	0.939289	0.499684	0.943719	23.4823	24.8827	25	0.879787	1.01991	28.1886	27.6383
10468213	2310034G01Rik	0.936601	1.01725	1	1.00715	82.4604	83.2873	83.8829	0.573861	0.94735	0.25569	0.910923	92.123	101.131	97.2429	0.842532	0.962596	92.5251	96.1203
10349016	2310035C23Rik	0.546009	1.10135	1	1.03008	341.951	365.612	376.609	0.953014	1.0117	3.94629e-05	0.473789	362.067	764.195	357.88	0.641589	0.870542	381.975	438.779
10476270	2310035K24Rik	0.887017	1.05951	1	1.1181	223.062	211.373	236.337	0.860106	0.981279	0.958634	1.01101	196.191	194.054	199.934	0.995795	0.995362	242.946	244.078
10573515	2310036O22Rik	0.90392	1.02832	1	1.10344	1320.15	1230.27	1357.53	0.448036	1.09471	0.765545	1.03625	1270.13	1225.7	1160.24	0.302562	1.15531	1374.86	1190.03
10432162	2310037I24Rik	0.481327	0.779522	1	1.00287	996.481	774.556	776.778	0.315924	1.14242	0.00380441	0.692096	585.838	846.469	512.802	0.65137	1.12759	815.4	723.134
10554142	2310037I24Rik	0.465893	0.796261	1	1.05125	802.727	608.017	639.181	0.767541	1.05666	0.00167541	0.607189	545.28	898.041	516.039	0.890324	0.982492	617.255	628.255
10445627	2310039H08Rik	0.923427	0.951455	1	1.17027	458.57	372.829	436.309	0.859384	0.966344	0.0022613	1.56328	346.118	221.405	358.173	0.85677	0.964872	474.526	491.802
10438567	2310042E22Rik	0.866573	0.946401	1	0.986998	31.6587	30.3565	29.9619	0.769742	1.03819	0.513474	0.926138	29.495	31.8473	28.4101	0.987875	0.999011	32.4848	32.5169
10526452	2310043J07Rik	0.95565	1.0123	1	0.928272	74.3613	81.0927	75.2761	0.172378	0.901599	0.115998	0.896196	61.6535	68.7946	68.3823	0.780191	0.952676	72.5989	76.2053
10397476	2310044G17Rik	0.471394	0.906037	0.684034	0.860629	253.363	266.731	229.556	0.206163	0.914211	0.0579828	0.886343	207.644	234.27	227.129	0.540456	0.935534	234.831	251.013
10562774	2310044H10Rik	0.916906	0.971902	1	1.04971	278.433	257.795	270.61	0.313448	0.931054	0.121365	0.909169	216.965	238.641	233.032	0.929594	1.01278	283.85	280.267
10595094	2310046A06Rik	0.955767	0.991529	1	0.984685	38.3587	38.6253	38.0338	0.860888	0.982455	0.0200203	0.841375	31.0451	36.8981	31.5995	0.880128	0.981417	37.3167	38.0233
10477052	2310046K01Rik	0.900427	1.03046	1	0.955047	107.572	116.067	110.849	0.000570152	0.514366	0.682823	1.07194	111.221	103.757	216.229	0.913932	1.03301	120.981	117.115
10585713	2310046O06Rik	0.713634	1.08113	1	1.08847	119.608	118.801	129.311	0.96103	0.993515	0.235642	1.10827	118.785	107.181	119.561	0.649281	1.10166	147.24	133.652
10583785	2310047B19Rik	0.164434	0.785358	0.928703	0.855208	133.131	122.258	104.556	0.381103	0.904089	0.454124	0.920924	94.1943	102.282	104.187	0.20993	0.815298	117.917	144.631
10591658	2310047B19Rik	0.568811	0.94318	1	0.979629	81.2425	78.2197	76.6263	0.315087	0.870544	0.0590236	0.792944	80.6485	101.708	92.6414	0.859071	0.96794	106.633	110.165
10377416	2310047M10Rik	0.992607	1.01497	1	1.20482	469.453	395.48	476.482	0.578914	1.21273	0.0820844	1.51021	457.536	302.962	377.278	0.578817	1.27653	522.263	409.127
10387251	2310047M10Rik	0.719999	1.04735	1	0.996579	100.592	105.717	105.355	0.668581	0.956408	0.72492	0.967823	91.9745	95.0324	96.1665	0.655733	0.883957	110.828	125.377
10569830	2310057J16Rik	0.897512	0.956812	1	0.910139	94.7035	99.5601	90.6135	3.00027e-05	0.397274	4.89147e-06	0.370734	80.6183	217.456	202.929	0.32299	0.721156	111.707	154.9
10368477	2310057J18Rik	0.888789	1.02107	1	0.996813	27.1478	27.8084	27.7198	0.85196	1.01346	0.897802	0.991707	24.076	24.2774	23.7562	0.609476	1.0475	29.0602	27.7424
10568521	2310057M21Rik	0.915433	1.04521	1	0.891327	348.19	408.302	363.93	0.0293084	0.688979	0.00212882	0.594632	255.433	429.565	370.741	0.826882	0.956539	356.356	372.547
10440669	2310057N15Rik	0.923953	1.01219	1	0.985946	21.2572	21.823	21.5163	0.970685	0.996045	0.371385	1.05027	18.4325	17.5502	18.5056	0.736056	1.03471	23.3182	22.536
10582008	2310061C15Rik	0.808341	0.915878	1	1.01478	572.819	516.99	524.632	0.680631	0.886086	0.811555	1.06067	451.292	425.478	509.31	0.651567	1.14854	545.233	474.717
10450614	2310061I04Rik	0.84517	1.06941	1	1.08923	374.135	367.327	400.103	0.938053	0.990511	1.85793e-08	0.277537	414.251	1492.6	418.22	0.699296	1.12919	515.158	456.218
10439976	2310061J03Rik	0.847998	1.10903	1	1.13724	157.668	153.758	174.859	0.748277	1.08978	0.0508605	0.711467	142.207	199.879	130.492	0.797951	0.922719	171.474	185.835
10440664	2310061N02Rik	0.894534	1.02601	1	0.987534	51.5775	53.5871	52.919	0.963649	0.996209	0.781929	0.978389	46.9321	47.9688	47.1107	0.567282	0.928942	57.6816	62.0939
10382573	2310067B10Rik	0.978005	1.00492	1	1.01991	253.634	249.906	254.882	0.925535	0.979967	0.855187	0.971681	193.041	198.668	196.988	0.929279	0.974723	247.567	253.987
10514070	2310067E19Rik	0.548901	0.703358	1	0.834645	1053.31	887.624	740.851	0.0888581	1.91221	0.000141247	5.24843	590.144	112.442	308.618	0.74152	0.702647	627.821	893.507
10432571	2310068J16Rik	0.892436	1.04473	1	0.974722	267.242	286.437	279.196	0.350023	0.884743	0.0419602	0.786814	245.657	312.218	277.659	0.970915	0.991823	343.576	346.408
10529468	2310079F23Rik	0.497497	1.13852	0.977635	1.13767	70.3784	70.4311	80.1271	0.215704	1.19451	0.939198	1.00093	88.0866	88.0047	73.7431	0.291539	1.14634	105.562	92.0861
10440655	2310079G19Rik	0.986552	0.996997	1	0.952386	61.1814	64.0472	60.9977	0.853142	0.978462	0.932171	1.00804	52.9047	52.4826	54.0693	0.963901	0.992534	64.1443	64.6268
10576561	2310079N02Rik	0.859195	0.935623	1	1.02269	251.864	230.422	235.65	0.954135	0.992958	0.000259868	0.695973	245.292	352.446	247.032	0.140738	0.864836	290.385	335.769
10409218	2310081J21Rik	0.942417	0.987414	1	0.993526	59.2634	58.8988	58.5175	0.536814	1.05001	0.803062	0.981655	52.9509	53.9404	50.4289	0.690724	0.92987	62.3377	67.0392
10460765	2400001E08Rik	0.720392	0.872301	1	1.08655	65.6755	52.7252	57.2888	0.0228247	0.64379	0.00202812	0.547177	76.5666	139.93	118.931	0.955967	1.0354	61.8258	59.7119
10555586	2400001E08Rik	0.929456	0.895425	1	1.22898	209.418	152.58	187.518	0.0506375	0.625638	0.0638199	0.646971	194.075	299.975	310.204	0.393338	1.21728	202.089	166.016
10581625	2400003C14Rik	0.940496	1.05861	1	1.04398	1056.18	1070.99	1118.09	0.467217	1.16587	0.967659	1.01651	874.051	859.851	749.701	0.977326	1.00011	1059.1	1058.98
10478983	2410001C21Rik	0.811814	0.896209	1	0.935296	318.812	305.489	285.722	0.000159869	0.595731	0.00970286	0.770807	279.026	361.992	468.376	0.952981	0.982511	325.995	331.798
10502417	2410002F23Rik	0.659812	1.08379	1	1.04533	275.4	285.533	298.477	0.408448	1.08565	0.0450597	1.1817	225.047	190.443	207.293	0.246195	1.22209	309.153	252.972
10552622	2410002F23Rik	0.527027	1.16729	1	1.03771	636.601	716.091	743.096	0.266326	1.1409	0.0349055	1.24538	632.67	508.014	554.538	0.869457	1.05326	798.689	758.298
10393714	2410002I01Rik	0.805744	1.03596	1	1.01492	132.188	134.928	136.941	0.902382	0.982116	0.920316	1.01238	133.145	131.517	135.569	0.905782	0.979037	151.213	154.45
10411899	2410002O22Rik	0.856838	1.05848	0.920412	1.204	500.943	440.397	530.24	0.598752	1.09483	0.22229	0.847527	520.462	614.095	475.383	0.245292	1.31812	596.803	452.77
10538201	2410003K15Rik	0.915433	1.03147	1	0.98512	3433.06	3594.56	3541.08	0.370735	0.924331	0.00147327	0.756641	3492.73	4616.1	3778.65	0.652856	0.936988	3682.73	3930.39
10587038	2410004A20Rik	0.607032	1.08737	1	0.959682	80.5432	91.2594	87.5801	0.979791	0.98745	0.0184419	0.653576	53.3294	81.5962	54.0072	0.60246	1.06973	80.916	75.6414
10496742	2410004B18Rik	0.630979	0.932476	1	0.976582	501.752	479.091	467.872	0.00707598	0.771193	0.360106	0.927758	404.141	435.61	524.046	0.780387	1.05196	480.797	457.047
10399549	2410004P03Rik	0.642029	1.08242	1	0.989484	65.6845	71.8535	71.0979	0.768262	0.975075	0.514407	0.955858	64.9792	67.98	66.6403	0.759895	1.05669	84.5844	80.0465
10588077	2410012M07Rik	0.570897	1.10159	1	0.941823	46.1639	53.9952	50.8539	0.906842	0.965549	0.00284215	0.529586	39.6916	74.9483	41.1078	0.971004	0.990379	50.8542	51.3482
10452110	2410015M20Rik	0.919278	0.956818	1	0.985888	1752.44	1700.77	1676.77	0.635253	0.926564	0.78699	0.965319	1447.76	1499.78	1562.51	0.788159	0.940487	1783.78	1896.66
10397143	2410016O06Rik	0.326447	0.820553	1	0.955534	1250.76	1074.07	1026.31	0.223781	0.874568	8.44804e-05	0.598418	694.12	1159.92	793.672	0.520237	0.894981	1001.79	1119.35
10401398	2410016O06Rik	0.918355	0.981739	1	0.9822	53.5101	53.485	52.533	0.565984	0.948472	0.698966	0.968646	50.1609	51.7845	52.886	0.670116	0.954099	55.3888	58.0535
10401416	2410016O06Rik	0.625474	1.08545	1	1.03643	117.239	122.784	127.257	0.874911	0.975263	0.322015	0.887923	108.156	121.807	110.899	0.643173	1.06323	159.117	149.654
10444997	2410017I17Rik	0.974391	0.990428	1	1.00409	41.3626	40.7998	40.9666	0.812834	0.980095	0.206474	0.928238	36.3447	39.1545	37.0829	0.959198	1.00773	45.3386	44.9908
10368845	2410017P07Rik	0.572403	1.19962	1	1.04647	199.658	228.878	239.514	0.0384075	0.734352	0.337338	1.13173	215.01	189.983	292.788	0.977603	0.992102	212.179	213.869
10394286	2410017P09Rik	0.944554	0.971548	1	0.891613	50.3193	54.8305	48.8876	0.919089	0.974923	0.0576531	0.729415	34.274	46.9883	35.1556	0.668706	0.90838	30.0492	33.0799
10394931	2410018L13Rik	0.877896	0.928148	1	1.01022	106.235	97.6042	98.6021	0.437587	1.17973	0.979594	1.02009	57.8717	56.7322	49.0551	0.803516	0.914125	95.182	104.124
10577222	2410022L05Rik	0.587269	0.837718	1	1.04567	1288.11	1031.94	1079.08	0.971462	1.01672	1.86288e-06	0.369298	864.289	2340.36	850.079	0.776315	0.955143	1052.39	1101.81
10415572	2410022M11Rik	0.957223	1.00952	1	1.02035	169.382	167.585	170.995	0.741865	1.03282	0.781416	0.973953	212.598	218.284	205.842	0.891476	1.03429	189.244	182.97
10474577	2410042D21Rik	0.802632	1.07668	1	0.953205	768.916	868.515	827.873	0.392458	0.88114	0.000356725	1.72483	741.702	430.014	841.753	0.803342	1.04586	893.621	854.433
10538408	2410066E13Rik	0.792766	1.06634	1	1.08495	110.662	108.764	118.003	0.80004	1.02639	0.886738	1.01493	77.5929	76.4515	75.5978	0.908229	0.981432	145.791	148.549
10429686	2410075B13Rik	0.918846	0.975923	1	0.936884	100.575	104.766	98.1539	0.261554	0.902681	0.141631	0.883933	83.7898	94.792	92.8233	0.691231	0.937176	100.917	107.682
10594103	2410076I21Rik	0.95388	1.01024	1	0.964275	62.8081	65.8017	63.451	0.00442096	0.832681	2.68563e-10	0.309047	58.7253	190.021	70.5256	0.360803	0.911858	60.8888	66.7744
10422892	2410089E03Rik	0.842992	1.12912	1	1.02754	241.572	265.452	272.764	0.00298611	1.69388	9.85236e-05	0.47551	213.843	449.713	126.244	0.7157	0.897082	329.381	367.17
10422912	2410089E03Rik	0.845336	0.923136	1	1.03242	296.115	264.77	273.355	0.456055	1.09932	1.19655e-05	0.494537	237.307	479.856	215.866	0.945713	0.984509	296.592	301.258
10570002	2410089E03Rik	0.784499	1.06332	1	1.00187	206.903	219.592	220.003	0.0275967	1.41104	0.000218921	0.525534	201.076	382.612	142.502	0.533511	0.759413	258.526	340.428
10447042	2410091C18Rik	0.99075	1.00319	0.859849	0.892262	377.754	424.715	378.957	0.378636	0.905751	0.022802	0.796213	355.983	447.095	393.025	0.695728	0.954138	458.171	480.193
10436955	2410124H12Rik	0.535489	1.0877	1	1.04649	37.3291	38.7991	40.603	0.987454	1.00211	0.000530673	0.716635	33.1041	46.1938	33.0344	0.765105	1.03406	39.8238	38.5122
10412481	2410127L17Rik	0.692895	1.074	1	1.09293	23.2913	22.8878	25.0147	0.922704	0.983977	0.422221	0.920314	21.0127	22.8321	21.3548	0.690532	1.06772	28.3244	26.528
10461921	2410127L17Rik	0.967321	1.02205	1	0.950915	360.708	387.692	368.662	0.857597	1.07325	0.63344	1.12331	324.731	289.084	302.569	0.932481	1.05521	383.75	363.672
10595205	2410127L17Rik	0.534476	0.84	1	0.891692	712.735	671.417	598.697	0.876451	0.961234	0.232877	0.833175	514.816	617.896	535.578	0.625808	0.919538	676.043	735.198
10524973	2410131K14Rik	0.976403	0.98785	1	0.924964	118.263	126.303	116.826	0.984545	1.00529	0.211708	1.13071	109.266	96.6352	108.692	0.96764	1.01387	134.949	133.103
10450835	2410137M14Rik	0.79724	0.967342	1	0.958644	47.5347	47.966	45.9823	0.731193	1.05153	0.927773	0.986287	44.9831	45.6085	42.7787	0.955948	0.990622	53.5115	54.0181
10499847	2500003M10Rik	0.84517	0.954935	1	0.979569	467.787	456.024	446.707	0.309328	1.11048	0.599828	0.954142	340.907	357.291	306.99	0.818092	1.05109	393.511	374.382
10434248	2510002D24Rik	0.99511	0.998013	1	0.951202	102.052	107.074	101.849	0.160732	0.881062	0.670069	0.963262	79.951	83.0003	90.7439	0.595399	0.894828	100.71	112.547
10363559	2510003E04Rik	0.937476	1.01799	1	1.01895	87.6759	87.5931	89.2531	0.366891	0.913756	0.0647388	0.851037	60.4528	71.0344	66.1586	0.850148	1.02197	103.841	101.609
10369620	2510003E04Rik	0.952461	0.971993	1	1.08261	270.139	242.538	262.573	0.445347	0.882811	0.029422	0.731388	269.431	368.384	305.197	0.557061	0.88643	252.872	285.27
10508468	2510006D16Rik	0.942535	0.968974	1	1.0758	575.455	518.312	557.601	0.922625	1.02068	0.0259398	1.30451	490.375	375.909	480.442	0.708647	0.938061	552.584	589.07
10438572	2510009E07Rik	0.561488	1.10468	1	1.01135	251.884	275.13	278.252	0.00186219	1.20814	2.31041e-05	1.34288	252.689	188.17	209.155	0.807423	0.962645	356.549	370.385
10365088	2510012J08Rik	0.991254	1.00134	1	0.990136	226.468	229.032	226.772	0.949729	1.00729	0.727067	0.96103	187.999	195.622	186.638	0.335993	1.1248	225.812	200.757
10510256	2510039O18Rik	0.649914	1.09267	1	0.963636	338.361	383.667	369.715	0.00984446	0.782891	0.0082954	0.795749	373.621	469.522	477.233	0.766679	0.965684	397.108	411.219
10547030	2510049J12Rik	0.878814	0.974736	1	0.976475	64.6497	64.5346	63.0164	0.522657	1.06948	0.898781	0.98586	52.6043	53.3587	49.1867	0.976003	1.01114	64.3116	63.6032
10543226	2610001J05Rik	0.946198	1.01722	1	0.988613	583.475	600.358	593.522	0.519305	1.06931	0.555199	1.05614	522.628	494.847	488.754	0.874074	1.02269	594.795	581.596
10508996	2610002D18Rik	0.226197	0.63225	0.917292	0.716414	1804.83	1592.8	1141.11	1.59971e-05	0.427629	0.0016176	0.667539	868.557	1301.13	2031.1	0.30557	1.4443	1153.47	798.638
10589503	2610002I17Rik	0.655212	0.871811	1	0.969497	105.834	95.1706	92.2676	0.260171	0.889143	0.235883	0.896278	80.7807	90.1291	90.8523	0.77468	1.07795	105.17	97.5645
10511007	2610002J02Rik	0.68988	1.08494	1	1.10708	368.954	361.573	400.292	0.837795	0.972917	0.466234	1.06966	311.447	291.165	320.116	0.94712	0.966081	467.632	484.051
10606376	2610002M06Rik	0.778264	1.17401	1	0.953234	133.72	164.69	156.988	0.00962498	0.745682	0.0815835	1.1798	136.188	115.433	182.635	0.438958	0.898205	182.94	203.673
10457223	2610005L07Rik	0.749912	0.933264	1	0.905324	3806.62	3924.09	3552.58	0.346425	1.35212	0.0108794	2.0454	3266.25	1596.88	2415.65	0.492096	1.13142	3615.56	3195.59
10570639	2610005L07Rik	0.981396	1.08814	1	1.08533	65.5266	65.6967	71.3024	0.168399	1.55809	0.194215	1.47773	53.72	36.353	34.4781	0.792464	0.879008	93.5345	106.409
10577395	2610005L07Rik	0.919956	0.96618	0.997947	0.845609	945.726	1080.57	913.742	0.126709	1.28875	0.0018957	1.68512	676.815	401.642	525.171	0.654251	0.878811	924.293	1051.75
10370544	2610008E11Rik	0.708056	0.859274	1	0.984408	1097.36	957.871	942.936	0.25124	1.34276	2.24548e-05	3.68653	680.97	184.718	507.14	0.672946	0.872642	827.5	948.27
10435802	2610015P09Rik	0.735227	0.949288	0.373508	0.82499	201.521	231.883	191.301	0.0345367	0.627552	6.9142e-07	0.167452	224.946	1343.35	358.45	0.949831	0.965362	216.404	224.169
10354229	2610017I09Rik	0.987945	0.997316	1	0.970311	25.5177	26.2279	25.4493	0.331036	0.943261	0.341278	0.950479	23.154	24.3603	24.5467	0.938317	1.01075	28.1643	27.8648
10599581	2610018G03Rik	0.00216599	0.513608	0.186715	0.720652	573.037	408.403	294.316	0.00226112	1.64775	6.28622e-06	2.53555	125.74	49.5909	76.3102	0.0601781	0.593664	270.168	455.085
10577226	2610019F03Rik	0.601718	0.926551	1	0.981107	72.7359	68.6913	67.3935	0.00924976	0.651297	0.00374259	0.637895	60.4446	94.7563	92.8064	0.312113	0.794925	70.8169	89.0863
10556790	2610020H08Rik	0.749146	1.10255	1	0.996433	239.021	264.476	263.533	0.000814008	0.559282	0.306743	1.14821	219.036	190.763	391.637	0.98394	1.00637	281.769	279.985
10402073	2610021K21Rik	0.629319	1.32009	1	0.997859	153.853	203.534	203.099	0.796858	0.955925	0.0990965	0.752263	179.257	238.29	187.522	0.301571	1.66518	173.423	104.146
10530832	2610024G14Rik	0.870146	0.967728	1	0.980186	565.945	558.752	547.681	0.596059	1.10765	0.0394536	0.708756	417.291	588.765	376.734	0.0764984	1.52619	552.296	361.879
10415377	2610027L16Rik	0.721459	0.898633	1	1.11032	298.462	241.558	268.207	0.521121	1.13854	0.00234394	0.571371	211.157	369.561	185.462	0.520237	1.20428	227.103	188.579
10364155	2610028H24Rik	0.933	1.02332	1	0.946631	106.622	115.26	109.109	0.183473	0.87201	0.294809	0.906977	102.805	113.349	117.894	0.475961	0.911102	105.152	115.412
10601335	2610029G23Rik	0.609167	0.881617	1	0.907997	327.965	318.437	289.14	0.518184	1.09181	0.000138116	0.53748	284.074	528.529	260.186	0.468545	0.841216	314.447	373.801
10511803	2610029I01Rik	0.904853	1.07042	1	1.13444	347.677	328.055	372.16	0.855747	0.932309	0.000720267	2.45093	279.738	114.136	300.049	0.997129	0.998417	342.443	342.986
10600031	2610030H06Rik	0.721761	0.641402	1	1.05417	58.3014	35.4731	37.3947	0.942214	0.980344	0.156961	0.815355	32.6741	40.0735	33.3292	0.788535	0.966665	40.9285	42.3399
10606056	2610030H06Rik	0.721459	1.12244	1	0.995969	341.821	385.227	383.675	0.655083	0.880453	0.277661	0.786014	377.856	480.724	429.16	0.821022	1.03407	420.397	406.546
10564849	2610034B18Rik	0.83315	1.06113	1	1.01915	189.749	197.566	201.349	0.107197	1.20559	0.00153254	1.45039	164.909	113.7	136.787	0.453912	1.10933	225.049	202.87
10452386	2610034M16Rik	0.991047	0.997003	1	0.983615	39.1544	39.6874	39.0371	0.74948	0.97527	0.351752	0.944824	33.4905	35.4462	34.3397	0.806909	0.971964	41.8814	43.0894
10440794	2610039C10Rik	0.41027	0.719626	1	0.830481	307.639	266.575	221.385	0.857786	0.929048	0.0341707	0.520991	158.406	304.048	170.504	0.295419	1.40678	146.802	104.353
10453555	2610044O15Rik	0.749146	1.1577	1	1.09202	476.292	504.94	551.403	0.0395218	1.58238	0.876233	1.05103	399.531	380.133	252.488	0.992431	0.991569	532.676	537.205
10595723	2610101N10Rik	0.854465	0.96506	1	0.973275	1674.2	1660.07	1615.7	0.749407	1.04199	0.226312	0.894915	1439.98	1609.07	1381.96	0.63006	0.922667	1810.39	1962.13
10518464	2610109H07Rik	0.816494	0.954716	1	0.915837	140.43	146.391	134.07	0.88632	1.01765	0.970524	1.0037	106.284	105.892	104.441	0.737014	0.968549	152.158	157.099
10584595	2610203C20Rik	0.904992	1.07001	1	1.18794	1114.43	1003.8	1192.45	0.000115837	4.98355	5.77208e-07	13.8838	960.971	69.2154	192.829	0.157561	0.661591	1340.12	2025.6
10511146	2610204G22Rik	0.72499	1.10758	1	1.07446	121.709	125.461	134.803	0.65208	1.04267	0.430563	1.05943	115.213	108.75	110.498	0.332876	1.11175	152.958	137.584
10503251	2610301B20Rik	0.763569	0.879903	1	1.13247	723.462	562.113	636.576	0.0366883	0.672788	0.582045	1.10675	494.373	446.69	734.813	0.784393	0.899418	696.196	774.052
10421227	2610301G19Rik	0.962727	1.00878	1	1.01392	335.127	333.428	338.069	0.995662	0.998224	0.831616	0.983574	282.238	286.951	282.74	0.504613	1.06612	363.931	341.361
10595892	2610303G11Rik	0.770296	0.949133	1	0.975738	92.5612	90.0373	87.8528	0.187684	0.895619	0.187961	0.905088	73.1378	80.8073	81.6617	0.91022	0.975517	68.6641	70.3874
10518358	2610305D13Rik	0.867276	1.06778	1	0.975619	21.1734	23.1735	22.6085	0.714301	0.959091	3.28449e-05	0.56825	20.1802	35.5128	21.0409	0.772456	0.920637	25.5261	27.7266
10412655	2610318M16Rik	0.84517	0.965255	1	0.978121	110.674	109.219	106.829	0.845256	0.969886	0.601473	0.935527	87.6702	93.7121	90.3922	0.792654	0.961681	100.396	104.396
10438091	2610318N02Rik	0.691188	0.65333	1	0.736566	140.649	124.755	91.8902	0.889882	1.06028	0.0942516	1.34652	34.4527	25.5864	32.4938	0.846418	0.890127	78.5696	88.2678
10455967	2610318N02Rik	0.25712	0.64986	1	0.79243	514.8	422.179	334.548	0.00273809	1.91116	0.00240273	1.81026	266.04	146.963	139.203	0.167187	1.4384	330.298	229.629
10379075	2610507B11Rik	0.84517	0.939053	1	0.972189	1012.89	978.369	951.16	0.210629	0.901698	6.18174e-07	0.496684	723.172	1456	802.011	0.847392	0.966109	830.775	859.918
10532896	2610524H06Rik	0.727661	1.16745	1	1.27565	798.803	731.048	932.563	0.0073265	1.77209	0.349521	0.846724	726.503	858.017	409.969	0.726258	1.12581	1059.68	941.264
10419034	2610528A11Rik	0.825095	1.0663	1	0.92848	127.913	146.9	136.394	0.691812	1.04186	0.791866	0.975898	95.0352	97.3823	91.2171	0.820297	0.964506	139.845	144.992
10440077	2610528E23Rik	0.996919	0.997153	1	1.09266	516.162	471.046	514.692	0.892789	1.01983	0.00127772	0.604415	506.922	838.699	497.067	0.0302079	1.61597	503.644	311.666
10507551	2610528J11Rik	0.897439	1.03645	1	0.989189	44.0693	46.175	45.6758	0.704719	1.02884	0.342791	0.946171	38.1296	40.2988	37.0609	0.918056	0.983555	45.9627	46.7312
10485674	2700007P21Rik	0.401941	1.16062	1	1.12927	901.364	926.392	1046.14	0.104142	1.17013	0.00193002	1.36008	962.343	707.562	822.426	0.969984	1.01046	1130.17	1118.47
10571911	2700029M09Rik	0.71104	1.06841	1	1.00931	1473.18	1559.46	1573.97	0.0634929	1.1707	0.0743646	0.87038	1529.59	1757.38	1306.56	0.0688809	1.25235	1467.61	1171.88
10459329	2700046A07Rik	0.679975	0.92958	1	0.92643	57.1404	57.3347	53.1166	0.0263808	0.695649	0.721426	0.950377	43.9177	46.2109	63.1321	0.725255	0.929005	70.3689	75.7465
10462501	2700046G09Rik	0.673457	0.909585	1	1.00474	92.2854	83.5453	83.9414	0.0205987	0.738877	0.461846	0.913102	78.2636	85.7118	105.922	0.491142	0.860026	91.911	106.87
10396237	2700049A03Rik	0.902843	1.02764	1	0.926702	417.873	463.389	429.423	0.755	0.943266	0.000200924	0.509104	418.528	822.087	443.701	0.818102	1.06109	484.014	456.15
10558297	2700050L05Rik	0.91997	0.963626	1	0.971569	499.768	495.682	481.589	0.455815	0.860515	0.000544955	0.494334	402.703	814.636	467.979	0.795456	0.936061	518.037	553.422
10417778	2700060E02Rik	0.917472	1.02551	1	1.05298	1585.8	1544.42	1626.24	0.0844229	1.17133	0.00299698	0.757825	1412.37	1863.72	1205.79	0.500853	1.08465	1551.67	1430.57
10499425	2700060E02Rik	0.918484	0.980696	1	1.0154	3264.76	3153.19	3201.74	0.0714454	1.15636	0.000141203	0.69969	2929.32	4186.59	2533.23	0.662696	1.04915	2909.35	2773.05
10454326	2700062C07Rik	0.814892	0.893542	1	0.947691	319.536	301.279	285.519	0.639976	0.900306	0.199381	0.788191	290.902	369.076	323.115	0.984729	0.997402	290.098	290.854
10468816	2700078E11Rik	0.439835	0.869226	1	0.964769	813.321	732.776	706.96	0.109416	0.817506	0.00035542	0.602977	595.307	987.28	728.199	0.406278	0.872449	718.902	824.005
10569273	2700078K21Rik	0.882664	0.877828	1	1.15922	121.542	92.0391	106.693	0.037508	0.699107	0.805098	1.04969	128.082	122.019	183.209	0.671754	1.168	143.031	122.457
10461071	2700081O15Rik	0.737935	1.04892	1	1.04466	258.873	259.928	271.538	0.889697	1.01461	0.0100949	1.21489	221.011	181.919	217.829	0.914512	1.01915	293.549	288.033
10542264	2700089E24Rik	0.942689	0.963474	1	1.01459	344.869	327.494	332.273	0.475024	1.10034	1.08945e-06	2.52483	226.288	89.6251	205.653	0.713368	0.961021	402.331	418.65
10484425	2700094K13Rik	0.71673	0.873421	1	0.969068	2332.14	2101.96	2036.94	0.0227445	0.764148	0.000160855	0.599109	1712.97	2859.19	2241.67	0.345538	1.30898	2106.82	1609.51
10400383	2700097O09Rik	0.94598	0.947816	1	0.910585	216.249	225.091	204.964	0.0591369	0.719383	0.000105381	0.454775	180.061	395.934	250.299	0.679764	0.834732	226.225	271.015
10431282	2810001A02Rik	0.859668	0.926318	1	1.04212	488.31	434.048	452.33	0.00874654	0.768548	0.00609885	1.29912	380.611	292.975	495.233	0.927197	0.970008	471.758	486.344
10474093	2810002D19Rik	0.459737	1.1095	1	1.08619	206.642	211.078	229.27	0.0412249	1.29396	0.0275643	1.28678	239.583	186.189	185.155	0.759498	0.946509	222.277	234.839
10398721	2810002N01Rik	0.740486	0.861018	1	1.01265	252.406	214.612	217.326	0.665531	0.913395	0.719961	1.08052	181.41	167.891	198.611	0.943241	1.03724	234.61	226.188
10582699	2810004N23Rik	0.728598	0.866129	1	0.894236	723.859	701.107	626.955	0.0380806	0.784177	1.43863e-05	0.50273	549.637	1093.3	700.909	0.723263	0.927581	682.274	735.541
10525726	2810006K23Rik	0.930888	0.976536	1	0.967778	133.126	134.331	130.003	0.342082	0.919974	0.74699	0.97282	97.3773	100.098	105.848	0.974343	1.00574	135.697	134.922
10560131	2810007J24Rik	0.824995	0.965977	1	0.960602	23.381	23.5119	22.5855	0.695878	0.968834	0.893458	0.989749	20.5795	20.7927	21.2415	0.811647	0.972597	25.0842	25.791
10407053	2810008M24Rik	0.656888	0.844325	1	0.900757	401.772	376.601	339.226	0.0930636	0.707436	0.716903	0.941689	314.762	334.252	444.933	0.572534	0.85237	349.816	410.404
10403750	2810021B07Rik	0.824653	1.05952	1	1.02668	517.213	533.757	547.999	0.40261	1.10938	0.886599	1.02126	423.928	415.102	382.131	0.989665	1.00141	558.989	558.204
10490302	2810021G02Rik	0.908194	1.08993	1	1.32407	45.7866	37.69	49.9041	0.434134	1.21075	0.170771	1.32042	38.8205	29.4	32.0632	0.778497	0.820449	48.9801	59.6991
10376427	2810021J22Rik	0.695839	1.07754	1	1.05499	132.939	135.781	143.247	0.862246	1.02948	0.880697	0.978295	95.6067	97.7278	92.8691	0.97743	0.982803	168.417	171.364
10350848	2810025M15Rik	0.956366	0.984516	1	0.941176	1265.64	1323.92	1246.04	0.971765	1.00041	0.00515952	0.749606	1052.48	1404.05	1052.06	0.113334	1.2997	1310.96	1008.67
10595614	2810026P18Rik	0.927494	1.03752	1	1.03627	2340.94	2343.77	2428.78	0.241777	1.164	0.0578312	1.24542	2466.39	1980.37	2118.9	0.339271	1.18733	2371.14	1997.04
10480324	2810030E01Rik	0.974019	0.987928	0.886356	1.20251	85.7815	70.4744	84.7459	0.00639833	1.52324	0.138797	1.21584	90.9157	74.7759	59.6858	0.622362	1.09134	94.7126	86.7859
10394389	2810032G03Rik	0.927602	1.01688	1	0.990244	44.8157	46.0213	45.5724	0.290576	1.08307	0.909309	0.992276	41.4331	41.7556	38.2551	0.809071	1.02957	46.0714	44.7482
10424705	2810039B14Rik	0.922305	1.02786	1	1.01926	198.877	200.557	204.419	0.944065	0.99012	0.443558	1.07969	196.039	181.569	197.996	0.931522	1.01148	233.16	230.513
10491977	2810046L04Rik	0.397294	0.706022	1	0.796723	1072.36	950.279	757.109	0.166253	0.806274	0.0820432	1.31057	587.072	447.95	728.13	0.724886	0.913915	839.46	918.532
10559878	2810047C21Rik1	0.905706	1.10486	1	1.21001	109.47	99.9573	120.949	0.839046	1.0444	0.886599	0.961639	95.8843	99.7093	91.8082	0.76752	0.841514	122.574	145.659
10400896	2810055F11Rik	0.887478	1.07871	1	0.995652	358.942	388.885	387.194	0.340599	1.17975	5.81695e-06	2.78587	322.672	115.825	273.509	0.970444	1.02711	386.639	376.434
10436588	2810055G20Rik	0.889398	1.03393	1	1.04973	107.631	106.011	111.283	0.813853	0.96013	0.911597	0.985206	107.558	109.173	112.024	0.368885	0.847367	99.1593	117.02
10436590	2810055G20Rik	0.861222	0.868228	1	0.818011	90.418	95.9686	78.5034	0.149516	0.707454	0.0252147	1.72757	59.7898	34.6091	84.514	0.0941979	0.442319	86.0156	194.465
10436596	2810055G20Rik	0.396971	1.45326	1	1.01047	262.176	377.063	381.01	0.238342	1.45494	8.93019e-06	6.2911	316.503	50.3095	217.537	0.832929	0.866132	360.184	415.853
10436598	2810055G20Rik	0.687611	1.43384	1	1.39996	34.4432	35.2767	49.3861	0.105841	1.52779	0.0191933	1.75532	41.0441	23.3828	26.865	0.875946	0.954205	61.8935	64.864
10493292	2810403A07Rik	0.942689	0.980721	1	1.00435	1166.24	1138.8	1143.75	0.0460635	0.774927	0.498119	1.0872	1014.09	932.751	1308.63	0.249179	0.836145	1229.26	1470.15
10519052	2810405K02Rik	0.970554	1.03439	1	1.22075	534.058	452.528	552.424	0.129162	1.39558	0.00618376	1.76658	463.062	262.124	331.807	0.932735	1.04762	566.188	540.452
10436742	2810407A14Rik	0.980345	0.994057	1	0.931928	27.0038	28.804	26.8433	0.348076	0.934685	0.0985879	0.901667	22.0371	24.4404	23.5771	0.670953	0.924158	28.7369	31.0952
10492220	2810407C02Rik	0.904809	0.972596	1	0.922318	1579.3	1665.39	1536.02	0.0895637	0.809989	0.476074	1.08339	1232.48	1137.61	1521.6	0.870404	1.05308	1541.86	1464.14
10387723	2810408A11Rik	0.259801	0.674232	1	0.822547	170.72	139.938	115.105	0.00578415	0.600641	0.745384	1.06099	103.038	97.1149	171.546	0.25647	0.707625	139.24	196.771
10489719	2810408M09Rik	0.900602	0.895581	1	1.18513	402.691	304.306	360.642	0.360009	0.751367	0.0864033	0.630303	344.172	546.042	458.061	0.672562	1.16885	321.978	275.466
10518366	2810408P10Rik	0.395405	1.58724	1	1.44357	257.069	282.654	408.03	0.484239	1.19709	0.115962	1.35325	328.657	242.865	274.547	0.82421	1.14256	427.36	374.038
10393749	2810410L24Rik	0.577386	1.07517	1	1.03131	92.425	96.3556	99.3722	0.137047	0.866458	0.650909	0.95466	69.8377	73.1546	80.6013	0.576316	1.07643	78.6257	73.0429
10497481	2810416G20Rik	0.528324	0.63009	1	0.826892	254.011	193.556	160.05	0.959509	0.988523	0.682799	0.654661	131.386	200.693	132.911	0.457435	0.568538	163.197	287.047
10350838	2810417H13Rik	0.665555	0.857505	1	1.0142	1454.67	1229.92	1247.39	0.00920585	1.71002	3.0708e-06	3.84018	838.475	218.343	490.332	0.255839	1.63196	1260.8	772.566
10586448	2810417H13Rik	0.690131	0.801529	1	0.995953	1108.95	892.465	888.853	0.00275536	2.55123	4.94015e-06	6.00423	851.285	141.781	333.677	0.324308	1.58092	901.744	570.392
10579307	2810422J05Rik	0.618205	1.09732	1	0.995852	646.893	712.808	709.851	0.0967969	0.812064	0.0108422	0.730704	652.709	893.26	803.765	0.955845	1.00946	766.487	759.301
10351179	2810422O20Rik	0.84153	1.07378	1	1.14601	175.465	164.405	188.41	0.509487	0.876313	0.0944028	0.755	164.156	217.425	187.326	0.372004	0.889187	216.611	243.606
10579296	2810428I15Rik	0.884922	1.07319	1	0.97927	307.829	337.353	330.359	0.986283	1.00519	0.325106	0.882554	302.055	342.251	300.496	0.982079	1.00645	345.502	343.287
10512288	2810432D09Rik	0.98621	1.02519	1	1.12338	447.55	408.429	458.823	0.732786	1.11405	0.996043	1.00205	386.994	386.203	347.377	0.318007	1.40057	516.197	368.563
10512915	2810432L12Rik	0.721083	0.858832	1	1.00874	84.6311	72.054	72.6839	0.00241928	0.547779	0.6869	1.07854	66.1412	61.3249	120.744	0.725141	1.12146	95.1065	84.8059
10527229	2810453I06Rik	0.66099	0.93045	1	0.982929	367.22	347.614	341.68	0.603681	1.10454	0.11652	0.77564	257.867	332.457	233.46	0.58227	0.925011	374.189	404.524
10600500	2810453I06Rik	0.983502	1.00847	1	0.856689	355.555	418.548	358.566	0.133821	1.12953	0.027102	0.847546	257.708	304.063	228.154	0.617813	0.950151	346.214	364.378
10600502	2810453I06Rik	0.921609	0.969786	1	0.978043	169.931	168.496	164.796	0.908498	1.01412	0.952161	0.993402	109.258	109.983	107.737	0.441661	0.875209	155.38	177.535
10348000	2810459M11Rik	0.987959	1.00351	1	1.00761	53.564	53.3463	53.7521	0.643501	1.03402	0.429512	1.04589	58.3353	55.7758	56.4161	0.759177	0.959757	62.5135	65.1347
10542885	2810474O19Rik	0.988499	0.997132	1	0.945033	986.898	1041.3	984.067	0.0122624	1.41352	0.0451599	0.794492	933.301	1174.71	660.269	0.728876	0.900841	1066.74	1184.16
10520271	2900005J15Rik	0.84517	1.03075	1	0.974697	48.3203	51.099	49.8061	0.728172	0.963335	0.292248	0.917222	47.247	51.5111	49.0453	0.786589	0.959639	58.7188	61.1884
10397230	2900006K08Rik	0.855162	1.05569	1	1.00835	94.6953	99.1409	99.9686	0.032855	0.739141	0.00047528	0.586132	94.1356	160.605	127.358	0.672862	1.10438	105.434	95.4697
10481585	2900010J23Rik	0.966343	1.0177	1	0.942448	686.667	741.499	698.824	0.14009	1.19417	0.119106	0.848938	581.594	685.084	487.029	0.842687	1.04752	677.29	646.567
10449315	2900010M23Rik	0.84517	0.820165	1	1.00997	914.224	742.412	749.815	0.150232	0.838618	6.18269e-05	0.536406	626.836	1168.59	747.463	0.768462	0.918273	816.086	888.718
10433709	2900011O08Rik	0.0742506	0.657742	1	0.988883	188.887	125.636	124.239	0.0166922	0.676002	0.0632603	0.755604	132.347	175.153	195.779	0.132519	0.599708	129.277	215.566
10532669	2900026A02Rik	0.931134	1.01943	1	0.982623	89.9785	93.3489	91.7268	0.402469	0.901041	0.239313	0.885222	101.353	114.494	112.484	0.954017	1.01462	106.297	104.765
10382932	2900041M22Rik	0.888909	1.02427	1	0.975192	58.7427	61.6991	60.1685	0.629553	1.06845	0.0140438	0.753548	54.5895	72.4433	51.0924	0.518186	0.903308	67.2541	74.4531
10455292	2900055J20Rik	0.880862	0.963998	1	1.08453	42.9668	38.1917	41.4199	0.987266	0.995713	0.785756	1.02683	28.3785	27.637	28.5007	0.995458	0.998919	41.0818	41.1262
10357135	2900060B14Rik	0.850099	0.975423	1	0.991432	17.756	17.4693	17.3197	0.713409	0.97633	0.922301	1.00599	14.2023	14.1177	14.5466	0.943861	0.99065	18.5648	18.74
10601846	2900062L11Rik	0.945547	1.0344	1	0.986135	1158.39	1215.09	1198.24	0.423612	0.765936	0.000174177	3.85008	1160.98	301.548	1515.77	0.297396	0.793635	1344.9	1694.61
10474588	2900064A13Rik	0.0870643	1.38359	0.739875	1.25609	656.359	722.982	908.131	0.391905	0.864495	9.42582e-07	3.53318	874.668	247.558	1011.77	0.093715	1.40528	973.747	692.919
10452643	2900073G15Rik	0.976004	1.01034	1	1.06011	2528	2409.3	2554.13	0.981497	0.99599	0.0137737	1.25468	2547.41	2030.33	2557.67	0.276716	1.12866	2804.77	2485.04
10550015	2900092C05Rik	0.959777	0.992536	1	0.974367	30.7524	31.3258	30.5229	0.647108	0.969658	0.381314	0.953125	23.7386	24.9061	24.4815	0.973582	1.00451	30.8389	30.7004
10568131	2900092E17Rik	0.873779	0.966052	1	0.962649	1403.71	1408.67	1356.06	0.584627	1.14175	0.995866	0.981009	1252.42	1276.67	1096.93	0.514843	1.22162	1428.68	1169.5
10541089	2900097C17Rik	0.828519	1.0444	1	1.00702	889.688	922.717	929.191	0.932576	0.993115	0.00141336	1.29959	734.042	564.824	739.13	0.815416	1.05163	903.133	858.791
10597095	3000002C10Rik	0.71626	1.09457	1	0.936066	68.8146	80.4671	75.3225	0.28344	0.86805	0.647623	0.947608	60.4982	63.843	69.6943	0.769794	0.952567	91.6858	96.2513
10542875	3010003L21Rik	0.873005	0.85681	1	1.20676	159.275	113.087	136.468	0.0775863	0.595253	0.781416	1.06938	134.776	126.032	226.418	0.909195	0.892503	150.169	168.256
10375704	3010026O09Rik	0.565872	1.13883	1	1.00779	147.833	167.054	168.356	0.518088	0.91985	0.914159	0.984396	154.78	157.234	168.267	0.384465	1.12522	172.841	153.607
10467468	3010085J16Rik	0.945287	1.01122	1	1.02209	26.4221	26.1411	26.7185	0.756653	1.01907	0.427375	0.96292	22.6349	23.5066	22.2114	0.694756	0.956401	30.1113	31.484
10516227	3100002H09Rik	0.525649	1.07829	1	1.00039	100.162	107.962	108.004	0.30148	1.09615	0.654641	1.03912	92.4668	88.986	84.3559	0.996747	1.00223	159.999	159.643
10513952	3110001D03Rik	0.809472	0.85516	1	1.00939	498.161	422.043	426.007	0.923698	1.0283	0.0896012	1.35185	337.242	249.466	327.961	0.569374	0.780291	478.073	612.686
10453918	3110002H16Rik	0.453619	1.1587	0.609134	1.26221	259.34	238.074	300.499	0.246757	0.843343	3.10786e-07	0.261853	287.388	1097.52	340.773	0.22455	0.852648	360.718	423.057
10368041	3110003A17Rik	0.644071	1.09906	1	1.10565	1573.82	1564.45	1729.73	0.286002	1.44713	1.0447e-06	13.1443	1484.2	112.916	1025.62	0.1867	1.14629	1735.13	1513.69
10368045	3110003A17Rik	0.961931	1.05356	1	0.863704	181.151	220.972	190.854	0.00405282	1.70091	0.00010467	2.16196	175.834	81.331	103.377	0.30762	0.738118	261.825	354.72
10601588	3110007F17Rik	0.82865	0.770689	1	0.592121	405.421	527.685	312.454	0.802562	0.89017	0.339616	1.30097	227.622	174.964	255.706	0.617813	0.717111	300.524	419.076
10601595	3110007F17Rik	0.935309	1.09388	1	1.31533	70.5835	58.7	77.2098	0.00187396	2.904	0.000293899	3.42666	66.0372	19.2716	22.7401	0.841605	1.1248	83.7515	74.4591
10601598	3110007F17Rik	0.665348	0.887762	1	0.984406	67.5227	60.8937	59.9441	0.211769	1.11986	0.0041792	1.28469	49.9913	38.9132	44.6407	0.945745	0.94929	61.4112	64.6917
10349333	3110009E18Rik	0.734965	0.789863	1	0.771711	385.622	394.692	304.588	0.156615	0.720858	0.0385169	0.63322	262.163	414.016	363.682	0.663354	0.800804	301.465	376.453
10398193	3110018I06Rik	0.889296	1.03094	1	0.950918	54.1801	58.7393	55.8563	0.679985	0.965733	0.804421	0.978947	30.6353	31.2942	31.7224	0.576094	1.05894	55.405	52.321
10541186	3110021A11Rik	0.989338	1.00352	1	1.02433	138.559	135.744	139.047	0.285863	0.892933	0.0452622	0.824745	113.418	137.519	127.017	0.670116	0.884875	124.238	140.402
10344743	3110035E14Rik	0.907194	1.0505	1	0.920958	64.8136	73.9303	68.0866	0.000211119	0.424591	0.632135	1.08921	45.37	41.6539	106.856	0.410689	1.13554	50.7662	44.7067
10350592	3110040M04Rik	0.44504	1.16905	0.93936	1.17693	386.289	383.703	451.591	0.635238	0.920622	0.684483	0.934947	326.915	349.661	355.102	0.808198	1.06466	476.095	447.179
10565170	3110040N11Rik	0.676542	0.877658	1	0.965034	236.87	215.424	207.891	0.129441	0.789384	0.0202186	0.701497	132.013	188.188	167.236	0.559146	0.857807	210.228	245.076
10512030	3110043O21Rik	0.789269	0.947424	1	0.980452	194.416	187.867	184.194	0.932742	0.982743	0.463363	0.910132	145.987	160.402	148.55	0.194377	0.733064	216.062	294.738
10521995	3110047P20Rik	0.436257	0.87694	1	1.03164	108.881	92.5535	95.4819	0.302977	0.935783	0.406949	0.953137	87.3701	91.6658	93.3658	0.974055	1.00443	109.47	108.987
10530128	3110047P20Rik	0.797789	1.034	1	1.00871	226.469	232.147	234.169	0.410482	0.925901	0.256292	0.910774	197.882	217.268	213.719	0.900946	0.980893	240.477	245.161
10448195	3110048L19Rik	0.956841	1.02628	1	1.03436	106.48	105.648	109.278	0.578747	1.13208	0.912576	1.01964	94.8408	93.0137	83.7754	0.487855	0.861828	155.428	180.347
10363622	3110049J23Rik	0.871236	1.03507	1	0.979808	309.604	327.066	320.462	0.252524	0.906223	0.986135	0.999606	250.612	250.711	276.545	0.864983	0.958978	291.209	303.666
10442231	3110052M02Rik	0.767962	1.10557	1	1.03039	46.7893	50.2032	51.7288	0.906518	1.00504	0.0135761	0.689288	67.6621	98.1624	67.3225	0.0835491	0.83552	83.1392	99.506
10442236	3110052M02Rik	0.944757	1.16782	1	1.0961	73.0179	77.7957	85.2719	0.974737	1.05651	0.089471	0.702861	77.8255	110.727	73.6625	0.774472	0.85191	95.7578	112.404
10442238	3110052M02Rik	0.717837	1.4683	1	1.49282	38.7277	38.0918	56.8641	0.623636	1.18338	0.973084	1.01149	55.7674	55.1338	47.1255	0.987041	1.02992	93.8995	91.1717
10364916	3110056O03Rik	0.765835	1.07199	1	1.11003	186.46	180.07	199.884	0.800406	0.969325	0.278625	1.09902	162.758	148.093	167.908	0.643251	1.0554	210.573	199.519
10491820	3110057O12Rik	0.624502	1.17005	1	0.919525	52.2669	66.5068	61.1546	0.513933	1.16937	0.249313	1.25181	60.0274	47.9525	51.3329	0.889551	1.05095	77.0095	73.276
10491825	3110057O12Rik	0.794537	1.23617	1	1.27916	51.0601	49.3439	63.1187	0.469885	1.18392	0.0208609	1.52571	51.9922	34.0774	43.9153	0.774122	1.23716	80.2583	64.8731
10543872	3110062M04Rik	0.811961	1.05753	1	0.960076	79.3383	87.3916	83.9025	0.650314	0.94503	0.777123	0.968664	57.9377	59.8119	61.3077	0.951891	0.98939	88.2989	89.2459
10412417	3110070M22Rik	0.8161	0.928916	1	0.86329	189.055	203.426	175.616	0.609168	1.07014	0.459503	1.08435	116.683	107.606	109.035	0.900586	1.04498	138.407	132.449
10348240	3110079O15Rik	0.883366	0.981179	0.955663	0.936478	103.297	108.227	101.352	0.979094	0.997698	0.149231	0.922263	89.9912	97.5765	90.1989	0.70478	0.957776	91.4723	95.5048
10445232	3110082D06Rik	0.791846	1.06509	1	1.08363	87.8479	86.3449	93.5662	0.451875	0.938643	0.919858	0.991428	73.5442	74.18	78.3516	0.616733	1.04905	131.37	125.227
10445237	3110082D06Rik	0.933489	1.03921	1	0.84017	63.3693	78.3819	65.8542	0.148338	1.21721	0.36706	0.894462	56.026	62.6365	46.0281	0.663459	1.07196	87.0148	81.1739
10535084	3110082I17Rik	0.797503	0.93856	0.936603	0.856784	374.833	410.609	351.803	0.945088	0.987939	0.000423129	0.637179	236.227	370.738	239.111	0.600055	0.94392	339.055	359.198
10528925	3110082J24Rik	0.902917	1.03502	1	0.970389	82.3651	87.8509	85.2496	0.687268	0.968058	0.395116	0.945033	75.2334	79.6093	77.7159	0.794332	1.04205	77.4509	74.3255
10372091	3200002M19Rik	0.704855	1.24165	1	0.982682	479.854	606.313	595.812	0.0016677	0.53261	8.32367e-05	0.430808	534.301	1240.23	1003.18	0.0871877	1.4497	603.909	416.575
10555576	3200002M19Rik	0.612872	1.16294	1	0.999957	481.284	559.729	559.705	0.00197706	0.555737	0.000119612	0.458416	482.738	1053.06	868.645	0.104525	1.43417	528.019	368.172
10455146	3222401L13Rik	0.852607	1.03904	1	0.910811	85.6642	97.7245	89.0085	0.936256	1.0121	0.194221	1.14157	77.8626	68.2067	76.9315	0.87735	0.974163	89.7063	92.0855
10376142	3230401D17Rik	0.649659	0.483172	1	0.907704	336.494	179.116	162.585	0.00701443	0.328663	0.000191062	0.171686	142.199	828.252	432.66	0.430732	0.447571	177.829	397.321
10489364	3230401D17Rik	0.131777	0.833986	1	1.00366	1482.2	1231.62	1236.14	0.13203	0.777472	0.000621371	0.533851	1099.12	2058.86	1413.71	0.892178	0.966033	1298.01	1343.65
10397703	3300002A11Rik	0.890618	1.02813	1	1.04274	37.4065	36.8821	38.4586	0.79398	0.974787	0.721779	0.973043	30.435	31.2782	31.2222	0.944634	1.00824	35.5735	35.2826
10488451	3300002I08Rik	0.787762	1.10466	1	1.0264	59.1002	63.6068	65.2858	0.813702	0.95117	0.377557	1.17971	67.3181	57.0631	70.774	0.688745	0.866189	110.562	127.641
10418842	3425401B19Rik	0.558107	1.05357	1	0.985678	49.2074	52.5968	51.8435	0.998523	0.999854	0.253744	0.928296	44.7265	48.1813	44.733	0.647716	0.951289	56.4139	59.3026
10418846	3425401B19Rik	0.959011	1.00867	1	0.974584	85.083	88.0591	85.821	0.615393	0.95455	0.0554275	0.862693	83.7068	97.0297	87.6925	0.824889	1.03818	93.8294	90.3785
10605499	3426406K10Rik	0.995792	0.997446	1	0.981884	21.1277	21.4626	21.0737	0.709504	1.03403	0.955137	0.996716	18.106	18.1657	17.5101	0.818102	1.02563	22.9712	22.3971
10419416	3632451O06Rik	0.110082	1.75623	1	1.09663	312.836	501.004	549.413	0.000897646	4.9542	0.000642706	4.29639	466.7	108.626	94.203	0.0535965	2.19614	622.199	283.314
10599680	3830403N18Rik	0.911132	0.973468	1	0.944771	22.7488	23.4398	22.1452	0.270032	0.846713	4.4526e-07	0.272374	18.8766	69.3041	22.294	0.652887	0.89629	25.0288	27.9249
10412701	3830406C13Rik	0.878814	1.06761	1	1.00668	445.369	472.324	475.48	0.187071	0.780289	0.00747581	0.609743	382.289	626.968	489.933	0.491344	0.845554	488.672	577.931
10407049	3830408C21Rik	0.714314	1.08512	1	1.10095	36.8373	36.3076	39.9729	0.818648	1.03469	0.898444	0.987101	47.4954	48.116	45.9031	0.778203	0.94848	65.664	69.2307
10599866	3830417A13Rik	0.839951	1.02232	1	1.00302	34.819	35.4889	35.5962	0.93146	0.992672	0.603524	0.97269	26.8055	27.5581	27.0033	0.761149	0.962477	38.2053	39.6948
10396905	3830431G21Rik	0.887478	0.937613	1	1.07313	54.2077	47.3621	50.8258	0.107798	0.902397	0.0223957	0.872696	43.8789	50.2797	48.6248	0.999014	1.00126	48.8357	48.7741
10576967	3930402G23Rik	0.676473	0.906696	1	0.90506	75.2759	75.412	68.2524	0.480302	0.939471	0.00729729	0.805787	67.1952	83.3908	71.5245	0.847392	0.975926	78.4589	80.3944
10466903	4430402I18Rik	0.896831	0.976104	1	0.936292	52.1294	54.346	50.8837	0.00924683	0.813526	0.075451	0.886564	39.9671	45.0809	49.1282	0.406762	0.894025	44.4912	49.7651
10474057	4631405J19Rik	0.883607	1.02897	1	0.985082	61.6994	64.448	63.4866	0.627408	0.956506	0.968046	0.994797	53.9304	54.2125	56.3827	0.882129	1.02365	68.5373	66.9541
10492341	4631416L12Rik	0.486825	0.894368	1	1.06706	140.323	117.612	125.5	0.000628647	1.69252	0.000237678	1.70603	112.226	65.7823	66.3073	0.153496	1.18446	130.925	110.536
10499652	4632404H12Rik	0.808622	0.946579	1	0.933281	98.1369	99.5353	92.8944	0.704719	0.918602	0.072005	0.723871	86.4224	119.389	94.0804	0.939531	0.986808	79.8869	80.9548
10353849	4632411B12Rik	0.9749	0.991487	1	1.0646	401.383	373.818	397.966	0.234288	0.863387	0.931796	1.01196	325.465	321.618	376.963	0.962079	1.00668	445.069	442.117
10582152	4632415K11Rik	0.706806	1.06749	1	0.999201	178.228	190.41	190.257	0.01334	0.780594	0.160699	0.886066	179.42	202.491	229.851	0.820738	0.964366	203.586	211.109
10490986	4632415L05Rik	0.997549	0.998519	1	0.915507	104.08	113.517	103.926	0.1839	0.778242	0.127114	1.27913	104.042	81.3385	133.689	0.940323	1.01915	101.368	99.4631
10379953	4632419I22Rik	0.746794	1.08334	1	1.06919	796.856	807.404	863.267	0.0278483	1.47153	5.92852e-06	2.95524	669.843	226.663	455.202	0.667445	1.10591	885.734	800.907
10565567	4632427E13Rik	0.889296	0.960562	1	0.909375	850.464	898.336	816.924	0.0497826	0.758372	0.515879	0.913003	698.633	765.204	921.227	0.336289	0.753697	931.021	1235.27
10363445	4632428N05Rik	0.960447	1.01285	1	0.970683	82.2038	85.7745	83.2599	0.960634	0.991941	0.485584	0.928361	69.9114	75.3062	70.4793	0.845216	0.976742	98.1142	100.45
10565570	4632434I11Rik	0.870259	0.867593	1	0.878044	522.485	516.266	453.304	0.900484	1.05054	0.00447673	0.398866	334.424	838.437	318.334	0.405682	1.58682	459.848	289.792
10534638	4731417B20Rik	0.909576	0.974052	1	0.928094	37.8057	39.6778	36.8248	0.762589	1.02852	0.43967	0.942787	39.6616	42.0685	38.5617	0.568127	0.924085	38.0816	41.2101
10576249	4732415M23Rik	0.294076	0.853916	1	0.928986	162.954	149.786	139.149	0.0569703	0.774646	0.073129	0.803564	105.336	131.086	135.98	0.140073	0.821451	145.678	177.342
10507190	4732418C07Rik	0.996919	0.997376	1	1.1696	651.122	555.242	649.413	0.0671126	0.73458	0.0220482	1.4333	536.829	374.54	730.797	0.56228	1.17425	660.317	562.331
10432734	4732456N10Rik	0.94096	0.978894	1	0.954236	71.8411	73.6975	70.3248	0.436506	0.933015	0.109378	0.886954	63.2502	71.3117	67.7912	0.549141	0.9435	80.7657	85.6022
10401418	4732463B04Rik	0.847556	0.952471	1	0.926911	73.9604	75.9998	70.4451	0.918524	0.98684	0.659307	0.958158	51.4338	53.6799	52.1196	0.930174	0.985363	63.6279	64.573
10365926	4732465J04Rik	0.971531	1.00779	1	0.944365	47.501	50.6912	47.871	0.751378	0.965665	0.0385927	0.851943	44.983	52.8004	46.5824	0.998231	0.99941	49.7214	49.7508
10405263	4732471D19Rik	0.870146	1.05666	1	0.916294	205.579	237.07	217.226	0.806427	0.959228	0.125382	1.21933	208.213	170.76	217.063	0.836848	0.896361	241.17	269.055
10402490	4831426I19Rik	0.915742	1.027	1	0.954591	76.2235	82.0055	78.2818	0.159547	0.895025	0.0743091	0.878453	65.4244	74.4768	73.0978	0.909206	0.982199	88.317	89.9176
10354299	4832428D23Rik	0.807876	0.948377	1	0.978922	39.6435	38.4065	37.5969	0.639536	0.967326	0.189516	0.929235	34.6291	37.2663	35.7988	0.939352	0.989974	37.8148	38.1977
10455550	4833403I15Rik	0.944313	0.990097	1	1.00625	35.0307	34.4683	34.6838	0.186433	1.09631	0.55889	1.03977	31.2724	30.0762	28.5252	0.886405	1.0175	40.1704	39.4794
10464569	4833408A19Rik	0.996912	0.982951	1	1.11901	100.492	88.2727	98.7783	0.392505	0.807565	0.569826	1.12419	82.7133	73.5759	102.423	0.576927	0.794762	101.677	127.934
10477528	4833413D08Rik	0.900885	0.969022	1	0.984832	52.036	51.2007	50.424	0.649973	0.936653	0.0318172	0.777977	43.8263	56.3336	46.7903	0.549986	0.930986	54.4378	58.4732
10554586	4833418N17Rik	0.976345	1.00923	1	0.950525	38.9248	41.3287	39.284	0.991799	1.00115	0.11582	0.915448	38.9094	42.5031	38.8647	0.965298	1.00634	51.3915	51.0678
10407370	4833420G17Rik	0.77739	1.08408	1	1.10094	1107.08	1090.12	1200.16	0.485309	1.12461	0.0848414	0.792572	1147.42	1447.72	1020.29	0.926377	1.03555	1256.75	1213.61
10412414	4833420G17Rik	0.888509	0.939103	1	0.881394	210.547	224.333	197.726	0.317391	0.863922	0.326702	0.880661	136.827	155.369	158.379	0.358522	1.16089	158.59	136.611
10410973	4833422C13Rik	0.11894	1.39596	1	1.15903	33.6868	40.5732	47.0256	0.00474109	1.6378	0.0157988	1.44107	42.5929	29.5565	26.0062	0.446038	1.27288	64.2723	50.4936
10489701	4833422F24Rik	0.903676	1.018	1	0.978257	107.703	112.079	109.642	0.483859	0.937894	0.208395	0.906387	82.7525	91.2992	88.2322	0.987644	0.996466	113.514	113.916
10484520	4833423E24Rik	0.929377	0.985136	1	0.954773	24.8767	25.6678	24.5069	0.756209	0.979081	0.946834	1.00349	21.1947	21.121	21.6475	0.987419	0.997658	27.0039	27.0673
10495613	4833424O15Rik	0.700939	1.15886	1	0.991006	40.8239	47.7388	47.3094	0.0801853	1.17637	0.00534165	1.2875	41.944	32.5778	35.6554	0.04336	1.32516	50.7231	38.2768
10593460	4833427G06Rik	0.946789	0.990436	1	0.981599	28.6119	28.8694	28.3382	0.842844	0.980335	0.958316	1.00382	24.3809	24.2881	24.87	0.880023	0.960075	32.522	33.8745
10409330	4833439L19Rik	0.751289	0.874652	1	0.850904	638.319	656.134	558.307	0.00109318	0.66373	5.64678e-06	0.495884	508.088	1024.61	765.505	0.962444	1.01481	576.509	568.096
10542880	4833442J19Rik	0.761636	1.16604	1	0.775593	235.369	353.857	274.449	0.864146	1.0369	0.00209318	0.579439	205.498	354.649	198.184	0.246337	0.583094	311.995	535.068
10449977	4921501E09Rik	0.965009	1.0113	1	0.959816	47.526	50.0753	48.0631	0.661354	0.966375	0.51818	0.959542	46.7014	48.6705	48.3264	0.549471	0.929926	70.3484	75.6495
10480360	4921504E06Rik	0.984644	0.996074	1	1.03652	29.9747	28.8051	29.857	0.802506	0.981348	0.389055	0.952212	24.9787	26.2323	25.4535	0.624529	1.05047	32.7379	31.165
10395869	4921506M07Rik	0.877983	0.976371	1	0.949373	34.9156	35.9085	34.0906	0.887064	0.986925	0.358694	0.941561	35.1896	37.3737	35.6557	0.876044	0.977844	36.113	36.9313
10544689	4921507P07Rik	0.850551	1.11301	1	0.864041	93.5641	120.524	104.138	1.63974e-05	0.245508	0.234675	1.28499	105.786	82.3245	430.885	0.491138	1.28224	84.0446	65.545
10400002	4921508M14Rik	0.694964	0.881759	1	1.00437	74.6165	65.5075	65.7939	0.950623	1.00903	0.379958	0.923037	62.1479	67.3299	61.5918	0.970513	1.00709	56.5646	56.1666
10488553	4921509C19Rik	0.995407	1.00034	1	1.05565	75.1201	71.1845	75.1459	0.874468	0.967445	0.890378	0.978698	65.3455	66.7678	67.5444	0.565921	0.92271	71.4783	77.4656
10366000	4921510H08Rik	0.835668	1.02661	1	1.04042	38.262	37.7541	39.2801	0.837463	0.984932	0.415239	0.952449	32.7098	34.3428	33.2102	0.393338	1.09589	42.9101	39.1554
10601607	4921511C20Rik	0.915433	1.01491	1	1.04497	26.7434	25.9741	27.1422	0.99994	0.999067	0.783311	1.02337	24.3399	23.7841	24.3626	0.943255	1.01098	28.4567	28.1477
10519490	4921511H03Rik	0.969643	1.0064	1	1.02412	35.6847	35.0671	35.913	0.547833	1.04783	0.664331	0.970995	35.6061	36.6697	33.9809	0.963757	0.993441	39.2245	39.4835
10519495	4921511H03Rik	0.95809	0.99089	1	1.00807	115.677	113.705	114.623	0.000820812	0.644911	0.00320533	0.722323	67.0677	92.85	103.995	0.728201	1.08687	98.0688	90.2302
10437852	4921513D23Rik	0.296318	1.12025	1	1.00969	694.99	771.092	778.561	0.946297	1.00945	0.219229	0.908729	630.676	694.021	624.774	0.532754	0.918878	775.582	844.053
10366649	4921513I03Rik	0.808516	1.04546	1	0.960316	34.0329	37.0505	35.5802	0.830059	1.02099	0.371492	0.936819	25.1882	26.8869	24.6703	0.777585	0.966101	35.8762	37.1351
10495385	4921515J06Rik	0.72499	0.952403	1	0.95702	33.5556	33.3937	31.9585	0.770885	0.951151	0.0215499	0.727263	30.4668	41.8924	32.0315	0.775459	0.969003	32.5278	33.5683
10501454	4921515J06Rik	0.670598	1.07989	1	1.02852	154.088	161.785	166.399	0.800834	0.982638	0.192817	0.936483	135.053	144.213	137.44	0.843145	1.03274	201.347	194.963
10588752	4921517D21Rik	0.847649	0.953471	1	0.981011	56.6956	55.104	54.0576	0.982287	1.00093	0.471909	0.929994	42.8366	46.0612	42.7967	0.747583	0.959973	59.8873	62.3844
10409779	4921517D22Rik	0.677182	1.053	1	0.955219	56.4136	62.1882	59.4034	0.721391	0.957968	0.487612	0.936039	49.6887	53.084	51.8688	0.754733	0.964258	54.9517	56.9886
10477831	4921517L17Rik	0.954342	1.01399	1	1.03473	41.4435	40.6131	42.0234	0.631198	0.949604	0.825814	0.974178	33.2255	34.1062	34.9888	0.991178	1.00378	45.5523	45.3809
10355176	4921521F21Rik	0.319238	1.37836	1	1.09683	1273.06	1599.83	1754.74	0.37729	0.806813	9.58708e-09	23.7568	1208.97	50.8895	1498.45	0.428358	1.35773	1764.9	1299.89
10570005	4921522P10Rik	0.497497	0.867131	1	0.913233	71.8248	68.1989	62.2815	0.393748	0.912956	0.0688706	0.845754	64.4525	76.2071	70.5975	0.537603	0.905588	69.3153	76.5418
10451800	4921523A10Rik	0.719562	0.921021	1	0.990511	32.3254	30.0576	29.7724	0.753908	0.953107	0.636217	0.942488	26.5221	28.1406	27.827	0.890896	1.02568	34.96	34.0848
10573624	4921524J17Rik	0.72087	0.952907	1	0.999562	35.0192	33.3847	33.3701	0.434121	0.95364	0.423931	0.958899	26.7448	27.8912	28.045	0.785646	1.03171	36.2425	35.1287
10580365	4921524J17Rik	0.905706	0.941143	1	1.09705	743.04	637.443	699.307	0.515751	0.826278	0.682197	1.11742	541.669	484.749	655.553	0.703682	1.12317	664.369	591.51
10453694	4921524L21Rik	0.898755	0.984556	1	0.99011	37.2027	36.994	36.6281	0.96057	1.00408	0.275152	0.945917	30.0017	31.717	29.8797	0.767174	0.967485	38.0663	39.3456
10457798	4921528I01Rik	0.830578	0.972845	1	0.981172	30.2317	29.9751	29.4108	0.110338	0.916757	0.0252752	0.893222	27.4634	30.7465	29.9571	0.962923	1.00608	31.5562	31.3654
10589872	4921528I07Rik	0.917472	0.958023	1	0.910805	31.8452	33.4961	30.5084	0.732786	0.965912	0.910011	1.00969	26.4692	26.2153	27.4033	0.546659	0.907762	32.8786	36.2195
10597395	4921528I07Rik	0.97154	1.00638	1	1.01296	49.0531	48.7344	49.366	0.652194	0.95873	0.207273	0.910487	46.6015	51.1831	48.6076	0.849921	1.02682	63.3855	61.7297
10359603	4921528O07Rik	0.996619	0.99968	1	0.957159	29.2366	30.5354	29.2273	0.678162	0.970797	0.480498	0.960573	24.4515	25.4551	25.187	0.937339	1.01195	31.242	30.8731
10480829	4921530D09Rik	0.911076	0.980259	1	0.944238	71.4361	74.1613	70.0259	0.509516	0.950369	0.772736	1.02089	52.6412	51.5642	55.3903	0.959694	0.991731	76.825	77.4655
10416727	4921530L21Rik	0.874873	0.982415	1	0.975042	41.5661	41.8804	40.8352	0.427915	0.932313	0.832681	0.980071	30.7728	31.3986	33.007	0.916825	1.013	39.4396	38.9336
10457665	4921533I20Rik	0.72499	1.06978	1	1.05317	74.8636	76.0443	80.0877	0.472817	1.06997	0.626812	1.04122	77.071	74.0201	72.0309	0.667245	1.08591	84.3542	77.6809
10383785	4921536K21Rik	0.861569	0.971	1	1.04818	52.7222	48.8403	51.1933	0.0493562	0.87529	0.654424	0.971129	38.7478	39.8998	44.2685	0.955672	0.988043	50.2426	50.8506
10514751	4921539E11Rik	0.794994	0.967954	1	0.967491	31.5584	31.5735	30.5471	0.419602	0.94452	0.272761	0.935266	25.4141	27.1732	26.9069	0.6873	0.952199	31.8693	33.4692
10595529	4922501C03Rik	0.161867	0.774072	0.831384	0.821141	395.883	373.191	306.442	0.0450779	0.739452	2.33346e-05	0.439234	236.336	538.065	319.61	0.363727	0.869898	366.427	421.23
10497012	4922501L14Rik	0.993813	1.00275	1	0.97922	89.698	91.8534	89.9447	0.421914	0.912897	0.207422	0.879593	66.3504	75.433	72.6812	0.899375	1.01901	84.8647	83.2815
10581571	4922502B01Rik	0.978216	1.00404	1	1.01041	28.9423	28.7599	29.0591	0.860106	0.987407	0.85882	1.01151	22.9937	22.7321	23.2869	0.955948	1.00758	32.3428	32.0994
10548340	4922502D21Rik	0.871536	1.01894	1	0.974433	47.1852	49.3406	48.0791	0.676527	0.974449	0.530848	0.969019	39.0622	40.311	40.0864	0.739755	0.963505	52.7022	54.6984
10360828	4922505E12Rik	0.91997	0.982993	1	0.956387	78.9869	81.1843	77.6436	0.0605488	0.899232	0.0316859	0.894279	59.7062	66.7646	66.3969	0.711813	0.943438	79.0325	83.7707
10489151	4922505G16Rik	0.527401	1.07345	1	1.01678	49.1984	51.9405	52.812	0.934385	0.993815	0.95792	0.996842	39.3958	39.5206	39.641	0.542606	1.07176	53.485	49.9037
10484256	4930401B11Rik	0.748562	0.961087	1	0.94209	33.1711	33.84	31.8803	0.43577	0.924066	0.0339792	0.825502	26.7233	32.3722	28.9193	0.644275	0.943565	36.076	38.2337
10482052	4930402F06Rik	0.992759	1.00131	1	1.00337	27.6255	27.5689	27.6618	0.845536	0.985321	0.177067	0.933283	24.2604	25.9947	24.6218	0.796093	0.955167	28.0686	29.3861
10487748	4930402H24Rik	0.797079	1.05624	1	1.00646	449.924	472.177	475.228	0.210606	0.829587	0.0414859	1.31607	397.107	301.738	478.68	0.986082	0.993364	526.316	529.832
10598571	4930402K13Rik	0.639483	1.06569	1	1.01065	47.0811	49.6455	50.174	0.802513	0.982059	0.279859	0.942041	49.5317	52.5791	50.4366	0.786513	1.04677	57.42	54.8547
10603738	4930403L05Rik	0.789275	1.05305	1	1.01445	39.7298	41.2414	41.8373	0.77428	0.96867	0.717998	0.96506	36.6998	38.0286	37.8868	0.977862	1.00629	45.3429	45.0595
10400904	4930403N07Rik	0.712545	0.962367	1	0.981973	24.1277	23.6459	23.2197	0.252711	0.935206	0.492791	0.963246	19.5766	20.3236	20.9329	0.85803	0.981929	24.1187	24.5625
10376127	4930404A10Rik	0.99919	0.995922	1	1.01145	30.076	29.6142	29.9534	0.972339	1.00482	0.00789781	0.765085	26.3503	34.4411	26.2238	0.953702	1.01115	33.44	33.0713
10568624	4930404H21Rik	0.996652	0.999212	1	0.990562	24.5482	24.7626	24.5289	0.541895	0.961259	0.41181	0.956248	19.4473	20.3371	20.2311	0.890896	1.02036	28.1398	27.5782
10371154	4930404N11Rik	0.421712	1.12502	1	1.0485	197.758	212.189	222.481	0.990793	1.00303	0.765522	0.93788	191.873	204.582	191.294	0.83612	1.03787	260.033	250.546
10425651	4930407I10Rik	0.676088	1.085	1	1.02479	68.4594	72.4817	74.2784	0.954475	0.993638	0.87039	0.986061	77.3379	78.4312	77.8331	0.623523	1.05135	83.0282	78.9729
10425653	4930407I10Rik	0.847649	1.04241	1	1.01973	70.764	72.3373	73.7648	0.805364	1.02991	0.766042	1.02983	68.2528	66.2761	66.2707	0.905162	0.983087	78.4353	79.7848
10598192	4930408F14Rik	0.70296	1.10207	1	0.96199	153.461	175.807	169.125	0.631682	0.925126	0.826355	0.970192	116.265	119.837	125.675	0.682006	0.92182	173.127	187.809
10598222	4930408F14Rik	0.699926	1.07615	1	1.04848	205.044	210.457	220.659	0.159014	0.865606	0.570608	1.058	217.866	205.923	251.692	0.853351	1.02282	254.714	249.03
10599084	4930408F14Rik	0.900544	0.978663	1	0.969546	27.4795	27.7379	26.8931	0.108085	0.905801	0.219954	0.933907	23.536	25.2016	25.9836	0.910065	0.983147	27.3747	27.8439
10599088	4930408F14Rik	0.837441	1.0708	1	1.00905	514.806	546.31	551.256	0.977329	1.00652	0.955203	0.995593	431.437	433.347	428.642	0.535868	0.895052	603.538	674.305
10603242	4930408F14Rik	0.216906	1.14759	1	0.946694	57.9733	70.2758	66.5297	0.158189	0.857992	0.479322	0.928619	47.1447	50.7687	54.9478	0.933033	0.987172	77.875	78.887
10605353	4930408F14Rik	0.996774	0.999481	1	0.988682	26.5959	26.8864	26.5821	0.106535	0.895374	0.542471	0.960581	22.9009	23.8407	25.5769	0.855469	0.979235	28.4812	29.0851
10398082	4930408O17Rik	0.776557	1.07331	1	1.0306	90.9528	94.7217	97.6206	0.268568	1.15728	0.522338	1.08371	91.1407	84.1007	78.7541	0.793095	1.06346	116.501	109.549
10606589	4930412D23Rik	0.680949	0.929951	1	0.988902	53.0104	49.8503	49.2971	0.717848	0.957104	0.632867	0.95732	41.5582	43.411	43.4208	0.959623	1.00918	54.2198	53.7268
10606592	4930412D23Rik	0.895947	1.02731	1	0.979571	44.971	47.1627	46.1992	0.442564	0.935029	0.424925	0.940219	37.233	39.6004	39.8202	0.813395	1.03281	55.8352	54.0615
10512612	4930412F15Rik	0.940572	1.0189	1	0.909074	61.1261	68.5111	62.2816	0.41944	0.921192	0.262441	0.908183	50.6384	55.7579	54.9706	0.445624	0.91572	58.2497	63.6108
10469129	4930412O13Rik	0.931295	1.01274	1	0.971057	45.3412	47.2874	45.9188	0.0315955	0.858419	0.215618	0.925059	35.5497	38.4297	41.413	0.761781	0.955632	40.7383	42.6297
10469138	4930412O13Rik	0.835668	0.946244	1	0.955121	51.9747	51.4917	49.1807	0.458627	0.937437	0.606479	0.959432	50.767	52.9136	54.1551	0.798799	0.925899	61.2987	66.2045
10374327	4930415F15Rik	0.710124	0.924512	1	0.998421	50.5207	46.7808	46.7069	0.134514	0.856836	0.940372	1.00947	41.4732	41.0843	48.4027	0.273629	0.820539	54.2829	66.1553
10605648	4930415L06Rik	0.84517	0.97203	1	0.968871	35.771	35.8877	34.7705	0.0406172	0.853766	0.0379642	0.86368	28.5132	33.0137	33.397	0.69263	0.946681	36.0483	38.0786
10605651	4930415L06Rik	0.981933	1.00642	1	0.974233	182.617	188.65	183.789	0.305504	0.862653	0.711853	1.04311	161.058	154.401	186.7	0.595857	0.897704	201.213	224.142
10426606	4930415O20Rik	0.921287	1.01379	1	1.00809	25.2289	25.3717	25.5769	0.964607	0.992408	0.00680571	0.704107	22.794	32.373	22.9684	0.933712	0.988945	27.3148	27.6201
10399290	4930417G10Rik	0.997864	1.00172	1	0.977911	42.4087	43.4414	42.4819	0.717848	1.04787	0.597662	0.950179	43.1004	45.3603	41.1315	0.52815	0.885543	55.2755	62.4199
10519607	4930420K17Rik	0.462372	0.772411	1	0.829729	88.6636	82.5388	68.4848	0.21866	0.732054	0.00626511	0.491899	85.3001	173.41	116.522	0.173634	0.523677	77.6039	148.19
10529706	4930421P07Rik	0.795371	0.950415	1	0.994478	59.3223	56.6939	56.3808	0.750366	0.938239	0.123861	0.8209	48.4575	59.0297	51.6473	0.874074	0.965896	62.3466	64.5479
10495933	4930422G04Rik	0.954673	0.916308	1	1.01531	471.844	425.834	432.354	0.887183	0.974692	0.0612934	0.729102	378.695	519.4	388.528	0.931201	1.04302	384.5	368.641
10495935	4930422G04Rik	0.960295	1.01555	1	0.997218	604.649	615.763	614.05	0.0640307	1.48207	0.15084	0.745686	481.488	645.698	324.876	0.513219	1.14152	614.381	538.214
10495945	4930422G04Rik	0.98014	0.954544	1	1.0832	323.55	285.122	308.843	0.12089	1.29809	0.0769858	0.755621	211.263	279.589	162.749	0.518231	1.14944	271.636	236.321
10587655	4930422I07Rik	0.851712	1.42527	1	0.999215	168.351	240.134	239.946	0.215711	0.634247	0.836024	1.16711	215.407	184.566	339.627	0.957876	0.98706	271.689	275.251
10440338	4930423O20Rik	0.767762	0.967162	1	0.952871	23.855	24.2128	23.0717	0.410249	0.937509	0.231665	0.922816	20.2496	21.9432	21.5993	0.417918	0.919542	26.2405	28.5365
10476312	4930425F17Rik	0.979257	0.996131	1	0.982907	31.0401	31.4577	30.92	0.295875	0.929382	0.134733	0.911596	25.6721	28.1617	27.6228	0.78555	0.968618	27.8388	28.7407
10469538	4930426L09Rik	0.735415	1.04783	1	0.966337	41.7964	45.3212	43.7955	0.31006	1.09995	0.563379	0.947249	37.4543	39.5401	34.0508	0.861522	0.933801	49.2009	52.6889
10399011	4930427A07Rik	0.916872	0.977532	1	1.00728	112.148	108.836	109.628	0.768589	1.02637	0.000537092	0.752243	144.513	192.109	140.8	0.801162	1.04755	160.002	152.74
10600541	4930428D18Rik	0.959971	1.00756	1	0.994499	28.7102	29.0873	28.9273	0.856171	1.01865	0.517561	0.948487	24.1118	25.4214	23.6705	0.805397	1.02563	30.0342	29.2835
10605386	4930428E23Rik	0.919278	1.01434	1	0.989884	31.2295	32.0009	31.6772	0.645136	0.958562	0.532441	0.952596	24.276	25.4841	25.3255	0.922579	0.984218	34.3516	34.9024
10491329	4930429B21Rik	0.680917	1.08449	1	1.07839	60.6186	60.9616	65.7405	0.496083	1.05391	0.587626	0.963032	62.2291	64.6179	59.046	0.871487	0.978487	69.3158	70.8398
10485747	4930430A15Rik	0.942689	0.988366	1	0.987842	23.1914	23.2037	22.9216	0.392355	0.951675	0.486106	0.964566	19.582	20.3013	20.5763	0.890324	1.01949	25.6701	25.1793
10604159	4930430D24Rik	0.959335	1.0067	1	1.00587	33.4614	33.4891	33.6858	0.404199	0.944516	0.984686	0.999202	33.0886	33.115	35.0323	0.984124	1.00311	34.0898	33.9841
10372130	4930430F08Rik	0.952461	0.954172	1	1.05986	606.75	546.244	578.944	0.00199524	0.641746	0.107819	0.835392	476.788	570.736	742.954	0.869179	0.938759	578.129	615.844
10532997	4930430O22Rik	0.797611	0.916116	1	0.925876	101.157	100.091	92.6716	0.205338	0.898011	0.629622	0.962318	66.5461	69.1519	74.1039	0.765923	0.940479	88.6259	94.2348
10548300	4930431A04Rik	0.824653	1.04305	1	1.03077	32.0481	32.4296	33.4276	0.967526	1.00307	0.666243	0.969012	29.0037	29.9312	28.9149	0.798799	0.963662	32.0115	33.2186
10521702	4930431F12Rik	0.852022	1.03184	1	0.970774	197.036	209.429	203.309	0.053485	0.85598	0.806542	1.01971	177.812	174.375	207.729	0.928698	0.986806	227.407	230.447
10551754	4930432E11Rik	0.993813	0.999141	1	0.924015	31.4375	33.9935	31.4105	0.996359	1.00257	0.217009	0.886892	26.8472	30.2711	26.7785	0.318956	0.872461	30.4988	34.9572
10522868	4930432K09Rik	0.950797	1.01753	1	0.972709	65.1757	68.1792	66.3185	0.92903	0.991934	0.815195	1.02524	72.036	70.2624	72.6218	0.921532	1.01799	75.0598	73.7331
10573332	4930432K21Rik	0.991072	0.988139	1	1.03757	87.5807	83.4086	86.5419	0.273645	0.835436	0.000211384	0.503862	87.6361	173.929	104.899	0.977621	1.01062	74.8157	74.0295
10495668	4930432M17Rik	0.932329	0.988099	1	0.984477	53.8502	54.0483	53.2093	0.421229	0.918372	0.778337	0.973534	39.4146	40.4861	42.9179	0.873376	0.963986	49.9922	51.8599
10442258	4930432O21Rik	0.663197	0.777212	1	0.944682	111.795	91.9766	86.8886	0.802506	1.04057	0.11487	0.828272	76.5298	92.397	73.5457	0.946818	0.942545	74.5085	79.0503
10552294	4930433I11Rik	0.99337	1.00186	1	0.982096	41.75	42.59	41.8275	0.95736	1.00908	0.02431	0.845382	30.1868	35.7079	29.9151	0.784393	1.03638	39.4166	38.0329
10590640	4930433N12Rik	0.95809	0.989628	1	1.05007	33.2253	31.3128	32.8807	0.948161	0.992669	0.702987	0.967947	36.1416	37.3384	36.4085	0.908016	1.01438	35.4534	34.9508
10527667	4930434E21Rik	0.851668	0.952899	1	0.925046	58.3471	60.1039	55.5989	0.715556	0.967661	0.264423	0.925335	44.761	48.3728	46.2569	0.763908	0.948831	65.3415	68.8653
10439509	4930435E12Rik	0.73835	0.956882	1	0.989773	57.0009	55.1067	54.5431	0.656504	0.949304	0.00839793	0.775926	42.9542	55.3587	45.2482	0.961494	1.00922	50.1822	49.7237
10529890	4930435H24Rik	0.998414	0.999758	1	0.952756	32.0549	33.6362	32.0471	0.704891	1.03853	0.342579	0.927596	29.9142	32.2491	28.8043	0.847392	0.979586	33.466	34.1634
10376332	4930438A08Rik	0.99919	0.999146	1	0.96504	66.9961	69.3639	66.9389	0.100778	0.886938	0.440459	0.948103	66.8028	70.4594	75.3185	0.913499	0.986199	73.0451	74.0673
10405931	4930441O14Rik	0.860887	0.977769	1	1.02003	42.6844	40.9159	41.7355	0.966015	0.993287	0.854722	0.975518	44.4021	45.5164	44.7022	0.7686	1.0381	41.6476	40.1191
10464363	4930442E04Rik	0.945202	0.980846	1	0.968549	66.7507	67.5982	65.4722	0.371608	0.915121	0.420011	0.930282	60.4642	64.9955	66.0723	0.746104	0.964166	73.0527	75.7678
10495394	4930443G12Rik	0.853147	0.977042	0.93936	0.929616	30.201	31.7418	29.5077	0.199557	0.921994	0.415473	0.95361	26.4333	27.7192	28.6697	0.974055	0.994543	32.9639	33.1448
10577903	4930444A02Rik	0.907367	1.03222	1	1.03262	155.065	155.005	160.061	0.995261	0.999058	0.546682	1.07793	107.238	99.4849	107.339	0.690898	1.07948	156.929	145.375
10368222	4930444G20Rik	0.905706	1.05102	1	1.04196	52.1598	52.6133	54.8211	0.785216	0.948462	0.958634	1.00774	58.2619	57.8143	61.4278	0.755889	0.955666	62.5608	65.4631
10606069	4930444G20Rik	0.984434	1.00679	1	0.939417	44.5338	47.7277	44.8362	0.370407	1.0947	0.626016	1.04297	41.0916	39.3986	37.5369	0.996444	0.997927	47.2458	47.3439
10423791	4930447A16Rik	0.944941	1.04083	1	0.964232	40.824	44.0673	42.491	0.635238	1.08954	0.665308	1.07237	36.5158	34.0515	33.5148	0.586775	0.916913	60.5761	66.0653
10400948	4930447C04Rik	0.366721	0.872455	1	0.985495	43.5176	38.526	37.9672	0.00515012	0.602977	6.33204e-11	0.0228465	33.4182	1462.73	55.422	0.0329731	0.556444	40.3621	72.5357
10604864	4930447F04Rik	0.993813	1.00222	1	1.02165	23.6889	23.2383	23.7414	0.429587	0.950343	0.323451	0.946441	20.2109	21.3546	21.2669	0.994887	0.999019	24.6	24.6241
10511486	4930448K20Rik	0.959208	1.00971	1	1.03508	37.5084	36.5889	37.8725	0.369847	0.929903	0.506179	0.949772	35.6411	37.5259	38.3278	0.782273	0.957365	40.6877	42.4997
10492281	4930449A18Rik	0.97594	1.00885	1	1.02108	44.9611	44.4227	45.3589	0.25221	0.922033	0.219312	0.925229	40.5049	43.7783	43.9301	0.962491	1.01069	45.6703	45.1875
10416911	4930449E01Rik	0.843658	1.03065	1	0.956388	30.9291	33.3307	31.8771	0.875369	1.01628	0.543891	0.95758	25.9314	27.0801	25.516	0.986562	1.00303	34.5841	34.4798
10521755	4930449I04Rik	0.991584	0.992425	1	1.03525	262.961	252.083	260.969	0.171263	0.867534	0.423043	0.926259	227.552	245.668	262.298	0.422222	0.905336	232.553	256.869
10598169	4930449I24Rik	0.807498	1.03203	1	1.0319	33.0519	33.0562	34.1106	0.952352	1.00676	0.447219	1.05647	29.027	27.4754	28.832	0.489201	1.0828	36.9756	34.1483
10438178	4930451C15Rik	0.88432	0.976747	1	0.961862	39.319	39.9275	38.4047	0.60833	0.956476	0.0243334	0.851086	29.9806	35.2263	31.3448	0.595655	0.947222	41.1878	43.4828
10433340	4930451G09Rik	0.99166	1.00135	1	0.949911	133.955	141.209	134.136	0.393557	0.940522	0.0155657	0.857318	108.688	126.776	115.561	0.617813	0.942544	150.971	160.174
10568060	4930451I11Rik	0.654122	1.14202	1	0.990046	361.666	417.182	413.03	0.781214	0.966172	0.87183	0.982869	337.798	343.686	349.625	0.561427	0.923086	454.311	492.166
10417579	4930452B06Rik	0.607122	0.895245	1	0.903911	64.4665	63.8485	57.7134	0.197157	0.875794	1.29264e-08	0.269262	70.5935	262.174	80.6051	0.967766	0.99007	62.6855	63.3142
10440284	4930453N24Rik	0.851066	0.911029	1	1.10437	297.259	245.217	270.811	0.00567719	1.56323	0.0363761	0.746077	230.189	308.533	147.253	0.906842	1.02233	266.302	260.485
10439463	4930455C21Rik	0.298648	1.30109	1	0.953634	250.946	342.38	326.505	0.312242	0.867647	0.000709593	0.606824	273.746	451.113	315.504	0.842438	1.03614	321.751	310.528
10351269	4930455F23Rik	0.26234	0.648973	0.997947	0.763903	476.573	404.873	309.283	0.00084368	0.495906	2.1943e-06	0.275499	236.892	859.863	477.695	0.144215	0.705214	340.748	483.184
10405838	4930458L03Rik	0.656888	1.05892	1	1.03926	32.4	33.0131	34.309	0.518222	0.959732	0.206067	0.934705	29.0498	31.0791	30.2686	0.960486	0.988253	43.7062	44.2257
10456889	4930465K10Rik	0.945123	0.982304	1	1.01404	33.6268	32.5744	33.0317	0.931317	1.01267	7.40562e-06	0.547514	30.8498	56.3452	30.4637	0.992256	0.996634	34.4218	34.5381
10512354	4930466F19Rik	0.860197	1.08863	1	0.757017	716.343	1030.14	779.831	2.52607e-08	7.03425	7.35041e-10	7.09266	566.88	79.9248	80.5884	0.0686734	0.716958	878.274	1225
10570634	4930467E23Rik	0.851822	0.791073	1	0.723871	160.232	175.107	126.755	0.981497	1.01984	0.937784	0.966287	113.275	117.228	111.072	0.301082	0.86829	132.625	152.742
10572527	4930467E23Rik	0.497921	0.865936	0.931581	0.846877	44.3393	45.3372	38.395	0.845949	1.03648	0.303778	1.15687	28.2638	24.4313	27.269	0.844166	1.05548	36.2139	34.3103
10577361	4930467E23Rik	0.975751	0.995038	1	1.0112	26.2822	25.8622	26.1518	0.765155	0.971778	0.774066	1.02972	23.0846	22.4184	23.7551	0.871089	0.938524	28.0967	29.9371
10577388	4930467E23Rik	0.310445	0.854991	0.255803	0.745883	82.3107	94.3511	70.3749	0.861014	0.952866	0.966695	0.990499	62.5964	63.1969	65.6928	0.699414	0.913825	88.523	96.8708
10579054	4930467E23Rik	0.882223	1.10397	1	0.783052	125.693	177.205	138.761	0.0481003	0.46949	0.0836796	0.56348	142.894	253.591	304.359	0.841539	0.899399	156.836	174.378
10579060	4930467E23Rik	0.894943	0.885624	0.997947	0.631884	39.8932	55.9128	35.3304	0.575943	0.876715	0.55724	1.11189	30.0807	27.0537	34.3107	0.864073	1.02689	37.124	36.152
10359419	4930469G21Rik	0.701033	0.880527	1	0.984559	32.4341	29.007	28.5591	0.848207	1.02507	0.000189396	0.648146	25.7742	39.766	25.1438	0.532155	0.864007	32.8628	38.0353
10447546	4930470H14Rik	0.981583	0.992218	1	0.918554	32.9892	35.6348	32.7324	0.0104237	0.835658	0.0504348	0.888685	27.9304	31.4289	33.4232	0.675312	1.0463	35.6929	34.1134
10490094	4930470P17Rik	0.933148	1.01278	1	1.00594	42.1215	42.4079	42.6597	0.136447	0.903311	0.20979	0.925328	39.5415	42.7324	43.7739	0.983028	1.00374	44.6939	44.5275
10454873	4930471G03Rik	0.852036	1.07317	1	0.881171	122.845	149.611	131.833	0.572917	1.09841	0.617326	1.07506	90.8899	84.5442	82.7467	0.809415	0.950262	100.812	106.089
10520513	4930471M23Rik	0.355606	1.2424	1	1.14704	148.122	160.437	184.027	0.599632	1.09719	0.639114	1.05937	145.171	137.036	132.312	0.775096	1.07413	207.65	193.319
10505643	4930473A06Rik	0.948757	1.03202	1	0.814337	120.48	152.686	124.338	0.00241987	0.431561	0.0117265	0.543251	140.252	258.171	324.988	0.387608	0.73245	139.445	190.382
10447946	4930474M22Rik	0.0813864	1.67907	1	1.1995	163.401	228.73	274.361	0.0149198	1.81013	0.00456311	1.891	196.334	103.826	108.464	0.0557668	1.8803	229.695	122.159
10414156	4930474N05Rik	0.800115	1.0525	1	1.0313	60.8681	62.1191	64.0637	0.223035	1.08819	0.975075	0.997874	43.4501	43.5426	39.9286	0.571659	1.07994	56.2825	52.1161
10562093	4930479M11Rik	0.624263	1.15912	1	0.937596	38.1576	47.1729	44.2291	0.0232371	0.615459	0.583488	1.12091	65.2663	58.2264	106.045	0.626098	0.737889	82.6582	112.02
10600581	4930480E11Rik	0.836789	0.960432	1	0.938335	35.2353	36.065	33.8411	0.332071	0.928752	0.0592071	0.879556	30.0443	34.1584	32.3491	0.779496	1.02982	38.0485	36.9467
10425503	4930483J18Rik	0.703265	0.950174	1	0.975342	44.6549	43.5027	42.43	0.451406	0.907737	0.101802	0.828122	38.4069	46.3783	42.3106	0.673952	0.956753	50.2913	52.5645
10371916	4930485B16Rik	0.600968	0.917388	1	1.0038	69.6394	63.6446	63.8863	0.174052	0.89227	0.154747	0.897022	52.479	58.5035	58.8151	0.0552479	0.494417	77.9262	157.612
10371942	4930485B16Rik	0.922947	0.985346	1	0.959159	29.1251	29.9203	28.6983	0.207853	0.911522	0.125543	0.904159	24.3484	26.9293	26.7118	0.113476	0.855644	33.0426	38.6172
10409857	4930486L24Rik	0.293413	2.0653	0.972625	1.72664	48.8592	58.4421	100.909	0.000141964	0.29114	0.0359051	1.77467	85.8513	48.3759	294.88	0.245364	2.13454	105.563	49.4547
10599663	4930502E18Rik	0.797931	0.930709	1	0.893847	62.3918	64.9648	58.0686	0.511782	0.956829	0.424386	0.955235	41.8113	43.7707	43.6978	0.199573	0.773607	68.3435	88.3439
10502725	4930503B20Rik	0.982514	1.0053	1	1.01168	36.8204	36.5881	37.0154	0.888696	1.01454	0.0989541	0.868829	33.1931	38.2045	32.7174	0.721354	0.960358	41.2319	42.9339
10414245	4930503E14Rik	0.936712	1.03107	1	0.978537	176.328	185.795	181.807	0.0837847	0.84889	4.79517e-06	0.53437	150.315	281.294	177.073	0.49882	0.856351	188.268	219.849
10419162	4930503E14Rik	0.945202	0.979359	1	1.03189	24.4447	23.2002	23.9401	0.777431	0.977763	0.0015661	0.808329	20.552	25.4254	21.0195	0.76128	0.967149	25.3555	26.2168
10366735	4930503E24Rik	0.993813	0.998754	1	0.998453	48.8229	48.8376	48.7621	0.233252	0.910745	0.809795	1.01824	48.7376	47.8647	53.5139	0.673973	1.045	60.2817	57.6861
10602749	4930503H13Rik	0.586631	0.930639	1	0.949613	37.2766	36.5318	34.691	0.13842	0.907237	0.329299	0.942224	30.4716	32.3401	33.5873	0.962923	0.99379	35.7922	36.0159
10459643	4930503L19Rik	0.930344	0.929431	1	0.902245	262.835	270.754	244.287	0.000101552	2.90256	0.246567	1.25662	229.457	182.598	79.0535	0.28982	1.42264	335.521	235.844
10386173	4930504O13Rik	0.677182	1.12596	1	1.06716	108.412	114.386	122.068	0.676894	1.05291	0.047768	0.828122	136.294	164.582	129.445	0.641589	1.08114	132.942	122.964
10384930	4930505A04Rik	0.880833	0.965343	1	0.933611	36.7473	37.9963	35.4738	0.351917	0.894604	0.651569	1.05094	29.4241	27.9978	32.8906	0.967255	1.00632	38.0388	37.7997
10468762	4930506M07Rik	0.510692	1.98951	1	1.23195	89.7669	144.967	178.592	0.000119583	0.187172	9.0907e-05	0.218966	186.598	852.181	996.938	0.7157	0.800544	252.806	315.793
10363557	4930507D05Rik	0.844443	0.927619	1	0.985526	44.6832	42.0577	41.449	0.751543	0.959327	0.669221	0.952697	37.7854	39.6615	39.3874	0.945745	0.989728	48.7047	49.2102
10585328	4930510E17Rik	0.961487	1.01609	1	0.974398	42.3387	44.1504	43.0201	0.975732	0.998414	0.44021	0.954077	45.4038	47.5893	45.4759	0.932864	0.984628	49.433	50.2048
10443369	4930511I11Rik	0.759006	1.05924	1	1.02019	67.67	70.2603	71.679	0.796156	0.973678	0.10075	0.890508	62.7638	70.4809	64.4606	0.807226	1.02818	79.2751	77.1023
10519380	4930511M11Rik	0.559806	0.951739	1	0.984868	39.8853	38.5436	37.9604	0.159705	0.900426	0.225634	0.92161	41.0351	44.5255	45.573	0.707704	0.961643	41.6938	43.3568
10396121	4930512B01Rik	0.987303	1.00259	1	0.984157	82.3599	83.9029	82.5736	0.427217	0.927716	0.572633	0.951561	60.3696	63.4426	65.0733	0.989083	0.998114	85.6965	85.8585
10601973	4930513O06Rik	0.924478	0.988045	1	1.00031	29.2143	28.8561	28.865	0.71274	0.971257	0.235426	0.932691	25.8939	27.7625	26.6602	0.915937	1.0131	30.9524	30.5522
10532888	4930515G01Rik	0.787762	0.944011	1	1.05705	56.6204	50.5657	53.4503	0.271804	0.919952	0.925587	1.00773	44.9762	44.631	48.8897	0.801925	1.03457	49.5906	47.9336
10448184	4930515G13Rik	0.815314	0.956471	0.602762	0.841889	31.4207	35.6971	30.053	0.123689	0.851809	0.125801	0.863	25.1568	29.1504	29.5333	0.519584	0.880863	32.0532	36.3884
10596506	4930517N10Rik	0.902038	0.980709	1	0.988529	25.5117	25.3099	25.0195	0.196075	0.93364	0.0143404	0.885449	20.4628	23.1101	21.9172	0.543819	0.946372	26.9451	28.472
10489053	4930518I15Rik	0.984391	0.977319	1	0.748972	252.755	329.814	247.022	0.556913	0.82064	0.251773	0.727592	192.269	264.254	234.291	0.0592124	0.494355	242.683	490.909
10368475	4930519F09Rik	0.965214	1.00753	1	1.03458	52.8337	51.4523	53.2316	0.931567	1.0132	0.358463	0.889829	47.8554	53.7805	47.2318	0.636372	1.04755	62.2657	59.4393
10606163	4930519F16Rik	0.885659	1.01931	1	0.993663	29.1121	29.8635	29.6742	0.893247	1.01027	0.724179	0.980066	22.5927	23.0522	22.3631	0.990632	0.997949	29.9216	29.9831
10524606	4930519G04Rik	0.945123	1.00869	1	0.992932	51.9133	52.737	52.3643	0.238125	0.905636	0.493144	0.948177	38.1032	40.1857	42.0734	0.948699	0.991318	45.9574	46.3599
10532905	4930519G04Rik	0.656929	0.954891	1	0.976869	53.3961	52.1948	50.9875	0.836107	1.01609	0.846252	0.986973	46.2661	46.8768	45.5337	0.77555	0.949355	58.5496	61.673
10345197	4930521A18Rik	0.964806	0.994365	1	0.984238	26.71	26.9848	26.5595	0.976862	1.00175	0.969506	0.997704	22.1012	22.1521	22.0626	0.950813	0.991561	29.5716	29.8232
10515080	4930522H14Rik	0.90392	1.02312	1	1.04752	28.0508	27.3974	28.6994	0.693239	1.03346	0.410212	0.949368	25.5864	26.951	24.758	0.783455	1.03753	30.723	29.6115
10532305	4930522L14Rik	0.934983	1.04066	1	1.29608	288.205	231.409	299.924	0.183612	0.763276	0.242772	0.801207	274.637	342.779	359.814	0.594279	0.795914	358.969	451.014
10532310	4930522L14Rik	0.926854	1.06155	1	0.909928	1062.77	1239.85	1128.18	0.194019	0.787985	0.794531	1.0696	981.559	917.688	1245.66	0.277132	0.670029	1089.82	1626.52
10350977	4930523C07Rik	0.529833	0.891435	1	0.957338	88.9136	82.7929	79.2607	0.0993489	0.820712	0.742376	1.04526	59.9943	57.3966	73.1003	0.285672	0.6586	94.5892	143.622
10375014	4930524B15Rik	0.998179	0.99791	1	0.986179	56.4307	57.102	56.3128	0.558182	0.950861	0.584437	0.959735	43.6789	45.5114	45.9361	0.999068	1.001	71.9067	71.835
10601534	4930524E20Rik	0.794537	0.969137	1	0.996477	32.2042	31.3207	31.2103	0.360411	0.942209	0.259621	0.937764	24.2267	25.8345	25.7126	0.798457	0.974937	34.6806	35.5722
10523516	4930524J08Rik	0.372773	0.594357	1	1.09681	853.346	462.423	507.192	0.354783	1.26565	0.0185438	1.62543	370.882	228.175	293.038	0.291621	0.639197	554.255	867.112
10598289	4930524L23Rik	0.943202	0.943483	1	1.05452	59.3407	53.0924	55.9869	0.987266	1.00633	0.882401	1.03074	37.9003	36.77	37.6621	0.997877	0.975693	55.7674	57.1567
10607421	4930524N10Rik	0.288808	1.12882	0.999278	1.08646	27.235	28.2968	30.7433	0.928363	0.989823	0.793946	0.976897	27.1031	27.7441	27.3818	0.821788	1.02726	32.8357	31.9642
10604157	4930525M21Rik	0.967321	1.0056	1	0.997211	24.3395	24.5443	24.4758	0.662474	0.963153	0.366609	0.938098	20.4093	21.7561	21.1901	0.950617	0.992346	25.3313	25.5267
10490745	4930526D03Rik	0.742672	1.0379	1	1.00525	48.3332	49.9031	50.1649	0.248019	0.920408	0.0276605	0.867384	47.7174	55.013	51.8438	0.89306	0.980219	59.6321	60.8355
10360540	4930527J03Rik	0.982448	0.997601	1	0.967276	353.943	365.039	353.093	0.660445	0.954337	0.539303	0.948361	303.389	319.909	317.906	0.893494	1.03383	385.211	372.604
10511808	4930528A17Rik	0.893959	0.96519	1	1.02566	57.0568	53.693	55.0707	0.603196	0.950727	0.131413	0.883245	47.608	53.9013	50.0754	0.897652	1.03526	57.3527	55.3995
10442606	4930528F23Rik	0.878814	0.981127	1	1.01825	23.3853	22.5328	22.944	0.912653	0.967908	0.0290167	0.608994	19.2141	31.5505	19.8511	0.782273	1.04236	24.9061	23.8939
10571439	4930529F22Rik	0.695839	1.08107	1	0.974396	35.7793	39.6962	38.6798	0.639038	1.03592	0.731906	1.02337	36.0155	35.193	34.7668	0.841198	1.02363	43.4906	42.4866
10476782	4930529M08Rik	0.909576	0.982081	0.95627	0.925477	36.2537	38.4711	35.6041	0.422309	0.926388	0.000285603	0.69053	25.9255	37.5443	27.9855	0.603702	0.907106	35.456	39.0869
10476791	4930529M08Rik	0.820777	1.03238	0.641275	0.88408	50.1967	58.6171	51.8223	0.560238	0.870534	0.000140389	0.377156	54.1919	143.686	62.2513	0.629105	0.921454	55.2186	59.9254
10476793	4930529M08Rik	0.765535	1.02903	1	1.01615	26.6052	26.9423	27.3775	0.640606	0.917399	0.0025469	0.609951	24.0092	39.3625	26.171	0.993511	1.00153	29.9086	29.8628
10476795	4930529M08Rik	0.998308	0.999641	1	0.974922	36.2355	37.1543	36.2225	0.167264	0.919127	4.96705e-05	0.735771	27.6132	37.5296	30.0428	0.852388	1.02237	35.0273	34.2609
10557313	4930533L02Rik	0.89086	1.03069	1	0.978243	58.7027	61.85	60.5043	0.436566	0.941252	0.0756119	0.88967	49.6891	55.8511	52.7904	0.666811	0.956819	50.9659	53.266
10401852	4930534B04Rik	0.767515	1.05813	1	1.00999	360.346	377.52	381.292	0.26935	1.19509	0.205405	0.834608	238.441	285.692	199.517	0.123385	1.50049	448.386	298.826
10515861	4930538K18Rik	0.827875	1.02818	1	1.03415	49.334	49.0493	50.7245	0.884161	0.98557	0.514145	0.954371	44.117	46.2263	44.763	0.945383	1.0129	55.2011	54.4981
10449510	4930539E08Rik	0.984434	1.00492	1	0.96188	116.413	121.622	116.985	0.397779	0.931524	0.566994	0.958191	110.811	115.646	118.957	0.992012	0.998378	117.964	118.156
10602725	4930542N07Rik	0.942535	0.988183	1	1.03049	25.7824	24.724	25.4777	0.738195	0.975174	0.738333	0.97913	21.7415	22.205	22.295	0.922907	0.987412	27.7448	28.0984
10386349	4930543L23Rik	0.879686	1.02426	1	0.971771	31.2753	32.9646	32.0341	0.216512	0.925283	0.460121	0.957762	31.4451	32.8318	33.9843	0.997919	0.999406	36.3471	36.3687
10538829	4930544G11Rik	0.979172	1.00751	1	0.942332	34.0835	36.4409	34.3394	0.341383	1.06309	0.721125	0.978333	34.8502	35.622	32.7819	0.976874	0.995991	40.1286	40.2901
10558403	4930544L04Rik	0.929377	1.01448	1	1.00316	33.3348	33.7109	33.8174	0.488023	0.957489	0.044072	0.898112	30.0603	33.4706	31.395	0.750849	1.03532	38.4449	37.1334
10407300	4930544M13Rik	0.746081	0.959977	1	0.984038	57.0732	55.6777	54.789	0.364429	0.929235	0.967232	0.995951	45.7405	45.9264	49.2238	0.758199	0.967353	57.1132	59.0407
10515211	4930544O15Rik	0.908802	0.967598	1	1.01978	40.6135	38.5352	39.2976	0.0477928	0.840782	0.51904	0.947712	30.4386	32.118	36.2027	0.437332	0.926656	37.7494	40.7372
10459614	4930546C10Rik	0.904841	0.976619	1	0.979069	66.8019	66.6347	65.24	0.405143	0.925115	0.468496	0.941398	64.4456	68.4574	69.6623	0.935258	0.987558	66.8049	67.6465
10504983	4930547C10Rik	0.752519	0.967449	0.955663	0.938674	28.7763	29.6584	27.8396	0.919617	0.979529	0.0205291	0.70953	22.325	31.4645	22.7915	0.91	0.986475	27.1692	27.5417
10362669	4930547M16Rik	0.981162	1.00644	1	0.935662	331.125	356.173	333.258	0.63718	1.04725	0.242126	0.917442	253.949	276.801	242.49	0.562447	0.913811	313.825	343.425
10371591	4930547N16Rik	0.988111	0.986175	1	0.988325	132.154	131.867	130.327	0.780749	1.06862	0.00524554	0.601223	116.771	194.222	109.273	0.208636	1.51972	129.117	84.9611
10424064	4930548G14Rik	0.837541	1.02904	1	1.03569	26.9355	26.7628	27.7179	0.177472	1.07809	0.772063	0.984036	22.971	23.3437	21.3071	0.599943	1.06921	30.0343	28.0902
10520796	4930548H24Rik	0.854768	0.968797	1	0.976057	75.313	74.7528	72.963	0.275105	0.910606	0.0216914	0.834172	62.8717	75.3701	69.0438	0.668374	0.950649	76.1018	80.0525
10509253	4930549C01Rik	0.795621	1.03898	1	1.0164	90.9429	92.9634	94.488	0.667899	1.05697	0.648156	1.04882	72.6559	69.2742	68.7399	0.967255	0.994505	95.6472	96.1757
10585347	4930550C14Rik	0.31099	1.32098	1	1.01125	52.4463	68.5097	69.2804	0.315636	1.22272	0.0157399	1.56106	65.4528	41.9284	53.5304	0.658531	1.14263	97.772	85.5674
10599822	4930550L24Rik	0.800278	1.12283	1	0.908028	39.4665	48.8025	44.314	0.0345658	0.580822	0.00109073	0.410691	50.2518	122.359	86.5184	0.628978	1.10317	40.8763	37.0533
10514333	4930553M12Rik	0.701033	1.10336	1	0.962089	64.863	74.3876	71.5675	0.309219	0.866778	0.781991	0.962643	61.1867	63.5612	70.591	0.92848	0.978648	82.1051	83.8965
10417452	4930555G01Rik	0.701625	0.921258	1	1.01938	40.3416	36.4586	37.165	0.0716362	1.21259	0.389062	1.08801	27.3941	25.1781	22.5913	0.791895	0.958058	43.2144	45.1062
10509039	4930555I21Rik	0.858426	1.03636	1	1.03392	75.5336	75.7126	78.2804	0.138549	0.905879	0.0798146	0.89878	59.6644	66.3837	65.8635	0.554609	0.932469	77.2138	82.8058
10423919	4930555K19Rik	0.587141	0.874418	1	0.954789	65.5981	60.0763	57.3602	0.688757	0.964533	0.704163	1.02797	36.7928	35.7917	38.1457	0.578561	0.931592	45.993	49.3703
10451708	4930556A20Rik	0.907778	0.978622	1	0.991714	40.0626	39.5337	39.2061	0.924825	1.01031	0.352109	0.932717	37.6252	40.3393	37.2413	0.65134	0.947888	52.1895	55.0587
10598601	4930557A04Rik	0.997377	0.999375	1	0.995535	37.8681	38.0142	37.8445	0.819182	0.98075	0.71249	0.974752	28.4165	29.1526	28.9743	0.448223	0.907566	35.8897	39.545
10567524	4930560O18Rik	0.90237	1.20185	1	1.34468	44.0504	39.3715	52.9422	0.78442	1.24977	0.379326	1.52103	48.0316	31.5782	38.4324	0.659798	1.46985	57.2026	38.9172
10433302	4930562C15Rik	0.74159	1.05641	1	0.997319	36.5815	38.7491	38.6453	0.778936	1.02036	0.700709	1.02247	30.4117	29.7434	29.8048	0.911429	0.983281	39.9367	40.6158
10359303	4930562F07Rik	0.984644	0.986484	1	0.914923	53.3628	57.5366	52.6415	0.0394924	0.835464	0.903116	1.01222	50.0892	49.4846	59.9537	0.271976	0.639891	60.8987	95.1705
10440985	4930563D23Rik	0.775677	0.958081	1	0.945363	37.5534	38.0586	35.9792	0.325484	0.930933	0.934907	0.99404	35.9802	36.1959	38.6496	0.729827	0.942574	49.0036	51.9891
10378065	4930563E22Rik	0.547193	1.1727	1	1.10246	66.887	71.1485	78.4386	0.280908	1.15365	0.582724	0.938649	62.6628	66.7585	54.317	0.514541	0.860734	82.2193	95.5223
10416488	4930564B18Rik	0.759807	1.07528	1	1.10025	49.4894	48.3662	53.2149	0.932162	1.01135	0.902575	1.01653	46.7899	46.029	46.2646	0.462793	1.15556	61.6054	53.3121
10451079	4930564C03Rik	0.906829	1.08177	1	0.824501	113.519	148.94	122.801	0.0974124	0.778788	0.629102	0.935906	119.252	127.419	153.125	0.370639	0.778881	157.644	202.398
10495077	4930564D02Rik	0.695567	1.05327	1	0.989878	50.8475	54.1038	53.5562	0.565984	0.929376	0.451671	0.930987	47.5898	51.1176	51.2062	0.921267	0.979209	52.3418	53.4531
10533444	4930565B19Rik	0.929377	1.03346	1	0.958559	151.238	163.056	156.299	0.837585	1.04079	0.407357	0.869132	103.725	119.343	99.6597	0.969739	1.0098	155.461	153.952
10503019	4930566N20Rik	0.966558	0.994492	1	1.00675	22.8265	22.5485	22.7008	0.92088	0.991224	0.425622	0.948651	18.2344	19.2214	18.3959	0.684127	1.03656	24.555	23.6889
10604918	4930567H17Rik	0.960288	0.990342	1	1.03715	34.444	32.8897	34.1114	0.637066	1.03262	0.676745	0.975094	27.424	28.1245	26.5576	0.97754	1.00422	35.0629	34.9156
10482045	4930568D16Rik	0.995372	0.998392	1	0.991841	33.8436	34.0671	33.7892	0.828097	1.01854	0.450018	0.954266	25.9644	27.2088	25.4919	0.576869	0.943335	36.3509	38.5345
10524842	4930569F06Rik	0.953922	1.01046	1	1.04017	41.517	40.3311	41.9514	0.750271	0.970075	0.113699	0.894454	39.9537	44.6683	41.1862	0.775459	0.967154	46.1252	47.6917
10557315	4930571K23Rik	0.97505	1.00577	1	0.996778	64.533	65.1153	64.9055	0.546764	0.96426	0.657731	0.976513	73.518	75.2862	76.2429	0.713445	1.0428	74.3646	71.3125
10424667	4930572J05Rik	0.880658	0.980281	1	0.962543	49.6936	50.6094	48.7138	0.68965	0.953105	0.514349	0.940375	41.2139	43.8271	43.2417	0.992256	0.996243	55.6905	55.9005
10603796	4930578C19Rik	0.960295	0.993246	1	1.01247	47.6672	46.7619	47.3453	0.97258	1.00499	0.679725	0.95973	40.948	42.6662	40.7449	0.960486	1.00768	49.4299	49.0529
10504203	4930578G10Rik	0.763536	1.32279	1	1.19767	220.5	243.536	291.675	5.69381e-09	8.3749	2.05136e-10	7.25341	163.341	22.5191	19.5036	0.279187	1.36947	282.984	206.638
10420798	4930578I06Rik	0.548901	1.07347	1	1.00766	69.714	74.2669	74.8357	0.214116	0.913265	0.999472	0.999174	68.4244	68.481	74.9228	0.820273	0.973881	80.5554	82.7159
10416120	4930578I07Rik	0.998245	0.998035	1	0.979305	55.9918	57.0627	55.8818	0.934256	0.985511	0.590337	0.932669	50.7378	54.4007	51.4838	0.759895	0.96915	54.5808	56.3182
10483536	4930578N16Rik	0.63374	0.850676	1	0.908993	209.541	196.097	178.251	0.00991181	0.653296	0.349826	0.875093	141.712	161.94	216.919	0.687481	0.897674	184.351	205.365
10595638	4930579C12Rik	0.969742	0.994097	1	0.997586	33.305	33.1885	33.1084	0.14103	0.897896	0.886625	0.98746	28.4906	28.8524	31.7304	0.949485	1.01403	35.283	34.7947
10514429	4930579C15Rik	0.831848	1.02608	1	1.00381	31.1954	31.8873	32.009	0.33615	0.926501	0.257552	0.923847	24.728	26.7664	26.6897	0.967025	0.993412	30.3363	30.5375
10502395	4930579F01Rik	0.970141	0.990726	1	0.9961	49.8884	49.6193	49.4258	0.125714	0.884665	0.207814	0.913067	40.3991	44.2455	45.666	0.931201	1.01437	44.9603	44.3235
10415092	4930579G18Rik	0.954745	0.981906	1	0.938258	336.677	352.34	330.586	0.518109	0.85378	0.506179	0.843759	301.055	356.802	352.614	0.313571	0.878164	364.113	414.63
10526101	4930579G22Rik	0.994232	0.986987	1	0.981742	133.523	134.236	131.785	0.428723	0.862102	0.442166	0.862274	119.618	138.724	138.751	0.545253	0.850966	139.057	163.411
10492679	4930579G24Rik	0.884926	1.03524	1	1.10541	236.518	221.505	244.854	0.252509	1.19576	0.569767	1.08719	175.62	161.536	146.868	0.759895	1.05587	259.1	245.39
10465965	4930579J09Rik	0.773965	1.04245	1	1.02066	49.1871	50.2373	51.275	0.458996	0.949855	0.501563	0.958247	47.4648	49.5329	49.9706	0.783107	0.969437	59.5444	61.4216
10595895	4930579K19Rik	0.847649	1.03299	1	0.985063	61.3922	64.3789	63.4173	0.264288	0.878853	0.0343659	0.803254	43.0306	53.5703	48.9622	0.0983168	0.771605	54.1041	70.1189
10498053	4930583H14Rik	0.121144	1.89581	0.629343	1.73374	37.6367	41.1549	71.3521	0.365485	1.28195	0.022667	1.67543	66.4896	39.6852	51.8659	0.256316	2.13727	73.6271	34.449
10452445	4930583I09Rik	0.975073	0.991981	1	0.906485	58.0706	63.5475	57.6049	0.509074	0.937026	0.403569	0.93272	55.8815	59.9125	59.6371	0.910404	0.982649	68.3516	69.5585
10556613	4930583K01Rik	0.99919	1.0009	1	0.949713	55.8813	58.8934	55.9318	0.834264	0.970735	0.16998	0.868028	52.9739	61.0279	54.5709	0.725755	0.942508	65.4736	69.4674
10528827	4930584F24Rik	0.981651	1.00463	1	0.984103	36.0488	36.8006	36.2156	0.488636	0.940446	0.790679	0.975406	31.3916	32.1831	33.3794	0.975627	0.995955	39.5113	39.6718
10527658	4930588N13Rik	0.997126	0.996371	1	0.982606	35.2061	35.6993	35.0783	0.85033	0.981577	0.444311	0.945377	32.078	33.9314	32.68	0.925845	0.987073	37.3222	37.811
10492668	4930589L23Rik	0.309882	0.898917	1	0.980684	59.5032	54.5419	53.4884	0.980575	0.998181	0.242718	0.905358	44.828	49.5141	44.9097	0.469289	0.888684	61.8962	69.6493
10540148	4930590J08Rik	0.904853	1.02997	1	1.01203	84.714	86.2158	87.2528	0.332912	0.936247	0.739425	1.02221	54.8551	53.6632	58.5904	0.80887	1.03443	88.462	85.5179
10479270	4930591A17Rik	0.875442	1.05582	1	0.894002	43.2445	51.0718	45.6583	0.817966	1.0414	9.58897e-05	0.534703	45.6313	85.3394	43.8172	0.563046	1.07541	52.9799	49.2648
10605561	4930595M18Rik	0.632862	0.947414	1	0.969497	31.9687	31.2406	30.2876	0.000297579	0.732012	0.198723	0.923261	23.5107	25.4649	32.1179	0.746104	0.96631	29.8216	30.8613
10418982	4930596D02Rik	0.95521	0.989504	1	0.933206	57.4484	60.9141	56.8454	0.332071	0.930051	0.137896	0.906641	48.3355	53.3127	51.9708	0.975675	0.994068	63.1438	63.5206
10599863	4931400O07Rik	0.943938	0.989055	1	0.967561	28.0245	28.6471	27.7178	0.813082	0.982132	0.519099	0.963615	22.9332	23.7992	23.3505	0.955948	1.00864	28.6872	28.4414
10562696	4931406B18Rik	0.829329	1.03603	1	0.990227	62.3397	65.223	64.5856	0.33279	1.06608	0.162804	0.922227	58.8939	63.8605	55.2435	0.973757	1.00475	78.8441	78.4715
10591022	4931406C07Rik	0.887723	0.97338	0.983719	1.10618	447.557	393.826	435.643	0.0859934	0.806035	0.000114173	1.80247	392.427	217.716	486.86	0.593953	0.866064	497.545	574.489
10413216	4931406H21Rik	0.924441	0.942274	1	1.03909	197.94	179.497	186.513	0.812354	1.03702	0.0135948	1.31473	134.768	102.506	129.957	0.668374	0.920417	198.456	215.615
10562368	4931406P16Rik	1	0.99795	1	0.907306	712.188	783.339	710.728	0.00138634	0.610555	0.328238	0.888207	564.86	635.956	925.159	0.25362	1.20449	736.182	611.197
10522908	4931407G18Rik	0.796305	1.03744	1	0.997124	43.1988	44.9455	44.8162	0.980009	1.00296	0.356934	0.945069	39.364	41.652	39.248	0.717985	0.956031	48.5233	50.755
10436809	4931408A02Rik	0.727384	1.08791	1	1.00785	44.6073	48.151	48.529	0.218728	1.09474	0.949537	0.994419	46.6406	46.9023	42.6044	0.48602	1.08362	49.3479	45.5398
10353669	4931408C20Rik	0.7446	0.959928	1	0.96976	32.6899	32.3585	31.38	0.715751	0.971455	0.751447	0.979012	26.7843	27.3585	27.5713	0.71711	0.962109	35.7411	37.1487
10528630	4931409K22Rik	0.969329	1.00666	1	1.01817	36.0791	35.6714	36.3195	0.331774	0.920842	0.152586	0.895903	34.1129	38.0766	37.0454	0.955183	0.991963	43.4155	43.7673
10419803	4931414P19Rik	0.692895	1.1701	1	1.06318	43.5789	47.9614	50.9916	0.640655	1.11953	0.0931105	0.716609	46.9719	65.5475	41.9569	0.529275	1.21993	61.545	50.4495
10545524	4931417E11Rik	0.749194	0.967038	1	0.978667	51.3204	50.7106	49.6288	0.356038	0.934837	0.122496	0.905542	37.1975	41.0776	39.7903	0.413714	0.931672	50.9246	54.6594
10546953	4931417G12Rik	0.945879	1.01248	1	1.00108	45.6303	46.1499	46.1999	0.0736351	0.880441	0.0362689	0.874254	29.3767	33.6021	33.3659	0.891253	0.978597	50.0263	51.1205
10469755	4931423N10Rik	0.989576	1.00258	1	1.00439	24.5531	24.5089	24.6165	0.736078	0.973941	0.693733	0.975135	20.2711	20.788	20.8135	0.714225	1.03521	25.9104	25.029
10581188	4931428F04Rik	0.791553	0.945844	1	1.06289	85.9944	76.5247	81.3373	0.530978	1.06469	0.175495	0.893391	55.1925	61.7787	51.8388	0.743469	1.05253	87.4354	83.0714
10592493	4931429I11Rik	0.76759	1.05024	1	1.01136	46.1043	47.8767	48.4206	0.806864	0.971414	0.635939	0.956053	40.0582	41.8996	41.237	0.951743	1.01067	52.109	51.5588
10593177	4931429L15Rik	0.951405	1.01355	1	0.992499	78.7281	80.398	79.7949	0.353563	0.949103	0.643707	0.975175	58.2044	59.6861	61.3257	0.553083	0.95114	76.1834	80.0969
10409044	4931429P17Rik	0.919015	0.984666	1	0.937088	77.1489	81.0659	75.9659	0.637744	0.956366	0.709423	0.970211	76.2558	78.5971	79.735	0.855653	0.978166	96.2298	98.3778
10566304	4931431F19Rik	0.859538	0.968315	1	0.945018	63.3668	64.9289	61.359	0.567382	0.940705	0.248704	0.902521	53.7301	59.5333	57.1169	0.365809	0.877377	76.1494	86.7921
10374929	4931440F15Rik	0.907993	1.0295	1	1.0374	54.4328	54.0184	56.0385	0.991336	1.0003	0.63564	0.959435	49.4012	51.4898	49.3863	0.533208	0.891156	75.0401	84.2054
10384883	4931440F15Rik	0.723826	1.05399	1	1.01196	81.6276	85.018	86.0349	0.270587	1.08636	0.643724	1.0338	78.1205	75.5663	71.9105	0.999398	0.998988	96.8608	96.9589
10357927	4931440L10Rik	0.564612	0.921859	1	0.971821	53.1126	50.382	48.9623	0.307702	0.902137	0.515411	0.941915	42.6327	45.2617	47.2574	0.734219	0.962107	52.7757	54.8543
10498526	4931440P22Rik	0.842612	1.02609	1	1.0513	139.442	136.098	143.079	0.984414	1.00051	0.259311	0.91506	138.044	150.858	137.974	0.244486	0.809557	160.376	198.103
10389754	4932411E22Rik	0.98576	0.995508	1	0.952201	46.1866	48.2872	45.9791	0.185525	0.889043	0.446586	0.939879	42.2384	44.9403	47.51	0.699515	0.952581	52.1707	54.7677
10409790	4932411G14Rik	0.99458	1.0008	1	0.983038	51.5402	52.4715	51.5814	0.52259	0.941789	0.303896	0.923687	40.6789	44.0397	43.1933	0.997877	0.999472	59.3632	59.3946
10606583	4932411N23Rik	0.952542	1.00843	1	0.959611	31.492	33.0942	31.7575	0.730335	0.975617	0.330345	0.947113	24.0693	25.4134	24.6708	0.955819	1.0093	29.0543	28.7865
10519414	4932412H11Rik	0.999525	0.999886	1	1.03359	25.6133	24.7782	25.6104	0.80151	0.974379	0.884829	0.987297	21.7562	22.0362	22.3283	0.52815	1.06149	28.8323	27.162
10384595	4932414J04Rik	0.87682	1.04449	1	0.959165	35.8913	39.084	37.488	0.695384	0.952585	0.776686	1.02418	37.5219	36.6359	39.3896	0.609847	0.950837	44.3887	46.6838
10472469	4932414N04Rik	0.832366	0.953508	1	1.02687	34.7127	32.2326	33.0988	0.699363	0.959788	0.85982	0.983245	25.2812	25.712	26.3404	0.944025	1.00998	34.018	33.6818
10445926	4932415M13Rik	0.967321	0.990757	1	0.997247	40.407	40.1441	40.0336	0.350793	0.938132	0.96211	1.00464	31.0208	30.8776	33.0665	0.962079	0.991618	48.7819	49.1942
10445935	4932415M13Rik	0.841389	0.976387	1	0.984782	36.2782	35.969	35.4216	0.664818	1.02866	0.522592	1.03439	27.3509	26.4416	26.5888	0.851517	0.979791	35.1017	35.8257
10574508	4932416K20Rik	0.907515	0.984948	1	0.979134	36.9385	37.1579	36.3825	0.533166	0.948836	0.311426	0.930685	31.1927	33.5159	32.8747	0.98234	1.00298	39.8228	39.7046
10480939	4932418E24Rik	0.938323	1.01504	1	0.985143	82.101	84.5922	83.3354	0.249386	0.926398	0.636378	0.970856	81.8234	84.2797	88.3243	0.182901	0.843912	82.3369	97.5657
10525487	4932422M17Rik	0.680949	0.88622	0.896751	0.795866	237.163	264.087	210.178	0.740424	0.910634	0.546682	1.09375	206.285	188.603	226.529	0.53701	0.820279	276.411	336.972
10439424	4932425I24Rik	0.898978	1.02751	1	0.977138	34.6047	36.3884	35.5565	0.653404	0.973798	0.335029	0.95589	31.5788	33.036	32.4285	0.892178	0.984365	38.4697	39.0808
10531479	4932430I15Rik	0.843593	1.03129	1	1.01588	33.2477	33.7522	34.2882	0.691164	0.963427	0.709423	1.03248	37.422	36.2447	38.8426	0.990557	1.00274	38.034	37.9302
10551750	4932431P20Rik	0.981105	1.00652	1	0.962693	61.3798	64.1741	61.7799	0.822532	0.977697	0.00487728	0.810866	50.7136	62.5426	51.8705	0.941859	0.989209	65.7117	66.4285
10551752	4932431P20Rik	1	1	1	1.00126	51.0835	51.019	51.0835	0.741529	0.971734	0.0694253	0.886921	39.3318	44.3465	40.476	0.984461	0.996383	51.2376	51.4236
10392787	4932435O22Rik	0.948301	1.01176	1	0.962964	45.7742	48.094	46.3127	0.816489	0.984084	0.028094	0.892505	46.2661	51.8385	47.0144	0.180527	0.847049	51.2973	60.56
10491564	4932438A13Rik	0.956366	1.0209	0.972625	1.16046	587.576	516.911	599.856	0.168953	1.33631	0.0143344	0.605273	498.99	824.405	373.41	0.643507	0.915598	646.272	705.847
10491595	4932438A13Rik	0.642184	1.28111	0.824865	1.5811	1079.35	874.559	1382.76	0.0899801	2.33457	0.975496	0.955787	1268.06	1326.72	543.168	0.995511	0.997647	1425.83	1429.19
10491597	4932438A13Rik	0.73871	1.24965	1	1.1384	515.316	565.678	643.967	0.457907	1.2422	0.0688343	0.609554	614.013	1007.31	494.294	0.670744	0.871442	763.05	875.618
10491599	4932438A13Rik	0.754252	1.20659	1	0.958359	101.654	127.984	122.655	0.704891	1.1422	0.0515554	0.542916	107.169	197.396	93.8275	0.343274	0.620499	147.124	237.107
10491601	4932438A13Rik	0.980684	1.05654	1	1.13058	213.329	199.36	225.392	0.904409	1.08713	0.387468	0.761767	195.948	257.229	180.244	0.481776	0.60823	252.271	414.761
10491603	4932438A13Rik	0.970299	0.992527	1	1.01555	112.859	110.3	112.015	0.560238	1.13295	0.294944	0.864776	94.7981	109.622	83.674	0.715666	0.870453	115.576	132.777
10491605	4932438A13Rik	0.937857	1.06871	1	1.11072	131.638	126.66	140.684	0.680364	1.27612	0.0516093	0.444913	148.024	332.702	115.995	0.714084	0.849276	184.763	217.554
10491607	4932438A13Rik	0.767077	1.28057	1	0.965369	181.641	240.949	232.605	0.320496	1.32485	0.0170031	0.574925	195.008	339.189	147.193	0.966698	1.07031	287.341	268.464
10491609	4932438A13Rik	0.753646	1.15315	1	1.18312	2211.19	2155.17	2549.83	0.00911193	1.69462	0.0450011	0.694858	2041.1	2937.43	1204.46	0.982788	0.990144	2478.77	2503.44
10491611	4932438A13Rik	0.909115	1.03813	1	1.12123	743.984	688.844	772.355	0.0400618	1.66742	0.026189	0.583126	692.991	1188.41	415.605	0.949224	0.982167	910.894	927.432
10491613	4932438A13Rik	0.94763	0.959146	1	0.77186	1328.57	1650.93	1274.29	0.545028	1.33297	0.455306	0.755564	1181.49	1563.72	886.365	0.540993	0.718298	1305.98	1818.16
10491615	4932438A13Rik	0.220652	1.36781	0.846885	1.3135	176.978	184.297	242.073	0.0112721	1.85672	0.582724	0.871257	124.508	142.906	67.0582	0.906876	1.03461	154.653	149.48
10491617	4932438A13Rik	0.353142	1.50395	0.93936	1.48384	440.477	446.444	662.454	0.0476208	1.60273	0.30321	0.786777	542.445	689.452	338.451	0.861417	1.07751	680.289	631.355
10491619	4932438A13Rik	0.709531	1.17041	1	1.00669	462.229	537.402	541	0.182158	1.30575	0.0142366	0.610302	436.457	715.15	334.258	0.873057	1.04279	499.676	479.174
10491621	4932438A13Rik	0.984434	0.973998	1	0.865091	286.884	323	279.425	0.957966	1.01654	0.0042742	0.516753	264.163	511.198	259.864	0.994485	0.995067	295.425	296.889
10491623	4932438A13Rik	0.859538	0.934618	1	0.93201	536.964	538.467	501.856	0.268359	1.3287	0.00206498	0.444985	372.576	837.278	280.407	0.678611	0.892589	549.079	615.153
10491625	4932438A13Rik	0.617184	1.17116	1	0.985171	491.953	584.826	576.154	0.288261	1.26657	0.00241144	0.507888	470.989	927.348	371.86	0.545686	0.893888	634.926	710.297
10491627	4932438A13Rik	0.876576	1.08496	1	1.03379	644.795	676.711	699.576	0.796923	1.09197	0.00559099	0.488902	567.682	1161.14	519.871	0.38601	0.879386	753.007	856.287
10491629	4932438A13Rik	0.748993	1.0859	1	1.08762	394.805	394.181	428.719	0.660416	1.07756	0.000104199	0.522126	395.918	758.279	367.419	0.461699	0.89937	457.764	508.983
10440903	4932438H23Rik	0.915742	1.0374	1	1.02937	51.3481	51.749	53.2687	0.950901	0.988382	0.970524	1.00309	41.2747	41.1475	41.7599	0.995155	0.997455	53.8818	54.0193
10405842	4932441B19Rik	0.938904	1.01539	1	0.967033	44.4636	46.6869	45.1478	0.594306	0.964265	0.43669	0.956788	39.9507	41.755	41.4313	0.789989	0.967899	48.4953	50.1037
10605753	4932442L08Rik	0.88197	0.982499	1	1.01165	31.238	30.3379	30.6913	0.917142	1.01081	0.0180087	0.840437	27.7489	33.0173	27.4522	0.833489	1.02151	31.519	30.8554
10491899	4932443G14	0.906228	0.985854	1	0.999119	24.7501	24.4215	24.3999	0.517368	0.956829	0.135932	0.919868	20.9689	22.7956	21.915	0.805771	0.975544	27.1574	27.8382
10607945	4933400A11Rik	0.720108	0.879077	1	0.943215	27.476	25.6077	24.1535	0.331857	0.93024	0.508156	0.954919	21.2953	22.3006	22.8923	0.878268	0.982919	25.5595	26.0037
10391863	4933400C05Rik	0.90237	1.0397	1	1.02464	50.981	51.7301	53.0048	0.942338	1.00646	0.981837	1.00034	42.8758	42.8614	42.6008	0.570543	1.0551	57.4196	54.421
10601430	4933401B06Rik	0.945879	1.00864	1	1.00473	47.3318	47.516	47.7406	0.185839	0.878347	0.428288	0.930622	42.2438	45.3931	48.0947	0.9573	0.991768	54.9956	55.4521
10355134	4933402D24Rik	0.874068	0.968765	1	0.942779	43.8546	45.0634	42.4848	0.793176	0.970263	0.309741	0.92267	38.2429	41.4481	39.415	0.501124	0.933783	48.1342	51.5476
10599858	4933402E13Rik	0.857808	1.03115	1	0.995314	32.9512	34.1377	33.9778	0.00335949	0.560783	0.998444	1.0005	29.6574	29.6425	52.8857	0.824552	0.965439	38.5212	39.9002
10573696	4933402J07Rik	0.862002	0.976455	1	0.986679	35.8271	35.4559	34.9836	0.0377392	0.879049	0.145977	0.922224	30.4163	32.9815	34.6014	0.896393	1.01752	37.1278	36.4884
10568496	4933402N03Rik	0.957254	1.00973	1	0.992626	40.3491	41.0443	40.7416	0.434498	1.06344	0.911985	0.990514	40.4383	40.8255	38.0258	0.735904	0.964027	41.398	42.9428
10519661	4933402N22Rik	0.0716428	2.02026	1	1.28098	39.6012	62.4561	80.0049	0.0154883	2.0321	0.00266172	2.33696	56.0721	23.9936	27.5933	0.450276	1.19	61.4151	51.6092
10519677	4933402N22Rik	0.835518	1.03026	1	0.960455	72.4563	77.7222	74.6487	0.95736	0.994195	0.926072	1.00717	51.438	51.072	51.7383	0.87032	1.02122	59.563	58.3256
10387651	4933402P03Rik	0.729058	1.05802	1	1.02541	65.6942	67.7837	69.5059	0.444237	0.92405	0.448011	0.932317	61.624	66.0977	66.689	0.757028	1.05278	80.0974	76.0815
10459604	4933403F05Rik	0.812228	1.1043	1	0.970146	439.877	500.703	485.755	0.173012	0.822086	0.315972	1.14843	410.755	357.667	499.65	0.962079	1.01811	582.944	572.576
10576559	4933403G14Rik	0.947543	0.987576	1	0.953727	102.772	106.42	101.495	0.893002	0.981223	0.962863	0.988053	66.5427	67.3474	67.8161	0.557342	1.10513	97.5128	88.2369
10438042	4933404G15Rik	0.801597	0.969784	1	0.960245	29.0745	29.3633	28.196	0.979487	1.00191	0.447945	0.961168	22.6923	23.6091	22.6489	0.738712	0.965177	31.0071	32.1259
10472694	4933404M02Rik	0.859668	0.979967	1	0.999858	35.9343	35.2195	35.2144	0.425079	0.934873	0.191829	0.910345	33.9416	37.2843	36.3061	0.779148	0.972489	38.9701	40.0725
10574872	4933405L10Rik	0.84194	1.05877	1	0.985186	81.3318	87.4062	86.1114	0.78736	0.971024	0.851657	0.980269	68.0158	69.3849	70.0455	0.512963	0.904432	99.7732	110.316
10553471	4933405O20Rik	0.977552	1.01238	1	0.820971	44.1509	54.4446	44.6974	0.545681	0.942965	0.610466	0.958579	33.3849	34.8275	35.4042	0.233671	0.542448	50.9879	93.996
10475427	4933406J08Rik	0.676144	1.0574	1	1.0431	33.7265	34.189	35.6624	0.149517	0.890765	1.21811e-05	0.619919	33.9113	54.7029	38.0699	0.964623	1.00554	37.7203	37.5125
10349997	4933406M09Rik	0.923265	0.98442	1	0.94445	40.7929	42.5193	40.1573	0.216762	0.918301	0.534113	0.961602	30.4293	31.6444	33.1365	0.996768	1.00076	39.4064	39.3764
10368173	4933406P04Rik	0.734071	0.928641	1	1.00851	31.2945	28.8162	29.0614	0.434121	0.811497	0.447745	0.805361	23.3265	28.964	28.745	0.99447	1.00165	27.2846	27.2396
10575775	4933407C03Rik	0.760363	0.89058	1	1.01658	339.828	297.707	302.644	0.703758	1.09633	0.806756	1.05651	236.367	223.724	215.599	0.587639	1.1387	304.893	267.756
10575777	4933407C03Rik	0.761532	0.918097	1	1.0691	326.16	280.092	299.446	0.348375	1.09798	0.47165	1.06688	267.456	250.691	243.589	0.168063	1.155	338.911	293.429
10521068	4933407H18Rik	0.99919	0.992387	1	1.10512	187.459	168.337	186.032	0.34027	1.1081	0.0287221	1.22992	159.225	129.459	143.693	0.191697	1.14155	205.854	180.328
10585940	4933407I18Rik	0.98289	0.992011	1	0.890648	55.3818	61.6847	54.9393	0.0953591	0.854473	0.839644	0.978128	52.1269	53.2926	61.0048	0.981516	1.00446	66.3779	66.0829
10347988	4933407L21Rik	0.941732	1.02602	1	0.900584	97.8648	111.496	100.411	0.767048	0.967592	0.938036	1.00961	94.2555	93.3581	97.4124	0.371614	0.904326	108.501	119.98
10381770	4933407P14Rik	0.72499	1.04857	1	0.981087	113.017	120.79	118.505	0.410265	0.933137	0.990856	1.00106	116.269	116.146	124.6	0.706349	0.96069	134.623	140.132
10458130	4933408B17Rik	0.805981	1.14105	1	1.14847	37.3228	37.0814	42.587	0.837585	0.973022	0.252978	1.27115	33.3031	26.1991	34.2265	0.86456	1.09268	38.4551	35.1932
10365812	4933408J17Rik	0.918533	0.979875	1	0.965313	53.1104	53.9116	52.0416	0.864042	0.979845	0.645641	0.96196	43.706	45.4343	44.605	0.933033	0.986604	55.8783	56.637
10472449	4933409G03Rik	0.878015	0.976675	1	0.987549	40.8637	40.4138	39.9106	0.325739	0.926544	0.121465	0.898443	41.0137	45.6498	44.2653	0.69802	0.961091	43.6105	45.376
10504148	4933409K07Rik	0.537564	1.15694	1	1.0004	1119.8	1295.02	1295.54	0.00124085	11.78	0.000660112	8.91149	1112.08	124.791	94.4036	0.714746	0.79916	1331.01	1665.51
10504172	4933409K07Rik	0.964806	1.0187	0.950122	0.790639	165.693	213.487	168.791	0.00204898	3.09772	0.000360854	3.56277	109.36	30.6951	35.3032	0.161055	0.609033	278.024	456.501
10504178	4933409K07Rik	0.552775	1.24014	1	1.10123	748.969	843.445	928.828	4.5668e-07	12.5259	4.779e-08	12.7718	598.108	46.8305	47.7497	0.842765	0.907173	1058.42	1166.72
10512327	4933409K07Rik	0.519398	1.16026	1	0.945692	567.673	696.469	658.645	1.39852e-07	4.60247	5.52272e-09	5.16576	540.36	104.604	117.407	0.382303	0.861493	680.282	789.655
10512352	4933409K07Rik	0.766381	1.10255	1	1.01805	1108.35	1200.34	1222.01	1.53305e-08	6.53443	4.30587e-10	6.34885	760.237	119.744	116.343	0.364614	0.85055	1275.12	1499.17
10369038	4933411G06Rik	0.859668	0.977872	1	0.99999	23.7427	23.2175	23.2173	0.386471	0.945454	0.405449	0.953594	19.971	20.9429	21.1232	0.891499	0.985132	23.9229	24.2839
10527164	4933411G11Rik	0.936719	0.98595	1	0.955302	46.6916	48.1896	46.0356	0.920739	0.991238	0.17946	0.92105	37.0291	40.2032	37.3564	0.840838	1.02698	43.3494	42.2106
10463209	4933411K16Rik	0.806075	1.04362	1	1.01697	57.3344	58.8371	59.8355	0.209112	0.884693	0.587011	1.05073	67.9841	64.7015	76.8449	0.766465	1.04274	92.876	89.069
10571647	4933411K20Rik	0.323615	0.763371	1	0.918592	525.122	436.388	400.862	0.00503717	0.566192	0.002208	0.555712	299.341	538.661	528.691	0.981516	0.971355	435.831	448.684
10428910	4933412E24Rik	0.854808	0.964291	1	0.929718	74.6028	77.377	71.9388	0.447849	0.916158	0.0720505	0.831905	59.0751	71.0118	64.4813	0.629653	0.920948	80.9838	87.9353
10385671	4933414I15Rik	0.882524	0.981282	1	0.984751	69.6183	69.373	68.3151	0.617175	0.9317	0.487255	0.926191	47.3082	51.0782	50.7762	0.608853	0.902189	70.4462	78.0837
10375322	4933415A04Rik	0.0918611	0.730407	1	0.9328	1251.49	979.95	914.098	0.182636	1.22242	0.608337	1.07795	548.048	508.417	448.329	0.144376	0.777514	746.015	959.487
10353519	4933415F23Rik	0.904853	0.977993	1	0.990932	36.0651	35.5942	35.2714	0.00407324	0.864853	0.126445	0.938273	33.1416	35.3219	38.3205	0.797951	1.02889	72.5216	70.4854
10372524	4933416C03Rik	0.909576	1.01547	1	0.996108	30.632	31.2275	31.106	0.892497	0.977276	0.000427684	0.618423	29.6548	47.9523	30.3444	0.795386	0.972902	33.8468	34.7895
10599658	4933416I08Rik	0.842483	1.04797	1	1.10206	41.1925	39.1706	43.1683	0.932687	1.01773	0.985918	1.00362	39.604	39.461	38.9139	0.498936	1.06891	43.9768	41.1419
10404566	4933417A18Rik	0.859538	1.05021	1	1.02857	48.292	49.3084	50.717	0.589005	0.9458	0.313139	0.918031	50.8283	55.3666	53.7411	0.908823	1.02242	56.8335	55.5873
10495173	4933421E11Rik	0.748239	1.08208	1	0.923603	154.604	181.132	167.294	0.411936	0.930541	0.00455772	1.25821	134.86	107.184	144.927	0.979143	0.986007	196.356	199.142
10562643	4933421I07Rik	0.861403	0.969954	1	0.961901	71.3885	71.9862	69.2436	0.798084	0.968114	0.450684	0.930747	75.6847	81.3161	78.1774	0.953026	0.989842	78.081	78.8823
10382523	4933422H20Rik	0.897153	1.01517	1	0.985761	48.2939	49.7346	49.0264	0.959231	0.992386	0.564157	0.942338	44.5746	47.3022	44.9166	0.597692	1.06108	54.0335	50.9231
10549341	4933424B01Rik	0.840754	0.922106	1	0.99207	785.581	730.179	724.389	0.148338	1.15741	0.00302999	0.744169	676.673	909.3	584.642	0.73611	1.07786	740.355	686.875
10407024	4933425L06Rik	0.829745	1.03685	1	1.00075	33.5614	34.7722	34.7981	0.720278	0.956427	4.02416e-07	0.404879	29.2812	72.3208	30.6152	0.888282	0.982403	37.2192	37.8858
10476133	4933425O20Rik	0.908644	1.02773	1	0.949026	50.2774	54.4469	51.6716	0.625808	0.950098	0.698807	0.965243	49.002	50.7664	51.5757	0.663459	0.960185	56.0981	58.4243
10551423	4933426I21Rik	0.67084	1.36202	1	0.715506	231.84	441.326	315.771	0.396876	0.850479	0.25322	0.836695	268.242	320.597	315.402	0.651605	0.894313	387.828	433.66
10396919	4933426M11Rik	0.908015	1.04649	1	1.10616	238.443	225.581	249.527	0.348379	1.13464	0.0763517	1.22278	234.978	192.168	207.095	0.886713	0.968721	258.451	266.796
10539921	4933427D06Rik	0.806757	0.963392	1	0.980162	46.9711	46.1675	45.2516	0.227829	0.893455	0.00292145	0.758796	37.2812	49.132	41.727	0.627726	0.920403	44.5695	48.4239
10388132	4933427D14Rik	0.862951	0.943611	1	0.901899	161.51	168.98	152.403	0.624502	1.06206	0.226312	0.893973	108.909	121.826	102.545	0.854844	0.962774	169.575	176.132
10557060	4933427G17Rik	0.91192	0.979668	0.972625	0.916585	57.0187	60.9429	55.8594	0.143284	0.905188	6.64105e-05	0.7191	47.4152	65.9368	52.3816	0.924577	0.986382	53.1223	53.8557
10507880	4933427I04Rik	0.94598	0.976595	1	0.99819	57.527	56.2825	56.1806	0.892049	0.98061	0.11871	0.859968	48.8251	56.7755	49.7906	0.446946	0.926395	56.3018	60.7751
10601978	4933428M09Rik	0.803945	0.963546	1	1.01515	52.9982	50.304	51.0662	0.474194	0.938092	0.154214	0.897172	51.0238	56.8718	54.391	0.95535	0.991451	48.7681	49.1886
10499200	4933430H15Rik	0.459932	1.08726	1	1.05415	90.4918	93.3333	98.3877	0.463842	0.937574	0.693003	0.968049	93.1541	96.2288	99.3565	0.682993	1.04558	106.131	101.504
10505308	4933430I17Rik	0.84517	0.944581	1	0.974782	79.3336	76.8757	74.937	0.304783	0.900097	0.438176	0.933011	68.2065	73.1036	75.7768	0.848854	0.963401	72.5877	75.3452
10430574	4933432B09Rik	0.873005	1.05668	0.997947	1.16289	78.2391	71.0927	82.6733	0.485807	1.10047	0.216341	0.861825	79.9373	92.7534	72.639	0.77582	0.946402	90.4311	95.5525
10438289	4933432I09Rik	0.933455	0.976601	1	0.930048	46.866	49.2119	45.7694	0.689868	0.95664	0.301587	0.913115	36.0042	39.4301	37.6361	0.730888	0.946329	45.5941	48.18
10480621	4933433C11Rik	0.963038	0.985037	1	0.969596	72.7661	73.9249	71.6773	0.0142129	0.772724	0.324475	0.911164	62.0567	68.107	80.309	0.801887	1.028	72.1862	70.2203
10398124	4933433P14Rik	0.944844	1.05605	1	1.2044	259.919	227.903	274.487	0.050681	1.3981	0.00771875	1.5246	197.022	129.228	140.921	0.795019	1.06451	262.914	246.982
10405731	4933434E20Rik	0.779944	1.37875	1	1.04986	194.084	254.885	267.593	0.381205	1.5294	0.0475621	2.69533	176.345	65.4259	115.303	0.939731	0.902719	235.37	260.735
10409986	4933434E20Rik	0.611639	1.16119	1	0.988415	1235.24	1451.17	1434.36	0.991722	1.00019	0.0229868	0.737848	1206.53	1635.2	1206.3	0.197554	0.789392	1473.49	1866.61
10493612	4933434E20Rik	0.961776	0.988999	1	0.980091	235.269	237.408	232.681	0.0917201	0.743201	0.00249483	0.575994	207.367	360.015	279.018	0.459866	0.826663	251.274	303.962
10573160	4933434I20Rik	0.943202	0.989465	1	0.994142	28.1881	28.0555	27.8911	0.475229	0.949335	0.751184	0.978996	27.8265	28.4235	29.3115	0.967484	0.992263	31.0164	31.2582
10580582	4933436C20Rik	0.854465	0.965992	1	0.975913	61.2572	60.6344	59.174	0.793745	0.962238	1.78776e-05	0.543621	53.6054	98.6081	55.7091	0.188672	0.52574	84.6349	160.982
10604885	4933436I01Rik	0.84517	0.965269	1	0.963624	28.4141	28.4626	27.4273	0.533902	0.958471	0.386927	0.951305	23.9609	25.1874	24.9991	0.964293	0.990986	28.1181	28.3739
10401743	4933437F05Rik	0.993813	1.002	1	0.979916	44.7736	45.7826	44.8631	0.628492	1.05019	0.0419238	0.844581	43.7619	51.8149	41.6703	0.978266	1.00368	45.2009	45.0353
10376596	4933439F18Rik	0.969101	1.09065	1	1.12683	301.962	292.267	329.335	0.211362	0.718969	0.0101605	0.484251	246.646	509.336	343.056	0.779632	0.88798	349.723	393.841
10567739	4933440M02Rik	0.833512	1.04682	1	1.04501	47.2136	47.2954	49.424	0.62449	1.03797	0.174518	0.920235	37.368	40.607	36.001	0.904181	1.02903	54.7591	53.2143
10528804	5031410I06Rik	0.0853594	2.68416	0.984683	1.52374	302.689	533.207	812.466	0.129619	2.30314	0.000995491	6.53494	687.745	105.241	298.612	0.0926446	1.49603	849.673	567.951
10528815	5031410I06Rik	0.0356105	2.75027	1	1.22561	180.98	406.121	497.745	0.000373726	4.68697	2.82279e-05	6.63532	465.304	70.1252	99.276	0.492048	1.2724	527.079	414.241
10416423	5031414D18Rik	0.684105	0.955827	1	0.975323	68.0574	66.6969	65.051	0.26283	0.907037	0.294348	0.921424	66.2198	71.8668	73.0068	0.793157	0.962743	79.8422	82.932
10528482	5031425E22Rik	0.940454	0.917861	1	0.622737	214.483	316.13	196.866	0.837585	1.03107	0.596799	1.06104	144.703	136.379	140.342	0.776433	0.935958	165.753	177.094
10546812	5031434C07Rik	0.963251	1.01142	1	1.07549	68.775	64.6774	69.5601	0.919089	0.983362	0.918281	1.01684	58.7877	57.8141	59.7824	0.412371	0.867097	82.6924	95.367
10431170	5031439G07Rik	0.851822	0.884659	1	1.10071	135.544	108.939	119.91	0.381411	1.18471	0.108507	1.29739	90.7122	69.9191	76.5691	0.897235	1.05938	131.571	124.196
10407876	5033411D12Rik	0.311569	1.35166	0.95257	1.2765	32.3847	34.2914	43.7731	0.187677	0.839485	0.00210607	1.56785	45.2327	28.8502	53.8815	0.916825	1.04443	59.1061	56.5916
10466938	5033414D02Rik	0.849312	0.878375	1	1.10902	141.673	112.209	124.442	0.588067	0.910511	0.000385887	2.0802	125.768	60.4598	138.129	0.547121	0.830656	207.101	249.323
10404895	5033430I15Rik	0.853147	1.08242	1	0.950142	78.5393	89.4736	85.0127	0.161455	0.735078	0.493364	1.14449	73.444	64.1719	99.9133	0.564078	0.862688	117.062	135.694
10405619	5133401N09Rik	0.727439	1.10683	1	1.01825	623.953	678.228	690.608	0.383294	1.1658	0.00317635	1.61113	488.047	302.922	418.638	0.931021	0.97158	751.374	773.353
10501374	5330417C22Rik	0.691188	1.19701	1	1.10727	64.41	69.6301	77.0996	0.000409818	0.486849	0.806688	1.05708	87.7021	82.9662	180.142	0.46528	1.1743	82.4576	70.2187
10566630	5330417H12Rik	0.798207	1.0477	1	0.965607	147.489	160.028	154.524	0.816548	0.95915	0.411213	0.884663	106.79	120.713	111.338	0.284899	0.893838	168.582	188.605
10439881	5330426P16Rik	0.0914946	1.29319	0.157677	1.45648	66.0081	58.608	85.3612	0.000467596	1.78504	0.000261978	1.75132	81.451	46.5084	45.6297	0.375708	1.31447	102.542	78.0101
10497197	5330432E05Rik	0.945287	1.00929	1	0.983953	26.6798	27.3667	26.9275	0.74486	0.97072	0.320887	0.934005	22.7531	24.3608	23.4394	0.280157	0.883587	29.1794	33.0238
10456329	5330437I02Rik	0.998414	0.998813	1	0.960852	48.0907	49.9907	48.0336	0.799476	0.972858	0.522592	0.94989	50.4667	53.129	51.8747	0.833489	0.978575	55.4318	56.6454
10542223	5430401F13Rik	0.746081	1.0502	1	1.03008	33.2723	33.9224	34.9427	0.809814	0.979394	0.485281	1.04675	26.6218	25.4328	27.1818	0.736446	1.04782	35.8546	34.2183
10477032	5430405G05Rik	0.841547	1.02939	1	1.02616	86.6348	86.9077	89.1814	0.82781	0.968288	0.756135	1.04144	68.9151	66.1729	71.172	0.430402	1.08652	102.919	94.7233
10479925	5430407P10Rik	0.548171	1.06397	1	0.996907	149.391	159.44	158.947	0.00304117	0.688033	0.339344	0.900979	149.967	166.449	217.965	0.462751	1.07616	169.96	157.932
10479933	5430407P10Rik	0.802647	0.957496	1	0.983758	152.247	148.183	145.776	0.0454542	0.841524	0.191239	0.903933	126.075	139.474	149.818	0.939535	0.986195	158.9	161.125
10446423	5430411C19Rik	0.573539	0.924943	1	1.01753	67.5583	61.4111	62.4876	0.819219	0.939864	0.0605755	0.666215	46.3349	69.5495	49.2996	0.545686	0.685059	52.7101	76.9423
10456922	5430411K18Rik	0.907092	1.01942	1	0.977824	173.684	181.071	177.056	0.738194	1.03207	8.42862e-06	0.605808	177.455	292.923	171.941	0.884501	1.0275	188.409	183.367
10477536	5430413K10Rik	0.334844	0.882813	1	1.02473	42.3766	36.5077	37.4106	0.328863	0.873035	0.208267	0.853128	31.429	36.8398	35.9997	0.233456	0.861202	36.8851	42.8298
10504419	5430416O09Rik	0.930737	1.02133	1	1.00408	48.8419	49.681	49.8836	0.201877	0.898553	0.961913	1.00574	48.4508	48.1742	53.9208	0.579689	1.07118	59.1996	55.2657
10558398	5430417C01Rik	0.636521	1.16664	1	1.03359	74.9086	84.5514	87.3912	0.65953	1.12348	0.873227	1.02356	90.4303	88.3485	80.4916	0.981327	0.959627	127.562	132.929
10474807	5430417L22Rik	0.717837	1.04515	1	1.03406	110.219	111.402	115.196	0.521953	0.939179	0.999774	0.998187	97.8512	98.029	104.188	0.48247	1.08423	129.118	119.087
10558192	5430419D17Rik	0.897405	1.02319	1	0.984243	100.598	104.58	102.932	0.463764	0.945978	0.93554	1.00493	87.5337	87.1041	92.5324	0.87112	1.02011	107.276	105.161
10600698	5430427O19Rik	0.525649	0.908185	1	0.990056	31.2292	28.6468	28.3619	0.941779	0.992559	0.215495	0.915347	24.2154	26.4549	24.397	0.759498	0.956197	30.4171	31.8105
10349661	5430435G22Rik	0.487562	1.18025	1	1.05026	31.979	35.937	37.7432	0.0126949	0.605085	0.703061	1.07946	45.8848	42.5072	75.8319	0.678556	0.903667	42.5583	47.0951
10572596	5430437P03Rik	0.527027	0.843388	1	0.956104	740.566	653.26	624.585	0.245585	0.828277	0.995866	1.00327	545.963	544.182	659.155	0.604565	1.12564	661.904	588.023
10542267	5530400C23Rik	0.7272	1.03866	1	1.05631	22.0987	21.7295	22.953	0.328704	0.946629	0.322828	1.0503	21.6498	20.6129	22.8704	0.531908	1.05599	25.3742	24.0289
10437443	5730403B10Rik	0.610012	1.0667	0.84054	1.11416	374.678	358.719	399.67	0.50912	0.902637	0.0142702	1.36327	350.607	257.18	388.425	0.964045	0.989256	428.016	432.665
10559820	5730403M16Rik	0.990959	0.984518	1	1.164	59.5718	50.3863	58.6495	0.632774	0.946237	0.0572618	1.1941	48.0272	40.2203	50.756	0.905974	1.01981	59.3853	58.2315
10423568	5730407I07Rik	0.729078	1.07282	1	1.04831	40.4844	41.4308	43.4324	0.602188	1.10046	0.0855396	1.26911	48.0627	37.8711	43.6749	0.660298	0.908049	56.5067	62.2287
10465831	5730408K05Rik	0.889305	0.870757	1	0.869744	378.39	378.831	329.486	0.262837	0.77253	0.000945427	0.475017	294.382	619.729	381.062	0.0783827	0.658227	346.008	525.667
10508178	5730409E04Rik	0.626275	0.944512	1	0.957536	221.71	218.695	209.408	0.434134	0.921301	0.5675	0.950253	152.802	160.801	165.854	0.32714	0.879617	226.938	257.997
10461051	5730409K12Rik	0.864685	0.955327	1	0.95092	124.612	125.189	119.045	0.604006	0.954717	0.88451	0.988805	98.4181	99.5323	103.086	0.697667	0.933855	133.874	143.356
10549171	5730419I09Rik	0.98014	1.00061	1	1.04675	237.348	226.886	237.493	1.74044e-05	2.21465	1.41029e-06	0.40088	219.8	548.294	99.2482	0.76432	1.04378	265.847	254.697
10447551	5730437N04Rik	0.920274	0.95011	1	0.975656	603.068	587.278	572.981	0.348032	1.21984	0.0431814	1.43934	539.448	374.789	442.23	0.947791	1.04345	551.802	528.825
10467328	5730455O13Rik	0.906205	1.05573	1	1.0338	409.486	418.171	432.307	0.695178	0.946085	3.14921e-06	0.410036	366.334	893.42	387.211	0.807423	1.06979	513.811	480.29
10389010	5730455P16Rik	0.636259	1.19674	1	1.17615	258.626	263.153	309.507	0.00228917	1.92343	0.766513	1.07384	316.155	294.417	164.371	0.798799	1.10853	374.414	337.758
10502900	5730460C07Rik	0.87515	1.03977	1	0.955911	34.6837	37.7264	36.0631	0.579821	1.03813	0.973	0.997245	29.5655	29.6472	28.4796	0.267014	0.873044	40.4995	46.3888
10419082	5730469M10Rik	0.941177	1.03198	0.67503	1.32572	954.343	742.892	984.865	0.811837	0.952355	0.00296588	1.60498	910.901	567.547	956.472	0.0598232	1.83052	954.528	521.453
10489051	5730471H19Rik	0.525649	1.17808	1	1.12406	759.776	796.288	895.077	0.000201974	1.65849	0.922176	1.01528	831.01	818.5	501.065	0.913058	0.978309	910.029	930.206
10457888	5730494M16Rik	0.993813	0.993312	1	1.09568	480.095	435.242	476.884	4.66697e-05	1.86384	0.000182945	0.629004	427.57	679.758	229.403	0.989083	0.99987	547.706	547.777
10487927	5730494N06Rik	0.94598	0.983033	1	1.0182	169.243	163.398	166.371	0.0915895	1.19653	0.844651	1.02456	210.092	205.056	175.584	0.32299	1.12541	253.426	225.185
10394802	5730507C01Rik	0.789505	0.878902	1	0.980077	153.252	137.431	134.693	0.51564	0.911481	0.0419864	0.779591	101.784	130.56	111.668	0.759895	0.94062	150.998	160.53
10394805	5730507C01Rik	0.818295	0.887383	1	0.887079	97.6523	97.6857	86.655	0.42711	0.79418	0.299622	1.30634	73.7137	56.4278	92.8174	0.35853	0.81914	93.2426	113.83
10502071	5730508B09Rik	0.712545	0.939881	1	0.98034	58.6634	56.2423	55.1366	0.100799	0.879591	0.495217	0.950729	74.8891	78.7702	85.1408	0.848019	1.02383	47.5934	46.4856
10502079	5730508B09Rik	0.611639	1.08616	1	1.04594	49.1938	51.0851	53.4321	0.86473	1.02814	0.555498	0.930153	43.0985	46.3348	41.9188	0.879443	1.02575	50.5407	49.272
10384770	5730522E02Rik	0.757321	1.05405	1	1.07371	27.6197	27.1139	29.1125	0.720282	0.968738	0.967963	0.996615	23.136	23.2146	23.8826	0.811222	1.03434	27.9288	27.0016
10384776	5730522E02Rik	0.613902	1.07963	1	1.05483	229.641	235.041	247.928	0.0024618	0.681503	0.684188	0.956514	199.163	208.217	292.241	0.503937	1.0981	268.924	244.9
10504884	5730528L13Rik	0.835668	0.912996	1	0.826017	262.523	290.167	239.683	0.966189	1.00155	0.000429923	0.574605	185.865	323.465	185.577	0.952202	1.04458	245.109	234.648
10358177	5730559C18Rik	0.947936	0.983564	1	0.962396	167.287	170.967	164.538	0.180638	0.904838	0.0834382	0.891316	124.558	139.746	137.658	0.726381	1.04042	170.79	164.155
10583459	5730577I03Rik	0.760686	1.14297	1	1.09669	75.946	79.1511	86.8041	0.927466	1.04616	0.108838	1.32187	64.7128	48.9556	61.8576	0.879982	1.08795	97.3748	89.5031
10433075	5730585A16Rik	0.876504	0.937075	1	0.947431	43.3185	42.845	40.5927	0.297637	1.22928	0.116334	1.30596	29.1679	22.3344	23.7276	0.249799	0.517749	52.3835	101.175
10554325	5730590G19Rik	0.812343	0.922961	1	1.09433	596.776	503.321	550.801	0.0351567	1.44215	0.588294	1.07422	451.346	420.162	312.967	0.0354294	1.43075	585.093	408.942
10538305	5730596B20Rik	0.389574	0.751269	1	0.903148	99.118	82.4497	74.4643	0.264977	1.22664	0.319498	1.17454	55.8869	47.5818	45.5611	0.436926	0.751088	74.8535	99.6601
10591253	5730601F06Rik	0.463254	0.828205	1	0.983242	1230.81	1036.73	1019.36	0.0820257	0.780388	0.000593344	1.71387	767.033	447.543	982.887	0.335243	0.812131	1123.93	1383.93
10358921	5830403L16Rik	0.704738	1.07171	1	1.03309	63.1047	65.4633	67.6296	0.205476	1.19043	0.237588	1.1568	66.8111	57.7551	56.1233	0.972992	1.00719	70.8104	70.3047
10367532	5830405N20Rik	0.84517	0.977123	1	0.958977	25.44	25.9214	24.858	0.060574	0.905588	0.201919	0.941161	20.5369	21.8208	22.6779	0.515376	0.946293	26.714	28.2302
10558631	5830411N06Rik	0.616133	1.08512	1	0.939761	86.4305	99.7997	93.7878	0.38126	0.91262	0.84553	0.98027	80.3866	82.0046	88.0833	0.487855	1.06087	98.4325	92.7848
10512747	5830415F09Rik	0.948321	0.968474	1	0.920839	134.799	141.772	130.55	0.0471053	0.743737	1.41844e-05	0.417108	121.253	290.699	163.032	0.971401	0.98802	132.82	134.431
10468525	5830416P10Rik	0.462372	1.10253	1	0.973588	55.6303	62.9977	61.3338	0.115705	1.14391	0.296066	0.921589	53.0436	57.5566	46.3705	0.778912	0.958529	73.1188	76.2823
10468527	5830416P10Rik	0.940322	1.02991	1	0.94968	57.8135	62.6977	59.5427	0.669383	0.958914	0.681502	0.968317	54.8144	56.6079	57.163	0.993251	1.00015	62.2427	62.2336
10493335	5830417I10Rik	0.938535	0.955186	1	0.931833	684.244	701.392	653.58	0.881211	1.02465	0.00163458	0.678335	617.489	910.301	602.635	0.97417	1.01552	673.979	663.677
10591035	5830418K08Rik	0.7723	0.929308	1	0.869901	654.114	698.784	607.873	0.832314	0.968137	0.000700423	0.595284	495.317	832.07	511.619	0.986858	1.01143	585.945	579.323
10514398	5830433M19Rik	0.876331	1.07342	1	1.01564	134.761	142.428	144.655	0.721411	1.07319	0.543929	0.933903	103.401	110.719	96.349	0.26711	1.34807	133.777	99.2358
10431946	5830453K13Rik	0.892664	0.975319	1	0.95985	84.5073	85.8692	82.4215	0.798602	0.970483	0.0868521	0.877621	84.0887	95.8143	86.6462	0.950244	1.01181	95.8326	94.7142
10590323	5830454E08Rik	0.954342	0.916044	1	1.02486	155.958	139.398	142.864	0.614155	1.1314	0.618634	0.882976	120.181	136.109	106.223	0.30435	0.668222	201.639	301.754
10348299	5830472F04Rik	0.768025	1.33501	1	1.35418	55.6904	54.9017	74.3471	0.289341	0.732772	0.970288	0.999576	84.1711	84.2069	114.867	0.81599	1.20089	83.4443	69.4853
10523111	5830473C10Rik	0.933489	1.01244	1	1.0086	40.5802	40.7349	41.0851	0.978044	0.99748	0.715693	1.02209	37.4421	36.6329	37.5367	0.972784	0.995337	38.0822	38.2606
10447645	5830477G23Rik	0.725747	1.11554	1	1.01805	250.526	274.516	279.472	0.511682	1.06315	0.775324	0.975528	219.295	224.796	206.269	0.870638	1.02225	279.029	272.955
10519046	5930403L14Rik	0.90237	1.01739	1	0.994179	322.812	330.35	328.427	0.33036	0.931641	0.523091	0.958019	245.344	256.095	263.346	0.964293	0.992257	351.009	353.748
10362534	5930403N24Rik	0.866821	1.08503	1	1.13682	115.479	110.218	125.299	0.0204885	1.25822	0.158761	1.13239	99.4735	87.844	79.0588	0.953253	0.982847	131.466	133.761
10534014	5930412G12Rik	0.817641	0.942537	1	0.916873	91.6288	94.1936	86.3636	0.538279	1.12445	0.12254	0.776572	90.137	116.07	80.1608	0.448202	0.900603	90.1408	100.089
10548176	5930416I19Rik	0.679003	0.864947	1	1.00561	939.137	807.773	812.304	0.17295	1.1946	0.00177315	1.5013	771.886	514.144	646.148	0.939536	0.963631	800.828	831.053
10571246	5930422O12Rik	0.584484	0.899786	1	1.0144	31.1737	27.6515	28.0497	0.595616	0.942822	0.832292	0.976754	25.7857	26.3994	27.3495	0.746447	0.962879	31.5866	32.8043
10571248	5930422O12Rik	0.696371	0.918847	1	0.924426	370.602	368.365	340.526	0.537826	0.940378	0.0401974	0.839995	318.229	378.846	338.405	0.398938	0.902819	284.047	314.622
10470381	5930434B04Rik	0.88432	0.928292	1	1.08732	293.563	250.627	272.512	0.0283923	1.3211	0.00208724	1.46953	288.646	196.421	218.489	0.227856	1.20346	348.967	289.97
10470388	5930434B04Rik	0.609252	0.90525	1	1.05557	175.32	150.354	158.709	0.193315	1.16434	0.00631636	1.36513	120.688	88.4075	103.653	0.711347	0.943933	164.946	174.743
10498187	6030405A18Rik	0.903043	1.02337	0.95952	1.09669	59.1605	55.2052	60.543	0.0182806	1.29071	0.0378176	1.21959	41.0228	33.6366	31.7831	0.261715	1.13806	70.2145	61.6965
10427049	6030408B16Rik	0.392414	1.40697	1	1.07933	1178.85	1536.7	1658.6	0.579104	1.17211	5.3594e-06	5.02791	1320.66	262.665	1126.74	0.0494123	1.89346	1648.09	870.412
10585834	6030419C18Rik	0.929958	0.959979	1	1.12918	249.685	212.272	239.693	0.0572122	1.2081	0.148063	1.13952	183.234	160.799	151.671	0.337551	0.860195	317.893	369.56
10344772	6030422M02Rik	0.652521	0.927452	1	0.937749	59.052	58.4035	54.7678	0.13979	0.869574	5.38303e-09	0.264765	46.9607	177.368	54.0043	0.447155	0.901412	59.0006	65.4535
10559568	6030429G01Rik	0.745823	0.940328	1	0.937871	74.7526	74.9485	70.292	0.723664	0.932274	0.000221918	0.486866	66.5748	136.742	71.4112	0.615324	0.947714	84.8949	89.5786
10509244	6030445D17Rik	0.907515	1.02752	1	1.00748	66.1376	67.4529	67.9577	0.896723	1.01352	0.70564	0.971129	58.7424	60.4887	57.959	0.943411	0.990899	76.892	77.5982
10457489	6030446N20Rik	0.334609	1.15037	1	1.07524	136.648	146.196	157.196	0.0229108	1.27726	0.420809	0.921052	148.458	161.183	116.231	0.845978	1.05311	208.414	197.903
10575029	6030452D12Rik	0.447136	1.11978	1	1.00234	140.181	156.605	156.972	0.995641	0.99987	0.254347	0.917441	109.96	119.855	109.974	0.741505	1.04837	169.839	162.003
10427849	6030458C11Rik	0.68674	1.1254	1	0.920684	256.912	314.036	289.128	0.715432	1.04332	6.24669e-06	0.535104	251.846	470.649	241.39	0.717496	1.08626	293.442	270.14
10382973	6030468B19Rik	0.920989	0.980767	1	0.936516	82.8816	86.7978	81.2876	0.578914	0.937999	0.731855	0.965933	66.4336	68.7766	70.8249	0.762535	0.962114	94.427	98.1453
10395158	6030469F06Rik	0.72499	2.87633	1	2.2468	71.5164	91.5544	205.704	0.750271	1.91169	0.197196	3.07211	195.314	63.5766	102.169	0.945383	1.22097	203.935	167.028
10599342	6030498E09Rik	0.491935	0.662722	1	1.0044	137.334	90.6154	91.014	0.0207157	0.751956	0.0153719	1.33676	76.6104	57.3103	101.881	0.923067	1.06694	87.0643	81.6018
10483817	6030499A19Rik	0.996919	0.999403	1	1.0065	203.982	202.544	203.86	0.241777	0.881448	0.360611	0.911385	153.659	168.599	174.325	0.982682	1.00556	239.206	237.883
10503593	6230409E13Rik	0.66395	0.93196	1	0.97469	101.233	96.7947	94.3449	0.0390001	1.30476	0.356607	1.10596	67.5673	61.0939	51.7851	0.444498	0.896946	97.8514	109.094
10596812	6230427J02Rik	0.870639	0.881811	1	1.06019	597.048	496.596	526.484	0.000155136	3.20862	8.32534e-05	3.05316	327.522	107.273	102.076	0.549615	1.27888	543.62	425.076
10360664	6330403A02Rik	0.453619	0.915774	1	0.97686	95.7115	89.7264	87.6502	0.979316	1.00526	0.791501	0.972225	76.9609	79.1596	76.558	0.205151	0.479213	112.535	234.834
10360666	6330403A02Rik	0.876429	1.03393	1	0.994386	135.822	141.224	140.431	0.483708	1.07916	0.894346	1.00958	103.992	103.005	96.3636	0.177637	0.839847	141.8	168.84
10388042	6330403K07Rik	0.719655	1.09713	0.851469	1.22519	3350.2	3000.03	3675.61	0.00126789	5.22052	8.6408e-05	8.11799	3219.09	396.538	616.622	0.182837	1.27751	3698.49	2895.09
10486320	6330405D24Rik	0.601718	1.06378	1	0.943086	112.204	126.563	119.36	0.70902	0.926386	0.810666	0.964077	109.028	113.091	117.692	0.890325	0.984252	126.602	128.627
10486322	6330405D24Rik	0.945982	0.971252	1	0.935278	229.969	238.814	223.357	0.00203558	0.685552	0.360299	0.910732	197.381	216.728	287.915	0.789954	1.03887	227.97	219.441
10527649	6330406I15Rik	0.981707	0.996542	1	0.999727	34.1408	34.0321	34.0228	0.301807	0.927999	0.84249	0.986259	24.7267	25.0712	26.6452	0.57628	1.0869	33.5234	30.8433
10503107	6330407A03Rik	0.952461	0.964447	1	1.03683	55.0127	51.1721	53.0568	0.863191	1.03686	0.588649	0.920137	57.3809	62.3612	55.3408	0.759498	0.884097	73.6182	83.2693
10362363	6330407J23Rik	0.289466	0.865009	1	0.924157	66.1085	61.8774	57.1844	0.0328914	0.820325	0.10381	1.14036	48.7605	42.759	59.4405	0.557342	1.06498	53.4391	50.1787
10560097	6330408A02Rik	0.62972	1.11973	1	0.950317	182.197	214.677	204.011	0.521953	1.07312	0.487353	1.06245	163.569	153.954	152.424	0.897996	1.02148	294.96	288.758
10481678	6330409D20Rik	0.852315	1.04498	1	1.08277	75.9423	73.2917	79.3578	0.0234712	1.17721	0.0151015	1.17326	44.2843	37.7445	37.6179	0.530782	1.08218	95.4843	88.233
10420659	6330409N04Rik	0.824451	1.06179	1	1.13149	531.012	498.299	563.821	0.0171678	1.30008	0.118783	0.855331	398.142	465.483	306.244	0.996444	0.997245	539.402	540.892
10505465	6330416G13Rik	0.803812	0.965349	1	0.942565	102.65	105.131	99.0929	0.488023	0.945842	0.173954	0.911606	67.2628	73.7849	71.1142	0.604761	0.912789	84.6292	92.7149
10448214	6330416L07Rik	0.822116	1.05337	0.947793	1.13853	103.714	95.9573	109.25	0.485093	1.13548	0.237237	0.853583	142.086	166.459	125.133	0.766351	0.923935	146.14	158.171
10488266	6330439K17Rik	0.908644	1.01508	1	1.02998	50.2439	49.5173	51.0017	0.930311	1.00888	0.038373	0.847154	45.6272	53.8594	45.2256	0.676139	0.949306	60.3078	63.5283
10551758	6330444E15Rik	0.879894	0.970399	1	1.01787	48.2325	45.983	46.8048	0.00459685	0.77526	0.0960388	0.885035	44.214	49.9573	57.0311	0.954957	0.988513	55.6276	56.274
10556640	6330503K22Rik	0.647762	0.858274	1	1.01484	398.677	337.171	342.174	0.0290341	1.47783	0.00271722	0.580854	249.079	428.815	168.544	0.558679	1.17055	348.517	297.738
10569313	6330512M04Rik	0.819627	1.03174	1	0.972771	104.992	111.357	108.325	0.188584	0.898814	0.655295	0.965062	84.4278	87.4844	93.9324	0.841234	0.976741	109.242	111.843
10476482	6330527O06Rik	0.885897	0.973224	1	0.983014	44.5779	44.1339	43.3843	0.0293885	0.859338	0.206631	0.924877	38.1692	41.2695	44.417	0.993511	0.998754	45.692	45.749
10509941	6330545A04Rik	0.60872	1.23292	1	0.982384	46.5729	58.4501	57.4205	0.945667	1.02601	0.700969	0.931356	48.1896	51.7413	46.9682	0.899853	1.04926	64.9885	61.9377
10500371	6330549D23Rik	0.8267	1.06432	1	1.00595	106.397	112.57	113.24	0.958878	1.00488	0.420623	0.906134	89.6417	98.9276	89.2067	0.52738	1.12164	123.957	110.514
10463826	6330577E15Rik	0.47137	1.11027	1	1.03636	805.807	863.27	894.66	0.148683	1.14879	0.583972	0.951145	844.591	887.974	735.202	0.72879	1.05556	980.637	929.017
10353993	6330578E17Rik	0.587037	1.14537	1	1.00308	1026.42	1172.03	1175.63	0.598999	1.07431	0.151535	1.15907	1358.95	1172.45	1264.96	0.699414	1.08	1152.71	1067.32
10401698	6430527G18Rik	0.307202	0.873011	1	0.921367	121.651	115.267	106.203	0.137481	0.83032	0.171116	0.851655	102.386	120.22	123.309	0.353173	0.922084	107.805	116.914
10568865	6430531B16Rik	0.729219	0.963691	1	0.973191	50.3406	49.8492	48.5128	0.201052	0.910867	0.991854	0.998809	37.4925	37.5372	41.1613	0.510282	0.904446	50.097	55.3897
10575993	6430548M08Rik	0.980054	0.987011	1	0.996586	92.6434	91.7532	91.44	0.239544	0.87134	0.461216	0.920756	94.6224	102.766	108.594	0.337832	0.897597	89.0047	99.1589
10488959	6430550D23Rik	0.884859	1.03728	0.931581	0.860839	97.3099	117.255	100.938	0.267378	0.887874	0.29435	0.903964	64.6007	71.4637	72.7588	0.338213	0.884043	107.615	121.73
10439780	6430553K19Rik	0.930087	1.02076	1	1.03167	34.8994	34.5304	35.6238	0.736582	1.03132	0.883262	1.0124	26.7541	26.4265	25.9417	0.941727	0.986928	34.7858	35.2466
10588582	6430571L13Rik	0.90376	0.978319	1	0.934988	74.6487	78.1082	73.0303	0.0103128	0.800634	0.261402	0.919312	75.0178	81.6021	93.6979	0.743019	0.923888	105.402	114.085
10571353	6430573F11Rik	0.25712	1.18257	1	1.04197	117.821	133.72	139.332	0.102051	1.19694	0.0043112	1.35628	103.418	76.2513	86.4025	0.395983	1.11453	133.101	119.423
10534912	6430598A04Rik	0.625181	0.909149	1	0.944792	99.5268	95.7721	90.4847	0.149516	0.904628	0.96211	0.996095	85.6635	85.9993	94.6948	0.289901	0.875203	100.886	115.272
10572739	6430601O08Rik	0.911311	1.0197	1	1.06391	33.9992	32.5864	34.6691	0.626478	1.03171	0.673145	0.976488	39.2105	40.1546	38.0053	0.652887	1.0543	38.669	36.6774
10513103	6430704M03Rik	0.91739	1.03075	1	1.00633	82.1963	84.191	84.7238	0.591973	0.939054	0.669615	1.04123	76.6122	73.5786	81.5845	0.825226	0.938453	99.3739	105.891
10601848	6530401D17Rik	0.948301	1.05053	1	1.14981	321.807	294.021	338.069	0.882194	1.06187	1.16091e-05	3.29671	284.464	86.2872	267.889	0.8984	1.11141	376.888	339.109
10400293	6530401N04Rik	0.978468	1.01254	1	1.04177	374.77	364.256	379.469	0.306754	0.843487	0.0278474	0.711456	335.255	471.224	397.463	0.798441	1.08794	390.54	358.971
10441091	6530402D11Rik	0.901447	1.02256	1	0.945538	54.4867	58.9251	55.7159	0.901821	1.01502	0.407183	0.932418	51.8984	55.66	51.1306	0.469838	0.856575	66.9488	78.1588
10367726	6530403G13Rik	0.959335	1.01563	1	1.06089	112.752	107.941	114.514	0.880636	1.01769	0.294275	0.901151	112.917	125.303	110.953	0.789475	1.03857	128.363	123.596
10447697	6530411M01Rik	0.898401	1.01579	1	1.00092	57.5225	58.377	58.4308	0.547149	0.936755	0.43652	0.930129	42.704	45.9119	45.5871	0.970869	0.995086	67.6611	67.9952
10447699	6530411M01Rik	0.927494	0.960215	1	0.984841	70.8232	69.0522	68.0055	0.0563321	0.825187	0.489009	0.933417	62.4011	66.8523	75.6206	0.286197	0.859717	60.0063	69.7978
10495094	6530418L21Rik	0.860725	1.02352	1	1.02545	87.2369	87.0725	89.2883	0.0156572	0.735784	0.839448	1.01941	76.386	74.9317	103.816	0.974059	1.0056	107.166	106.569
10604505	6720401G13Rik	0.930928	0.947415	1	1.06081	713.599	637.32	676.075	0.167875	0.807649	0.334266	1.14433	509.054	444.849	630.291	0.0825936	0.722937	731.18	1011.4
10540785	6720456B07Rik	0.963251	1.00949	0.931581	1.10246	1908.71	1747.75	1926.82	0.37724	0.897595	0.0200596	1.28564	1412.19	1098.44	1573.31	0.51317	1.08381	1969.42	1817.13
10414433	6720456H20Rik	0.853005	1.07703	1	0.974045	275.598	304.736	296.826	0.84085	1.06045	0.000209127	2.22744	211.559	94.9787	199.499	0.860848	1.07225	318.147	296.708
10405733	6720457D02Rik	0.935309	1.10462	1	1.07066	484.764	500.144	535.483	0.0943919	1.54811	0.0202863	1.74858	319.267	182.587	206.23	0.698228	0.848311	562.853	663.498
10409978	6720457D02Rik	0.662074	1.14893	1	1.0623	92.8861	100.461	106.72	0.0748181	1.27184	0.0140177	1.3712	88.0673	64.2263	69.2442	0.837873	0.93984	165.46	176.051
10416736	6720463M24Rik	0.861098	0.954407	1	1.07194	534.509	475.904	510.139	0.0264436	1.36171	0.032325	0.764471	412.996	540.238	303.293	0.373787	1.2278	527.255	429.43
10409990	6720489N17Rik	0.719437	0.719738	1	0.888602	981.346	794.858	706.312	0.637867	1.32975	0.0205536	2.423	573.223	236.576	431.077	0.848883	0.904022	758.231	838.731
10477107	6820408C15Rik	0.565545	0.944057	1	0.978444	119.575	115.372	112.885	0.227628	0.923842	0.336736	0.943993	67.0101	70.9858	72.5341	0.250237	0.883254	105.442	119.38
10577412	6820431F20Rik	0.889296	1.02413	1	0.980269	3208.53	3352.1	3285.96	0.423745	1.12887	0.000108418	1.91648	3025.86	1578.86	2680.44	0.869075	1.02554	3225.3	3144.97
10436658	7120432I05Rik	0.792565	0.878887	1	1.08829	35.6305	28.7747	31.3151	0.399672	1.16566	0.588711	1.10303	26.9754	24.4558	23.1416	0.906885	0.924194	37.6647	40.7541
10429460	7120482A17Rik	0.646972	0.937247	1	0.985423	27.0994	25.7746	25.3988	0.307422	0.889971	0.0620591	0.820315	20.8394	25.4041	23.4158	0.822885	0.977304	27.426	28.0629
10444587	7330403C04Rik	0.260083	2.31398	1	1.63498	76.3065	107.996	176.571	0.11013	0.371093	0.289698	1.67894	167.746	99.9113	452.031	0.359884	1.73946	187.737	107.928
10397264	7420416P09Rik	0.839719	0.970991	0.955663	0.923871	62.7738	65.9754	60.9528	0.749434	0.931126	0.00854764	0.635245	47.2665	74.4066	50.7627	0.275039	0.881506	62.2556	70.6241
10588079	7420426K07Rik	0.992616	1.00211	1	1.00671	54.3897	54.1408	54.5042	0.49439	0.940403	0.270463	0.918697	48.6339	52.9379	51.716	0.992626	1.00101	57.5154	57.4575
10476906	8030411F24Rik	0.395127	3.58835	1	0.951202	139.023	524.456	498.864	0.00084368	0.165961	0.00180267	6.5849	437.895	66.4999	2638.54	0.431867	3.30368	507.459	153.604
10530041	8030423F21Rik	0.953997	1.00948	1	0.993734	42.2249	42.8941	42.6253	0.460626	1.06593	0.972973	0.994971	36.1048	36.2873	33.8715	0.670116	1.04938	42.9344	40.9141
10405999	8030423J24Rik	0.981123	1.02377	1	0.941979	111.518	121.201	114.169	0.148142	0.850842	0.748888	1.04925	77.4579	73.8224	91.0368	0.915086	1.04483	134.738	128.957
10459837	8030462N17Rik	0.861403	0.921771	1	0.887884	256.556	266.348	236.486	0.348379	0.841591	0.320109	0.849566	178.488	210.093	212.084	0.493976	1.14338	237.47	207.691
10601266	8030474K03Rik	0.842612	0.972417	1	0.97785	100.961	100.4	98.1763	0.750407	0.938141	6.22812e-07	0.257149	93.5441	363.775	99.7122	0.64568	0.954043	110.442	115.762
10476660	8430406I07Rik	0.992607	1.00139	1	1.03012	294.903	286.678	295.312	0.787862	1.04216	4.89661e-05	0.525766	242.167	460.599	232.371	0.419213	1.14017	278.277	244.067
10541071	8430408G22Rik	0.967458	1.00653	1	1.01527	77.3212	76.6553	77.8257	0.817913	0.972693	0.85705	1.0207	69.444	68.0354	71.3936	0.928761	1.01218	75.2745	74.369
10539850	8430410A17Rik	0.685523	0.929925	1	1.00564	332.463	307.431	309.165	0.14443	0.832631	0.0758387	0.81457	245.799	301.753	295.207	0.875725	0.977415	334.071	341.791
10582978	8430410K20Rik	0.937266	0.971963	1	1.06283	857.276	783.986	833.241	0.196048	1.21084	0.00168421	1.62035	748.266	461.794	617.971	0.580406	1.1294	814.03	720.764
10542340	8430419L09Rik	0.375359	1.22812	1	1.07419	217.642	248.831	267.292	0.262685	1.23215	0.325445	1.19224	204.924	171.882	166.314	0.799378	1.09191	294.373	269.594
10409970	8430426H19Rik	0.981428	1.01539	1	1.02028	139.379	138.711	141.523	0.539861	1.25566	0.157243	1.5306	119.628	78.1577	95.2712	0.812059	0.841997	161.374	191.656
10488709	8430427H17Rik	0.249106	0.799215	0.973405	0.860787	361.499	335.641	288.916	1.12804e-05	0.429969	3.65596e-06	2.25767	250.29	110.862	582.111	0.403187	0.882037	331.865	376.249
10373751	8430429K09Rik	0.974915	1.02418	1	0.925721	42.437	46.9505	43.463	0.859021	0.974888	0.415091	0.907347	36.0176	39.6954	36.9453	0.835416	1.06971	49.0445	45.8483
10345902	8430432A02Rik	0.959011	1.01082	1	1.02059	54.1854	53.6669	54.7718	0.987266	1.00278	0.652232	1.03935	49.3323	47.4647	49.1954	0.667749	0.946741	58.0967	61.365
10362711	9030224M15Rik	0.00807093	0.480086	0.603625	0.748982	452.047	289.755	217.021	0.00819542	0.671015	0.0744564	1.24986	139.76	111.82	208.281	0.0433449	0.392571	249.499	635.55
10518113	9030409G11Rik	0.822104	1.03117	1	0.998282	182.275	188.279	187.956	0.885381	0.98319	0.319155	1.08023	166.136	153.797	168.976	0.998039	1.00023	218.158	218.107
10479247	9030418K01Rik	0.837957	0.920698	1	0.895659	68.1263	70.0308	62.7237	0.0514846	1.20677	3.68276e-05	0.606829	54.3036	89.4875	44.9992	0.738712	0.9249	66.968	72.4057
10584561	9030425E11Rik	0.945123	1.03157	0.926146	1.28398	495.727	398.274	511.377	6.8407e-06	6.73076	2.34924e-05	4.04716	361.34	89.2824	53.6849	0.226005	1.45753	489.33	335.726
10362874	9030612E09Rik	0.809184	1.07076	1	0.930369	91.2972	105.073	97.7571	0.210889	0.816333	0.958316	0.979358	76.7932	78.4118	94.0708	0.515032	0.875804	104.916	119.794
10397763	9030617O03Rik	0.759183	1.06802	1	1.0712	50.7519	50.6013	54.2043	0.0308898	0.817239	0.261023	1.09792	54.3858	49.5354	66.5483	0.72078	0.952735	54.1736	56.8612
10429588	9030619P08Rik	0.860217	0.973684	1	1.00979	33.8246	32.6152	32.9345	0.654215	0.97051	0.328703	0.949155	36.5622	38.5207	37.6731	0.764288	0.965422	37.2353	38.5689
10399666	9030624G23Rik	0.90237	0.959574	1	1.00206	362.513	347.145	347.858	0.912064	1.01751	0.0469361	1.24929	279.234	223.515	274.429	0.941084	0.988451	383.415	387.895
10556658	9030624J02Rik	0.853005	0.927819	1	1.04267	578.288	514.588	536.546	0.199614	0.871313	0.909893	1.00667	466.036	462.946	534.866	0.708116	0.96035	602.283	627.149
10421697	9030625A04Rik	0.0951767	1.69162	1	1.12842	209.585	314.189	354.537	0.00293268	1.62172	4.11968e-07	3.65811	313.265	85.6356	193.168	0.348247	1.3119	442.584	337.362
10450948	9130008F23Rik	0.402722	1.37209	1	1.10266	74.7837	93.0567	102.61	0.211333	1.25363	0.0195409	1.45036	90.8048	62.6084	72.4333	0.402816	1.37538	118.95	86.4855
10463513	9130011E15Rik	0.79724	1.0544	1	0.998096	81.3646	85.9541	85.7905	0.390402	0.936571	0.579006	0.962871	76.2805	79.2219	81.4465	0.95535	0.971442	100.255	103.202
10468131	9130011E15Rik	0.937541	0.969576	0.931581	1.18022	229.209	188.3	222.235	0.958795	0.980877	0.534862	0.82467	153.146	185.706	156.132	0.420676	0.867599	266.593	307.277
10579736	9130011J15Rik	0.365215	1.13328	1	0.974997	2394.48	2783.2	2713.61	0.0383058	1.22886	4.9438e-05	1.63631	2146.05	1311.52	1746.38	0.48053	1.0779	2750.91	2552.09
10367805	9130014G24Rik	0.954342	1.0122	1	1.03275	32.2583	31.6165	32.6518	0.696742	1.03886	0.890225	0.990451	27.9851	28.2549	26.9384	0.723473	0.931695	32.8389	35.2464
10367816	9130014G24Rik	0.928753	0.984546	1	1.01746	27.5058	26.6161	27.0807	0.733987	0.963251	0.64727	0.957484	23.8457	24.9046	24.7555	0.804319	1.0272	28.8807	28.116
10364511	9130017N09Rik	0.84517	1.03644	1	0.947772	84.9942	92.946	88.0917	0.669045	0.956427	0.686574	0.967021	73.2209	75.718	76.5567	0.655271	0.958121	101.953	106.409
10568233	9130019O22Rik	0.978571	1.00919	1	1.02395	84.9553	83.7304	85.7357	0.795607	0.962834	0.254478	0.899473	72.4021	80.494	75.1969	0.82339	0.951313	88.4526	92.9795
10544858	9130019P16Rik	0.326219	0.896199	0.976243	0.92075	63.6516	61.9544	57.0446	0.20363	0.894734	0.371492	0.930729	55.1014	59.2024	61.5842	0.260714	0.887171	69.0742	77.8589
10568374	9130023H24Rik	0.38494	1.23073	1	0.904168	274.253	373.306	337.532	0.531353	0.943398	0.103581	1.13003	320.804	283.89	340.052	0.916639	0.984662	357.446	363.014
10509071	9130219A07Rik	0.529833	1.23318	1	1.19727	107.101	110.314	132.075	0.478619	0.892739	0.824825	0.976283	107.665	110.28	120.6	0.531807	1.19698	130.084	108.677
10530259	9130230L23Rik	0.976054	1.00462	1	0.961045	33.5702	35.0924	33.7254	0.578389	0.959377	0.71212	0.975998	30.6962	31.4511	31.996	0.967255	0.994602	33.0342	33.2135
10428744	9130401M01Rik	0.701033	0.916462	1	1.01267	296.004	267.884	271.277	0.667495	0.92109	3.69865e-05	0.418935	204.375	487.845	221.884	0.602496	0.914645	243.619	266.353
10579144	9130404D08Rik	0.823214	1.05638	1	1.05237	302.454	303.607	319.506	0.803929	1.02345	0.660941	0.964996	315.444	326.887	308.216	0.47285	1.06492	335.833	315.361
10452566	9130404H23Rik	0.534084	0.929514	1	0.997924	33.7051	31.3945	31.3294	0.64648	0.961603	0.193925	0.915011	29.9908	32.7765	31.1884	0.649281	0.950469	36.7227	38.6364
10352344	9130409I23Rik	0.945123	0.988421	1	1.00392	41.9404	41.293	41.4548	0.810898	1.02901	0.824128	1.02248	37.2437	36.425	36.1936	0.826358	1.0347	45.246	43.7287
10375807	9230009I02Rik	0.784499	0.972559	1	0.979788	26.923	26.7244	26.1842	0.425127	0.944943	0.157223	0.918055	21.725	23.6641	22.9908	0.799378	0.970802	29.0221	29.895
10367702	9230019H11Rik	0.968272	1.01029	1	0.995656	36.9787	37.5221	37.3591	0.455112	1.06093	0.642745	0.967827	35.3533	36.5285	33.3228	0.977182	1.0077	37.4373	37.1512
10488409	9230104L09Rik	0.996652	1.00305	1	0.839079	46.1563	55.1762	46.2972	0.000241761	0.566865	0.568642	0.945989	33.5443	35.4595	59.1751	0.902941	1.04825	44.6742	42.618
10566333	9230105E10Rik	0.943202	1.05852	1	0.998469	63.0769	66.8708	66.7684	0.000324132	0.482741	6.0315e-07	0.251899	74.2412	294.726	153.791	0.627726	0.764536	95.5232	124.943
10566346	9230105E10Rik	0.746369	1.21985	1	1.0916	55.532	62.0564	67.7407	0.396267	0.815811	4.94197e-05	0.285732	61.0485	213.657	74.8317	0.757176	0.811167	68.3475	84.2583
10601581	9230105E10Rik	0.705573	1.28689	1	0.907149	77.241	109.574	99.4004	0.352128	0.77923	0.000138384	0.295669	158.409	535.764	203.289	0.66523	0.786481	156.524	199.018
10560105	9230107M04Rik	0.96012	0.993465	1	0.989858	25.5063	25.5993	25.3396	0.320221	0.946626	0.894541	0.992161	22.4472	22.6246	23.7129	0.79184	0.973919	28.6635	29.431
10427890	9230109A22Rik	0.947381	1.01196	1	0.991005	31.6395	32.3085	32.0179	0.310891	0.930733	0.748417	0.977539	29.9668	30.6554	32.197	0.759909	1.04069	35.4645	34.0778
10590821	9230110C19Rik	0.983678	1.00324	1	0.964988	46.974	48.8361	47.1263	0.987266	1.0029	3.8215e-05	0.594726	44.3798	74.6222	44.2516	0.959198	0.984325	50.658	51.4647
10592182	9230110F15Rik	0.713366	1.08524	1	0.97948	26.4029	29.2537	28.6534	0.0796904	1.19054	0.157652	0.884843	23.551	26.616	19.7818	0.45381	0.909614	28.7124	31.5655
10510602	9230110K08Rik	0.948537	0.98069	1	0.943637	56.4816	58.6994	55.3909	0.677648	0.944215	0.0122268	0.759364	65.6127	86.4049	69.4892	0.485555	0.856623	83.7279	97.7418
10418946	9230112D13Rik	0.988619	1.00385	1	0.945455	31.5779	33.5282	31.6994	0.211439	0.923484	0.212841	0.931107	24.8185	26.6548	26.8748	0.984729	0.997054	34.9641	35.0674
10584244	9230113P08Rik	0.974297	0.989704	1	0.981362	21.4672	21.6497	21.2462	0.585257	1.0735	0.26842	1.11882	18.9848	16.9686	17.6849	0.794332	1.07381	24.117	22.4592
10592188	9230113P08Rik	0.899136	0.980087	1	0.964271	24.7664	25.1726	24.2732	0.68259	0.971911	0.104191	0.917633	21.2384	23.1447	21.8522	0.9925	0.998416	25.0187	25.0584
10593478	9230115E21Rik	0.70333	1.09949	1	1.062	60.8173	62.9641	66.8678	0.0163428	1.30296	0.0817212	1.18137	61.4434	52.0103	47.157	0.243234	1.16393	83.6932	71.9056
10426603	9330020H09Rik	0.759006	1.08589	1	1.07411	129.825	131.249	140.976	0.52132	0.927756	0.118535	0.861648	115.607	134.17	124.61	0.689053	1.0909	148.119	135.777
10568826	9330101J02Rik	0.99147	0.998756	1	0.982603	91.3544	92.8562	91.2407	0.484025	0.92909	0.0926617	0.858745	82.9447	96.5883	89.2752	0.974506	1.00783	105.396	104.577
10498413	9330121J05Rik	0.382598	1.15348	1	1.10702	96.0645	100.096	110.808	0.629168	1.06908	0.988471	0.993079	91.6009	92.2393	85.6824	0.562712	1.07695	120.205	111.616
10533360	9330129D05Rik	0.911132	1.03402	1	0.885624	32.1949	37.5893	33.29	0.268042	0.909062	5.70207e-07	0.491446	28.4783	57.948	31.3272	0.623317	0.93507	34.589	36.9908
10460123	9330132A10Rik	0.432347	0.919436	1	1.02055	32.5344	29.3108	29.9133	0.994364	0.99864	0.464275	1.04589	21.4723	20.5302	21.5016	0.437429	0.91767	31.9117	34.7747
10576118	9330133O14Rik	0.960974	1.01328	1	1.02854	67.3532	66.3543	68.2477	0.620301	0.923714	0.9423	0.98738	73.3988	74.337	79.4605	0.771001	0.943092	86.6178	91.8445
10396076	9330151L19Rik	0.716294	0.935508	1	0.914019	204.513	209.321	191.323	0.397916	0.90209	0.284635	0.892652	155.226	173.893	172.073	0.652856	0.934952	189.022	202.173
10440329	9330155M09Rik	0.963251	0.992425	1	0.98896	21.5586	21.6341	21.3953	0.757285	0.978988	0.457448	0.961063	18.4646	19.2127	18.8609	0.875197	0.980724	23.8491	24.3178
10543952	9330158H04Rik	0.798592	0.964419	1	0.973292	34.7638	34.4469	33.5269	0.253778	0.919984	0.0566755	0.884614	30.0245	33.9408	32.6359	0.603567	0.939581	43.6222	46.4272
10362372	9330159F19Rik	0.722107	0.898037	1	0.912485	74.4913	73.3118	66.8959	0.0150424	0.780814	0.997743	0.996074	59.4428	59.6771	76.1292	0.510548	0.938608	52.887	56.3462
10402334	9330161L09Rik	0.858323	1.03866	1	1.06674	141.716	137.986	147.195	0.777452	0.975987	0.516674	0.959167	113.916	118.766	116.719	0.659244	0.932275	152.578	163.662
10554349	9330171B17Rik	0.841085	1.04008	1	0.97684	164.624	175.281	171.222	0.0640497	1.34786	0.576951	0.909992	151.89	166.914	112.69	0.850147	1.04186	219.547	210.726
10580752	9330175E14Rik	0.99919	0.999766	1	1.00303	39.4725	39.344	39.4633	0.682724	0.966918	0.592632	1.03592	38.3569	37.027	39.6693	0.961186	1.00749	40.7624	40.4595
10580754	9330175E14Rik	0.99919	1.00209	1	0.926694	33.4546	36.1766	33.5247	0.226726	0.8931	0.336916	0.921109	27.7874	30.1673	31.1134	0.283827	0.826968	33.0002	39.9051
10597619	9330176C04Rik	0.981162	0.990265	1	0.925255	217.734	233.033	215.615	0.864585	0.979512	0.848166	0.984216	165.985	168.647	169.457	0.761135	0.959404	231.127	240.907
10519612	9330182L06Rik	0.893234	1.03049	1	1.06269	37.0887	35.9651	38.2196	0.67838	1.04258	0.983976	0.999967	34.4194	34.4205	33.0136	0.646799	1.07527	42.0661	39.1216
10573731	9430002A10Rik	0.876247	1.05204	1	1.11623	62.2088	58.6316	65.4464	0.355209	0.887244	0.120272	1.18979	45.9382	38.6102	51.7762	0.966481	1.01556	75.7165	74.5564
10510120	9430007A20Rik	0.949163	1.0133	1	0.962608	31.7475	33.4193	32.1697	0.396204	0.927298	0.0954627	0.879449	29.5302	33.5781	31.8454	0.636906	0.944009	38.6897	40.9844
10510125	9430007A20Rik	0.903043	0.942975	1	0.951709	82.9578	82.1965	78.2271	0.294582	0.844134	0.0106455	0.678112	71.4552	105.374	84.6491	0.957729	0.98462	100.696	102.269
10489235	9430008C03Rik	0.989338	0.995503	1	0.864789	207.334	238.673	206.402	0.652322	0.924153	0.0106945	0.674709	189.237	280.472	204.768	0.82888	0.921324	247.25	268.364
10511298	9430015G10Rik	0.868172	0.968408	1	0.949243	344.19	351.14	333.317	0.955627	0.994322	0.0304315	0.85966	254.696	296.275	256.15	0.884501	0.971976	302.687	311.414
10346340	9430016H08Rik	0.98418	1.00138	1	0.996145	171.759	172.663	171.997	0.345268	0.830811	0.619208	1.09229	119.663	109.553	144.032	0.904783	0.964775	196.563	203.739
10453629	9430020K01Rik	0.878015	0.965311	1	0.960238	311.661	313.307	300.85	0.00455277	0.623225	0.0793276	1.25878	288.128	228.895	462.318	0.979753	0.986625	306.973	311.135
10478285	9430021M05Rik	0.991422	0.997534	1	1.01169	57.2941	56.4926	57.1528	0.863169	1.01818	0.612977	0.953883	38.7506	40.624	38.0586	0.955482	1.00993	55.921	55.3711
10427045	9430023L20Rik	0.1078	0.811264	0.546386	0.82809	509.969	499.607	413.719	1.88533e-05	0.52919	0.00290448	0.75097	383.294	510.398	724.303	0.533795	1.13894	492.714	432.607
10511321	9430025C20Rik	0.860887	1.03152	1	1.05441	37.3382	36.5275	38.515	0.148689	1.25246	0.154747	1.2238	31.9169	26.0802	25.4835	0.885681	0.973582	44.7971	46.0127
10552264	9430025M13Rik	0.904424	1.03354	1	1.00914	85.5233	87.5913	88.3918	0.837773	1.02602	0.532662	1.05431	77.4306	73.4416	75.4672	0.661525	1.11023	87.1104	78.4619
10347781	9430031J16Rik	0.775532	0.949307	1	0.972103	43.5501	42.5288	41.3424	0.583443	0.960643	0.315934	0.941005	32.0508	34.0601	33.3639	0.826882	0.972866	42.5582	43.7452
10568758	9430038I01Rik	0.984224	1.01788	1	0.975952	256.574	267.597	261.162	0.539561	1.09051	0.233852	0.875271	220.472	251.89	202.172	0.841581	1.05122	307.774	292.778
10559498	9430041J12Rik	0.926397	1.01387	1	1.02959	44.9326	44.2466	45.556	0.538621	0.95831	0.419296	0.952886	35.761	37.5291	37.3167	0.807286	1.03233	44.8914	43.4854
10440417	9430053O09Rik	0.819831	0.654345	1	1.05615	117.544	72.8255	76.9144	0.244254	1.57715	0.0374847	1.97835	76.672	38.7555	48.6144	0.919506	0.947926	127.974	135.004
10428070	9430069I07Rik	0.934489	1.04189	1	1.05831	106.532	104.88	110.995	0.250079	1.17039	0.601829	1.07743	99.9659	92.7819	85.4124	0.97883	1.00057	124.099	124.028
10359136	9430070O13Rik	0.929218	0.98309	1	0.997603	41.6277	41.0221	40.9238	0.706051	0.96308	0.0137707	0.815627	35.1089	43.0453	36.4548	0.618614	0.934152	45.387	48.5863
10418838	9430077A04Rik	0.698525	1.05167	1	0.974795	120.651	130.165	126.884	0.344544	0.905722	0.169962	0.879288	110.219	125.35	121.692	0.998253	0.999513	141.364	141.433
10481649	9430097D07Rik	0.6771	1.07907	1	1.07284	68.0981	68.4937	73.4828	0.397619	1.07266	0.423911	1.06107	63.4282	59.7775	59.1316	0.765513	0.937313	79.2005	84.4974
10507777	9530002B09Rik	0.951773	1.01462	1	1.01578	26.0334	26.0035	26.414	0.327395	0.93026	0.4667	0.952857	21.8331	22.9133	23.4699	0.587802	1.05973	28.6404	27.0262
10458719	9530002K18Rik	0.720341	1.03783	1	1.02593	35.5111	35.923	36.8545	0.697077	1.02656	0.931129	1.00592	29.2369	29.065	28.4804	0.678556	1.04354	36.123	34.616
10372639	9530003J23Rik	0.951773	0.987959	1	1.00537	32.0642	31.5089	31.6781	0.724311	0.964477	0.601771	0.9565	26.7803	27.9982	27.7666	0.996444	1.00052	37.7501	37.7306
10408861	9530008L14Rik	0.319238	0.551952	1	0.978648	65.9358	37.1874	36.3934	0.724943	0.971321	0.586475	0.965425	30.6711	31.7695	31.5767	0.227469	0.430652	43.2587	100.449
10369171	9530009G21Rik	0.534795	0.692732	1	0.996006	138.544	96.359	95.9741	0.085721	1.73408	0.209501	1.44364	48.8877	33.8642	28.1923	0.284526	0.679683	118.768	174.74
10438889	9530020O07Rik	0.960161	0.991241	1	0.977395	106.706	108.218	105.772	0.532718	0.920933	0.049898	0.806819	83.7219	103.768	90.9098	0.747143	0.958149	113.963	118.94
10551435	9530053A07Rik	0.900544	1.02739	1	1.00088	73.2054	75.1438	75.2101	0.864892	1.01893	0.65786	0.963404	72.6891	75.4502	71.3388	0.933942	1.01507	75.4199	74.3001
10535467	9530056K15Rik	0.727439	1.29512	1	1.24961	50.2283	52.0576	65.0515	0.698833	1.15274	0.682197	1.14369	57.5763	50.3426	49.9473	0.900242	1.13343	105.116	92.7421
10375951	9530068E07Rik	0.297472	1.14952	1	1.03173	594.457	662.324	683.34	0.987889	0.993583	2.61608e-07	2.39129	694.93	290.609	699.418	0.262332	1.14694	724.675	631.832
10592652	9530085L02Rik	0.967321	0.992891	1	0.972702	40.3338	41.171	40.0471	0.778649	0.964087	0.471765	0.936495	35.249	37.6393	36.5621	0.761853	0.96079	41.3445	43.0318
10586718	9530091C08Rik	0.857625	0.845327	1	1.05313	247.781	198.889	209.456	0.295875	1.54842	0.0657728	1.99506	147.805	74.0854	95.455	0.340631	0.591562	244.999	414.156
10455249	9630014M24Rik	0.716294	0.95009	0.950122	0.912983	226.961	236.185	215.633	0.504116	1.06924	0.911717	1.01255	161.333	159.334	150.886	0.876584	1.02523	238.665	232.792
10360909	9630028B13Rik	0.861098	1.02361	1	1.03289	85.1082	84.3438	87.1174	0.986969	0.998639	0.551879	0.934002	89.2994	95.6094	89.4211	0.773882	0.973347	109.38	112.376
10548097	9630033F20Rik	0.752001	0.888985	1	1.01063	140.508	123.596	124.909	0.697796	0.943225	0.00148664	0.629138	124.204	197.419	131.68	0.993511	1.00123	145.791	145.612
10588195	9630041A04Rik	0.807498	1.05175	1	1.00845	85.7313	89.4122	90.1677	0.709291	0.95798	0.848949	0.981682	70.731	72.0508	73.8335	0.270993	0.815056	89.4981	109.806
10489092	9830001H06Rik	0.941732	0.963286	1	1.00986	250.894	239.322	241.682	0.234164	0.864388	0.0576851	1.22223	204.529	167.341	236.617	0.680789	1.04736	241.587	230.663
10347779	9830004L10Rik	0.859538	0.959767	1	0.965445	20.9832	20.8598	20.139	0.0838511	0.910938	0.0470888	0.906048	18.0247	19.8937	19.7869	0.982068	1.00305	23.8222	23.7498
10451641	9830107B12Rik	0.692054	1.0748	1	0.997648	25.9455	27.952	27.8863	0.513027	0.933729	0.728982	0.96803	23.4279	24.2016	25.0906	0.973134	0.992532	29.5506	29.773
10585325	9830163H01Rik	0.701774	1.04368	1	1.03962	55.5592	55.776	57.9861	0.119456	0.891494	0.777446	1.02174	64.2649	62.8973	72.0868	0.648975	1.05287	73.0198	69.3532
10511309	9930005F22Rik	0.963216	1.02238	1	0.917776	185.393	206.523	189.542	0.315333	1.10952	0.358168	0.914014	200.968	219.874	181.13	0.655271	0.94323	225.918	239.515
10421250	9930012K11Rik	0.99919	1.00491	1	0.972674	156.824	162.022	157.594	0.880736	1.02442	0.438401	1.08296	118.018	108.977	115.205	0.956335	1.02419	166.535	162.603
10565255	9930013L23Rik	0.797079	1.09973	1	0.938585	64.1481	75.1619	70.5458	0.000172692	0.448998	0.317113	1.16663	55.2211	47.3339	122.987	0.798799	1.07483	70.6501	65.7316
10424392	9930014A18Rik	0.88432	1.0427	1	1.04236	73.5298	73.5544	76.6698	0.790129	1.05864	0.395665	1.15523	54.7347	47.3798	51.7029	0.892506	0.983333	72.0183	73.239
10428918	9930014A18Rik	0.770005	0.936519	1	0.97207	112.801	108.676	105.641	0.079467	0.830557	0.0206431	0.79745	90.1541	113.053	108.547	0.452339	0.905712	117.168	129.365
10466963	9930021J03Rik	0.912952	0.966014	1	1.01849	578.334	548.536	558.678	0.882334	1.0226	0.0126784	0.745707	546.912	733.414	534.825	0.515007	0.904881	642.708	710.268
10466970	9930021J03Rik	0.963516	0.974415	1	1.07972	363.226	327.8	353.933	0.500715	0.857884	0.319498	0.821173	316.369	385.264	368.778	0.349434	1.21944	360.48	295.611
10382254	9930022D16Rik	0.960679	0.98753	1	0.997104	49.2306	48.7579	48.6167	0.863769	1.02067	0.420287	0.936405	45.1032	48.1664	44.1897	0.622385	1.07897	55.4404	51.3827
10464137	9930023K05Rik	0.930551	1.01062	1	0.997708	33.3948	33.8271	33.7496	0.667565	0.96591	0.77911	1.0213	26.1056	25.5612	27.0269	0.915396	1.01212	35.0161	34.5967
10530986	9930032O22Rik	0.857662	0.978752	1	0.978752	33.9246	33.9246	33.2037	0.419933	0.930637	0.579795	0.955781	28.0494	29.347	30.14	0.953478	1.01075	36.1918	35.8067
10508001	9930104L06Rik	0.618226	1.1129	1	1.10173	203.993	206.06	227.023	0.306859	1.10136	0.721723	1.03422	169.168	163.571	153.599	0.881858	1.02225	268.409	262.567
10385526	9930111J21Rik2	0.952107	1.00922	1	1.05468	37.411	35.7983	37.7559	0.796552	1.03638	0.999774	0.999866	29.9379	29.9419	28.8869	0.793157	1.03382	41.5067	40.1489
10477595	a	0.868328	1.02106	1	1.00884	75.0955	76.0054	76.6771	0.0275967	0.873987	0.0406605	0.893707	64.2069	71.8433	73.4643	0.47598	0.915079	81.4786	89.04
10377534	A030009H04Rik	0.697485	0.847475	1	0.970514	310.362	271.015	263.024	0.0107055	1.99561	0.333802	0.82185	219.489	267.067	109.986	0.643684	0.852949	270.519	317.157
10352827	A130010J15Rik	0.960295	0.99042	1	1.00822	90.2873	88.6937	89.4223	0.964061	0.994009	0.29264	0.91269	67.2238	73.6546	67.629	0.838701	0.978658	90.2901	92.2591
10352829	A130010J15Rik	0.955767	0.97903	1	0.999481	235.348	230.532	230.413	0.513269	1.08604	0.000818868	0.654209	176.411	269.655	162.434	0.816574	0.975074	224.086	229.814
10402560	A130014H13Rik	0.834296	0.873019	1	0.893066	113.815	111.261	99.3629	0.346032	0.82956	0.83921	0.945381	62.6061	66.2232	75.4691	0.273059	0.715868	108.911	152.139
10546567	A130022J15Rik	0.877896	1.05109	0.896751	0.809556	274.935	356.964	288.982	0.903643	1.03116	6.47051e-06	3.14492	198.647	63.1645	192.644	0.381409	1.14026	290.684	254.929
10370174	A130042E20Rik	0.909325	0.953392	1	1.1106	122.719	105.348	116.999	0.974751	0.995918	0.0429224	0.798567	118.881	148.868	119.368	0.690898	0.888817	123.333	138.761
10500845	A130049A11Rik	0.903043	1.14285	1	0.857424	31.0475	41.3828	35.4826	0.708629	1.1109	0.87401	0.944683	28.8401	30.5289	25.9609	0.921625	0.907802	37.9105	41.7607
10350337	A130050O07Rik	0.685702	1.09398	1	1.11269	50.1856	49.3421	54.9022	0.436566	0.858308	0.130001	1.27113	44.5329	35.0341	51.8845	0.87676	0.937621	64.2031	68.4745
10414817	A130082M07Rik	0.494262	1.09791	1	1.02297	94.8904	101.842	104.182	0.0192288	1.17821	0.0154349	1.16582	79.5659	68.2487	67.5313	0.322853	1.10931	136.601	123.141
10414866	A130082M07Rik	0.856165	1.05369	1	1.01805	68.9712	71.3861	72.6745	0.255907	1.19369	0.373619	0.868863	53.4816	61.5535	44.8037	0.996475	1.00345	78.3562	78.0867
10414891	A130082M07Rik	0.997614	0.996201	0.990402	0.864816	214.213	246.756	213.399	0.109582	1.27952	0.656544	0.937639	132.082	140.867	103.228	0.449799	0.871222	181.979	208.877
10414955	A130082M07Rik	0.806757	1.0653	1	1	108.134	115.195	115.195	0.549437	1.09549	0.641828	0.941846	77.4985	82.2836	70.7434	0.381789	0.894688	109.136	121.982
10428921	A1bg	0.98418	0.99715	1	0.987321	31.7271	32.0429	31.6366	0.864042	0.984843	0.454111	1.04828	26.3239	25.1116	26.729	0.729251	0.966464	33.1491	34.2994
10462484	A1cf	0.900544	1.0267	1	1.03734	27.6752	27.3915	28.4143	0.41426	1.05342	0.994603	1.00055	24.0031	23.9898	22.7858	0.850243	1.03912	33.4763	32.2161
10462499	A1cf	0.959305	1.01341	1	1.00171	22.0178	22.275	22.3132	0.89169	0.978885	0.757535	1.04285	19.8095	18.9956	20.2368	0.868001	1.03371	24.1249	23.3383
10564222	A230006K03Rik	0.974589	1.00447	1	0.990574	27.1442	27.525	27.2656	0.760175	0.947275	0.920892	0.982927	22.9516	23.3502	24.2291	0.778832	0.973377	28.0359	28.8028
10365302	A230046K03Rik	0.796887	1.07238	1	0.97889	1067.27	1169.2	1144.52	0.0387542	1.33856	0.0986675	0.809661	987.95	1220.2	738.071	0.435328	0.894376	1151	1286.93
10583485	A230050P20Rik	0.807498	1.04566	1	0.990682	122.973	129.797	128.587	0.693212	0.925372	0.062029	0.758442	134.8	177.732	145.671	0.511826	0.899494	150.66	167.495
10386344	A230051G13Rik	0.827527	1.05128	1	1.08215	90.4674	87.8867	95.1065	0.788207	0.968252	0.531346	0.944306	75.0964	79.5255	77.5588	0.931021	0.978131	91.5211	93.5673
10446066	A230051N06Rik	0.645922	1.09125	1	1.0502	71.8721	74.6812	78.4303	0.935868	1.01	0.234436	0.915783	61.9959	67.6971	61.3821	0.711813	0.955147	74.0975	77.5771
10572514	A230052G05Rik	0.919015	1.02422	1	0.94332	98.6363	107.096	101.026	0.578169	1.04114	0.325445	0.941891	86.3819	91.7111	82.9687	0.914477	1.01317	110.411	108.976
10570178	A230072I06Rik	0.742672	1.06017	1	0.960487	60.933	67.2566	64.5991	0.26401	0.909441	0.544863	0.953654	41.8107	43.8426	45.974	0.890105	1.02883	67.6239	65.7288
10541738	A230083G16Rik	0.967526	1.01081	1	0.945328	63.0559	67.4234	63.7372	0.145492	0.874858	0.00767676	0.793338	53.0846	66.9131	60.678	0.654251	0.92477	60.9703	65.9302
10422512	A2ld1	0.886115	0.959364	1	1.1312	177.2	150.282	169.999	0.546257	1.07857	0.00115152	0.669407	173.42	259.065	160.787	0.831527	1.04115	211.588	203.224
10541354	A2m	0.459408	1.21127	1	1.10951	53.1819	58.0594	64.4173	0.0835263	0.857119	0.759846	1.03031	63.2663	61.4051	73.8127	0.977326	0.989345	97.7333	98.7858
10451493	A330017A19Rik	0.903043	1.0478	1	1.11694	177.673	166.675	186.166	0.56546	0.946696	0.212126	0.901987	179.108	198.57	189.193	0.746104	0.874511	243.111	277.996
10527982	A330021E22Rik	0.891879	1.02945	1	1.06318	55.307	53.5522	56.9357	0.934385	1.00884	3.18046e-05	0.653979	45.0969	68.9577	44.7016	0.851192	0.973874	62.0645	63.7295
10352914	A330023F24Rik	0.880178	0.958579	1	1.01434	82.1002	77.5871	78.6995	0.785259	1.03812	0.889258	1.02236	69.6797	68.1555	67.121	0.274635	0.776538	82.3386	106.033
10587610	A330041J22Rik	0.721802	1.04334	1	1.00313	80.6158	83.8476	84.1099	0.00975339	0.69951	0.948176	0.990475	69.1796	69.8449	98.8973	0.991043	0.998147	79.0175	79.1642
10517364	A330049M08Rik	0.830695	0.963965	1	0.957547	58.2839	58.6746	56.1837	0.526342	0.933716	0.112115	0.868427	48.0218	55.2974	51.4308	0.861685	0.971289	63.5188	65.3965
10491522	A330050B17Rik	0.656217	0.935653	1	0.92347	114.266	115.774	106.914	0.717881	1.03427	0.10839	0.884108	113.949	128.886	110.174	0.105333	0.822328	118.46	144.054
10534148	A330070K13Rik	0.974297	0.994841	1	1.00878	63.1702	62.2972	62.8442	0.674335	1.03162	0.763017	1.02054	56.6006	55.4617	54.8657	0.94453	0.984807	75.462	76.6262
10459452	A330084C13Rik	0.85304	1.03199	1	0.983475	54.1021	56.7711	55.8329	0.172378	0.892376	0.080718	0.875287	42.3587	48.3941	47.4674	0.977532	1.00877	62.2019	61.6609
10508368	A3galt2	0.880244	1.04519	1	0.971012	77.5951	83.5224	81.1013	0.824859	1.03337	0.930911	0.984027	54.7316	55.62	52.9644	0.875946	0.979598	83.6426	85.3846
10386123	A430005L14Rik	0.97594	1.02848	1	1.04054	142.023	140.377	146.067	0.989547	1.02373	0.0770354	0.676693	124.617	184.155	121.728	0.655271	1.13268	165.886	146.454
10510809	A430005L14Rik	0.84517	0.905997	1	1.02505	348.653	308.159	315.878	0.966075	1.01735	0.0121054	0.574732	299.474	521.067	294.368	0.389344	1.22585	356.914	291.158
10538852	A430010J10Rik	0.87556	1.03824	1	0.99972	45.6165	47.374	47.3608	0.583865	1.04365	0.941079	0.993111	39.3689	39.642	37.7223	0.910839	0.982177	43.5523	44.3426
10526848	A430033K04Rik	0.794707	1.15504	1	1.01415	241.99	275.61	279.509	0.902634	1.04002	0.000244072	2.28564	266.546	116.618	256.29	0.759475	0.906571	342.766	378.09
10390084	A430060F13Rik	0.978571	0.993743	1	1.01669	35.0754	34.2837	34.856	0.584959	0.952901	0.673992	0.967638	34.7357	35.8974	36.4526	0.942428	1.01541	39.1207	38.5269
10502201	A430072C10Rik	0.63889	1.05989	1	1.02848	43.8347	45.1734	46.4599	0.865758	1.01855	0.369511	0.929686	44.1801	47.5215	43.3757	0.609476	1.05586	50.9956	48.2976
10569719	A430078G23Rik	0.855467	1.03641	1	0.973124	96.1132	102.363	99.6124	0.448056	0.937769	0.0689168	0.876295	89.3304	101.941	95.2585	0.257282	0.87271	129.764	148.691
10387985	A430084P05Rik	0.882223	1.05888	1	0.962426	61.2925	67.435	64.9012	0.329521	1.07698	0.676506	0.968602	56.0166	57.8325	52.0127	0.851658	1.03408	69.3333	67.048
10535994	A430089I19Rik	0.665555	1.12135	1	1.04818	60.7639	65.0058	68.1375	0.487059	0.894583	0.0890924	0.789469	57.5919	72.9501	64.3784	0.844391	1.04134	71.8354	68.9833
10536126	A430089I19Rik	0.989338	1.01346	1	0.925238	52.741	57.7699	53.4509	0.9141	0.962985	0.510496	0.86683	52.7289	60.8296	54.7556	0.587802	1.15346	59.7845	51.8308
10536136	A430089I19Rik	0.982105	0.996623	1	0.971807	33.2791	34.1289	33.1667	0.970929	0.996343	0.0826661	0.899673	28.7823	31.992	28.888	0.874074	0.982578	35.4592	36.0879
10412235	A430090L17Rik	0.826197	1.0376	1	1.04371	49.5714	49.2812	51.4354	0.73672	0.959805	0.83125	0.978403	40.2721	41.161	41.9586	0.974506	1.00509	64.3354	64.0092
10461553	A430093F15Rik	0.931259	1.02099	1	0.953331	75.6519	81.0207	77.2396	0.650722	0.957729	0.599631	0.959291	67.7097	70.583	70.6982	0.829699	0.972744	74.532	76.6204
10486154	A430105I19Rik	0.895128	1.02724	1	0.973815	172.868	182.352	177.577	0.502729	0.944574	0.83763	1.01623	142.07	139.801	150.406	0.910253	0.981524	204.017	207.857
10536635	A430107O13Rik	0.00902652	2.34557	0.955663	1.25209	799.939	1498.55	1876.31	3.29053e-06	14.1821	2.24548e-05	5.70539	1607.54	281.757	113.35	0.00911835	3.65243	1864.57	510.503
10352354	A430110L20Rik	0.740488	1.09995	1	1.00907	54.3536	59.2489	59.7865	0.539936	1.10948	0.588143	0.913361	47.2721	51.7562	42.6074	0.964293	0.991163	60.298	60.8356
10549733	A430110N23Rik	0.956282	0.988459	1	0.958721	129.554	133.572	128.058	0.0178473	1.25416	0.148011	1.12878	98.5274	87.2864	78.5605	0.905162	0.983093	157.517	160.226
10430968	A4galt	0.651021	1.05328	1	1.02815	84.4356	86.4994	88.9341	0.108858	1.18683	0.46471	1.07168	65.137	60.7803	54.8833	0.894298	0.975029	92.9711	95.3522
10588132	A4gnt	0.862107	0.968476	1	0.963114	58.4455	58.7709	56.6031	0.902015	0.984554	0.185501	0.893292	54.0939	60.5556	54.9425	0.996768	1.0026	61.3967	61.2376
10398824	A530016L24Rik	0.776273	1.08488	1	1.04881	139.928	144.74	151.805	0.34027	0.910632	0.733685	0.969472	126.604	130.591	139.029	0.871391	0.966539	157.429	162.88
10554658	A530021J07Rik	0.738473	0.962963	1	0.976349	33.0349	32.582	31.8114	0.381654	0.943908	0.0145158	0.863258	30.0982	34.8658	31.8868	0.699263	0.953634	37.5332	39.3581
10566350	A530023O14Rik	0.914806	0.984747	1	0.987746	41.988	41.8606	41.3476	0.395304	0.918978	0.213893	0.898624	31.1558	34.6705	33.9026	0.595399	0.93812	45.671	48.6836
10356267	A530032D15Rik	0.999116	0.929491	1	1.41257	416.08	273.786	386.743	0.35394	1.41384	0.0514734	1.80015	284.161	157.854	200.986	0.854829	1.04853	400.523	381.987
10356271	A530032D15Rik	0.840119	1.09119	1	1.12642	182.087	176.393	198.692	0.200182	0.808252	0.6875	1.06592	194.84	182.792	241.064	0.907083	1.03419	251.8	243.475
10347921	A530040E14Rik	0.778761	1.03984	1	1.01291	46.3154	47.5469	48.1607	0.920879	0.981556	0.0262822	0.827687	39.2763	47.4531	40.0143	0.496731	0.929837	49.081	52.7845
10356291	A530040E14Rik	0.629907	0.796493	1	1.03871	66.1367	50.7141	52.6775	0.0316436	0.606544	0.908026	0.945612	53.4674	56.5427	88.151	0.948999	1.01945	62.0918	60.9072
10582877	A530040E14Rik	0.921828	0.97444	1	0.973206	49.9582	50.0216	48.6813	0.136172	0.911981	0.830542	0.985821	42.5532	43.1652	46.6601	0.974506	0.995454	55.2095	55.4616
10545079	A530053G22Rik	0.876559	0.975969	1	1.00779	27.9382	27.056	27.2668	0.671549	0.969262	0.605913	0.968946	24.5743	25.3619	25.3536	0.934462	1.0108	31.3879	31.0526
10405916	A530054K11Rik	0.967321	1.02129	1	1.00519	1442.11	1465.2	1472.81	0.600329	1.0823	0.031114	0.756979	1233.17	1629.06	1139.4	0.955657	0.974338	1441.9	1479.88
10410355	A530054K11Rik	0.944206	0.934947	1	1.02996	614.786	558.073	574.792	0.818107	1.03263	0.0137737	0.738889	415.239	561.978	402.12	0.925769	0.979286	514.832	525.722
10451646	A530064D06Rik	0.966354	1.03299	1	0.971973	41.2097	43.7965	42.569	0.372697	0.882391	0.965429	1.00143	38.761	38.7056	43.9272	0.775835	1.04903	52.6118	50.1527
10443852	A530088E08Rik	0.995299	0.997327	1	1.00757	104.156	103.097	103.877	0.683909	1.06513	0.0961328	0.812664	82.2435	101.202	77.2147	0.921582	1.02032	113.086	110.833
10410449	A530095I07Rik	0.960532	0.989238	1	1.04269	104.221	98.8779	103.099	0.918707	1.01447	0.332465	0.891843	97.3979	109.21	96.0089	0.888332	1.01713	95.2019	93.5983
10354267	A530098C11Rik	0.383217	1.15586	1	1.02128	54.3088	61.4649	62.7732	0.00546007	0.673307	0.928345	1.013	45.3324	44.7508	67.328	0.116988	1.27367	54.9329	43.1296
10407982	A530099J19Rik	0.935309	0.98916	1	0.980438	33.0467	33.3407	32.6884	0.926477	1.00666	0.034938	0.902919	32.5013	35.9958	32.2862	0.984729	0.997124	35.2015	35.303
10356293	A630001G21Rik	0.825207	1.11246	1	0.998501	185.876	207.091	206.781	0.325016	1.16552	0.0220982	1.3745	144.392	105.05	123.887	0.323225	1.18118	216.273	183.099
10576603	A630001O12Rik	0.855162	1.02176	1	1.00637	40.8767	41.5017	41.766	0.874911	0.985105	0.546443	0.95823	39.2334	40.9436	39.8266	0.950217	1.01071	50.0914	49.5606
10468653	A630007B06Rik	0.307305	1.16784	1	1.06464	944.289	1035.82	1102.78	0.15214	1.18395	0.90341	1.02008	971.174	952.059	820.286	0.617813	1.13186	1092.16	964.92
10433773	A630010A05Rik	0.763105	0.927834	1	1.0005	32.4066	30.0528	30.0679	0.817966	0.972727	0.473282	0.935549	21.9086	23.4179	22.5228	0.976002	1.00553	29.7049	29.5416
10448235	A630033E08Rik	0.81028	0.958691	1	0.91637	223.205	233.513	213.984	0.133769	1.18782	0.713724	1.04516	149.014	142.576	125.452	0.875946	0.940251	169.054	179.796
10601421	A630033H20Rik	0.784837	1.03481	1	0.987844	23.0508	24.1468	23.8532	0.530733	1.05449	0.517561	0.953142	21.5269	22.5852	20.4144	0.888105	1.01935	25.2137	24.735
10414993	A630038E17Rik	0.914214	1.01468	1	0.965319	36.9606	38.8503	37.503	0.961298	1.0053	0.376978	0.94079	36.9194	39.243	36.7248	0.750849	0.966851	45.1061	46.6525
10433564	A630055G03Rik	0.962478	1.01267	1	0.978823	96.5368	99.8747	97.7596	0.0882603	1.15235	0.942872	0.992987	70.339	70.8359	61.0397	0.98234	1.00691	81.2805	80.7229
10519949	A630072M18Rik	1	1.02141	1	1.081	43.4463	41.0512	44.3766	0.947397	1.01573	0.471824	0.90026	39.2453	43.5933	38.6376	0.982948	1.01587	50.4315	49.6438
10441339	A630089N07Rik	0.79135	1.2999	1	1.00516	612.386	791.95	796.04	0.336598	1.48348	0.63799	0.894329	705.482	788.84	475.559	0.844122	0.907284	845.297	931.678
10565735	A630091E08Rik	0.696371	1.05895	1	0.968284	53.3776	58.3758	56.5244	0.930371	1.01297	0.869563	1.01736	47.9116	47.0941	47.2982	0.950818	1.01013	58.5564	57.9693
10592196	A630095E13Rik	0.922542	0.985791	1	0.982235	32.9183	33.0375	32.4506	0.994425	1.00033	0.974806	0.997516	28.2313	28.3016	28.2218	0.734154	0.966002	34.9432	36.173
10383235	A730011L01Rik	0.834535	1.04742	1	1.02576	125.043	127.683	130.972	0.249099	0.905208	0.464628	0.944069	124.266	131.628	137.279	0.953471	0.986577	130.536	132.312
10361184	A730013G03Rik	0.767017	1.05685	1	0.98509	69.1398	74.1763	73.0704	0.135059	0.882258	0.362608	0.930848	72.1098	77.4667	81.7332	0.663857	0.962233	80.0016	83.1416
10455942	A730017C20Rik	0.32574	0.692672	1	0.856927	89.7782	72.5696	62.1868	0.0162285	0.711919	0.43137	1.11959	50.1322	44.7774	70.4183	0.0193439	0.28924	96.9709	335.261
10487785	A730017L22Rik	0.673457	1.10717	1	1.11064	170.835	170.302	189.144	0.30788	1.14502	0.315206	1.12634	179.211	159.109	156.513	0.973582	1.00898	273.09	270.659
10402757	A730018C14Rik	0.788099	0.962178	1	0.954028	54.7827	55.2508	52.7108	0.210595	0.911681	0.443558	0.949273	46.7601	49.2588	51.2899	0.569737	0.949223	71.1667	74.9736
10501827	A730020M07Rik	0.947351	0.982639	1	0.960091	49.2579	50.4147	48.4027	0.946433	0.991787	0.24822	0.92847	43.5472	46.9021	43.9078	0.855529	0.978222	60.1686	61.5082
10492113	A730037C10Rik	0.995247	1.00102	1	1	41.353	41.3953	41.3953	0.593913	0.937091	0.912073	0.987124	36.5039	36.98	38.9544	0.785458	1.02754	39.8462	38.7782
10570972	A730045E13Rik	0.989673	0.997958	1	1.02049	55.6519	54.423	55.5382	0.731303	1.02876	0.4174	0.946962	43.0684	45.4806	41.8642	0.560336	0.933743	66.0036	70.6871
10414970	A730076H11Rik	0.517124	1.1218	1	1.00445	33.8999	37.8603	38.0288	0.586982	0.930853	0.528902	0.935212	33.4609	35.7789	35.9465	0.993251	0.997105	42.2816	42.4044
10404979	A830005F24Rik	0.809472	1.02798	1	0.948819	54.216	58.7395	55.7332	0.838008	0.978278	0.120568	0.886938	43.6775	49.2453	44.6474	0.977139	1.00102	61.6677	61.6047
10480601	A830007P12Rik	0.84517	1.07028	1	1.06725	283.958	284.764	303.915	0.000486581	0.609614	0.000888741	1.49949	240.806	160.592	395.013	0.484773	0.922701	293.78	318.392
10344879	A830018L16Rik	0.889247	0.979116	1	0.97086	36.3881	36.6976	35.6282	0.541452	0.9576	0.0393391	0.884877	27.5526	31.1372	28.7725	0.75646	1.03421	34.6419	33.496
10467175	A830019P07Rik	0.571678	1.08727	1	1.01362	48.6146	52.1472	52.8573	0.214868	1.10734	0.954865	0.992953	44.1017	44.4147	39.8267	0.966429	1.00634	56.5015	56.1455
10417002	A830021K08Rik	0.971431	0.992483	1	0.967142	67.9	69.6791	67.3896	0.815914	1.03274	0.0121453	0.75829	53.5154	70.5738	51.8186	0.894298	0.973797	78.4421	80.5529
10384762	A830031A19Rik	0.96844	0.989805	1	0.919122	130.963	141.034	129.627	0.254897	1.08763	0.284215	0.929046	80.2623	86.3922	73.7956	0.308125	0.902413	129.551	143.561
10418092	A830039N20Rik	0.280876	1.4229	1	1.05995	74.6781	100.25	106.26	0.15903	1.20585	0.000204427	1.74331	77.7296	44.5875	64.4604	0.995511	0.995471	126.581	127.157
10602827	A830080D01Rik	0.284501	0.909696	1	0.990605	362.62	333.002	329.874	0.0153159	1.16047	2.1173e-10	0.300945	291.39	968.249	251.096	0.694756	0.939492	360.306	383.511
10399299	A830093I24Rik	0.959208	0.981374	1	1.02344	38.7424	37.15	38.0208	0.862204	0.980145	0.316338	0.916498	31.8941	34.8	32.5402	0.586285	0.931324	40.6524	43.6501
10443027	A930001N09Rik	0.803945	0.880178	1	1.08773	351.562	284.48	309.437	0.00317492	0.414041	0.0140158	0.53187	307.394	577.949	742.425	0.504088	0.799494	313.6	392.249
10452440	A930002H24Rik	0.367783	1.23147	1	0.984201	87.5252	109.515	107.784	0.285951	1.17504	0.915989	0.980536	83.8418	85.506	71.3522	0.655407	0.932782	169.15	181.339
10495190	A930002I21Rik	0.982821	1.00341	1	1.00243	27.2577	27.2841	27.3505	0.993916	0.999923	0.841155	1.01397	23.8955	23.5663	23.8973	0.758199	0.968828	26.6207	27.4772
10438442	A930003A15Rik	0.769047	1.06392	1	1.01654	52.9304	55.3975	56.3137	0.331614	1.12632	0.379688	0.905364	56.3012	62.1863	49.987	0.975424	1.00766	64.8601	64.3669
10480321	A930004D18Rik	0.932617	1.01868	1	0.983384	139.593	144.604	142.201	0.0460944	1.15499	0.0854685	1.1175	127.009	113.655	109.965	0.741505	1.03501	180.924	174.804
10501591	A930005H10Rik	0.870146	1.0289	1	0.982733	202.301	211.805	208.147	0.0305357	0.825201	0.723283	0.968563	200.173	206.67	242.575	0.967298	1.00604	223.813	222.469
10521331	A930005I04Rik	0.960679	0.988093	0.886058	0.876831	93.2016	105.028	92.0919	0.974073	0.994923	0.626282	0.955332	74.65	78.1404	75.0309	0.684127	0.957831	119.183	124.43
10581491	A930006D01Rik	0.99166	0.997933	1	0.96318	271.876	281.685	271.314	0.986534	0.999018	0.515099	0.95163	212.706	223.517	212.915	0.496839	0.897592	280.244	312.218
10531627	A930011G23Rik	0.999162	1.00036	1	0.960071	156.957	163.544	157.014	0.896049	0.987984	0.710505	0.973951	116.993	120.122	118.416	0.75016	0.966116	165.62	171.429
10424060	A930017M01Rik	0.741648	0.956443	1	0.995486	37.6719	36.1944	36.031	0.483841	0.937182	0.43196	0.938922	28.4498	30.3005	30.3568	0.760078	1.03503	37.8858	36.6036
10424062	A930017M01Rik	0.773094	1.04998	1	1.02723	44.5163	45.5022	46.7413	0.0913978	0.882299	0.217645	0.91933	40.5146	44.0697	45.9193	0.992863	0.996785	53.7622	53.9356
10419525	A930018M24Rik	0.820787	0.962006	1	0.979343	42.5284	41.7756	40.9126	0.781351	0.976893	0.682197	0.972492	33.5523	34.5013	34.3459	0.511611	0.926194	43.6071	47.0821
10474234	A930018P22Rik	0.730263	1.07993	1	1.00992	46.1759	49.3768	49.8665	0.9318	1.01267	0.00601976	0.759929	51.6871	68.0157	51.0406	0.696384	1.05093	57.0859	54.3195
10525460	A930024E05Rik	0.966567	0.992984	1	0.969212	113.459	116.242	112.663	0.805957	0.975944	0.192861	0.911099	90.2688	99.0768	92.4938	0.247921	0.84522	120.846	142.976
10538802	A930038C07Rik	0.512613	1.14903	1	0.949434	95.6634	115.775	109.921	0.0237141	1.66111	0.0197752	1.61399	80.0206	49.5794	48.173	0.0792414	1.40853	112.842	80.1132
10350758	A930039A15Rik	0.165059	0.618318	1	0.837074	219.654	162.251	135.816	0.00896106	1.53149	0.0473263	1.32917	93.2067	70.1241	60.8601	0.962609	1.02497	107.807	105.18
10434131	AA066038	0.794537	1.03973	1	0.98988	35.1674	36.9384	36.5646	0.845908	0.980927	0.0686804	0.865194	30.7926	35.5904	31.3913	0.906934	0.979232	39.8308	40.6755
10571737	AA386476	0.787762	1.05645	1	1.06129	221.848	220.836	234.37	0.0117825	0.761698	0.224564	0.891817	180.991	202.946	237.615	0.308374	1.12121	238.171	212.424
10444135	AA388235	0.857625	0.937519	1	1.14168	71.8357	58.9899	67.3473	0.00338699	1.28711	0.000332652	1.37208	42.9964	31.3367	33.4054	0.123139	1.15889	65.6556	56.6537
10361200	AA408296	0.888909	0.960177	1	0.912304	466.457	490.934	447.881	0.758409	0.96514	0.00037164	0.621776	349.348	561.855	361.966	0.890555	1.06796	421.179	394.376
10515930	AA415398	0.839437	0.932455	1	0.979848	61.512	58.5368	57.3571	0.399455	1.07837	0.0419565	1.16995	48.9511	41.8403	45.3936	0.768462	0.950988	70.6197	74.2593
10475517	AA467197	0.763111	1.03706	1	1.02459	38.3436	38.8101	39.7644	0.00333247	0.378251	0.704412	0.898282	33.6684	37.4809	89.0109	0.683487	1.04827	41.9622	40.03
10566875	AA474408	0.827433	0.964997	1	1.00145	138.849	133.795	133.988	0.724943	1.04308	0.0400431	0.823744	109.145	132.498	104.637	0.934052	0.985761	122.658	124.429
10527026	AA881470	0.865008	1.02671	1	0.980914	119.616	125.2	122.81	0.441029	0.933887	0.0825418	0.87583	100.894	115.198	108.037	0.615355	0.931069	120.955	129.91
10574342	AA960436	0.554623	1.23661	1	0.975521	133.447	169.163	165.022	0.789101	0.959856	0.718866	1.04953	145.604	138.732	151.693	0.879186	1.04298	169.004	162.039
10349562	AA986860	0.91997	1.0216	1	1.00077	93.8153	95.7674	95.8415	0.510784	0.939768	0.331292	0.926625	76.5701	82.6333	81.4777	0.424489	0.921588	94.8446	102.914
10410351	AA987161	0.712545	1.19702	1	1.19227	91.6174	91.9821	109.668	0.535279	1.19236	0.000258229	0.360234	100.639	279.372	84.4035	0.905782	1.0554	144.323	136.747
10432986	Aaas	0.591563	0.867198	1	0.86702	505.613	505.717	438.467	0.11643	1.31575	0.000121713	0.456402	395.34	866.211	300.468	0.623317	1.12504	496.219	441.068
10525893	Aacs	0.623364	1.14217	1	1.11259	162.303	166.618	185.378	0.00126789	1.30912	0.206704	1.0844	151.918	140.094	116.045	0.680414	1.08647	218.933	201.508
10492300	Aadac	0.978387	0.994627	1	1.01267	35.4279	34.7966	35.2376	0.968209	0.996336	0.693644	0.968644	27.7314	28.6291	27.8334	0.81375	0.969045	39.6186	40.8842
10492294	Aadacl2	0.967382	0.993583	1	0.963694	30.1966	31.1331	30.0028	0.820149	0.983769	0.167568	0.933509	25.9863	27.8372	26.4151	0.592655	0.950712	29.8578	31.4057
10571891	Aadat	0.909576	0.985481	1	0.985265	31.0335	31.0403	30.5829	0.541994	0.957035	0.184478	0.924409	24.7402	26.7633	25.8509	0.94328	0.987438	31.5022	31.903
10586130	Aagab	0.849964	1.13169	1	0.99726	161.863	183.682	183.179	0.00092282	0.411624	0.291268	0.815694	146.088	179.096	354.906	0.802978	1.14448	158.264	138.285
10539741	Aak1	0.659812	1.06869	1	1.03792	281.782	290.135	301.136	0.500163	0.936088	0.0162886	1.22284	322.514	263.741	344.533	0.848854	1.0352	409.433	395.51
10539766	Aak1	0.919082	1.06371	1	1.22333	589.428	512.521	626.983	0.108534	1.34392	0.000502125	1.96826	461.727	234.586	343.568	0.431423	1.31795	632.335	479.788
10355554	Aamp	0.968272	1.0094	1	0.996763	787.182	797.16	794.579	0.53278	1.09529	0.00012341	0.550512	702.697	1276.44	641.563	0.652714	1.11039	826.788	744.59
10382816	Aanat	0.884445	1.02004	1	1.02017	55.9873	55.9805	57.1095	0.875261	0.976807	0.487078	0.941123	58.0681	61.7008	59.4468	0.710898	0.96253	76.3952	79.3691
10424082	Aard	0.362375	1.92905	1	0.836852	576.714	1329.4	1112.51	0.290806	0.751534	0.000441424	3.24312	1659.85	511.806	2208.62	0.0666837	2.91683	1747.35	599.057
10575550	Aars	0.969742	1.0149	1	1.08426	581.451	544.253	590.113	0.38029	1.11218	0.400265	0.916596	505.118	551.08	454.17	0.251836	1.38293	653.269	472.379
10445380	Aars2	0.901314	1.01778	1	1.00923	84.346	85.0606	85.8457	0.00543879	0.814108	0.00468518	0.825527	77.3128	93.6526	94.9662	0.916763	1.01777	94.8491	93.1934
10391431	Aarsd1	0.376307	0.728745	1	0.952803	527.013	403.083	384.058	0.769975	0.962148	0.00731598	0.748177	298.746	399.298	310.499	0.175482	1.27057	389.455	306.519
10530787	Aasdh	0.796388	0.956068	0.885815	0.886049	220.104	237.498	210.435	0.178276	0.843999	2.09243e-06	0.400731	161.916	404.052	191.844	0.179878	0.889616	179.467	201.736
10590654	Aasdhppt	0.863035	1.0415	1	0.926561	522.786	587.639	544.484	0.935868	0.986073	0.0587199	0.789178	446.666	565.989	452.975	0.876594	1.03533	571.249	551.757
10543333	Aass	0.954311	0.988095	1	0.94164	44.837	47.049	44.3032	0.000577844	0.545448	0.455696	1.10552	43.2292	39.103	79.2545	0.142352	0.72273	80.6421	111.58
10389269	Aatf	0.0990193	0.79761	0.977228	0.898822	1474.89	1308.81	1176.39	0.894755	1.03864	1.52615e-05	0.304243	1029.53	3383.92	991.232	0.933749	0.970283	1168.77	1204.56
10393668	Aatk	0.982316	0.99572	1	0.964552	204.778	211.395	203.901	0.64299	0.945772	0.6823	0.958909	169.719	176.991	179.45	0.915656	0.982602	234.546	238.699
10532313	AB010352	0.924441	1.03715	1	1.00703	23.458	24.1596	24.3294	0.805988	0.965651	0.168266	0.852899	20.2979	23.7987	21.0199	0.654732	0.866809	27.1446	31.3155
10532315	AB010352	0.926044	1.09873	1	0.749165	29.0405	42.591	31.9076	0.708887	1.06607	0.460224	1.09918	25.8732	23.5386	24.2696	0.984963	1.00515	37.7577	37.5644
10543785	AB041803	0.975787	0.993783	1	1.00589	39.5198	39.0442	39.2741	0.981047	1.00321	0.000963234	0.725298	31.5062	43.439	31.4053	0.863919	0.977908	44.0039	44.998
10509557	AB041806	0.465512	1.07472	1	1.03259	45.2559	47.1024	48.6376	0.184882	0.913324	0.481921	1.04554	54.665	52.2838	59.8528	0.639104	1.06775	63.7995	59.7512
10465734	AB056442	0.935385	0.985903	1	0.958669	29.5892	30.4297	29.1721	0.572917	0.964611	0.384076	0.955072	23.8963	25.0204	24.773	0.977862	0.993073	28.4439	28.6423
10583669	AB124611	0.551857	1.18096	1	1.00311	117.65	138.508	138.939	0.0139614	1.29919	0.934551	1.00851	161.001	159.642	123.924	0.764288	0.956271	222.777	232.965
10433445	Abat	0.773965	1.05513	1	1.01244	848.166	883.931	894.93	0.0126421	0.660643	7.76485e-07	3.67688	687.511	186.982	1040.67	0.575089	0.903952	866.501	958.57
10512949	Abca1	0.00647936	2.15017	0.657895	1.31981	246.403	401.428	529.807	0.0455293	1.33858	3.73594e-06	2.59744	491.874	189.369	367.459	0.125024	1.61008	597.544	371.126
10355343	Abca12	0.931412	0.986279	1	0.979722	41.1448	41.4201	40.5802	4.37524e-05	0.714044	0.217745	0.937986	35.5174	37.8656	49.7412	0.905002	1.01587	44.7157	44.0173
10374248	Abca13	0.97983	1.00545	1	1.00818	35.3622	35.2665	35.5551	0.624636	1.03173	0.832342	0.988239	31.0465	31.4159	30.0915	0.963453	0.993787	39.0009	39.2447
10556833	Abca14	0.73079	0.958323	0.603625	0.882783	54.8557	59.5497	52.5694	0.915619	1.01181	0.0480943	0.872631	43.9137	50.3234	43.401	0.6961	0.960912	68.5139	71.3009
10556867	Abca15	0.942535	1.01658	1	0.969124	30.7703	32.2771	31.2805	0.886721	0.98972	0.509507	0.966634	26.2235	27.1286	26.4958	0.847392	0.972328	34.5827	35.5669
10556901	Abca16	0.862291	1.02572	1	0.995072	24.5019	25.2565	25.132	0.819264	0.978359	0.000663735	0.750676	22.1648	29.5264	22.655	0.697791	1.04039	26.5904	25.5583
10448527	Abca17	0.84517	0.962217	1	0.990889	69.0082	67.0115	66.4009	0.304232	0.924733	0.632377	0.96678	52.898	54.7157	57.2036	0.452412	0.919798	86.7259	94.2879
10470050	Abca2	0.94786	1.01032	1	0.995918	120.596	122.34	121.841	5.59289e-05	0.582967	0.100395	0.868034	100.142	115.366	171.779	0.928893	1.01976	121.727	119.369
10442396	Abca3	0.974723	1.006	1	1.04469	72.6892	69.997	73.1253	0.0999823	0.861115	0.615644	0.956612	72.5476	75.838	84.2485	0.37235	0.883479	89.6571	101.482
10495712	Abca4	0.230482	0.8512	1	0.97483	72.1373	62.9887	61.4033	0.734596	0.977493	0.0539536	0.906548	44.6514	49.2543	45.6795	0.0405359	0.740123	65.7614	88.852
10392642	Abca5	0.990638	0.99318	1	0.992968	243.296	243.348	241.637	0.0792906	1.41638	0.369429	1.18832	139.484	117.379	98.4792	0.312098	0.803195	264.105	328.818
10392601	Abca6	0.695567	0.927255	1	0.94701	48.3212	47.3133	44.8061	0.537955	0.954887	0.0851975	1.11296	37.9242	34.0749	39.7159	0.45381	0.870284	51.8136	59.5365
10364601	Abca7	0.837844	1.02838	1	0.985135	76.5559	79.9167	78.7287	0.345286	0.931931	0.647718	0.967853	79.344	81.9794	85.1393	0.89601	0.983371	99.5879	101.272
10392522	Abca8a	0.754928	1.04765	1	1.05886	32.831	32.4834	34.3955	0.596141	1.04091	0.995866	0.999761	30.8291	30.8365	29.6173	0.935937	1.01395	37.9111	37.3894
10392484	Abca8b	0.522365	0.609292	1	0.983916	88.1796	54.6054	53.7271	0.513118	0.929721	0.0379358	1.21813	45.5134	37.3632	48.9538	0.155189	0.837952	58.2919	69.5647
10392560	Abca9	0.859668	1.0274	1	1.06816	49.4425	47.5561	50.7974	0.424755	1.13528	0.319155	1.14498	44.433	38.807	39.1384	0.420858	0.705368	54.8876	77.8141
10582626	Abcb10	0.914214	1.01903	1	0.999023	139.413	142.205	142.066	0.0617541	0.786131	0.430206	1.09474	104.602	95.5493	133.059	0.632247	1.05415	153.111	145.247
10483410	Abcb11	0.821831	0.974227	1	0.962119	43.5306	44.0784	42.4087	0.342082	0.939275	0.161964	0.922413	32.8942	35.661	35.0209	0.829279	1.02825	46.8528	45.5656
10519527	Abcb1a	0.99018	1.00701	1	1.12243	81.4637	73.0873	82.0351	0.484097	1.15093	0.736677	0.940518	70.2573	74.7006	61.0437	0.759895	1.06217	82.6867	77.8469
10519555	Abcb1b	0.482654	1.23895	1	1.22208	41.9239	42.5028	51.9416	0.298095	1.22695	0.81709	1.0517	47.5982	45.2582	38.794	0.175472	1.54656	60.0818	38.8486
10519578	Abcb4	0.903622	0.967795	1	0.932904	41.9967	43.5674	40.6442	0.527856	0.956259	0.126847	0.914868	34.5002	37.7105	36.0782	0.948555	0.987408	49.7313	50.3655
10403202	Abcb5	0.854292	0.974679	1	0.971823	37.5375	37.6478	36.587	0.0848085	0.904759	0.469538	0.9614	32.067	33.3545	35.4426	0.901413	0.986586	39.8766	40.4188
10403220	Abcb5	0.748562	0.954732	1	0.956875	25.7404	25.6828	24.5752	0.0364977	0.889557	0.701709	0.979108	24.7849	25.3137	27.862	0.90475	0.982983	27.8018	28.2831
10355742	Abcb6	0.980684	1.00975	1	1.12417	141.976	127.526	143.361	0.589027	1.07363	4.11089e-07	0.37335	104.525	279.966	97.3567	0.55184	1.13376	130.249	114.883
10606217	Abcb7	0.479775	0.789988	1	0.926558	376.799	321.26	297.666	0.00665807	1.46518	0.0455905	0.7824	235.579	301.098	160.784	0.667454	1.09818	311.084	283.272
10520154	Abcb8	0.963339	0.993836	1	0.991952	135.95	136.208	135.112	0.0303179	0.836961	0.253023	0.920716	129.593	140.752	154.837	0.961408	0.98843	128.956	130.466
10533734	Abcb9	0.896831	1.02235	1	1.03185	86.6659	85.8681	88.6029	0.802274	0.966997	0.643417	0.956204	79.6575	83.306	82.3762	0.835782	0.968312	86.9872	89.8339
10433735	Abcc1	0.494184	0.750422	1	0.796653	171.446	161.497	128.657	7.57813e-05	0.461145	0.00260186	0.648623	121.752	187.709	264.021	0.186514	0.685438	118.185	172.422
10451261	Abcc10	0.811961	0.972007	1	0.986232	152.299	150.102	148.035	0.927892	1.01078	0.00346326	0.780215	95.373	122.239	94.3555	0.821373	0.976661	139.794	143.134
10580418	Abcc12	0.604733	0.954566	1	0.984675	42.7915	41.483	40.8473	0.284373	0.943354	0.0126689	0.881892	39.6334	44.9413	42.0133	0.762373	0.965613	42.143	43.6438
10463308	Abcc2	0.904411	1.01542	1	0.983543	49.3088	50.9067	50.069	0.86473	1.01534	0.645603	0.966493	43.0764	44.5698	42.4257	0.261715	0.885441	56.8299	64.1826
10389894	Abcc3	0.742382	0.925589	1	1.0012	71.5932	66.1863	66.2658	0.70171	1.04659	0.770452	1.03284	54.1155	52.3947	51.7065	0.929247	0.984444	64.3768	65.3941
10422280	Abcc4	0.913098	0.984276	1	0.979554	69.5828	69.9183	68.4887	0.987872	0.996026	1.15329e-06	0.250563	61.3372	244.798	61.5819	0.880462	0.982025	69.4113	70.6818
10438478	Abcc5	0.380476	1.30204	1	1.16136	315.881	354.147	411.291	0.243643	1.24308	0.298254	0.837593	343.14	409.674	276.041	0.743469	1.058	434.478	410.658
10563447	Abcc6	0.996731	0.99874	1	0.912383	110.135	120.56	109.997	0.614375	0.951005	0.232281	0.906638	90.1568	99.4409	94.8016	0.697216	0.935713	110.035	117.595
10563487	Abcc8	0.879662	1.0233	1	0.989606	74.4954	77.032	76.2313	0.93371	1.00632	0.786499	1.02199	50.7987	49.7056	50.4795	0.997692	0.997	63.6319	63.8233
10542662	Abcc9	0.974391	1.01355	1	0.969522	56.4463	59.0097	57.2112	0.675734	1.04124	0.154789	0.901626	58.1568	64.5021	55.8536	0.607871	0.927656	71.3384	76.9017
10549108	Abcc9	0.0311713	1.87143	0.472413	1.52521	98.2268	120.524	183.825	0.000547987	1.76844	0.000223796	1.77262	169.057	95.3715	95.5968	0.208317	1.25646	237.868	189.317
10600235	Abcd1	0.683862	0.902148	1	0.937986	111.938	107.662	100.985	0.587215	0.862488	0.091945	0.675991	100.948	149.334	117.043	0.371671	0.750007	93.3101	124.412
10431697	Abcd2	0.999994	1.02368	1	1.29424	105.025	83.0691	107.511	0.182651	1.48045	0.231649	0.775837	92.1013	118.712	62.2115	0.969739	1.02889	122.816	119.367
10501832	Abcd3	0.523492	1.09249	1	1.0158	750.539	807.199	819.954	0.0152026	0.700336	0.000520827	1.70112	644.668	378.967	920.513	0.949641	0.988722	871.498	881.439
10401488	Abcd4	0.899588	0.977759	1	0.960765	149.119	151.757	145.803	0.994425	0.999638	0.00287982	0.744094	123.946	166.572	123.99	0.275447	0.897236	145.16	161.786
10579874	Abce1	0.918463	0.967789	1	0.963888	1303.95	1309.23	1261.95	0.00405984	1.42278	0.46756	0.923571	1052.03	1139.09	739.414	0.635688	1.08898	1440.61	1322.9
10450648	Abcf1	0.898603	0.970907	1	1.01334	862.523	826.407	837.43	0.957747	1.01759	0.026305	0.748225	688.643	920.368	676.737	0.536186	1.16994	843.008	720.558
10528648	Abcf2	0.554173	0.842991	1	1.04908	608.997	489.361	513.379	0.451277	1.14421	0.000212968	0.493356	383.256	776.834	334.952	0.300514	1.19649	552.891	462.093
10434396	Abcf3	0.32004	1.16014	0.955663	1.12594	396.028	408.057	459.449	0.910815	1.01923	0.00509505	0.667147	415.158	622.289	407.326	0.74477	1.11113	535.492	481.936
10443730	Abcg1	0.640418	1.09728	1	0.919737	117.374	140.032	128.793	0.00904149	0.646824	7.26788e-05	0.468078	186.792	399.062	288.784	0.582821	0.913892	161.143	176.326
10538640	Abcg2	0.135067	0.751044	1	0.972595	813.88	628.483	611.259	0.00561788	1.62409	0.938036	0.98177	498.081	507.33	306.684	0.366797	1.19856	749.772	625.559
10531952	Abcg3	0.644036	1.08242	1	1.05295	25.5533	26.2685	27.6596	0.631551	1.0559	0.696685	1.03954	27.7678	26.7117	26.2977	0.812728	0.956061	31.2362	32.6717
10592772	Abcg4	0.349827	1.21403	1	1.10617	144.639	158.742	175.596	0.661102	1.05765	0.0312541	1.22324	151.057	123.49	142.824	0.783455	1.067	194.733	182.505
10453318	Abcg5	0.617572	0.917238	1	0.937483	61.8342	60.4989	56.7166	0.204394	0.932511	0.037018	0.900417	47.4574	52.706	50.892	0.469229	0.908709	50.4309	55.4973
10447239	Abcg8	0.996915	0.99967	1	1.00241	81.8768	81.6533	81.8497	0.79342	0.969309	0.712874	0.969833	66.187	68.2458	68.2827	0.866582	0.978841	86.2795	88.1446
10520622	Abhd1	0.872469	1.0569	1	1.09466	296.413	286.187	313.279	0.898351	1.01872	0.00947357	1.35465	242.583	179.075	238.126	0.383475	1.14843	288.316	251.052
10439701	Abhd10	0.820777	1.08818	1	1.10379	301.232	296.972	327.793	0.561917	1.11505	0.359462	0.863802	250.201	289.651	224.385	0.108002	1.32392	353.408	266.941
10526250	Abhd11	0.914214	0.969822	1	1.04346	216.347	201.08	209.818	0.0349604	0.835481	0.441633	0.942503	159.073	168.777	190.397	0.788933	0.925947	231.485	249.999
10488507	Abhd12	0.875092	1.04058	1	1.01642	318.369	325.939	331.29	0.738244	1.05777	0.919274	0.972212	236.023	242.769	223.133	0.653992	1.10178	334.258	303.38
10396148	Abhd12b	0.807876	0.97089	1	0.97833	29.7026	29.4767	28.838	0.22954	0.914528	0.0145968	0.842205	22.2288	26.3936	24.3063	0.823606	0.976759	27.8177	28.4796
10570013	Abhd13	0.956282	0.967926	1	1.0836	333.623	298.01	322.922	0.615392	0.923888	0.238468	0.858965	260.449	303.212	281.905	0.907744	0.965628	331.348	343.142
10596481	Abhd14a	0.928528	1.05285	1	1.05048	173.979	174.372	183.174	0.539196	1.10878	0.380399	1.13001	143.265	126.782	129.209	0.956547	1.02075	195.638	191.661
10588505	Abhd14b	0.475067	1.32958	1	1.23702	70.6671	75.9544	93.9574	0.252814	1.26038	0.0295126	1.4778	97.6222	66.0593	77.4544	0.849895	0.91459	121.921	133.306
10378893	Abhd15	0.996919	1.00006	1	1.03024	113.035	109.722	113.041	0.836483	1.03968	0.957517	1.00756	92.7907	92.0949	89.2489	0.652714	1.0914	114.816	105.2
10388679	Abhd15	0.886583	1.03233	1	0.960711	173.431	186.36	179.038	0.377582	0.918204	0.537691	0.946617	136.406	144.098	148.557	0.415847	0.912089	199.241	218.445
10554269	Abhd2	0.103408	1.52726	1	1.16496	462.996	606.987	707.113	0.0798991	1.41957	0.00574848	1.6983	563.88	332.027	397.218	0.208317	1.48498	713.874	480.731
10457475	Abhd3	0.554623	0.739435	1	1.09711	408.789	275.517	302.273	0.0070216	0.616354	0.790606	0.963556	244.676	253.93	396.973	0.247739	0.664853	307.583	462.633
10415021	Abhd4	0.754407	0.925378	1	1.09002	204.84	173.901	189.554	5.17397e-05	0.515655	0.00293723	1.40411	144.367	102.817	279.968	0.778196	0.930087	205.596	221.051
10590452	Abhd5	0.943202	1.02942	1	1.01054	617.743	629.28	635.915	0.00576858	1.42641	1.70486e-07	3.15329	525.966	166.799	368.735	0.556132	1.13317	643.313	567.711
10412607	Abhd6	0.929336	1.03691	1	0.82792	205.258	257.071	212.834	0.00101281	0.576131	0.123892	1.2162	196.322	161.422	340.759	0.962923	1.00712	218.764	217.219
10579500	Abhd8	0.967382	0.989758	1	1.0378	92.9997	88.6941	92.0472	0.803852	1.02185	0.557192	1.0407	58.929	56.6245	57.6691	0.720086	1.0463	89.2769	85.3266
10480423	Abi1	0.379199	1.14281	0.885816	1.14877	1538.29	1530.31	1757.98	0.915788	1.02287	0.116893	1.20777	1630.63	1350.12	1594.17	0.337832	1.2586	1762.86	1400.65
10346764	Abi2	0.372101	0.820448	1	0.944023	1313.86	1141.87	1077.95	0.00775622	1.42498	0.60211	1.06722	894.95	838.581	628.044	0.11123	0.823423	1087.08	1320.2
10390186	Abi3	0.924441	0.985519	1	1.00748	124.932	122.208	123.123	0.92478	1.02282	0.988471	1.00304	108.58	108.25	106.157	0.404478	1.09578	107.501	98.1051
10436304	Abi3bp	0.515947	1.17174	0.773604	1.26497	62.4116	57.8118	73.1301	0.142713	1.34013	0.0444073	1.4398	63.88	44.3674	47.667	0.795456	0.911915	108.278	118.737
10471201	Abl1	0.41027	0.844821	1	0.999762	711.099	600.894	600.751	0.0257989	1.24116	0.356954	1.08422	487.472	449.605	392.755	0.241736	1.17389	669.207	570.075
10350823	Abl2	0.982443	1.00714	1	1.05705	252.611	240.685	254.416	0.393614	1.17557	2.88643e-06	0.29595	232.144	784.403	197.474	0.818065	1.04889	283.768	270.541
10468691	Ablim1	0.507632	1.1131	1	1.01479	141.326	155.017	157.31	0.145263	0.822585	0.409264	0.904213	140.504	155.388	170.808	0.223831	0.783186	181.749	232.063
10521415	Ablim2	0.923597	1.01988	1	1.01442	121.03	121.682	123.436	0.891441	0.986039	0.414254	0.946018	119.628	126.454	121.322	0.837842	0.97658	136.775	140.055
10459262	Ablim3	0.705219	0.952027	1	0.971768	48.9909	47.9957	46.6407	0.475445	0.948192	0.609241	0.964492	32.4522	33.647	34.2254	0.0179058	0.678029	55.4495	81.7805
10481114	Abo	0.892664	1.01844	1	0.993731	32.072	32.8695	32.6635	0.828048	1.01844	0.042679	0.883502	34.2888	38.8101	33.6679	0.921582	0.981809	37.8394	38.5404
10538163	Abp1	0.965133	1.00634	1	0.987225	32.3768	33.0036	32.582	0.923278	0.988848	0.164558	0.900509	32.1374	35.688	32.4998	0.803963	0.971389	35.0702	36.1032
10552121	Abpa	0.993813	0.998404	1	0.981595	64.6211	65.7276	64.5179	0.848458	1.02435	0.0680318	0.854146	58.6554	68.6714	57.2611	0.796982	0.947824	68.0312	71.7762
10562314	Abpb	0.715807	0.961082	1	0.969413	24.4886	24.2782	23.5356	0.151565	0.917114	0.242691	0.93818	19.46	20.7423	21.2188	0.857819	0.977878	25.2049	25.7751
10562291	Abpd	0.890168	0.983791	1	1.00005	49.0483	48.2506	48.2532	0.790825	1.01998	0.0939366	0.913171	36.5244	39.9973	35.8087	0.641032	0.936772	47.8478	51.0773
10552090	Abpe	0.611639	0.881011	1	0.930478	39.3168	37.2266	34.6386	0.525596	0.924917	0.055494	0.824951	31.7096	38.4382	34.2838	0.724886	0.95014	37.6059	39.5793
10562308	Abpg	0.914214	0.980602	1	0.991455	38.7943	38.3697	38.0418	0.997487	1.00022	0.813289	0.984226	33.3878	33.9228	33.3805	0.762373	0.967997	40.4634	41.8011
10562299	Abpz	0.947381	0.987602	1	0.959725	24.9497	25.6744	24.6404	0.756068	0.976308	0.50979	0.961192	25.4521	26.4797	26.0697	0.913058	0.98147	26.4205	26.9193
10388545	Abr	0.779588	1.06128	1	1.0255	360.599	373.181	382.696	0.003163	1.42744	2.35807e-07	2.77093	327.423	118.164	229.378	0.391215	1.10215	458.138	415.678
10428370	Abra	0.978571	0.994886	1	0.938903	54.4021	57.6459	54.1239	0.0108435	0.813871	0.182155	0.912645	49.1272	53.8295	60.3624	0.616839	1.04826	53.8699	51.3901
10408168	Abt1	0.885062	1.09744	1	1.02784	238.337	254.477	261.561	0.929637	0.986373	0.0179838	0.628881	256.298	407.546	259.839	0.510904	1.24718	254.682	204.206
10546137	Abtb1	0.944706	0.988824	1	0.984998	182.558	183.267	180.517	0.109927	0.881198	0.14934	0.900798	137.22	152.332	155.72	0.731057	0.955619	168.554	176.383
10474181	Abtb2	0.952416	1.02113	1	1.01026	181.064	183.012	184.89	5.34575e-06	0.382998	0.0268421	1.29143	144.813	112.134	378.104	0.393294	1.14375	148.232	129.602
10590137	Acaa1a	0.897439	1.02152	1	0.98445	278.757	289.255	284.757	0.541452	0.934031	0.534934	1.05458	255.778	242.541	273.843	0.907083	0.980421	346.727	353.651
10597592	Acaa1b	0.618226	0.854737	1	0.99437	92.2207	79.2707	78.8244	0.159694	0.828921	0.0358541	0.775659	58.2529	75.1012	70.2756	0.905788	1.04906	91.6861	87.3984
10456699	Acaa2	0.787222	1.11281	1	1.17335	2002.5	1899.19	2228.41	0.000258174	2.75236	1.21865e-06	5.30337	2075.56	391.365	754.101	0.978068	1.01898	2170.26	2129.83
10379820	Acaca	0.942689	0.925438	1	1.01655	219.932	200.22	203.534	0.260424	1.21417	0.123341	1.27607	148.557	116.418	122.353	0.181093	1.28545	225.779	175.642
10394538	Acaca	0.71359	1.09043	1	1.09787	604.907	600.807	659.61	0.690375	0.924767	0.070925	1.32057	569.444	431.212	615.771	0.424662	1.20464	760.387	631.215
10524460	Acacb	0.819831	1.03291	1	0.970753	86.0499	91.5593	88.8815	0.29448	0.897256	0.865272	1.01791	88.9669	87.4011	99.1544	0.740936	0.957321	87.9041	91.823
10533367	Acad10	0.943217	0.985174	1	1.04265	49.8567	47.1082	49.1175	0.00427531	0.796867	0.0414394	0.872215	48.0286	55.0651	60.2717	0.975102	0.995489	58.8653	59.132
10588357	Acad11	0.82865	0.95175	1	0.984156	67.9417	65.7046	64.6636	0.076913	0.805367	0.00990561	0.738556	73.2126	99.1293	90.9059	0.535342	0.918957	79.1858	86.1691
10591947	Acad8	0.160773	1.383	1	1.18465	365.839	427.09	505.954	0.345241	1.17029	0.000561886	1.78951	417.359	233.225	356.629	0.528838	1.13927	503.838	442.247
10491526	Acad9	0.736251	1.12521	1	1.09635	261.329	268.208	294.05	0.499983	0.908278	0.160542	1.22646	270.755	220.76	298.097	0.780387	1.11293	325.847	292.783
10355246	Acadl	0.988425	1.00928	1	1.03495	621.921	606.496	627.691	0.631129	0.910302	0.0272387	1.44157	508.487	352.73	558.591	0.366533	0.811794	588.648	725.12
10502951	Acadm	0.332012	1.30964	1	1.18435	453.179	501.116	593.5	0.0379501	0.580418	0.0129061	0.53383	483.989	906.635	833.864	0.650708	0.894307	554.289	619.797
10532926	Acads	0.970693	0.99325	1	1.04232	141.205	134.558	140.252	0.43254	0.907365	0.898165	1.02077	117.74	115.345	129.761	0.790199	0.948773	136.947	144.341
10558227	Acadsb	0.820777	1.10132	1	1.14556	469.388	451.26	516.944	0.337797	1.25782	0.0700088	1.41899	475.018	334.757	377.653	0.937415	0.979692	521.105	531.907
10387768	Acadvl	0.682527	1.11417	1	1.06985	612.396	637.77	682.316	0.445406	1.1564	0.95831	1.01231	665.686	657.594	575.655	0.831009	1.06497	690.236	648.126
10554249	Acan	0.365815	1.14902	1	0.919853	62.9801	78.6703	72.3651	0.601131	0.956121	0.00150605	1.30405	55.7741	42.7698	58.3337	0.651223	1.06539	77.2792	72.5358
10387699	Acap1	0.834684	0.956128	0.497791	0.821067	81.4945	94.8999	77.9191	5.23483e-05	0.654832	0.682197	0.9706	55.6186	57.3033	84.9357	0.847392	0.978765	77.8563	79.5454
10438980	Acap2	0.840588	1.04624	1	1.07686	524.929	510.005	549.202	0.00167489	1.36467	0.884941	1.01403	427.073	421.165	312.95	0.422621	1.16815	572.626	490.199
10511226	Acap3	0.802147	0.9449	1	1.05078	91.6481	82.4132	86.5983	0.069148	1.13907	0.18056	0.917199	76.4675	83.3706	67.1316	0.28718	1.13549	102.156	89.9657
10593591	Acat1	0.143397	1.24566	1	0.989729	418.525	526.753	521.342	0.145569	1.17806	0.00197953	1.42106	504.78	355.213	428.484	0.366125	1.15399	620.302	537.53
10447891	Acat2	0.595615	1.13821	1	1.10019	256.048	264.895	291.436	0.522887	1.13531	0.605913	0.917232	234.094	255.218	206.194	0.0566525	1.42029	302.785	213.186
10447885	Acat3	0.870639	0.976415	1	0.966368	85.9984	86.8925	83.9701	0.629096	0.920619	0.224172	0.863232	49.1741	56.9651	53.4142	0.892346	0.985136	73.2416	74.3467
10352281	Acbd3	0.922475	0.953874	1	0.906967	915.57	962.921	873.338	0.79197	0.950673	0.299609	0.851831	799.685	938.784	841.178	0.873376	1.05533	915.82	867.807
10381683	Acbd4	0.398006	1.1431	1	1.0992	93.7285	97.4718	107.141	0.119456	0.858271	0.00831468	1.28514	95.8045	74.5476	111.625	0.931896	1.01503	138.131	136.086
10469720	Acbd5	0.593612	1.12094	1	0.952196	454.717	535.301	509.712	0.0423646	0.779719	9.77572e-05	1.74479	396.906	227.48	509.037	0.960071	1.00852	623.028	617.767
10350777	Acbd6	0.272822	0.780928	0.973405	0.838899	1079.4	1004.81	842.936	0.00274707	0.605696	0.233607	0.85392	673.051	788.189	1111.2	0.887496	1.04157	878.731	843.656
10468945	Acbd7	0.970717	0.988033	1	0.932088	41.4209	43.907	40.9252	0.513225	0.856076	0.00304478	0.507154	35.5698	70.136	41.5498	0.611195	0.928527	34.4849	37.1394
10389047	Accn1	0.920995	0.976063	1	0.990355	118.856	117.141	116.011	0.144547	1.19467	0.263288	1.134	73.0693	64.4352	61.163	0.644086	1.06612	136.535	128.067
10426782	Accn2	0.910479	1.01602	1	1.03184	181.679	178.893	184.589	0.0411438	1.16193	0.00649307	1.21097	120.319	99.3571	103.551	0.185148	1.14746	170.024	148.174
10520173	Accn3	0.835668	1.02594	1	0.996236	52.7277	54.3	54.0957	0.345364	0.864604	0.823699	0.967324	51.6016	53.3447	59.6823	0.686586	0.89937	62.5642	69.5645
10347650	Accn4	0.806757	0.953122	1	0.960171	147.208	146.127	140.307	0.480685	0.94748	0.136215	0.907623	100.455	110.679	106.024	0.528017	0.935031	148.114	158.406
10492709	Accn5	0.864286	0.975858	1	0.971418	40.4175	40.6023	39.4418	0.9324	0.993141	0.528865	0.967763	34.7636	35.9216	35.0037	0.913499	1.01267	36.7829	36.3228
10485241	Accs	0.992607	1.01274	1	0.996791	86.9774	88.369	88.0854	0.51786	0.902744	0.106613	1.26651	94.782	74.837	104.993	0.966276	0.991868	111.437	112.35
10485261	Accsl	0.921287	0.982268	1	0.980646	38.6192	38.683	37.9344	0.925474	0.993653	0.708345	0.978665	31.6436	32.3334	31.8457	0.857467	0.973073	41.2078	42.3481
10581311	Acd	0.839719	1.0289	1	1.05312	172.768	168.796	177.762	0.791755	1.02465	0.646557	0.968218	140.264	144.869	136.89	0.293811	0.87995	173.079	196.692
10381962	Ace	0.86404	1.01998	1	0.974621	69.7294	72.9749	71.1229	0.280495	0.905633	0.000827462	0.724693	62.5518	86.315	69.0698	0.896085	1.01632	70.0879	68.9628
10603066	Ace2	0.970717	1.06552	0.606007	1.74105	607.001	371.485	646.773	1.74044e-05	11.6076	1.94663e-06	14.7831	540.872	36.5872	46.5963	0.185295	2.11259	589.088	278.847
10452202	Acer1	0.961776	1.00935	1	1.04526	40.7768	39.3761	41.1582	0.614957	1.0451	0.812991	0.980823	36.1202	36.8264	34.5616	0.972644	1.01007	44.0844	43.6448
10505779	Acer2	0.237999	0.607136	1	0.937533	201.834	130.705	122.541	0.601425	1.11452	0.875392	1.016	114.205	112.407	102.47	0.948555	0.979582	148.613	151.711
10505788	Acer2	0.350319	0.909328	1	0.990508	58.4539	53.6631	53.1537	0.0478143	0.734852	0.0156785	0.700432	50.2482	71.7389	68.3787	0.454411	0.868468	63.1047	72.6621
10565712	Acer3	0.282077	1.92429	1	1.04561	128.729	236.908	247.713	0.000947666	2.4027	0.000370443	2.38275	206.981	86.8665	86.1452	0.0209311	3.55754	340.806	95.7983
10526559	Ache	0.890618	0.979186	1	0.961427	52.928	53.9057	51.8264	0.370699	0.916699	0.172773	0.88861	44.2214	49.7647	48.2398	0.992975	0.995896	64.6883	64.9549
10419825	Acin1	0.663102	0.929561	1	0.937114	1149.94	1140.67	1068.94	0.114271	0.85923	0.178363	0.888566	955.552	1075.39	1112.1	0.951743	0.988916	1061.88	1073.78
10391146	Acly	0.802382	1.08762	0.682733	1.34797	564.002	455.068	613.418	0.148529	0.814744	0.000443097	1.74129	588.665	338.063	722.515	0.180649	1.44471	555.79	384.707
10349431	Acmsd	0.772734	1.05538	1	0.963342	42.8506	46.9444	45.2235	0.827652	1.01446	0.841256	1.01116	37.5529	37.1384	37.0176	0.831154	1.02805	44.9111	43.6858
10536359	Acn9	0.913098	1.0466	1	1.07525	302.942	294.871	317.059	0.00621155	0.591392	0.74781	1.05643	252.208	238.737	426.466	0.815416	1.08187	287.282	265.542
10512892	Acnat1	0.552026	1.12815	1	1.02466	86.777	95.5412	97.897	0.164925	1.23193	0.490886	1.0996	85.9561	78.1701	69.7734	0.946825	0.98875	103.01	104.182
10512886	Acnat2	0.94763	1.01301	1	0.946736	30.3377	32.4613	30.7322	0.849283	1.02132	0.86011	0.983149	23.6879	24.0939	23.1935	0.989409	0.997251	36.6402	36.7413
10503966	Aco1	0.481327	1.24757	0.955663	1.2462	577.239	577.874	720.145	0.0907087	1.31283	0.00999791	1.47917	666.394	450.52	507.602	0.206945	1.37175	760.724	554.566
10425611	Aco2	0.947543	1.01893	1	1.07502	1285.81	1218.72	1310.16	0.691265	1.03451	0.00186303	0.778779	928.535	1192.3	897.559	0.297109	1.19468	1261.16	1055.65
10397148	Acot1	0.00955041	0.626079	0.297528	0.758325	108.787	89.8155	68.1093	0.000442039	0.559096	0.439364	0.903195	58.1077	64.3357	103.931	0.0153733	0.621099	80.5375	129.669
10427883	Acot10	0.932438	1.05352	1	1.07402	67.0978	65.8175	70.6892	0.887377	0.959669	0.0028978	0.458505	49.3922	107.724	51.4679	0.945713	1.03015	79.28	76.9599
10506594	Acot11	0.928753	0.962478	1	0.979542	84.9397	83.4601	81.7526	0.31367	1.09882	0.495149	1.06099	65.1627	61.4171	59.3022	0.448795	1.12564	81.354	72.2736
10514865	Acot11	0.795583	0.947234	1	0.941437	110.641	111.323	104.803	0.371464	1.09113	0.152533	1.12397	73.4161	65.3186	67.2847	0.584353	1.07889	120.376	111.574
10406564	Acot12	0.941039	0.985992	1	0.954804	69.5011	71.7713	68.5275	0.534778	0.953849	0.306692	0.938164	63.0472	67.2027	66.0976	0.841197	0.976517	70.9205	72.626
10408331	Acot13	0.630979	0.856166	1	0.941653	496.296	451.24	424.912	0.0248213	0.590521	0.00199073	0.489769	318.248	649.792	538.927	0.778196	0.843283	451.466	535.368
10397145	Acot2	0.99147	1.00094	1	1.02976	168.085	163.38	168.242	0.162962	1.13705	0.0075741	1.26771	158.482	125.014	139.38	0.0939642	0.819983	200.505	244.524
10397158	Acot3	0.590121	0.931262	1	1.0013	49.0779	45.6452	45.7044	0.430992	0.915917	0.0871695	0.848485	39.4004	46.4362	43.0174	0.212769	0.87991	59.1453	67.2174
10397153	Acot4	0.777918	0.952504	1	0.986821	41.9578	40.4987	39.965	0.165804	0.859113	0.0183591	0.782995	27.8271	35.5393	32.3904	0.552401	0.874973	42.2947	48.3383
10397166	Acot5	0.855467	1.02507	1	0.989795	25.0319	25.924	25.6594	0.256593	0.912235	0.459858	0.942868	23.7179	25.1551	25.9998	0.842462	0.977724	27.6208	28.2501
10397172	Acot6	0.938725	0.980036	1	1.00377	171.069	167.024	167.654	0.603567	1.08683	0.635475	1.06933	75.1104	70.2407	69.1097	0.707864	0.935527	154.235	164.864
10510687	Acot7	0.481289	1.12475	1	0.971205	362.379	419.669	407.585	0.00390982	1.61543	0.70179	1.06257	329.14	309.759	203.747	0.561427	1.15217	389.853	338.364
10489553	Acot8	0.904424	0.950597	1	0.985767	153.508	148.031	145.924	0.335245	0.898436	0.0109477	0.771282	124.523	161.449	138.6	0.550674	0.930572	171.658	184.465
10602739	Acot9	0.732631	0.856105	1	1.163	448.289	329.993	383.783	0.721206	1.13029	0.000128443	0.404702	242.045	598.083	214.144	0.570323	0.841682	380.439	451.998
10393177	Acox1	0.637362	0.905247	1	1.03029	209.61	184.17	189.748	0.838733	0.971623	0.000720531	1.5038	186.064	123.729	191.498	0.842344	0.925415	190.667	206.034
10417544	Acox2	0.767292	1.05653	1	1.09036	75.0297	72.702	79.2713	0.850379	0.980877	0.529295	1.04422	52.0376	49.8338	53.0521	0.831131	1.03076	83.3602	80.8725
10521391	Acox3	0.369789	1.27325	0.940584	1.24933	136.709	139.326	174.064	0.186548	1.23798	0.00487419	1.53561	134.643	87.681	108.761	0.736234	1.14032	173.859	152.466
10529480	Acox3	0.546009	1.10801	1	1.04728	78.6021	83.1598	87.0916	0.964607	0.988605	0.473561	0.910448	65.9041	72.3865	66.6637	0.951743	0.992446	81.1357	81.7533
10475845	Acoxl	0.943783	1.01705	1	1.00142	58.7701	59.6872	59.772	0.776824	1.02788	0.597682	0.957992	50.5862	52.8044	49.214	0.990184	1.00298	61.5469	61.3637
10355401	Acp1	0.587269	1.1862	1	1.1064	860.688	922.762	1020.95	0.858124	0.923309	0.184814	1.38837	868.967	625.89	941.145	0.791357	1.07319	1058.17	986.006
10399820	Acp1	0.836929	1.09865	1	1.0683	1172.34	1205.65	1287.99	0.0125493	2.00704	0.0782333	1.54332	1173.86	760.61	584.872	0.621429	1.16163	1194.23	1028.06
10491883	Acp1	0.945919	1.02086	1	1.03254	73.8064	72.9711	75.346	0.93371	0.988258	0.696123	0.95151	39.7952	41.8232	40.268	0.961186	1.01842	75.156	73.7967
10557199	Acp1	0.904424	0.925715	1	1.0726	479.477	413.814	443.859	0.90152	1.04969	0.0666958	1.34736	342.661	254.321	326.438	0.879787	1.09572	508.214	463.818
10606532	Acp1	0.772699	0.926598	1	0.929356	2427.09	2419.88	2248.93	0.215947	1.23724	0.0279404	1.41296	1944.26	1376.01	1571.45	0.497642	1.11268	2419.59	2174.56
10473847	Acp2	0.853005	0.935481	1	1.06123	309.074	272.452	289.133	0.190648	0.818619	1.3178e-05	2.51375	263.985	105.016	322.475	0.540993	0.855677	305.233	356.716
10591739	Acp5	0.950508	0.986129	1	0.951421	131.761	136.568	129.934	0.0149878	0.719807	0.346689	1.11205	99.9479	89.8771	138.854	0.480617	0.891292	142.832	160.252
10494551	Acp6	0.935002	0.973163	1	0.917652	186.366	197.64	181.365	0.315681	0.79736	0.000488534	0.414035	178.32	430.688	223.638	0.859229	1.04533	220.486	210.925
10595840	Acpl2	0.813603	1.0794	1	1.00957	65.6083	70.1465	70.8175	0.695419	1.05293	0.176305	1.13788	51.2364	45.028	48.661	0.153303	0.790849	82.5153	104.338
10596303	Acpp	0.850099	0.968099	1	1.01329	52.5	50.1586	50.8252	0.581654	0.956101	0.463772	0.950473	48.0567	50.5609	50.2633	0.991297	1.00242	53.5163	53.3872
10562741	Acpt	0.667901	1.08691	1	1.00703	90.1078	97.2561	97.9395	0.828932	1.01615	0.601771	1.02983	89.968	87.3616	88.5383	0.898026	0.981178	100.605	102.535
10426284	Acr	0.916914	1.01879	1	1.00192	61.3251	62.3575	62.4772	0.799476	1.03902	0.450459	1.08119	51.6943	47.8124	49.7531	0.979622	0.989795	62.7803	63.4275
10541785	Acrbp	0.923265	1.0147	1	0.987251	159.765	164.207	162.114	0.270414	1.16138	0.0764902	1.24153	119.705	96.4177	103.072	0.814935	1.04258	135.656	130.116
10584254	Acrv1	0.860857	1.02491	1	0.981385	34.1567	35.6717	35.0077	0.58982	0.937031	0.806245	0.973339	29.7554	30.5705	31.755	0.899198	1.0157	35.8619	35.3076
10593723	Acsbg1	0.00331877	2.52681	0.139384	1.81617	182.268	253.586	460.557	0.66286	1.11404	4.9061e-05	2.80439	394.725	140.753	354.32	0.0275267	1.75304	552.877	315.381
10452172	Acsbg2	0.806658	1.05142	1	0.949299	46.8822	51.9255	49.2928	0.84477	0.982153	0.208884	0.92337	46.169	50.0005	47.0079	0.961788	0.993315	58.5895	58.9838
10390032	Acsf2	0.854871	0.911989	1	0.890006	104.554	107.137	95.3524	0.00195238	2.1699	1.71031e-05	3.44336	148.681	43.1791	68.5199	0.844254	0.915347	95.6738	104.522
10492426	Acsf2	0.928241	0.97574	1	1.00757	209.548	202.929	204.464	0.0170759	1.27073	0.00169932	1.3648	188.881	138.395	148.64	0.966103	0.992994	214.379	215.891
10576160	Acsf3	0.938904	1.03105	1	1.08903	86.4432	81.8406	89.1269	0.182979	0.886723	0.000961926	0.725794	92.7342	127.769	104.581	0.963453	0.991995	96.3645	97.1421
10571657	Acsl1	0.254841	0.692853	1	0.966859	248.703	178.221	172.314	0.978703	1.00265	1.10537e-06	0.343577	152.421	443.63	152.018	0.651605	0.896468	202.389	225.762
10347748	Acsl3	0.945123	1.01675	0.869695	1.13992	697.624	622.249	709.311	0.0439138	1.38687	0.00397804	0.63662	555.811	873.066	400.767	0.719791	1.08832	714.937	656.919
10607089	Acsl4	0.525649	1.2326	1	1.16499	273.855	289.749	337.554	0.000109864	0.551087	1.61396e-08	4.2555	302.886	71.1752	549.616	0.065367	1.45742	379.136	260.141
10464045	Acsl5	0.742199	0.901366	1	1.00595	169.882	152.221	153.126	0.932523	0.98739	0.00116006	1.86397	115.346	61.8816	116.819	0.145314	0.726931	175.13	240.917
10376096	Acsl6	0.94763	0.990595	1	0.977999	55.7273	56.445	55.2031	0.819532	0.981535	0.389887	0.949009	42.2116	44.4796	43.0057	0.603702	0.948732	58.9488	62.1344
10556734	Acsm1	0.989673	0.99509	1	0.971774	43.8136	44.8649	43.5985	0.148409	0.864684	0.297341	0.909721	40.7928	44.841	47.1766	0.988688	0.997049	42.6992	42.8256
10556718	Acsm2	0.880244	1.01762	1	1.01546	44.0364	44.1303	44.8124	0.560102	1.0396	0.51263	0.962436	39.0128	40.5355	37.5267	0.978704	1.00364	44.7901	44.6278
10556769	Acsm3	0.674816	0.895411	0.95257	0.852485	52.8291	55.4892	47.3037	1.39841e-06	0.50805	0.164683	1.09334	36.0365	32.96	70.9309	0.0685912	0.610093	68.9981	113.094
10556749	Acsm4	0.995247	1.00139	1	0.985188	59.1641	60.1371	59.2464	0.840511	0.981606	0.0323054	0.86661	49.7672	57.4275	50.6998	0.869457	0.979905	63.3415	64.6405
10556701	Acsm5	0.756453	1.04631	1	0.968479	50.0058	54.0245	52.3216	0.153894	0.89974	0.79569	0.980593	48.0675	49.0188	53.4237	0.721354	0.955313	60.2457	63.0638
10488482	Acss1	0.938287	1.03066	1	1.00969	163.389	166.781	168.398	0.19415	0.867678	0.0218974	1.25013	132.973	106.368	153.252	0.780154	0.935692	182.585	195.134
10477649	Acss2	0.630979	1.17019	1	1.10241	138.07	146.558	161.568	0.000493254	0.510262	0.0432148	1.37275	132.35	96.412	259.376	0.496325	1.29628	178.124	137.411
10372208	Acss3	0.513661	1.07743	1	1.05259	65.5132	67.0591	70.586	0.348445	1.10086	0.122398	1.1471	55.8806	48.7146	50.761	0.849608	0.973625	79.0742	81.2163
10582592	Acta1	0.926121	1.01865	1	1.01409	188.502	189.349	192.017	0.936006	0.988029	0.288167	1.11364	177.31	159.217	179.459	0.652794	1.07139	211.189	197.117
10467124	Acta2	0.0306533	4.7542	0.684265	2.15146	405.586	896.243	1928.23	0.000320225	9.77239	2.80281e-05	15.421	1450.36	94.0508	148.414	0.159016	2.00094	1856.43	927.782
10535381	Actb	0.94914	0.985535	1	0.9895	9131.19	9094.59	8999.1	5.98943e-05	1.42402	4.09075e-07	1.73625	8967.77	5165.02	6297.48	0.785352	1.02706	9395.48	9147.9
10407141	Actbl2	0.979332	0.995564	1	0.971951	43.8189	44.8835	43.6245	0.91913	0.986222	0.803945	1.02603	41.1423	40.0986	41.7171	0.301281	0.901619	45.0965	50.0172
10485982	Actc1	0.328969	0.411051	1	0.820844	439.249	219.961	180.554	0.189947	1.21247	0.0768098	1.26157	150.366	119.189	124.016	0.0935552	0.440253	184.236	418.477
10393754	Actg1	0.91739	0.932843	1	1.11621	2577.02	2153.67	2403.96	0.12487	1.39081	0.0107507	1.65831	2183.46	1316.68	1569.92	0.700222	0.886692	2442.36	2754.47
10406417	Actg1	0.784854	0.870702	1	0.861991	1697.49	1714.64	1478.01	0.075504	1.434	0.0216433	1.53183	1289.48	841.793	899.221	0.842687	0.934073	1622.39	1736.9
10506424	Actg1	0.705802	0.952866	1	1.00886	6477.73	6118.17	6172.41	0.000817851	1.2439	6.88429e-06	1.41844	5920.33	4173.82	4759.5	0.766465	0.969173	6291.02	6491.13
10571653	Actg1	0.638915	0.92199	1	0.995286	3998.29	3703.85	3686.39	0.0112786	1.22296	3.36748e-06	1.67915	3514.11	2092.79	2873.44	0.982279	0.996453	3725.14	3738.41
10545707	Actg2	0.261275	1.2052	0.859849	1.18593	75.8498	77.0819	91.4141	0.137211	1.18958	0.0129593	1.30763	78.6117	60.1177	66.0838	0.328946	1.22373	103.298	84.4126
10491385	Actl6a	0.107513	0.702717	1	1.03272	639.515	435.158	449.398	0.557871	1.0673	8.98616e-06	0.544081	422.481	776.503	395.839	0.554734	1.15614	478.325	413.725
10526614	Actl6b	0.789021	0.966114	1	0.96909	61.8226	61.6328	59.7277	0.67159	0.95022	0.953547	1.0058	57.9929	57.6582	61.031	0.314181	0.915943	68.9332	75.2593
10505107	Actl7a	0.737935	1.05589	1	0.981261	69.3818	74.6583	73.2593	0.892789	0.987851	0.0217621	0.87271	64.6079	74.0314	65.4025	0.525977	1.0991	70.3639	64.0198
10505105	Actl7b	0.87036	1.02891	1	0.984566	98.721	103.167	101.575	0.475214	0.934178	0.767306	0.975614	92.746	95.0643	99.2809	0.801357	0.961841	101.195	105.21
10513016	Actl7b	0.711066	1.07591	1	1.02442	133.109	139.799	143.214	0.782224	1.03684	0.968034	1.00276	118.362	118.036	114.156	0.918056	1.01873	162.334	159.35
10443946	Actl9	0.924786	1.01275	0.877281	0.926509	70.8099	77.4008	71.7125	0.524714	0.94244	0.499888	0.947581	56.1123	59.2164	59.5394	0.914615	1.01356	87.2235	86.0569
10396862	Actn1	0.677116	1.10835	1	1.11973	106.844	105.758	118.421	0.289483	1.08365	0.0440518	1.1447	126.466	110.479	116.704	0.864713	1.04473	136.38	130.542
10401244	Actn1	0.398884	0.895141	1	0.978525	929.048	849.88	831.629	0.0392244	1.4047	0.70067	1.0648	652.025	612.343	464.175	0.0273769	1.47546	772.692	523.694
10407742	Actn2	0.65179	1.04782	1	1.04396	82.8773	83.1842	86.8409	0.89211	0.988441	1.21732e-07	0.512661	76.5318	149.284	77.4268	0.452636	1.08686	92.0809	84.7222
10464836	Actn3	0.996912	0.999099	1	0.982344	81.037	82.4192	80.964	0.0882648	0.856364	0.00197559	0.754908	66.8079	88.498	78.0134	0.88244	0.965844	76.6889	79.401
10561527	Actn4	0.766653	0.934785	1	1.03423	1093.65	988.491	1022.32	0.110303	0.865308	0.0100813	1.25111	866.728	692.767	1001.64	0.200276	1.19869	1025.79	855.758
10396177	Actr10	0.894338	1.06359	1	1.14831	504.963	467.709	537.075	0.712256	0.926734	0.104332	0.760072	443.402	583.369	478.457	0.987754	1.00812	586.594	581.867
10468217	Actr1a	0.926262	0.929851	1	1.10129	362.887	306.396	337.431	0.783613	1.06973	0.961926	1.01461	268.987	265.112	251.454	0.887358	1.0582	380.362	359.441
10353934	Actr1b	0.860385	0.932192	1	1.06843	329.804	287.751	307.441	0.358789	1.08933	0.142165	1.12526	354.46	315.001	325.392	0.455112	1.17121	339.01	289.453
10384522	Actr2	0.618947	1.06312	1	1.01995	2779	2896.64	2954.41	0.000217322	1.53226	5.06004e-05	1.56687	2601.01	1660	1697.5	0.702109	1.03783	3013.84	2903.97
10357332	Actr3	0.849002	1.06389	1	1.02317	1058.11	1100.21	1125.71	0.290448	1.18437	0.34493	0.873927	1068.25	1222.36	901.956	0.448795	1.25259	1251.54	999.165
10520304	Actr3b	0.806757	1.07425	1	1.06344	51.0635	51.5827	54.855	0.0719655	0.780807	9.46081e-06	0.425288	61.8792	145.499	79.2502	0.894248	1.04169	59.0143	56.6524
10478133	Actr5	0.999717	0.999818	1	0.936542	74.5872	79.6265	74.5736	0.223861	0.861731	0.946834	0.990962	57.4672	57.9913	66.6881	0.529321	0.936559	80.7217	86.1896
10371830	Actr6	0.0125032	0.355271	0.950122	0.733295	1284.06	622.108	456.189	0.0329018	0.67189	9.19075e-05	0.420911	367.161	872.299	546.459	0.0179058	0.277593	495.154	1783.74
10413502	Actr8	0.2398	1.1991	0.859849	1.17254	464.026	474.538	556.413	0.585569	1.07123	0.049949	0.81685	569.113	696.717	531.269	0.21747	1.21524	536.009	441.072
10599425	Actrt1	0.845003	0.961583	1	0.942544	51.2401	52.2751	49.2716	0.996359	1.00006	0.0647496	0.883596	45.7886	51.8208	45.7859	0.70478	0.954406	52.1079	54.5972
10519048	Actrt2	0.973994	1.00712	1	0.917112	64.0155	70.2981	64.4712	0.0763521	0.849887	0.597312	0.954885	47.1009	49.3263	55.4202	0.970999	0.993985	52.5651	52.8832
10482824	Acvr1	0.748562	0.934231	1	0.947209	648.774	639.885	606.105	0.0168823	1.5689	0.00013282	2.25627	402.087	178.209	256.287	0.231178	1.38799	567.008	408.51
10427015	Acvr1b	0.757201	0.900933	1	0.879332	80.9242	82.9122	72.9073	3.49258e-05	0.448161	0.00284627	0.663557	64.7157	97.5285	144.403	0.181921	0.757321	82.3078	108.683
10482814	Acvr1c	0.0190886	0.23377	0.862422	0.554116	336.155	141.817	78.583	0.641276	1.05913	0.155078	1.14389	39.5361	34.5628	37.3289	0.721703	0.888834	50.7141	57.0569
10471953	Acvr2a	0.463602	0.80408	1	0.90766	826.293	731.998	664.406	0.527517	1.11693	0.0215231	1.37936	474.798	344.216	425.09	0.404557	0.852863	718.675	842.661
10590169	Acvr2b	0.56401	0.909483	1	0.995554	167.493	153.012	152.332	0.0473819	0.825417	0.0392834	0.832993	144.175	173.08	174.669	0.803516	0.974827	168.99	173.353
10426999	Acvrl1	0.129322	1.25512	1	1.05022	149.735	178.948	187.935	0.0132088	0.70649	0.100351	1.21346	173.873	143.287	246.107	0.380603	1.16355	201.974	173.585
10596465	Acy1	0.729078	0.851998	1	0.909959	111.157	104.076	94.7052	0.331928	0.893415	8.02498e-06	0.496952	79.4166	159.808	88.8912	0.107675	0.807483	100.487	124.444
10460263	Acy3	0.631835	1.13433	1	1.03083	252.406	277.749	286.312	0.016571	1.35975	0.835534	1.02168	220.225	215.552	161.96	0.738316	1.0664	281.714	264.173
10401630	Acyp1	0.847998	0.926888	1	0.969061	1391.68	1331.12	1289.94	0.85595	0.96121	0.304669	1.15188	885.696	768.913	921.438	0.964115	1.01423	1282.64	1264.64
10384936	Acyp2	0.432347	1.30283	0.994046	1.27239	409.188	418.977	533.103	0.177666	1.20382	4.60918e-05	2.03369	433.118	212.972	359.787	0.592482	0.883614	573.268	648.776
10489391	Ada	0.618947	1.13387	1	1.07075	145.77	154.363	165.284	0.0538416	0.686549	0.842237	0.964778	182.358	189.015	265.615	0.925693	0.968461	195.592	201.962
10491678	Adad1	0.952107	1.01933	1	1.02215	42.3897	42.2729	43.2092	0.867336	0.954846	2.66348e-06	0.183895	40.2134	218.676	42.1151	0.928728	0.986919	46.2316	46.8444
10575909	Adad2	0.658151	0.93667	1	0.948284	112.205	110.83	105.099	0.0164119	0.81835	3.18326e-05	0.64979	73.1838	112.627	89.4285	0.760586	0.957332	108.315	113.143
10475280	Adal	0.911278	0.957623	1	0.886079	268.702	290.398	257.316	0.54551	1.07225	5.11586e-06	0.507918	169.291	333.304	157.884	0.686018	0.931405	282.178	302.96
10586844	Adam10	0.838839	0.961224	0.555349	0.833471	1114	1284.76	1070.81	0.0772619	0.797775	2.31908e-07	3.32174	922.712	277.78	1156.61	0.2487	0.841833	1039.74	1235.09
10381619	Adam11	0.967321	1.01138	1	1.02255	90.4603	89.4721	91.4901	0.0690912	0.864604	0.904392	0.990457	103.57	104.567	119.788	0.759909	0.957838	104.826	109.44
10568668	Adam12	0.166478	1.81419	1	1.36315	170.233	226.559	308.835	0.000206486	1.86957	1.92961e-06	2.61064	247.456	94.7873	132.36	0.0494123	2.48609	354.665	142.66
10493496	Adam15	0.673635	0.908457	1	0.981113	162.41	150.382	147.542	0.878158	1.03582	0.167065	1.21687	124.534	102.34	120.228	0.863589	0.962208	137.618	143.024
10499560	Adam15	0.534706	1.05821	1	1.03671	174.022	177.632	184.152	0.24418	1.12008	0.0960055	1.15567	145.829	126.186	130.195	0.921582	1.01213	180.974	178.806
10399605	Adam17	0.802647	1.04059	1	1.00242	729.263	757.034	758.868	0.609784	0.919413	0.716528	0.948745	554.181	584.12	602.756	0.526198	1.06495	748.397	702.751
10577666	Adam18	0.99166	1.00224	1	0.979388	28.4633	29.1274	28.5271	0.978597	1.0022	0.396746	0.957766	22.331	23.3157	22.282	0.94712	1.00951	29.2891	29.0133
10375402	Adam19	0.84517	0.950357	1	0.937631	576.439	584.263	547.823	1.3105e-07	3.86791	0.399242	1.08891	499.122	458.37	129.042	0.189718	1.80054	548.089	304.402
10533323	Adam1a	0.945919	0.980649	1	0.933479	119.886	125.944	117.566	0.997786	0.996548	0.439854	1.12938	100.511	88.997	100.859	0.911134	0.963757	111.298	115.484
10533320	Adam1b	0.99919	0.999804	1	0.96338	49.2598	51.1223	49.2502	0.334322	0.909527	0.204029	0.899236	42.5454	47.3128	46.7775	0.663971	1.05763	52.8087	49.9309
10420913	Adam2	0.72031	1.06053	1	1.02541	30.5875	31.6351	32.4388	0.74588	1.02759	0.48774	1.04509	27.2585	26.0823	26.5266	0.72078	1.06208	34.6823	32.6551
10401330	Adam21	0.680917	0.857983	1	0.9314	49.9347	45.9986	42.8431	0.933499	0.994586	0.97573	0.999806	36.9279	36.9351	37.1289	0.890434	0.966353	47.9682	49.6383
10528038	Adam22	0.628344	0.827176	1	1.08875	90.1709	68.5074	74.5873	0.0728266	1.29088	2.52759e-06	0.353782	64.7346	182.979	50.1478	0.742342	0.896493	94.2165	105.095
10346882	Adam23	0.00285073	2.77699	0.0990455	2.16224	135.368	173.854	375.915	8.17005e-06	3.70204	2.10832e-05	2.70424	396.059	146.459	106.984	0.0150001	3.24267	428.689	132.203
10571432	Adam24	0.995294	1.00096	1	0.999869	28.4082	28.4393	28.4356	0.491434	0.944158	0.132625	0.898763	24.7671	27.5569	26.2319	0.856892	0.981762	31.464	32.0485
10571436	Adam25	0.56401	0.933211	1	0.975413	23.4778	22.462	21.9098	0.398047	0.953848	0.967524	0.997249	19.1674	19.2203	20.0949	0.980816	0.996356	24.3339	24.4229
10578410	Adam26a	0.933489	0.986402	1	0.990201	20.6658	20.5866	20.3848	0.966317	0.996964	0.653952	0.97799	17.2715	17.6602	17.3241	0.984729	1.00264	21.6986	21.6414
10578408	Adam26b	0.936288	0.982844	1	1.03649	25.8361	24.499	25.3928	0.894402	0.984609	0.0922941	0.866589	21.9976	25.3841	22.3414	0.915086	1.01812	27.9358	27.4384
10421143	Adam28	0.996731	0.999083	1	0.977091	44.5921	45.5958	44.5512	0.949215	1.00512	0.249588	0.944283	38.7821	41.0704	38.5844	0.921267	0.985815	47.3192	48
10578743	Adam29	0.950173	0.990896	1	0.998749	25.9478	25.7437	25.7115	0.891069	0.9892	0.250776	0.939468	19.7602	21.0334	19.976	0.938735	0.985406	27.0118	27.4119
10577685	Adam3	0.901523	1.02691	1	0.948176	32.0482	34.7094	32.9107	0.986744	1.00153	0.907275	1.00986	28.812	28.5308	28.768	0.948555	1.01117	39.9208	39.4798
10494632	Adam30	1	1	1	0.972518	43.4871	44.7159	43.4871	0.260424	0.91219	0.0815402	0.880211	37.3609	42.4454	40.9574	0.500976	0.903705	43.6331	48.2825
10577734	Adam32	0.55432	0.944142	1	0.976597	34.201	33.0644	32.2906	0.218441	0.933074	0.140544	0.92805	29.9376	32.2586	32.0849	0.865695	0.983086	32.5388	33.0987
10487797	Adam33	0.687909	1.05342	1	1.00773	136.655	142.852	143.956	0.93156	1.00753	0.692139	0.973435	115.562	118.716	114.699	0.977076	1.00423	161.466	160.786
10578415	Adam34	0.788831	0.955837	1	0.975718	27.7696	27.2038	26.5432	0.137328	0.910257	0.5594	0.965733	22.9727	23.7878	25.2376	0.955482	1.01103	28.1284	27.8214
10578421	Adam34	0.979172	1.0041	1	0.995515	28.2277	28.4712	28.3435	0.332071	0.948375	0.414244	0.961023	22.3593	23.2661	23.5764	0.959056	0.993199	30.3504	30.5582
10571441	Adam39	0.932617	1.01139	1	0.999568	23.6729	23.9529	23.9426	0.63008	0.968756	0.855452	0.988242	22.0823	22.345	22.7945	0.621027	1.05591	25.5114	24.1606
10401320	Adam4	0.739114	0.910362	1	0.979557	239.736	222.802	218.247	0.795418	1.09398	0.93795	0.972838	158.629	163.058	145.002	0.594279	0.784218	263.272	335.713
10577712	Adam5	0.763111	1.06326	1	1.09038	33.7572	32.9176	35.8928	0.885018	0.978784	0.158933	1.15438	28.1849	24.4156	28.7958	0.932715	1.02064	34.0904	33.401
10399027	Adam6a	0.964308	1.00575	1	1.00841	27.4401	27.3678	27.5979	0.603153	0.957475	0.236074	0.921209	24.6313	26.738	25.7252	0.90856	0.985639	33.1358	33.6186
10399024	Adam6b	0.913098	0.981684	1	1.01265	29.031	28.1432	28.4992	0.988113	0.997863	0.806592	0.983638	26.1019	26.536	26.1578	0.994485	1.00104	29.9102	29.8791
10421106	Adam7	0.974019	1.00611	1	1.00328	34.3107	34.4073	34.5202	0.922657	0.991918	0.236311	0.935904	26.7068	28.5359	26.9244	0.693011	1.04081	36.9492	35.5005
10568873	Adam8	0.379199	0.859825	1	0.959325	139.327	124.876	119.797	0.41349	0.942491	0.0561673	1.12912	93.5365	82.8405	99.2439	0.842438	0.965939	114.629	118.671
10577757	Adam9	0.969101	0.992676	1	0.978019	337.55	342.608	335.078	0.0446006	0.754579	0.020833	1.37958	278.28	201.713	368.788	0.887887	1.05523	341.396	323.528
10421128	Adamdec1	0.96107	0.993101	1	1.00223	46.9531	46.5254	46.6292	0.84841	1.02199	0.945338	0.992939	42.916	43.2212	41.9927	0.546874	1.05929	46.0646	43.4862
10440522	Adamts1	0.570054	0.689884	1	1.13703	820.061	497.565	565.747	1.39841e-06	3.00763	1.14045e-09	7.37207	403.134	54.684	134.037	0.721703	0.90927	559.73	615.582
10443949	Adamts10	0.978005	0.987951	1	0.925797	478.526	510.652	472.76	0.338174	1.16114	9.24268e-05	2.00851	285.408	142.1	245.799	0.972592	0.991696	392.042	395.324
10423109	Adamts12	0.294598	0.742093	1	1.07313	380.804	263.333	282.592	0.000105702	2.15249	1.83758e-05	2.30304	226.734	98.4502	105.336	0.740988	0.897079	303.446	338.26
10470349	Adamts13	0.88432	0.973566	1	0.926329	64.6909	67.9897	62.9808	0.0754481	0.881856	0.236983	0.926934	48.7699	52.6143	55.3037	0.431867	0.913204	60.4402	66.1848
10369431	Adamts14	0.695567	1.06334	1	1.03581	98.3796	100.995	104.611	0.304208	1.07422	0.769905	1.02075	76.6236	75.0658	71.3295	0.962444	0.989366	97.5021	98.5502
10591988	Adamts15	0.892187	0.98144	1	0.972009	56.8779	57.4297	55.8222	0.906323	1.01014	0.569327	0.966091	48.2261	49.9188	47.7419	0.778196	1.02724	61.2533	59.6289
10410477	Adamts16	0.968572	1.0693	0.751463	0.626099	236.889	404.576	253.305	1.15691e-06	0.204552	0.000394685	1.98728	166.426	83.7458	813.615	0.516281	0.781467	263.692	337.432
10554045	Adamts17	0.497497	1.17191	1	1.13806	95.8397	98.6904	112.315	0.00146829	1.29475	0.000741546	1.2906	76.7187	59.4443	59.2535	0.996768	0.995833	214.741	215.64
10554057	Adamts17	0.350662	1.26248	1	1.15229	517.593	567.086	653.449	0.142311	1.17558	0.210069	1.13409	545.119	480.668	463.703	0.840505	1.05391	686.461	651.348
10554061	Adamts17	0.517472	1.15018	0.950122	1.17399	394.842	386.836	454.14	0.0410985	1.20018	0.00180264	1.32613	450.949	340.05	375.736	0.931201	1.0218	515.957	504.949
10554063	Adamts17	0.0707973	1.38643	0.186715	1.53109	76.9553	69.6847	106.693	0.00337778	1.59617	0.000308484	1.78744	108.088	60.4707	67.717	0.878265	1.05226	179.976	171.038
10554074	Adamts17	0.439225	1.3175	0.715269	1.45775	146.37	132.288	192.843	3.38198e-05	2.3671	2.75572e-05	2.15807	144.777	67.0865	61.1624	0.591936	0.817487	228.287	279.254
10581961	Adamts18	0.618226	0.864108	1	0.927223	132.898	123.851	114.838	0.968502	1.00228	0.267582	1.0624	84.5928	79.6239	84.4002	0.217484	1.14902	101.341	88.1972
10455919	Adamts19	0.00705678	1.5702	0.242674	1.30601	148.295	178.293	232.853	0.0783642	1.27974	1.62014e-05	2.2611	150.887	66.7315	117.904	0.0069397	0.342112	284.313	831.052
10375751	Adamts2	0.0187486	2.16312	1	1.11979	193.041	372.901	417.571	0.00149429	2.15033	2.06084e-05	3.2175	428.246	133.099	199.154	0.32299	1.36495	546.736	400.554
10431749	Adamts20	0.169572	1.21654	0.955663	1.12775	93.5229	100.886	113.774	0.00173126	1.34595	0.000226705	1.41813	92.1765	64.9986	68.4841	0.173486	1.29388	101.437	78.3978
10531166	Adamts3	0.980345	0.986535	1	0.806228	73.9537	90.4929	72.9579	0.717771	0.954992	0.811544	1.02526	56.9028	55.5008	59.5846	0.939731	0.98907	82.0228	82.9292
10531173	Adamts3	0.543126	0.887979	0.991132	1.12885	79.6719	62.6716	70.747	0.890282	1.03694	0.724853	1.06689	54.4961	51.0792	52.555	0.845293	0.900789	75.4625	83.7738
10531175	Adamts3	0.726421	0.881223	1	1.00475	37.6904	33.0568	33.2137	0.921496	1.01274	0.419275	1.0688	26.3161	24.6222	25.9851	0.950831	1.01188	35.1602	34.7473
10531177	Adamts3	0.638944	1.48628	1	1.33015	155.436	173.681	231.021	0.00195842	2.56432	0.00354778	2.14495	148.083	69.038	57.7475	0.763184	1.26825	254.242	200.468
10531179	Adamts3	0.524231	0.855976	1	1.00254	28.6896	24.4955	24.5576	0.294582	0.917798	0.841134	0.982627	22.3393	22.7343	24.3401	0.962079	1.00813	34.9958	34.7136
10531181	Adamts3	0.88197	0.874318	1	0.91872	90.43	86.0594	79.0645	0.393081	0.905958	0.279748	0.896161	63.5859	70.9537	70.1864	0.296914	0.897289	97.3796	108.527
10531183	Adamts3	0.967321	0.910298	1	0.907334	48.0038	48.1606	43.6978	0.964211	1.00238	0.0392834	1.1703	39.9058	34.0988	39.8112	0.803098	0.879948	48.2054	54.7821
10531185	Adamts3	0.969937	0.975153	1	1.08263	166.15	149.655	162.021	0.267124	1.12085	0.480963	1.0714	123.996	115.732	110.627	0.880862	0.895612	143.877	160.646
10531187	Adamts3	0.997667	0.964635	1	1.06267	66.9989	60.818	64.6295	0.223046	1.16552	0.674752	0.948974	56.1584	59.178	48.1832	0.31866	0.722323	83.2793	115.294
10531189	Adamts3	0.996609	0.969304	1	0.85979	171.583	193.438	166.316	0.337767	1.11285	0.188583	1.13593	125.688	110.648	112.943	0.993665	1.00693	189.748	188.443
10531191	Adamts3	0.996007	0.767016	1	0.721188	135.368	143.97	103.83	0.0216176	1.94294	0.0127328	1.92587	80.4406	41.7684	41.4016	0.91821	0.966478	107.294	111.016
10531193	Adamts3	0.949427	0.948249	1	0.979866	297.63	288.026	282.227	0.118623	1.223	0.00962303	1.38221	158.217	114.467	129.368	0.940648	1.02824	309.37	300.872
10531195	Adamts3	0.880513	0.903995	0.950122	0.664834	48.2184	65.5641	43.5892	0.879809	1.05023	0.841155	1.05274	29.8094	28.316	28.3836	0.689992	0.841643	50.0595	59.4783
10531197	Adamts3	0.861911	1.06983	0.931581	0.784618	110.273	150.358	117.974	0.416663	1.17092	0.370112	1.16105	85.4577	73.6039	72.9833	0.809078	0.912421	123.521	135.377
10531201	Adamts3	0.983426	1.00837	1	0.949694	32.1781	34.1663	32.4475	0.286152	1.10844	0.103591	1.14773	25.4066	22.1364	22.9211	0.928106	1.03183	33.5013	32.4678
10531203	Adamts3	0.826982	0.920308	1	0.96369	56.2696	53.7365	51.7854	0.28985	1.14873	0.881983	1.01806	33.7302	33.132	29.363	0.609917	0.840094	54.8155	65.2493
10351551	Adamts4	0.375591	1.13607	1	1.0941	89.1395	92.5594	101.269	0.0952238	1.15103	0.011327	1.22987	81.8618	66.5612	71.1202	0.303882	1.1297	100.158	88.659
10440534	Adamts5	0.00148673	3.04726	0.139384	1.79201	144.776	246.188	441.171	2.47947e-05	5.32876	2.60388e-06	6.59442	406.954	61.7119	76.3694	0.0249157	3.68701	433.271	117.513
10406982	Adamts6	0.859024	1.04454	0.931581	1.1564	83.8072	75.7004	87.5396	0.0189574	1.71766	0.00190662	2.06249	68.5423	33.2328	39.9044	0.619749	1.19171	106.988	89.777
10587748	Adamts7	0.0585058	1.22343	1	1.07008	243.611	278.522	298.04	0.000635875	1.56251	0.00903009	1.31502	232.786	177.022	148.982	0.191697	1.15277	277.546	240.765
10584047	Adamts8	0.908802	1.02059	1	0.994159	91.4015	93.8317	93.2836	0.157015	0.809484	0.957951	1.00901	87.7961	87.0122	108.459	0.748499	1.03931	102.12	98.2574
10591997	Adamts8	0.903622	1.02061	1	1.00401	261.054	265.369	266.433	0.0325202	0.862126	0.969464	0.997304	235.278	235.915	272.905	0.953327	1.0126	289.555	285.952
10546430	Adamts9	0.229827	1.6585	1	1.16122	931.285	1330.1	1544.54	0.0223847	0.61955	1.92768e-07	8.44622	1308.86	154.964	2112.6	0.267072	1.6478	1717.96	1042.58
10546432	Adamts9	0.847649	1.13061	1	0.826129	760.177	1040.35	859.463	0.000949322	0.415026	2.59346e-08	15.951	708.729	44.4316	1707.68	0.225227	1.62954	951.791	584.085
10546434	Adamts9	0.705926	1.11072	1	0.908553	588.659	719.648	653.838	0.000360198	0.485895	9.77564e-08	5.4832	531.252	96.8873	1093.35	0.125982	1.45847	680.481	466.571
10546450	Adamts9	0.807498	1.2104	1	0.773487	969.098	1516.5	1173	0.0370823	0.46363	3.96294e-06	12.1181	997.476	82.313	2151.45	0.43239	1.44999	1047.41	722.357
10546452	Adamts9	0.876124	1.14364	1	0.784314	467.175	681.209	534.281	0.000509467	0.422778	0.00202989	1.93748	393.766	203.236	931.377	0.499863	1.32379	589.534	445.338
10546454	Adamts9	0.861222	1.07853	1	0.828692	606.881	789.846	654.54	2.37591e-06	0.364511	1.16267e-09	7.17042	504.838	70.4056	1384.98	0.258933	1.2664	722.956	570.874
10505717	Adamtsl1	0.0547592	1.25858	0.339434	1.22849	70.3287	72.051	88.5141	0.0201747	1.25004	0.00246361	1.32728	103.668	78.1058	82.9319	0.798808	1.06631	120.881	113.364
10505734	Adamtsl1	0.23866	1.23354	1	1.13815	65.9076	71.4311	81.2994	0.0650824	1.20695	0.0921174	1.16867	67.4183	57.688	55.8583	0.440697	1.14469	88.7212	77.507
10470392	Adamtsl2	0.95091	0.985552	1	0.97227	77.2519	78.3072	76.1358	0.701122	1.06298	0.804505	1.03317	75.7293	73.298	71.2426	0.807898	1.02666	83.4301	81.2634
10554599	Adamtsl3	0.993813	1.00224	1	0.954005	33.6327	35.3333	33.7082	0.348083	0.904384	0.306964	1.10005	29.0652	26.4217	32.1381	0.950831	1.01072	35.9077	35.5268
10500183	Adamtsl4	0.938836	0.986521	1	0.998827	189.877	187.538	187.318	0.912081	1.01387	0.867054	1.01562	123.983	122.076	122.287	0.462793	0.902552	189.182	209.608
10370798	Adamtsl5	0.985867	0.996366	1	0.987892	111.182	112.136	110.778	0.957947	0.993584	0.135496	0.879351	87.1456	99.1022	87.7084	0.813692	0.973924	122.726	126.012
10535065	Adap1	0.807498	1.03243	1	1.04289	47.634	47.1564	49.1788	0.723911	0.95911	0.848914	0.979501	39.153	39.9723	40.8222	0.517838	1.07062	43.1366	40.2913
10379389	Adap2	0.857625	0.960408	1	0.981103	50.0758	49.0195	48.0932	0.858099	0.985606	0.224705	0.934136	42.6448	45.6516	43.2676	0.889887	0.985075	65.1692	66.1565
10493565	Adar	0.56401	1.10675	1	1.11628	129.216	128.113	143.01	0.0388663	1.14815	7.61092e-07	0.582772	147.445	253.006	128.419	0.961494	1.01042	184.518	182.615
10370303	Adarb1	0.810715	1.04276	1	0.953718	93.3009	102.012	97.2909	0.158803	0.85203	0.000359319	0.640687	114.189	178.23	134.02	0.950241	0.978198	98.2279	100.417
10403396	Adarb2	0.963251	0.99206	1	0.986593	40.0227	40.2444	39.7049	0.608084	0.933164	0.246942	0.880399	35.7483	40.6047	38.3087	0.743469	0.956702	37.3007	38.9888
10581926	Adat1	0.484715	0.920851	1	0.943109	100.444	98.0735	92.4939	0.057827	0.758223	2.73236e-05	0.448228	78.2769	174.636	103.237	0.671933	0.896737	107.358	119.721
10361799	Adat2	0.878081	1.10811	1	1.49271	316.549	234.99	350.773	0.886603	1.05466	0.716937	0.905377	313.994	346.811	297.72	0.548769	1.16406	401.828	345.194
10516529	Adc	0.71922	1.0723	1	1.00397	154.684	165.212	165.868	0.582931	1.11467	0.276617	1.18784	140.645	118.404	126.177	0.699414	1.05987	156.307	147.478
10397561	Adck1	0.945123	0.97884	1	1.08127	91.2559	82.6109	89.3249	0.977994	1.0056	0.0215065	0.806912	76.9939	95.4181	76.5651	0.583465	1.08902	102.055	93.7125
10537441	Adck2	0.987056	0.991532	1	0.994681	171.383	170.841	169.932	0.133085	0.867978	0.211084	1.11077	124.919	112.461	143.92	0.948754	1.0102	164.854	163.19
10360631	Adck3	0.773094	0.955992	1	1.02715	155.733	144.945	148.88	0.582352	0.943946	4.23712e-05	0.611679	158.736	259.508	168.162	0.542459	0.894075	162.446	181.692
10551319	Adck4	0.484522	0.933807	1	0.961619	191.023	185.498	178.378	0.990817	0.999679	0.86043	0.988248	132.235	133.808	132.278	0.190291	0.870389	199.635	229.363
10424929	Adck5	0.719655	1.0672	1	1.09204	234.133	228.809	249.868	0.649264	0.951723	0.380955	0.925194	254.904	275.514	267.834	0.796956	1.03609	253.508	244.678
10429970	Adck5	0.710124	1.08477	1	1.07452	84.2276	85.0309	91.3672	0.16133	0.86199	0.46958	0.931188	67.0886	72.0462	77.8299	0.564797	0.940695	87.0893	92.5797
10374202	Adcy1	0.942535	1.01406	1	0.984515	95.5103	98.3765	96.8531	0.83432	0.982699	0.980924	1.00249	92.9485	92.7173	94.5849	0.971033	1.00636	123.715	122.934
10351310	Adcy10	0.525649	0.902298	1	0.965086	37.1674	34.7493	33.5361	0.229513	0.916557	0.0565383	0.883621	30.484	34.499	33.2592	0.960486	0.993127	34.2109	34.4476
10410408	Adcy2	0.601224	1.19418	0.950122	1.25661	267.607	254.313	319.572	0.00254705	2.47902	0.000174692	3.18235	308.346	96.8925	124.382	0.777289	1.04522	388.477	371.671
10394258	Adcy3	0.721459	1.07351	0.992082	1.12075	112.337	107.602	120.594	0.0379834	1.22896	0.0262853	0.820377	126.6	154.319	103.013	0.695737	0.916303	144.205	157.377
10420171	Adcy4	0.860197	1.05586	0.96465	1.16754	194	175.442	204.836	0.0213129	1.36502	0.00590517	1.42032	216.742	152.601	158.783	0.892506	1.02769	231.933	225.683
10435388	Adcy5	0.834692	1.02835	1	1.0558	76.7332	74.7377	78.9083	0.784417	1.02579	0.134767	0.90336	67.2591	74.4544	65.5682	0.602315	1.05931	77.7266	73.3748
10432190	Adcy6	0.831422	1.08432	1	1.08218	203.51	203.912	220.669	0.00175693	1.72119	0.323573	1.15599	221.821	191.889	128.876	0.907603	1.03898	258.066	248.384
10573747	Adcy7	0.00725634	1.59747	0.93507	1.13094	155.658	219.869	248.659	0.000884443	1.69767	0.0174846	1.35697	185.765	136.896	109.423	0.061438	1.42419	296.144	207.939
10429029	Adcy8	0.84517	0.973931	1	0.964517	44.7028	45.1391	43.5375	0.664685	0.96425	0.409533	0.946228	34.7253	36.6987	36.0128	0.976742	0.99606	41.4303	41.5942
10437364	Adcy9	0.454104	1.21831	1	0.997143	150.331	183.674	183.15	0.000385911	0.599821	0.345788	1.11334	150.695	135.354	251.234	0.390084	1.23103	206.108	167.428
10447502	Adcyap1	0.866369	1.02961	1	1.07011	47.2977	45.5076	48.6982	0.930244	1.00711	0.773681	0.980901	46.4661	47.3708	46.1379	0.78027	1.03294	57.4879	55.6545
10538482	Adcyap1r1	0.691492	1.04595	1	1.03943	262.119	263.765	274.165	0.84649	1.04528	0.000118647	2.02043	286.195	141.651	273.797	0.531908	1.12778	340.331	301.771
10521222	Add1	0.81733	1.06555	1	1.03433	1101.97	1135.22	1174.2	0.805213	0.942624	1.18874e-05	3.0809	1075.46	349.072	1140.92	0.738712	1.07948	1262.59	1169.63
10539669	Add2	0.982443	1.00429	1	0.969314	74.3144	76.9958	74.6332	0.816267	0.978035	0.499669	0.951803	61.597	64.7161	62.9803	0.984713	1.00279	75.7997	75.5889
10463911	Add3	0.677182	0.896251	1	1.00189	533.706	477.434	478.334	0.0309786	0.788723	0.000745835	1.47102	302.185	205.426	383.131	0.061686	0.726325	539.848	743.259
10496438	Adh1	0.0127052	7.18962	0.454412	2.93971	464.607	1136.29	3340.35	0.346006	1.41246	5.6733e-08	33.2512	3022.22	90.8907	2139.69	0.0101771	18.9424	2856.86	150.818
10496466	Adh4	0.757294	0.929852	1	1.03262	42.6455	38.4014	39.654	0.0658446	0.803902	0.00248415	0.700783	33.8476	48.2997	42.1041	0.921582	1.01537	40.5151	39.9017
10496475	Adh5	0.992246	1.00308	1	0.990045	1834.02	1858.16	1839.66	0.0117672	0.774543	0.66982	0.959925	1090.91	1136.46	1408.46	0.223012	1.30121	1514.26	1163.74
10496447	Adh6a	0.889701	0.975546	1	1.01434	54.7713	52.6763	53.4319	0.341776	0.930769	0.387924	0.944698	49.1743	52.053	52.8319	0.974506	1.00427	62.8701	62.6025
10496457	Adh6b	0.317171	0.713902	1	0.93865	62.9323	47.8639	44.9275	0.127062	0.854198	0.0144889	0.784677	41.0057	52.258	48.0049	0.996354	1.00094	47.3825	47.338
10496462	Adh6-ps1	0.931134	1.02039	1	0.971981	40.8844	42.9206	41.718	0.973192	0.995252	0.144522	0.906478	38.2705	42.2188	38.453	0.903923	1.01566	48.059	47.3181
10496425	Adh7	0.746794	0.966913	1	0.961305	59.1104	59.4553	57.1547	0.0548566	0.867189	0.689744	0.971691	45.9197	47.2575	52.9524	0.933344	0.989087	49.8	50.3495
10344725	Adhfe1	0.764189	0.835593	0.905558	0.691705	178.776	215.965	149.384	6.43138e-06	0.312855	0.657902	1.06186	148.736	140.072	475.415	0.663971	0.934077	150.928	161.579
10395058	Adi1	0.908278	1.03333	1	1.00405	756.655	778.718	781.872	0.106093	0.774614	0.344901	1.15089	625.901	543.841	808.016	0.0945148	1.30293	762.482	585.206
10478109	Adig	0.989338	0.998071	1	0.98497	43.528	44.1069	43.444	0.146597	0.900293	0.108336	0.899609	42.8175	47.5956	47.5595	0.878265	0.982619	49.5033	50.3789
10434747	Adipoq	0.867664	0.979545	0.973405	0.938735	34.9204	36.4385	34.2061	0.0480269	0.861246	0.0430385	0.87115	31.5537	36.2207	36.6372	0.942775	1.0085	31.5187	31.253
10350015	Adipor1	0.765428	0.947913	1	0.968315	688.661	674.151	652.791	0.00275844	0.792687	0.918377	1.00772	500.508	496.673	631.406	0.103042	0.831989	707.217	850.032
10547386	Adipor2	0.84517	1.04796	0.486104	1.27957	220.671	180.727	231.253	0.11861	0.714502	0.106737	0.699649	213.201	304.725	298.391	0.596848	1.1409	280.756	246.083
10413086	Adk	0.0734411	0.563747	1	0.869952	685.883	444.467	386.665	0.769626	0.927247	7.34976e-05	0.398271	221.186	555.365	238.54	0.00392515	0.429989	375.127	872.411
10556297	Adm	0.158604	0.586732	1	0.785413	96.9649	72.4363	56.8924	0.126947	0.829041	0.677404	0.950598	43.6675	45.9369	52.6724	0.127422	0.528913	61.3322	115.959
10426208	Adm2	0.968498	0.990203	1	0.943159	112.144	117.738	111.046	0.932774	0.989927	0.181716	0.906534	63.9496	70.5429	64.6003	0.435672	0.920593	109.918	119.399
10489936	Adnp	0.635091	0.951964	0.959715	0.935414	1229.89	1251.65	1170.81	0.451444	0.94441	0.384269	0.945768	978.813	1034.94	1036.43	0.54161	0.941183	1302.29	1383.67
10459912	Adnp2	0.987056	0.98134	1	1.13165	369.374	320.311	362.482	0.624871	1.0607	0.196719	0.886198	294.964	332.842	278.084	0.13655	1.38648	320.838	231.405
[truncated: 32,760 more rows]
