# Supplementary material for: A Transcriptome-Wide Screen for mRNAs Enriched in Fetal Leydig Cells: CRHR1 Agonism Stimulates Rat and Mouse Fetal Testis Steroidogenesis
Source: PLoS One. 2012 Oct 25;7(10):e47359. doi: 10.1371/journal.pone.0047359 (PMC3484991; doi:10.1371/journal.pone.0047359)
Supplement: File S3 — All genomics data from whole GD11, GD12, and GD14 mouse testes. The microarray platform was Affymetrix Mouse Genome 430 2.0. The values shown are normalized average expression values (AvgSig), fold change (FC) values, and false discovery rate (FDR)-corrected p-values. (XLSX) [file pone.0047359.s006.xlsx]

## Sheet: GD11,12,&14_WholeMouseTestis
Probeset_ID	Gene Name	Gene Symbol	FDR_GD11vsGD12	FC_GD12/GD11	FDR_GD12vsGD14	FC_GD14/GD12	FDR_GD11vsGD14	FC_GD14/GD11	GD11_AvgSig	GD12_AvgSig	GD14_AvgSig
1459453_at	---	---	0.0002	3.42765	9.9e-05	0.204561	0.031514	0.701164	70.5515	241.826	49.4682
1458241_at	---	---	0.000332	3.20063	0.000125	0.206681	0.023997	0.661508	195.113	624.483	129.069
1427819_at	---	---	0.000157	2.53137	0.000229	0.401849	0.853086	1.01723	42.4476	107.451	43.1789
1441220_at	---	---	0.00018	3.91537	0.000294	0.269656	0.720187	1.0558	35.4354	138.743	37.4129
1456672_at	---	---	0.681969	0.959325	0.000306	2.24294	0.000158	2.15171	108.691	104.27	233.871
1456952_at	---	---	0.000417	3.08709	0.000307	0.273186	0.272172	0.843349	99.9512	308.558	84.2938
1458194_at	---	---	0.319958	1.2159	0.000338	4.72198	7.8e-05	5.74145	23.2166	28.2291	133.297
1442880_at	---	---	0.004526	1.87331	0.000343	0.290105	0.004037	0.543458	108.607	203.454	59.0231
1459338_at	---	---	0.000297	3.87659	0.000421	0.2627	0.949684	1.01838	58.8214	228.027	59.9026
1445148_at	---	---	0.000301	3.89552	0.000484	0.267826	0.824626	1.04332	46.8339	182.442	48.8627
1451626_x_at	---	---	0.625753	0.905166	0.0005	4.17357	0.00027	3.77777	275.041	248.957	1039.04
1457479_at	---	---	0.001793	1.94051	0.000562	0.387525	0.046222	0.751996	48.5293	94.1715	36.4938
1446524_at	---	---	0.00037	3.84641	0.000586	0.262038	0.919805	1.00791	24.0604	92.5462	24.2507
1441328_at	---	---	0.00048	2.1032	0.000664	0.465489	0.850517	0.979017	88.9664	187.114	87.0996
1446461_at	---	---	0.008245	1.44759	0.000676	0.487001	0.007687	0.704976	44.4429	64.3349	31.3312
1458096_at	---	---	5.2e-05	5.68685	0.000676	0.342526	0.002308	1.94789	26.3943	150.1	51.4132
1443026_at	---	---	0.025806	1.84853	0.000717	0.213839	0.003148	0.39529	86.0309	159.031	34.0071
1440440_at	---	---	0.004524	1.91876	0.000745	0.342235	0.022301	0.656668	74.8978	143.711	49.1829
1458045_at	---	---	0.000865	2.5392	0.000745	0.346627	0.444741	0.880155	55.3967	140.663	48.7577
1440624_at	---	---	0.000453	4.35342	0.000748	0.242041	0.812939	1.0537	43.5356	189.529	45.8736
1445561_at	---	---	0.008734	1.92524	0.000772	0.289169	0.010233	0.556721	121.135	233.213	67.4381
1458065_at	---	---	0.000567	1.72179	0.000784	0.577943	0.957298	0.995097	127.438	219.421	126.813
1458099_at	---	---	0.000239	4.17628	0.000784	0.306135	0.138918	1.2785	20.3324	84.9138	25.9951
1456661_at	---	---	0.000449	3.15754	0.000802	0.335751	0.711744	1.06015	88.5032	279.453	93.8265
1442270_at	---	---	0.072344	1.30061	0.000849	0.430062	0.002005	0.559342	144.439	187.858	80.7909
1442837_at	---	---	0.000471	4.85696	0.000855	0.232428	0.703312	1.12889	23.8561	115.868	26.931
1440092_at	---	---	0.001616	2.7439	0.00088	0.290068	0.213258	0.795917	146.073	400.811	116.262
1444772_at	---	---	0.000298	2.3761	0.000935	0.49011	0.174737	1.16455	15.8461	37.6518	18.4536
1459957_at	---	---	0.00058	2.17278	0.000935	0.46657	0.873691	1.01376	155.861	338.653	158.006
1441718_at	---	---	0.000216	2.21323	0.000943	0.543547	0.067112	1.203	105.439	233.36	126.842
1443270_at	---	---	0.000898	2.77492	0.000955	0.336353	0.681764	0.933353	38.9318	108.033	36.3371
1456272_at	---	---	7.2e-05	2.49235	0.001003	0.582367	0.002457	1.45146	111.214	277.183	161.422
1443151_at	---	---	0.000743	1.846	0.001042	0.541914	0.996677	1.00037	27.3628	50.5119	27.3731
1447240_at	---	---	0.001129	2.02774	0.001083	0.46499	0.605462	0.94288	85.0209	172.401	80.1646
1441683_at	---	---	0.000328	3.94582	0.001104	0.328177	0.153645	1.29493	25.4263	100.327	32.9252
1440634_at	---	---	0.00856	2.13379	0.001129	0.274588	0.025137	0.585914	58.4803	124.785	34.2644
1445108_at	---	---	0.000597	2.60215	0.001157	0.410567	0.656073	1.06836	37.4026	97.3272	39.9593
1446182_at	---	---	0.002521	1.98337	0.001157	0.416627	0.175811	0.826327	76.269	151.27	63.0231
1443394_at	---	---	0.00176	4.431	0.00116	0.165156	0.345126	0.731809	170.381	754.959	124.686
1446065_at	---	---	0.000632	6.56508	0.00116	0.171691	0.704663	1.12717	29.8904	196.233	33.6914
1457402_at	---	---	0.002008	2.99959	0.00119	0.25626	0.287633	0.768672	21.9698	65.9002	16.8875
1457489_at	---	---	0.001395	1.63376	0.001231	0.580476	0.556498	0.948361	145.028	236.941	137.539
1443201_at	---	---	0.003683	3.22265	0.001234	0.201375	0.108629	0.64896	174.159	561.254	113.022
1459288_at	---	---	0.001359	5.98574	0.001262	0.142537	0.606229	0.853191	90.2993	540.508	77.0425
1446150_at	---	---	0.188804	1.16609	0.001268	0.52286	0.002	0.609702	132.611	154.637	80.8535
1446426_at	---	---	0.001241	1.72052	0.001304	0.562729	0.730122	0.968187	181.182	311.727	175.418
1457177_at	---	---	0.000349	4.67074	0.001336	0.300993	0.114152	1.40586	36.9403	172.538	51.9329
1456705_at	---	---	0.012991	1.534	0.001388	0.459394	0.025206	0.704708	133.632	204.991	94.1716
1441117_at	---	---	0.000465	2.10627	0.001399	0.540604	0.236001	1.13866	76.0828	160.251	86.6324
1438882_at	---	---	0.000188	4.08805	0.00142	0.386648	0.016943	1.58064	50.9714	208.373	80.5673
1444856_at	---	---	0.000684	2.1636	0.001438	0.498245	0.535131	1.078	105.409	228.063	113.631
1441539_at	---	---	0.000555	4.41911	0.001449	0.285492	0.343615	1.26162	30.2698	133.766	38.1891
1439545_at	---	---	0.00791	1.55383	0.001461	0.499762	0.055526	0.776546	66.3205	103.051	51.5009
1440662_at	---	---	0.001261	3.02563	0.001547	0.327536	0.918235	0.991001	52.8961	160.044	52.4201
1445379_at	---	---	0.004092	2.25149	0.001547	0.346197	0.164871	0.77946	30.3026	68.2261	23.6197
1456686_at	---	---	0.000384	3.58352	0.001569	0.378407	0.10777	1.35603	120.967	433.489	164.035
1459595_at	---	---	0.002054	2.56104	0.001578	0.342272	0.511309	0.876574	27.4242	70.2346	24.0394
1441140_at	---	---	0.01269	1.58738	0.001643	0.449929	0.038043	0.714206	166.673	264.573	119.039
1447156_at	---	---	0.002121	2.11254	0.001655	0.424208	0.528903	0.896158	91.1929	192.649	81.7233
1442030_at	---	---	0.001976	0.592343	0.001712	0.563887	4.2e-05	0.334014	90.7216	53.7383	30.3023
1442986_at	---	---	0.000672	2.40432	0.001712	0.468675	0.37352	1.12684	49.7143	119.529	56.0203
1440067_at	---	---	0.00948	2.09093	0.001733	0.302546	0.063304	0.632601	42.3249	88.4983	26.7748
1441680_at	---	---	0.001479	4.02314	0.001742	0.239489	0.907942	0.963496	172.54	694.152	166.242
1446921_at	---	---	0.011064	2.18554	0.00175	0.282082	0.053313	0.616501	129.695	283.452	79.9569
1456973_at	---	---	0.000398	2.78684	0.001751	0.465678	0.089941	1.29777	14.0427	39.1348	18.2242
1443383_at	---	---	0.000875	4.20089	0.001846	0.268148	0.550533	1.12646	19.6563	82.5741	22.1421
1457377_at	---	---	0.002689	1.79085	0.001846	0.512243	0.460652	0.917353	99.1564	177.575	90.9614
1447034_at	---	---	0.008631	1.60077	0.001872	0.493787	0.08472	0.790438	219.547	351.443	173.538
1445960_at	---	---	0.742899	1.03814	0.001873	1.6886	0.00067	1.75301	30.3399	31.497	53.186
1440438_at	---	---	0.001954	2.14962	0.001876	0.440534	0.727149	0.946981	83.1587	178.76	78.7498
1447421_at	---	---	0.002381	2.20544	0.001898	0.412971	0.567207	0.910783	59.4898	131.201	54.1823
1439344_at	---	---	0.000378	2.19188	0.001934	0.563776	0.06438	1.23573	31.9416	70.012	39.4711
1440682_at	---	---	0.003491	2.20148	0.001934	0.385113	0.340558	0.847818	100.851	222.02	85.5029
1441629_at	---	---	0.043023	1.98779	0.001961	0.210084	0.014047	0.417602	122.734	243.97	51.2541
1459948_at	---	---	0.000323	4.28504	0.001963	0.370546	0.03592	1.5878	15.1503	64.9197	24.0557
1441467_at	---	---	0.000865	2.56343	0.001969	0.442165	0.467299	1.13346	118.972	304.976	134.85
1443221_at	---	---	0.000159	7.24151	0.002038	0.308407	0.005152	2.23333	89.5795	648.691	200.061
1444728_at	---	---	0.000424	3.26333	0.002096	0.421129	0.073759	1.37428	104.6	341.344	143.75
1441769_at	---	---	0.001992	3.1059	0.002117	0.301683	0.843146	0.936997	53.4661	166.06	50.0976
1447609_at	---	---	0.001166	3.47595	0.002132	0.313219	0.668671	1.08873	19.419	67.4995	21.1421
1439136_at	---	---	0.143415	1.37098	0.002139	0.365564	0.005845	0.501182	237.23	325.238	118.895
1441435_at	---	---	0.000935	2.87747	0.002139	0.39508	0.4733	1.13683	122.058	351.218	138.759
1445200_at	---	---	0.002135	2.31237	0.002139	0.416872	0.793704	0.963961	23.6511	54.69	22.7987
1447143_at	---	---	0.00578	2.37677	0.002139	0.32667	0.206501	0.776419	78.809	187.311	61.1888
1442680_at	---	---	0.025296	1.9868	0.002152	0.283657	0.030578	0.563571	56.8705	112.991	32.0506
1447094_at	---	---	0.000557	2.4199	0.002164	0.50905	0.143965	1.23185	45.844	110.938	56.4728
1457559_at	---	---	0.000784	2.7847	0.002199	0.422648	0.309387	1.17695	87.1668	242.733	102.591
1438245_at	---	---	0.001239	3.95339	0.002262	0.281686	0.650486	1.11361	241.342	954.12	268.762
1442708_at	---	---	0.097009	0.749758	0.002304	2.16374	0.009406	1.62228	30.3996	22.7924	49.3167
1446447_at	---	---	0.001108	1.6664	0.002369	0.635869	0.512685	1.05961	34.7768	57.9521	36.85
1443156_at	---	---	0.006312	1.823	0.002398	0.452574	0.233823	0.825041	70.4951	128.513	58.1614
1457583_at	---	---	0.001664	2.85861	0.002398	0.363317	0.859287	1.03858	57.208	163.535	59.4151
1439970_at	---	---	0.000321	2.29561	0.0024	0.582727	0.02235	1.33771	39.5478	90.7861	52.9035
1441556_at	---	---	0.003554	1.82065	0.002411	0.501255	0.51768	0.912608	166.139	302.48	151.619
1442214_at	---	---	0.00088	3.67434	0.00244	0.333974	0.323797	1.22714	139.212	511.511	170.831
1443285_at	---	---	0.000349	4.01227	0.002464	0.398416	0.02698	1.59856	21.9503	88.0706	35.0888
1442892_at	---	---	0.007475	1.91336	0.002477	0.417909	0.198617	0.799609	24.0035	45.9273	19.1934
1441620_at	---	---	0.047838	1.62383	0.002493	0.335498	0.021051	0.544792	158.837	257.924	86.5329
1446592_at	---	---	0.004238	1.64981	0.002493	0.553327	0.435125	0.912885	196.394	324.014	179.285
1444130_at	---	---	0.001046	1.91554	0.002494	0.569913	0.430661	1.09169	164.185	314.502	179.239
1460047_at	---	---	0.000506	2.3009	0.002504	0.547018	0.079984	1.25864	31.1826	71.7481	39.2475
1441415_at	---	---	0.002335	2.43438	0.002629	0.404712	0.928659	0.985225	71.5987	174.299	70.5408
1442709_at	---	---	0.018063	1.58846	0.002629	0.467581	0.070835	0.742733	23.1922	36.8399	17.2256
1446048_at	---	---	0.001556	2.82155	0.002629	0.377905	0.709358	1.06628	250.335	706.333	266.927
1456983_at	---	---	0.00285	2.71711	0.002658	0.347343	0.775534	0.943771	83.164	225.966	78.4878
1444693_at	---	---	5.3e-05	5.94757	0.002663	0.465912	0.00038	2.77105	37.1101	220.715	102.834
1439123_at	---	---	0.00047	3.76535	0.002691	0.395546	0.054836	1.48937	25.034	94.2618	37.2849
1430792_at	---	---	0.000989	2.56641	0.002718	0.455145	0.334342	1.16809	26.5104	68.0365	30.9665
1443070_at	---	---	0.00391	3.22801	0.002718	0.258129	0.550016	0.833241	76.514	246.988	63.7546
1437577_at	---	---	0.000164	2.62287	0.002757	0.590927	0.003518	1.54993	107.208	281.194	166.165
1439643_at	---	---	0.042068	1.44156	0.002769	0.480976	0.02951	0.693354	133.588	192.574	92.6235
1443913_at	---	---	0.359491	1.30214	0.002778	0.252806	0.004223	0.329189	375.236	488.609	123.523
1443526_at	---	---	0.000583	2.83281	0.002783	0.465263	0.09385	1.318	147.307	417.292	194.15
1444349_at	---	---	0.040843	1.53819	0.002783	0.401029	0.030806	0.616859	153.075	235.459	94.4259
1456832_at	---	---	0.000471	2.02254	0.002811	0.613895	0.051434	1.24162	60.6967	122.761	75.3625
1459219_at	---	---	0.002403	1.76764	0.002811	0.5578	0.968726	0.985988	62.7725	110.959	61.8929
1445338_at	---	---	0.002821	1.63783	0.002838	0.594482	0.846764	0.973661	101.587	166.382	98.9113
1441243_at	---	---	0.018406	1.48918	0.00284	0.524495	0.08142	0.781066	77.9612	116.098	60.8928
1427437_at	---	---	0.002514	8.41076	0.002855	0.13194	0.944806	1.10971	95.0129	799.131	105.437
1440154_at	---	---	0.02465	1.33863	0.002855	0.602284	0.057182	0.806235	13.8444	18.5326	11.1619
1441612_at	---	---	0.001458	1.85189	0.002856	0.575964	0.56632	1.06662	63.594	117.769	67.8307
1443770_x_at	---	---	0.861606	1.02879	0.002856	0.45655	0.001933	0.469693	141.217	145.282	66.3285
1443042_at	---	---	0.001846	3.08641	0.002887	0.348509	0.772012	1.07564	45.832	141.456	49.2987
1458592_at	---	---	0.001021	3.23998	0.002904	0.38499	0.301275	1.24736	71.7948	232.614	89.5539
1442198_at	---	---	0.000526	2.43865	0.002951	0.536088	0.060662	1.30733	27.3707	66.7477	35.7826
1444903_at	---	---	0.002082	1.67682	0.002951	0.609844	0.849868	1.0226	30.7052	51.4869	31.399
1457227_at	---	---	0.000471	2.14744	0.002951	0.592902	0.045051	1.27322	19.2847	41.4127	24.5537
1457966_at	---	---	0.002622	2.87338	0.003013	0.338145	0.979656	0.97162	84.2636	242.121	81.8722
1446767_at	---	---	0.006787	1.98297	0.003026	0.428176	0.345631	0.849063	16.2737	32.2703	13.8174
1444973_at	---	---	0.000316	3.39524	0.003058	0.47206	0.013156	1.60275	19.1548	65.035	30.7004
1456547_at	---	---	0.000617	2.11981	0.0031	0.581096	0.08264	1.23181	315.828	669.496	389.041
1442679_at	---	---	0.001269	2.08304	0.003133	0.539025	0.393826	1.12281	82.3492	171.537	92.4627
1441158_at	---	---	0.318647	0.867405	0.003135	0.496061	0.000689	0.430286	59.1283	51.2882	25.4421
1457935_at	---	---	0.000127	3.72043	0.003194	0.524638	0.001611	1.95188	57.3138	213.232	111.869
1441869_x_at	---	---	0.000551	4.24953	0.00321	0.374115	0.057862	1.58981	47.9533	203.779	76.2367
1440320_at	---	---	0.009205	1.50889	0.003228	0.581914	0.264804	0.878045	102.445	154.578	89.9514
1438072_at	---	---	0.001758	4.3932	0.003253	0.255923	0.607507	1.12432	168.346	739.579	189.275
1439915_at	---	---	0.160968	1.73682	0.003257	0.197627	0.011275	0.343244	135.795	235.852	46.6108
1459442_at	---	---	0.00285	1.71882	0.00326	0.581719	0.981202	0.999869	105.661	181.612	105.647
1443926_at	---	---	0.403982	1.41205	0.003295	0.210855	0.00509	0.297737	181.895	256.844	54.1568
1435931_at	---	---	0.066437	0.778225	0.0033	0.564695	0.000332	0.43946	55.1698	42.9345	24.2449
1457510_at	---	---	0.001829	2.40943	0.003398	0.455206	0.609801	1.09679	81.31	195.91	89.1796
1457515_at	---	---	0.011538	1.67201	0.003411	0.49278	0.218458	0.82393	37.528	62.747	30.9205
1440431_at	---	---	0.064421	1.86249	0.003479	0.274095	0.030378	0.510499	415.64	774.125	212.184
1445152_at	---	---	0.012953	1.82056	0.003488	0.438473	0.197472	0.798265	32.5721	59.2994	26.0011
1442954_at	---	---	0.322188	1.13667	0.003531	1.74138	0.000782	1.97938	19.5315	22.2008	38.6602
1444746_at	---	---	0.022888	1.71408	0.003531	0.420528	0.099324	0.720819	413.165	708.198	297.817
1446860_at	---	---	0.00047	5.70845	0.003531	0.308984	0.03186	1.76382	33.5252	191.377	59.1324
1440051_at	---	---	0.000513	3.24167	0.003543	0.459465	0.039807	1.48943	27.1075	87.8735	40.3748
1456303_at	---	---	0.000923	2.43006	0.003543	0.507963	0.167854	1.23438	214.066	520.194	264.239
1445689_at	---	---	0.001039	2.68921	0.00355	0.463796	0.213392	1.24724	175.84	472.871	219.316
1440416_at	---	---	0.001787	1.69294	0.003569	0.628844	0.538615	1.06459	29.8464	50.5282	31.7743
1456414_at	---	---	0.883659	1.01954	0.003569	2.19506	0.001777	2.23795	18.6768	19.0418	41.7977
1456855_at	---	---	0.002503	1.67231	0.003607	0.612298	0.817596	1.02395	45.6315	76.31	46.7244
1446445_at	---	---	0.000369	2.95657	0.003646	0.522365	0.015619	1.54441	17.145	50.6903	26.4788
1445427_at	---	---	0.002472	1.93445	0.003672	0.541321	0.794343	1.04716	155.278	300.376	162.6
1459008_at	---	---	0.00126	1.64136	0.003683	0.67111	0.286477	1.10153	205.761	337.727	226.652
1445368_at	---	---	0.220348	1.35821	0.003762	2.81086	0.000675	3.81772	12.3155	16.727	47.0173
1438879_at	---	---	0.009977	1.906	0.003833	0.438032	0.326451	0.83489	28.9393	55.1584	24.1611
1441362_at	---	---	0.002656	2.45304	0.003869	0.427892	0.813543	1.04964	33.0708	81.1242	34.7124
1459307_at	---	---	0.002621	1.98247	0.003869	0.52749	0.802653	1.04573	183.482	363.748	191.874
1438259_at	---	---	0.002981	1.87521	0.003883	0.544741	0.903838	1.0215	118.125	221.51	120.665
1443390_at	---	---	0.001949	2.89661	0.003884	0.384742	0.542634	1.11445	147.428	427.042	164.301
1444557_at	---	---	0.000866	2.0012	0.003884	0.600037	0.120036	1.2008	164.539	329.276	197.578
1446141_at	---	---	0.001315	3.01922	0.003884	0.41116	0.285069	1.24138	107.387	324.224	133.308
1440287_at	---	---	0.000508	2.87362	0.003887	0.50184	0.032568	1.4421	62.6865	180.137	90.4
1456159_at	---	---	0.000692	2.63135	0.00393	0.505326	0.068257	1.32969	223.101	587.058	296.656
1440011_at	---	---	0.002956	2.14087	0.003935	0.483414	0.881379	1.03493	138.482	296.471	143.318
1442331_at	---	---	0.202169	1.16552	0.003935	1.63212	0.000671	1.90226	30.0382	35.01	57.1405
1446850_at	---	---	0.000307	2.08445	0.003989	0.661399	0.007709	1.37865	40.4116	84.236	55.7136
1446886_at	---	---	0.004899	1.53315	0.004006	0.633009	0.767636	0.970497	35.6531	54.6615	34.6012
1458296_at	---	---	0.01162	2.83866	0.004006	0.245381	0.297677	0.696552	78.4914	222.81	54.6734
1441386_at	---	---	0.007993	1.47127	0.004025	0.629651	0.467175	0.926387	48.008	70.6328	44.474
1442618_at	---	---	0.007643	1.72556	0.004072	0.518083	0.499609	0.893981	99.8052	172.22	89.224
1456648_at	---	---	0.001986	2.66615	0.004078	0.436915	0.512797	1.16488	30.6269	81.6557	35.6766
1447159_at	---	---	0.005241	2.03378	0.004093	0.465565	0.7425	0.946856	34.3336	69.8269	32.509
1457480_at	---	---	0.000669	2.02074	0.004108	0.621022	0.056489	1.25492	202.924	410.056	254.654
1442704_at	---	---	0.001925	2.59449	0.004115	0.439749	0.481934	1.14092	46.0329	119.432	52.52
1443337_at	---	---	0.10149	2.09572	0.004125	0.168444	0.026743	0.353012	82.5411	172.983	29.138
1446007_at	---	---	0.002432	1.78186	0.004135	0.594677	0.664302	1.05963	119.893	213.632	127.042
1438821_at	---	---	0.001686	1.79418	0.004143	0.613997	0.380151	1.10162	38.9611	69.9031	42.9203
1458578_at	---	---	0.005616	2.7089	0.004171	0.328844	0.715649	0.890805	24.8211	67.238	22.1108
1439175_at	---	---	0.209519	1.22229	0.004231	0.512908	0.013935	0.62692	36.8668	45.0617	23.1125
1442626_at	---	---	0.000217	2.92275	0.004231	0.57421	0.003408	1.67827	40.6321	118.757	68.1916
1458130_at	---	---	0.46211	0.902137	0.004231	0.574261	0.001228	0.518062	104.55	94.3181	54.1632
1442956_at	---	---	2.3e-05	4.28381	0.004232	0.631256	7.7e-05	2.70418	26.0796	111.72	70.5241
1443240_at	---	---	0.005447	4.7752	0.004242	0.175224	0.755108	0.836728	54.8417	261.88	45.8876
1442109_at	---	---	0.001228	1.92958	0.004248	0.603783	0.203037	1.16505	221.699	427.786	258.29
1445137_at	---	---	0.001733	1.70963	0.004248	0.639942	0.384745	1.09406	52.3688	89.5313	57.2949
1441771_at	---	---	0.000578	3.06336	0.004316	0.47996	0.036192	1.47029	69.2005	211.986	101.745
1443056_at	---	---	0.003816	3.88921	0.004316	0.257494	0.984639	1.00145	89.3611	347.544	89.4906
1445900_at	---	---	0.070407	1.42568	0.004348	0.484059	0.042996	0.690115	39.1891	55.8713	27.045
1443012_at	---	---	0.004018	2.43925	0.004361	0.404176	0.984639	0.985886	25.1915	61.4483	24.8359
1445718_at	---	---	0.100851	1.35011	0.004414	0.493089	0.030457	0.665726	147.084	198.581	97.9179
1443949_at	---	---	0.138468	1.26136	0.004419	0.528853	0.02232	0.667077	141.239	178.154	94.2173
1458108_at	---	---	0.001832	1.92419	0.004447	0.578016	0.398775	1.11221	62.9591	121.145	70.024
1457089_at	---	---	0.113907	1.23174	0.004451	0.602894	0.027391	0.742609	48.835	60.152	36.2653
1445640_at	---	---	0.009425	1.64803	0.004468	0.542664	0.459493	0.894325	70.7605	116.615	63.2829
1441437_at	---	---	0.003033	2.76079	0.004472	0.387081	0.783124	1.06865	135.92	375.247	145.251
1440952_at	---	---	0.000508	2.42702	0.004491	0.573006	0.024754	1.3907	103.475	251.137	143.903
1460084_at	---	---	0.248805	1.65056	0.004495	0.150749	0.01304	0.24882	117.26	193.544	29.1767
1420072_s_at	---	---	0.010144	1.4671	0.004546	0.622892	0.436294	0.913842	14.5667	21.3708	13.3117
1439906_at	---	---	0.018184	1.65601	0.004565	0.476183	0.219656	0.788562	30.8623	51.1082	24.3368
1443649_at	---	---	0.000867	2.56574	0.004566	0.514871	0.086451	1.32102	71.2988	182.934	94.1874
1446245_at	---	---	0.006928	2.19897	0.004566	0.405951	0.651407	0.892674	146.597	322.363	130.864
1440567_at	---	---	0.004577	1.92889	0.004646	0.505789	0.949311	0.97561	34.0303	65.6406	33.2003
1441230_at	---	---	0.000232	2.71341	0.004659	0.607408	0.003338	1.64815	39.4648	107.084	65.0438
1446047_at	---	---	0.003765	1.7406	0.004697	0.584726	0.9068	1.01777	36.8623	64.1624	37.5174
1446525_at	---	---	0.003625	7.22585	0.004751	0.148214	0.866767	1.07097	38.2356	276.285	40.9493
1446197_at	---	---	0.000676	3.05406	0.004768	0.485852	0.043766	1.48382	20.991	64.1078	31.1469
1440013_at	---	---	0.001926	2.33449	0.004773	0.498828	0.381102	1.16451	73.0402	170.512	85.0561
1459626_at	---	---	0.02232	1.99437	0.004784	2.56164	0.000272	5.10886	28.527	56.8933	145.74
1446208_at	---	---	0.094641	1.55055	0.004799	2.46101	0.000547	3.81591	11.3622	17.6177	43.3572
1440660_at	---	---	0.006912	2.34789	0.004852	0.382958	0.703709	0.899145	86.7303	203.633	77.9831
1442682_at	---	---	0.001894	2.4426	0.004852	0.482526	0.362424	1.17862	75.7226	184.96	89.2481
1436398_at	---	---	0.150787	1.48016	0.00486	0.373821	0.02431	0.553314	57.5028	85.1131	31.8171
1458383_at	---	---	0.002232	1.84213	0.00488	0.594022	0.468438	1.09426	125.639	231.442	137.482
1459322_at	---	---	0.016509	1.68655	0.004957	0.495364	0.283242	0.835458	25.581	43.1437	21.3718
1441253_at	---	---	0.024552	1.50662	0.004972	0.548223	0.178229	0.825966	155.369	234.082	128.329
1449653_at	---	---	0.004836	2.16902	0.005013	0.460026	0.97113	0.997807	38.7765	84.1072	38.6915
1445884_at	---	---	0.000591	1.78783	0.005016	0.695751	0.029679	1.24388	167.562	299.572	208.428
1437219_at	---	---	0.000453	2.52945	0.00502	0.579259	0.014956	1.46521	235.634	596.026	345.254
1444345_at	---	---	0.017792	1.78355	0.005048	0.454791	0.267315	0.811143	246.745	440.081	200.145
1439705_at	---	---	0.001889	2.14751	0.005049	0.530305	0.339957	1.13884	70.4527	151.298	80.2341
1447295_at	---	---	0.039034	1.40568	0.00508	0.565847	0.109103	0.795398	114.847	161.439	91.3495
1440041_at	---	---	8.5e-05	4.096	0.005084	0.571835	0.000471	2.34223	20.1746	82.6353	47.2538
1440551_at	---	---	0.000884	2.86613	0.005101	0.486266	0.07417	1.3937	64.1316	183.81	89.3803
1440272_at	---	---	0.754305	1.0426	0.005108	0.641974	0.005005	0.66932	319.638	333.254	213.94
1460144_at	---	---	0.000352	2.28637	0.005167	0.636915	0.007724	1.45622	39.8811	91.1829	58.0757
1447459_at	---	---	0.000247	2.9611	0.005258	0.585588	0.003244	1.73398	25.2372	74.7298	43.7609
1446596_at	---	---	0.00182	1.70047	0.005273	0.655016	0.298369	1.11384	19.598	33.3258	21.8289
1444269_at	---	---	0.083521	1.97606	0.005303	0.200023	0.051095	0.395256	116.269	229.754	45.9561
1443203_at	---	---	0.001502	2.6052	0.005311	0.476664	0.203456	1.2418	45.2763	117.954	56.2243
1444785_at	---	---	0.002529	1.97278	0.00539	0.555629	0.491515	1.09614	181.596	358.249	199.053
1447546_s_at	---	---	0.417878	1.13682	0.005442	0.538953	0.010576	0.61269	18.209	20.7002	11.1565
1460133_at	---	---	0.002726	2.35495	0.005483	0.478032	0.53038	1.12574	176.715	416.156	198.935
1441498_at	---	---	0.006154	3.95955	0.00553	0.23821	0.889458	0.943204	33.9134	134.282	31.9873
1446098_at	---	---	0.00237	1.81113	0.005535	0.61185	0.425567	1.10814	33.9837	61.5491	37.6588
1440052_at	---	---	0.035262	2.03455	0.005611	0.318988	0.14649	0.648998	57.2202	116.418	37.1358
1440372_at	---	---	0.00548	2.62166	0.005623	0.35717	0.980486	0.936377	78.4114	205.568	73.4227
1439813_at	---	---	0.000404	1.87115	0.005651	0.707805	0.009454	1.32441	108.678	203.354	143.935
1442561_at	---	---	0.316419	1.26215	0.005656	0.440381	0.014885	0.555829	16.1913	20.436	8.99961
1439652_at	---	---	0.001926	1.71576	0.005682	0.65419	0.28811	1.12243	262.42	450.251	294.549
1442056_at	---	---	0.686358	0.932932	0.005682	0.364699	0.002323	0.34024	188.263	175.637	64.0546
1459360_at	---	---	0.000861	2.33437	0.005758	0.571017	0.055626	1.33297	70.8693	165.435	94.4664
1442183_at	---	---	0.057091	1.40109	0.00577	1.81452	0.000492	2.5423	24.6988	34.6053	62.7919
1440621_at	---	---	0.003595	5.28804	0.005771	0.217587	0.695868	1.15061	35.3766	187.073	40.7047
1442509_at	---	---	0.000727	2.52932	0.005775	0.557297	0.037209	1.40958	53.2295	134.634	75.0314
1443180_at	---	---	0.004201	1.72604	0.00583	0.603037	0.806556	1.04086	28.2364	48.7371	29.3903
1442276_at	---	---	0.002616	3.893	0.005837	0.323939	0.458091	1.26109	70.173	273.183	88.4948
1442686_at	---	---	0.007488	2.0172	0.005873	0.460046	0.811406	0.928005	67.3586	135.876	62.5091
1442393_at	---	---	0.000921	4.0674	0.005905	0.390913	0.063373	1.59	28.3892	115.47	45.1388
1441732_at	---	---	0.500067	1.13599	0.005918	0.532772	0.009947	0.605223	67.0452	76.1627	40.5773
1446739_at	---	---	0.001956	2.10258	0.005918	0.558984	0.277571	1.17531	34.5194	72.58	40.5711
1441333_at	---	---	0.012466	1.59488	0.005926	0.570751	0.513027	0.910279	13.6093	21.7052	12.3882
1440028_at	---	---	0.027599	1.61615	0.00593	0.497668	0.212753	0.804306	95.5184	154.372	76.826
1457189_at	---	---	0.000414	2.76021	0.00593	0.56913	0.009492	1.57092	38.9599	107.538	61.2029
1446172_at	---	---	0.000745	3.66267	0.006045	0.44225	0.036815	1.61982	114.821	420.552	185.989
1457188_at	---	---	0.002321	1.60511	0.006075	0.67963	0.36063	1.09088	33.857	54.3442	36.934
1443911_at	---	---	0.005267	1.52653	0.006078	0.663669	0.931863	1.01311	57.4176	87.6494	58.1702
1458077_at	---	---	0.004545	2.0964	0.006099	0.498162	0.828473	1.04435	71.8898	150.709	75.0778
1446167_at	---	---	0.120872	1.45429	0.006117	0.434768	0.044338	0.632278	63.7031	92.6427	40.278
1456787_at	---	---	0.022439	1.67706	0.006117	0.498358	0.281964	0.835778	57.9467	97.1802	48.4305
1444043_at	---	---	0.052599	1.5416	0.006126	0.475393	0.108867	0.732865	68.9329	106.267	50.5185
1441564_at	---	---	0.621428	1.07794	0.006141	1.63345	0.002293	1.76077	9.83029	10.5965	17.3089
1459630_at	---	---	0.026691	1.38976	0.006154	0.618989	0.233122	0.860247	22.4168	31.1541	19.284
1445032_at	---	---	0.016164	1.68467	0.006208	0.523445	0.413682	0.88183	23.3664	39.3645	20.6051
1444175_at	---	---	0.003588	2.37386	0.006375	0.459168	0.620285	1.09	36.6577	87.0204	39.957
1446818_at	---	---	0.016393	1.50108	0.006375	0.602189	0.422836	0.903936	84.7781	127.259	76.634
1444285_at	---	---	0.003095	1.73045	0.006399	0.622405	0.513591	1.07704	17.6331	30.5132	18.9916
1444764_at	---	---	0.004812	1.76687	0.006437	0.58148	0.831812	1.0274	36.2174	63.9914	37.2098
1447147_at	---	---	0.046451	1.47045	0.006443	0.523088	0.135166	0.769174	92.9434	136.669	71.4897
1446967_at	---	---	0.011386	2.17048	0.006474	0.407906	0.621753	0.885351	112.499	244.176	99.601
1446510_at	---	---	0.019281	1.61132	0.00652	0.539009	0.36422	0.868518	181.99	293.245	158.062
1458282_at	---	---	0.000579	2.30869	0.006567	0.619438	0.018462	1.43009	101.402	234.106	145.014
1456808_at	---	---	0.013961	1.69241	0.006635	0.531964	0.522778	0.900299	79.0624	133.806	71.1798
1459417_at	---	---	0.253557	1.20806	0.006635	0.540075	0.023433	0.652441	73.0127	88.2035	47.6365
1438871_at	---	---	0.00047	2.17447	0.006648	0.651289	0.011089	1.41621	179.528	390.379	254.249
1458309_at	---	---	0.007446	2.01865	0.006648	0.486142	0.903647	0.98135	131.518	265.488	129.065
1456553_at	---	---	0.007564	2.01877	0.006679	0.483274	0.896803	0.975617	81.5162	164.562	79.5286
1440347_at	---	---	0.001547	2.64808	0.006704	0.502788	0.147848	1.33142	35.1075	92.9675	46.7429
1444333_at	---	---	0.00775	2.02556	0.006737	0.478209	0.886374	0.96864	70.0784	141.948	67.8807
1444837_at	---	---	0.097803	1.53938	0.006759	2.24899	0.000745	3.46205	15.2711	23.508	52.8692
1441013_at	---	---	0.028415	1.87583	0.006767	0.413747	0.248674	0.776121	90.916	170.543	70.5618
1443593_at	---	---	0.002314	2.33438	0.006786	0.518913	0.307371	1.21134	193.894	452.624	234.872
1443204_at	---	---	0.011538	2.03546	0.006804	0.453535	0.645461	0.923151	27.1809	55.3255	25.0921
1445922_at	---	---	0.000806	2.1642	0.006827	0.621462	0.037047	1.34497	16.5113	35.7337	22.2071
1446428_at	---	---	0.000358	2.48392	0.006889	0.627311	0.005545	1.55819	22.5326	55.969	35.11
1440650_at	---	---	0.107127	1.55497	0.006982	0.405057	0.061167	0.629849	79.8928	124.231	50.3204
1443018_at	---	---	0.024832	2.01446	0.007001	0.388251	0.304222	0.782115	83.3932	167.992	65.2231
1446982_at	---	---	0.003726	1.71659	0.007066	0.623692	0.583881	1.07063	20.902	35.8803	22.3783
1441642_at	---	---	0.029382	1.55932	0.007081	0.528524	0.256838	0.824139	20.0882	31.324	16.5555
1457216_at	---	---	0.005804	1.77162	0.007232	0.58053	0.881004	1.02848	79.2845	140.462	81.5425
1442989_at	---	---	0.000349	2.36182	0.007301	0.655102	0.004654	1.54723	52.1379	123.14	80.6693
1442603_at	---	---	0.006903	1.63494	0.007344	0.61496	0.983075	1.00542	140.329	229.429	141.09
1458605_at	---	---	0.002057	2.23478	0.007347	0.542643	0.221426	1.21269	67.8305	151.586	82.2571
1444339_at	---	---	0.248805	1.20781	0.00742	1.82973	0.001404	2.20997	15.3375	18.5248	33.8954
1441463_at	---	---	0.127966	1.281	0.007458	0.559212	0.056489	0.716352	53.4079	68.4157	38.2589
1457971_at	---	---	0.039519	1.4083	0.007571	0.586515	0.206566	0.825992	11.3334	15.9609	9.36133
1445773_at	---	---	0.098613	2.08018	0.007577	0.2513	0.077069	0.522748	355.247	738.975	185.704
1446627_at	---	---	0.000487	2.77266	0.007577	0.581477	0.010192	1.61224	61.7416	171.188	99.5419
1440010_at	---	---	0.09542	1.23855	0.007609	0.653838	0.08054	0.809814	47.2772	58.5553	38.2857
1442886_at	---	---	0.007455	1.69368	0.007713	0.58877	0.988354	0.997186	196.716	333.173	196.162
1442473_at	---	---	0.00048	4.17971	0.007748	0.467753	0.009603	1.95507	151.845	634.67	296.868
1440892_at	---	---	0.000731	1.98494	0.007859	0.671107	0.023892	1.33211	62.0659	123.197	82.6785
1446772_at	---	---	0.001293	3.14719	0.007874	0.454955	0.081318	1.43183	29.0455	91.4117	41.5882
1442360_at	---	---	0.024544	1.38335	0.007902	0.651707	0.368197	0.901541	38.382	53.0959	34.603
1445402_at	---	---	0.004286	1.65253	0.007905	0.643245	0.597229	1.06298	12.8072	21.1643	13.6138
1441637_at	---	---	0.004483	2.07556	0.007926	0.524401	0.623565	1.08842	55.0978	114.358	59.9697
1439877_at	---	---	0.009848	2.11534	0.007941	0.461567	0.865153	0.97637	50.2142	106.22	49.0276
1445211_at	---	---	0.013428	1.94641	0.00798	0.473507	0.676501	0.921638	104.158	202.735	95.9962
1439722_at	---	---	0.000688	2.17479	0.008153	0.639294	0.019625	1.39033	92.6526	201.5	128.818
1457637_at	---	---	0.000727	3.2677	0.008186	0.502601	0.021986	1.64235	128.39	419.538	210.86
1458984_at	---	---	0.000352	0.432044	0.008186	0.670645	3.3e-05	0.289748	276.107	119.29	80.0015
1459490_at	---	---	0.000276	3.20581	0.008207	0.58669	0.002428	1.88082	48.3299	154.937	90.8997
1443533_at	---	---	0.120766	1.43886	0.00824	0.458727	0.071029	0.660041	156.938	225.811	103.585
1446073_at	---	---	0.009263	1.41352	0.008266	0.701	0.931389	0.990877	93.4736	132.127	92.6208
1442964_at	---	---	0.036043	1.31555	0.008459	0.674363	0.271704	0.887161	33.4026	43.9429	29.6335
1443557_at	---	---	0.00112	1.66724	0.008592	0.725315	0.051919	1.20927	110.791	184.715	133.976
1459301_at	---	---	0.180247	1.63523	0.008601	0.324699	0.050209	0.530958	170.155	278.242	90.3451
1459632_at	---	---	0.018451	1.87011	0.008601	0.473171	0.549306	0.884883	45.6521	85.3746	40.3968
1459695_at	---	---	0.000553	3.26953	0.008604	0.527338	0.011282	1.72415	17.7514	58.0385	30.6059
1440977_at	---	---	0.000903	2.63063	0.008624	0.563476	0.033368	1.4823	56.7718	149.346	84.1529
1444392_at	---	---	0.001213	2.13613	0.008637	0.61439	0.059612	1.31242	52.8689	112.935	69.3862
1441530_at	---	---	0.002888	2.12129	0.008743	0.560617	0.303793	1.18923	35.4963	75.2978	42.2132
1446131_at	---	---	0.782324	1.03065	0.008796	0.643782	0.009642	0.663514	37.5638	38.7151	24.9241
1458663_at	---	---	0.010651	2.25104	0.00883	0.436378	0.891785	0.982304	52.7361	118.711	51.8029
1444620_at	---	---	0.001477	2.30481	0.008976	0.581186	0.083824	1.33952	20.5549	47.3751	27.5338
1443331_at	---	---	0.004628	1.7208	0.008999	0.626845	0.562231	1.07867	61.2946	105.476	66.1169
1444472_at	---	---	0.003201	1.8736	0.009014	0.610055	0.341633	1.143	42.4812	79.5926	48.5559
1427809_at	---	---	0.001899	2.42744	0.009023	0.551651	0.137141	1.3391	67.1789	163.073	89.9591
1441172_at	---	---	0.001236	2.91055	0.009054	0.503093	0.057631	1.46428	157.597	458.695	230.766
1446140_at	---	---	0.008316	1.93685	0.009057	0.5228	0.941046	1.01259	80.8484	156.592	81.866
1444140_at	---	---	0.011181	1.51642	0.009059	0.646486	0.883289	0.980343	167.845	254.523	164.546
1427363_at	---	---	0.000941	4.0053	0.00907	0.426856	0.033663	1.70968	51.2231	205.164	87.5753
1457525_at	---	---	0.28083	1.20584	0.009128	1.83796	0.001846	2.21629	12.9271	15.588	28.6502
1457848_at	---	---	0.000298	1.99927	0.009128	0.732765	0.002561	1.46499	42.6061	85.1809	62.4176
1440637_at	---	---	0.037849	1.51683	0.009129	0.555192	0.290193	0.842133	123.044	186.637	103.619
1438528_at	---	---	0.005956	1.97553	0.009158	0.538811	0.71583	1.06444	91.0023	179.778	96.8664
1445600_at	---	---	0.002491	2.04026	0.009201	0.590916	0.218212	1.20562	76.7545	156.599	92.5371
1440121_at	---	---	0.007511	2.92941	0.009231	0.373337	0.861936	1.09366	101.572	297.547	111.085
1447527_at	---	---	0.001696	2.01558	0.009278	0.627166	0.103618	1.2641	33.7658	68.0577	42.6834
1437599_at	---	---	0.007572	1.67999	0.009327	0.605055	0.859264	1.01649	57.3391	96.3294	58.2846
1456216_at	---	---	0.014109	1.67464	0.009365	0.570432	0.767419	0.955266	453.857	760.046	433.555
1457317_at	---	---	0.833641	0.97396	0.009365	0.552517	0.005127	0.53813	26.7062	26.0107	14.3714
1441479_at	---	---	0.000882	1.70982	0.009391	0.732515	0.027806	1.25247	86.3439	147.633	108.143
1439290_at	---	---	0.001954	2.14167	0.009415	0.585661	0.134503	1.25429	51.5522	110.408	64.6616
1455773_at	---	---	0.006259	2.47436	0.009429	0.43318	0.729529	1.07184	75.9492	187.925	81.4055
1444458_at	---	---	0.00274	1.98401	0.009489	0.607419	0.244442	1.20512	33.1188	65.7079	39.9122
1444246_at	---	---	0.01141	1.78239	0.009544	0.552815	0.907799	0.985331	90.9486	162.106	89.6145
1447174_at	---	---	0.169316	0.626815	0.009557	0.248576	0.001404	0.155811	118.54	74.3025	18.4698
1439734_at	---	---	0.386788	1.14064	0.009564	0.619352	0.026307	0.706454	145.974	166.503	103.124
1440078_at	---	---	0.004878	1.50547	0.009564	0.704326	0.552202	1.06034	151.851	228.607	161.014
1441050_at	---	---	0.008632	1.73824	0.009564	0.58587	0.925475	1.01838	108.541	188.671	110.537
1440488_at	---	---	0.015762	2.08429	0.009577	0.4412	0.714167	0.919591	27.2532	56.8037	25.0618
1456514_at	---	---	0.013183	1.69157	0.009577	0.575537	0.824586	0.973562	112.849	190.892	109.866
1444530_at	---	---	0.009515	2.35879	0.009748	0.416716	0.969725	0.982947	114.247	269.486	112.299
1444538_at	---	---	0.001445	2.18452	0.009756	0.607086	0.069917	1.32619	99.9555	218.355	132.56
1446899_at	---	---	0.004161	1.80999	0.009757	0.615114	0.442497	1.11335	62.1788	112.543	69.2267
1446223_at	---	---	0.011072	1.54428	0.009803	0.63789	0.943574	0.985081	24.9334	38.5042	24.5614
1457813_at	---	---	0.015628	1.55295	0.009803	0.617567	0.736608	0.95905	30.82	47.8619	29.5579
1445426_at	---	---	0.010467	1.75867	0.009809	0.571401	0.978285	1.00491	26.2857	46.228	26.4148
1442078_at	---	---	0.004185	2.08106	0.00984	0.547435	0.440598	1.13925	33.0135	68.7032	37.6106
1458661_at	---	---	0.116559	1.1984	0.009897	0.694141	0.09975	0.831859	62.2225	74.5675	51.7604
1444722_at	---	---	0.01635	1.67826	0.009898	0.558928	0.717427	0.938026	177.165	297.33	166.186
1442102_at	---	---	0.00883	1.44764	0.009925	0.698815	0.912086	1.01163	82.9235	120.043	83.8881
1457842_at	---	---	0.014384	1.93083	0.009928	0.485472	0.799776	0.937363	207.525	400.694	194.526
1443231_at	---	---	0.004201	3.92826	0.009936	0.313484	0.436539	1.23144	89.1642	350.26	109.801
1434638_at	---	---	0.032769	1.96217	0.010003	2.43158	0.000563	4.77117	59.7087	117.159	284.881
1440461_at	---	---	0.000212	2.63887	0.010003	0.676411	0.001316	1.78496	63.7924	168.34	113.867
1440373_at	---	---	0.005909	1.62632	0.010011	0.650491	0.643219	1.0579	207.863	338.051	219.899
1441995_at	---	---	0.036275	1.79897	0.010157	0.456437	0.354807	0.821119	133.759	240.629	109.832
1443263_at	---	---	0.499744	1.10799	0.010186	0.633011	0.021413	0.70137	81.082	89.838	56.8684
1443628_at	---	---	0.008666	1.56975	0.010186	0.651584	0.882324	1.02282	19.2406	30.2029	19.6797
1445169_at	---	---	0.896018	1.02456	0.010186	0.624785	0.009451	0.640128	123.709	126.747	79.1896
1447263_at	---	---	0.002849	1.76731	0.010186	0.6541	0.236473	1.156	54.9031	97.0308	63.4679
1456778_at	---	---	0.001035	0.339741	0.010186	0.510461	7.6e-05	0.173424	273.098	92.7826	47.3619
1458432_at	---	---	0.001027	2.52495	0.010186	0.579871	0.033529	1.46414	69.1457	174.589	101.239
1447099_at	---	---	0.035458	1.57062	0.010193	0.539947	0.365528	0.848053	16.8609	26.482	14.2989
1459675_at	---	---	0.005522	1.59711	0.010278	0.668428	0.581008	1.06755	16.7594	26.7665	17.8915
1445933_at	---	---	0.007759	1.59548	0.010394	0.653155	0.796326	1.04209	92.6786	147.867	96.5797
1457073_at	---	---	0.002767	1.95916	0.01042	0.613275	0.215753	1.2015	132.249	259.096	158.897
1457191_at	---	---	0.01385	1.5555	0.01044	0.63032	0.858164	0.980462	22.2745	34.648	21.8393
1458159_at	---	---	0.004635	1.89265	0.010457	0.591359	0.466042	1.11924	18.5683	35.1434	20.7824
1438398_at	---	---	0.002751	2.39058	0.010668	0.535703	0.205498	1.28064	104.73	250.365	134.121
1444543_at	---	---	0.277492	0.817802	0.010691	0.52192	0.002143	0.426827	44.7439	36.5916	19.0979
1442435_at	---	---	0.000752	2.11769	0.010732	0.670141	0.01616	1.41915	163.647	346.553	232.239
1441038_at	---	---	0.076094	1.5249	0.010743	0.501035	0.179408	0.76403	62.3153	95.0249	47.6108
1446615_at	---	---	0.003806	1.64811	0.010748	0.679488	0.342561	1.11987	47.9217	78.9803	53.6662
1442593_at	---	---	0.002564	3.44546	0.010769	0.419131	0.179992	1.4441	22.9277	78.9964	33.1098
1446688_at	---	---	0.004843	2.37542	0.010866	0.501391	0.466841	1.19101	72.8042	172.94	86.7108
1458460_at	---	---	0.003407	1.86849	0.010869	0.618886	0.283803	1.15638	13.4872	25.2007	15.5964
1438762_at	---	---	0.016376	2.34399	0.010921	0.384177	0.791859	0.900506	107.073	250.978	96.4202
1440954_at	---	---	0.013879	2.80151	0.010969	0.343311	0.896473	0.96179	204.045	571.634	196.248
1447231_at	---	---	0.001717	4.66044	0.010969	0.39945	0.080768	1.86162	15.293	71.2722	28.4697
1445456_at	---	---	0.003775	1.70454	0.011063	0.664641	0.324592	1.13291	34.9058	59.4984	39.5451
1447040_at	---	---	0.003951	4.71909	0.011063	0.276193	0.348916	1.30338	46.4271	219.093	60.512
1456864_at	---	---	0.002388	2.14843	0.011063	0.592219	0.151668	1.27234	74.4132	159.871	94.6789
1458917_at	---	---	0.002451	1.54588	0.011063	0.738882	0.159371	1.14223	95.314	147.344	108.87
1441324_at	---	---	8.5e-05	2.71944	0.011082	0.724826	0.00027	1.97112	47.7955	129.977	94.2105
1459354_at	---	---	0.01052	1.94892	0.011225	0.526166	0.925369	1.02545	23.9658	46.7073	24.5758
1442298_at	---	---	0.001188	1.92721	0.011303	0.679603	0.037645	1.30974	49.1374	94.698	64.3571
1447109_at	---	---	0.014024	1.61509	0.011506	0.601881	0.921639	0.972092	192.023	310.135	186.664
1457814_at	---	---	0.00036	3.2516	0.011509	0.601465	0.003086	1.95572	21.3861	69.5389	41.8252
1443075_at	---	---	0.025916	3.18426	0.011541	0.233773	0.573405	0.744395	71.7317	228.413	53.3967
1445282_at	---	---	0.008605	1.70673	0.011541	0.608605	0.786146	1.03872	77.1556	131.684	80.1434
1442641_at	---	---	0.005649	1.75505	0.011706	0.627191	0.511216	1.10075	64.2419	112.748	70.7143
1458235_at	---	---	0.01672	2.64743	0.011724	0.353875	0.827558	0.93686	17.0877	45.2386	16.0088
1457765_at	---	---	0.000894	1.97365	0.011761	0.692823	0.020539	1.36739	73.6244	145.309	100.673
1446383_at	---	---	0.041189	1.63038	0.011776	0.524357	0.382708	0.854901	71.287	116.225	60.9434
1446001_at	---	---	0.019456	1.74984	0.011932	0.515422	0.751034	0.901907	84.1065	147.173	75.8562
1458788_at	---	---	0.002945	2.0717	0.011939	0.593627	0.196498	1.22982	44.1142	91.3915	54.2524
1459512_at	---	---	0.237051	1.54045	0.011962	0.327235	0.06245	0.504087	74.3641	114.554	37.486
1447167_at	---	---	0.000727	1.94754	0.011989	0.707361	0.012813	1.37761	111.939	218.006	154.209
1440547_at	---	---	0.034278	1.42053	0.01202	0.635961	0.467788	0.903403	31.1384	44.2331	28.1305
1445106_at	---	---	0.086248	1.37548	0.01202	0.563459	0.185941	0.775025	14.7469	20.2841	11.4292
1442400_at	---	---	0.002113	1.88637	0.012337	0.657849	0.102682	1.24094	36.676	69.1844	45.5129
1443233_at	---	---	0.013453	1.84605	0.012414	0.5395	0.992941	0.995945	106.504	196.613	106.073
1436459_at	---	---	0.002433	0.538064	0.012444	0.655515	0.000145	0.352709	256.582	138.058	90.4988
1440053_at	---	---	0.000667	2.4163	0.012478	0.643857	0.010167	1.55575	16.3385	39.4787	25.4186
1457945_at	---	---	0.015064	1.51421	0.012478	0.644813	0.931092	0.976382	74.4453	112.726	72.6871
1444015_at	---	---	0.497512	0.91362	0.01266	0.655469	0.004046	0.59885	155.958	142.486	93.3954
1446280_at	---	---	0.701959	1.13075	0.012682	0.462846	0.018628	0.523361	104.902	118.618	54.9017
1443158_at	---	---	0.002733	2.06696	0.012841	0.609022	0.154995	1.25882	63.4715	131.193	79.8995
1442916_at	---	---	0.337185	1.14301	0.012889	0.66289	0.047336	0.757689	44.8866	51.3058	34.0101
1447270_at	---	---	0.012517	2.12271	0.012892	0.45808	0.938854	0.972369	139.453	296.017	135.6
1459698_at	---	---	0.65876	1.09389	0.012892	1.72541	0.005543	1.88741	31.9803	34.983	60.36
1444515_at	---	---	0.001336	1.75556	0.012969	0.720547	0.039397	1.26496	13.413	23.5474	16.967
1446707_at	---	---	0.131837	1.2191	0.013086	0.683938	0.134392	0.83379	21.7339	26.4959	18.1216
1439198_at	---	---	0.013413	1.55563	0.013089	0.641687	0.968672	0.998229	98.8997	153.852	98.7246
1446653_at	---	---	0.015344	1.51336	0.013089	0.652204	0.951977	0.987017	86.3222	130.636	85.2015
1444705_at	---	---	0.317373	1.20991	0.013131	0.5793	0.052167	0.7009	134.144	162.302	94.0216
1440690_at	---	---	0.04254	1.95964	0.013153	0.397454	0.426721	0.778867	24.6128	48.2323	19.1701
1459224_at	---	---	4.8e-05	3.93527	0.013153	0.688169	0.00011	2.70813	30.9476	121.787	83.8101
1446481_at	---	---	0.022034	1.59359	0.013169	0.589281	0.751568	0.939076	62.0432	98.8718	58.2633
1445947_at	---	---	0.016733	1.34406	0.013204	0.733782	0.909348	0.986244	57.866	77.7751	57.07
1458633_at	---	---	0.461598	1.0801	0.013204	1.34997	0.003977	1.4581	91.3317	98.6473	133.171
1459774_at	---	---	0.025151	1.57426	0.013291	0.597151	0.682658	0.94007	36.4524	57.3855	34.2678
1452500_at	---	---	0.002121	2.25455	0.013461	0.585999	0.09029	1.32117	97.6093	220.065	128.958
1439711_at	---	---	0.773589	1.04594	0.013492	0.494976	0.017589	0.517717	19.9304	20.846	10.3183
1445492_at	---	---	0.086951	0.758406	0.013492	0.638403	0.001274	0.484169	75.2522	57.0718	36.4348
1458549_at	---	---	0.114589	1.92017	0.013589	0.257305	0.165561	0.494071	239.638	460.146	118.398
1458205_at	---	---	0.00053	4.08992	0.013661	0.522174	0.005785	2.13565	22.024	90.0764	47.0356
1441461_at	---	---	0.470452	0.835568	0.0137	0.504547	0.004192	0.421583	99.7051	83.3104	42.034
1444943_at	---	---	0.014833	1.78603	0.013856	0.564006	0.989029	1.00733	36.078	64.4365	36.3426
1445277_at	---	---	0.110827	1.64625	0.013856	0.42562	0.176058	0.700678	28.6636	47.1874	20.0839
1457723_at	---	---	0.003626	1.81949	0.013856	0.649464	0.221367	1.18169	130.601	237.627	154.33
1459516_at	---	---	0.039511	1.37371	0.013899	0.666519	0.488452	0.915605	70.8736	97.3598	64.8922
1446815_at	---	---	0.004535	1.45297	0.013943	0.754742	0.307688	1.09662	55.0058	79.9219	60.3204
1458039_at	---	---	0.088129	1.47091	0.01399	0.541428	0.225929	0.796391	57.5545	84.6574	45.8359
1436933_at	---	---	0.002174	2.82931	0.014015	0.508964	0.089583	1.44002	67.7998	191.827	97.633
1459371_at	---	---	0.058261	1.40636	0.014069	0.611583	0.346027	0.860109	105.962	149.022	91.1391
1442067_at	---	---	0.07696	3.4919	0.014101	0.155203	0.262095	0.541955	52.8485	184.542	28.6415
1443053_at	---	---	0.016447	2.4127	0.014101	0.419812	0.962173	1.01288	69.482	167.64	70.3772
1456319_at	---	---	0.097663	0.545146	0.014165	2.85206	0.206501	1.55479	87.6952	47.8067	136.347
1443161_at	---	---	0.050932	2.84533	0.014215	0.2528	0.397433	0.7193	51.1215	145.457	36.7717
1439521_at	---	---	0.574178	1.05903	0.014285	1.33421	0.005322	1.41297	39.3598	41.6834	55.6144
1439927_at	---	---	0.318649	0.849944	0.014307	0.605789	0.00316	0.514887	169.362	143.948	87.2022
1440304_at	---	---	0.673265	1.11332	0.014315	0.515473	0.023407	0.573889	103.81	115.574	59.5751
1459420_at	---	---	0.006144	1.53048	0.014318	0.707392	0.444344	1.08265	129.027	197.474	139.691
1442322_at	---	---	0.018127	3.21134	0.014506	0.281043	0.925183	0.902525	70.3681	225.976	63.509
1441020_at	---	---	0.005419	2.38098	0.014682	0.507404	0.368721	1.20812	42.7598	101.81	51.6588
1439169_at	---	---	0.006431	1.59795	0.01472	0.684596	0.459324	1.09395	91.2753	145.853	99.8505
1443095_at	---	---	0.002643	1.87798	0.014739	0.658472	0.119907	1.2366	12.2725	23.0476	15.1762
1443293_at	---	---	0.012621	1.46223	0.01475	0.692678	0.856568	1.01286	37.4309	54.7326	37.9121
1444258_at	---	---	0.00249	1.66141	0.014774	0.722051	0.10726	1.19963	96.0179	159.526	115.186
1459687_x_at	---	---	0.795823	1.03051	0.014878	0.729932	0.018905	0.752205	51.6965	53.274	38.8864
1448057_at	---	---	0.064192	0.798675	0.014895	1.39258	0.337235	1.11222	168.732	134.762	187.667
1443400_at	---	---	0.001321	2.36602	0.01496	0.615903	0.03186	1.45724	107.154	253.529	156.149
1443509_at	---	---	0.59447	1.07129	0.015118	1.44486	0.005838	1.54786	13.9757	14.9721	21.6325
1445008_at	---	---	0.00119	2.57346	0.015119	0.602781	0.025599	1.55123	57.5981	148.226	89.348
1459248_at	---	---	0.002963	1.87714	0.015119	0.655597	0.142707	1.23065	31.4559	59.0471	38.7111
1444562_at	---	---	0.001591	2.40849	0.015209	0.602067	0.043722	1.45007	71.1907	171.462	103.232
1458832_at	---	---	0.003688	1.97771	0.015389	0.624609	0.199057	1.23529	13.3186	26.3403	16.4524
1446234_at	---	---	0.009241	2.16864	0.015457	0.51295	0.63433	1.11241	72.2653	156.717	80.3883
1456453_at	---	---	0.04377	1.3313	0.015481	0.69469	0.500177	0.924842	74.514	99.2006	68.9137
1441626_at	---	---	0.354085	1.09866	0.015551	0.747986	0.058031	0.82178	14.083	15.4724	11.5732
1447235_at	---	---	0.011368	1.54436	0.015582	0.67891	0.759481	1.04848	20.0329	30.938	21.0041
1440219_at	---	---	0.013121	1.83325	0.015609	0.562992	0.845483	1.03211	181.116	332.032	186.931
1447906_at	---	---	0.07587	1.26079	0.015612	0.697343	0.30206	0.879204	13.8387	17.4477	12.167
1446101_at	---	---	0.0287	1.4551	0.015638	0.65223	0.712877	0.94906	43.555	63.377	41.3363
1457560_at	---	---	0.441238	1.1638	0.015638	0.571908	0.045233	0.665588	69.3567	80.7176	46.163
1441584_at	---	---	0.249087	1.30238	0.015754	0.540966	0.087806	0.704542	32.587	42.4406	22.9589
1442760_x_at	---	---	0.019032	1.78735	0.01598	0.55611	0.952544	0.993962	247.924	443.126	246.427
1444828_at	---	---	0.005898	1.92889	0.015983	0.602548	0.375343	1.16225	47.1102	90.8705	54.7538
1443104_at	---	---	0.167694	0.772421	0.015985	0.603694	0.002193	0.466306	68.8033	53.1451	32.0834
1435701_at	---	---	0.928385	0.988928	0.016059	0.592585	0.01164	0.586024	124.535	123.156	72.9805
1441663_at	---	---	0.001315	2.63826	0.016291	0.588592	0.028515	1.55285	55.8064	147.232	86.6593
1459530_at	---	---	0.013161	1.46999	0.016309	0.700031	0.81998	1.02903	33.8667	49.7836	34.85
1439871_at	---	---	0.001492	1.85554	0.01639	0.709169	0.035334	1.31589	37.5841	69.7388	49.4566
1443216_at	---	---	0.01422	1.64684	0.016402	0.62738	0.862433	1.03319	14.5072	23.8911	14.9888
1437793_at	---	---	0.003487	1.56471	0.016406	0.73811	0.166828	1.15493	96.1558	150.456	111.053
1458525_at	---	---	0.187329	1.45927	0.016416	0.467239	0.127033	0.681826	159.289	232.445	108.607
1439686_at	---	---	0.009066	1.8296	0.016502	0.604412	0.586456	1.10583	16.8814	30.8862	18.668
1438906_at	---	---	0.021636	1.88537	0.016528	0.498341	0.905192	0.93956	63.0526	118.878	59.2417
1442317_at	---	---	0.010508	1.38318	0.016539	0.753136	0.673102	1.04172	101.394	140.246	105.624
1457988_at	---	---	0.001614	1.82299	0.01664	0.713032	0.039995	1.29985	141.962	258.795	184.529
1441716_at	---	---	0.018162	1.31853	0.016691	0.75756	0.994362	0.998863	17.0668	22.503	17.0474
1443603_at	---	---	0.000501	2.57864	0.01676	0.661384	0.004224	1.70547	75.5258	194.754	128.807
1446920_at	---	---	0.080756	1.25015	0.016791	0.702226	0.309396	0.877892	36.6556	45.8252	32.1797
1446012_at	---	---	0.005735	1.83252	0.016825	0.628047	0.340514	1.15091	22.4951	41.2227	25.8898
1444033_at	---	---	0.002799	1.6248	0.016878	0.733116	0.111057	1.19117	77.7708	126.362	92.638
1458618_at	---	---	0.018554	2.06481	0.016888	0.474926	0.998763	0.980631	97.7157	201.764	95.823
1446674_at	---	---	0.067647	1.23604	0.016918	0.737666	0.373078	0.911786	60.7793	75.1258	55.4178
1446299_at	---	---	0.003925	2.24895	0.016989	0.568149	0.194425	1.27774	71.3574	160.479	91.1761
1440579_at	---	---	0.004237	1.96506	0.017553	0.618985	0.209321	1.21634	186.833	367.138	227.253
1444017_at	---	---	0.013009	1.43857	0.017814	0.721414	0.759692	1.03781	47.0014	67.615	48.7784
1440095_at	---	---	0.029084	1.83502	0.017841	0.494136	0.787824	0.906749	54.8542	100.659	49.739
1440471_x_at	---	---	0.014071	1.5111	0.017954	0.690076	0.801416	1.04277	9.74932	14.7322	10.1663
1446440_at	---	---	0.03351	1.70531	0.018059	0.548039	0.719806	0.934577	42.6784	72.7799	39.8863
1430183_at	---	---	0.047118	1.91143	0.018208	0.444341	0.551691	0.849327	248.568	475.12	211.115
1435187_at	---	---	0.106406	0.813225	0.018211	0.712486	0.001811	0.579412	198.739	161.62	115.152
1444401_at	---	---	0.008596	1.62064	0.018229	0.672818	0.50481	1.09039	92.4598	149.844	100.818
1459348_at	---	---	0.019396	0.623078	0.018288	0.607886	0.000634	0.37876	80.0352	49.8682	30.3142
1445381_at	---	---	0.101246	0.651541	0.018347	2.0007	0.274442	1.30354	139.342	90.7867	181.637
1451930_at	---	---	0.015684	1.54126	0.018667	0.664537	0.846306	1.02422	57.544	88.69	58.9378
1458178_at	---	---	0.00056	2.57871	0.01868	0.662293	0.004748	1.70786	28.6411	73.8572	48.9151
1459635_at	---	---	0.000267	2.67644	0.018747	0.704639	0.001134	1.88592	49.4344	132.308	93.2294
1444622_at	---	---	0.030833	2.30522	0.018774	0.399442	0.78683	0.920803	25.7668	59.3983	23.7262
1440055_at	---	---	0.015627	1.94044	0.018882	0.539866	0.836672	1.04758	62.1084	120.518	65.0633
1447071_at	---	---	0.002199	3.32164	0.01904	0.504147	0.060974	1.67459	32.8743	109.197	55.0511
1435215_at	---	---	0.000751	0.231753	0.019041	1.90531	0.008009	0.441562	258.283	59.8578	114.048
1440925_at	---	---	0.007997	1.90714	0.019093	0.596862	0.443933	1.1383	58.3954	111.368	66.4714
1440020_at	---	---	0.003337	1.79731	0.01922	0.680737	0.127613	1.2235	136.367	245.094	166.844
1457070_at	---	---	0.913255	1.01938	0.019268	0.663046	0.020027	0.675895	46.4425	47.3424	31.3902
1457398_at	---	---	0.020221	1.58162	0.019289	0.633325	0.969843	1.00168	108.549	171.683	108.731
1441397_at	---	---	0.147488	1.48428	0.019401	0.41807	0.201639	0.620532	54.2404	80.5079	33.6579
1444506_at	---	---	0.004484	1.79432	0.019401	0.661097	0.20084	1.18622	76.8852	137.957	91.2027
1442307_at	---	---	0.323479	0.890689	0.019411	0.731378	0.004224	0.65143	47.6406	42.4329	31.0345
1441152_at	---	---	0.003363	1.78904	0.019514	0.688334	0.126778	1.23146	107.99	193.198	132.985
1439928_at	---	---	0.001273	2.78888	0.019596	0.588093	0.021464	1.64012	36.3214	101.296	59.5714
1456347_at	---	---	0.021021	1.64632	0.019804	0.615845	0.976666	1.01388	36.2703	59.7123	36.7736
1443848_at	---	---	0.110712	1.45757	0.019872	0.544512	0.276615	0.793663	63.5557	92.6368	50.4418
1438739_at	---	---	0.007991	1.81162	0.019929	0.624489	0.424047	1.13133	319.891	579.52	361.904
1446846_at	---	---	0.000145	0.394998	0.019963	0.750742	2.3e-05	0.296541	164.917	65.1418	48.9047
1442255_at	---	---	0.001349	1.81101	0.019964	0.735174	0.023165	1.33141	25.6726	46.4935	34.1808
1443455_at	---	---	0.487968	0.901509	0.020177	0.688857	0.006322	0.621011	40.5555	36.5611	25.1854
1445317_at	---	---	0.976589	1.00212	0.020339	0.736159	0.018591	0.73772	20.3496	20.3927	15.0123
1444609_at	---	---	0.013655	2.02918	0.020672	0.55104	0.701921	1.11816	25.367	51.4742	28.3643
1458213_at	---	---	0.023455	1.95148	0.020931	0.50379	0.993057	0.983136	40.4073	78.854	39.7258
1446538_at	---	---	0.014065	1.39934	0.020958	0.744653	0.712146	1.04202	88.9379	124.455	92.6755
1439298_at	---	---	0.008011	2.03462	0.020964	0.56927	0.404223	1.15825	75.0342	152.666	86.9081
1442535_at	---	---	0.014642	1.6263	0.020964	0.647521	0.736412	1.05306	112.879	183.576	118.869
1426060_at	---	---	0.002264	1.96004	0.021048	0.676693	0.057124	1.32635	249.985	489.982	331.567
1445370_at	---	---	0.010551	1.3837	0.021081	0.766044	0.542335	1.05998	42.4309	58.7116	44.9757
1442951_at	---	---	0.048337	1.27423	0.021187	0.74319	0.621193	0.946994	36.3174	46.2766	34.3923
1446296_at	---	---	0.005813	1.77117	0.021297	0.669328	0.261728	1.1855	30.5149	54.0471	36.1753
1446475_at	---	---	0.010526	2.20183	0.021398	0.513796	0.531931	1.13129	49.6442	109.308	56.1621
1459409_at	---	---	0.035197	2.19134	0.021484	0.422286	0.795535	0.925372	23.6243	51.7688	21.8612
1457206_at	---	---	0.110246	1.39942	0.021534	0.592314	0.305087	0.828895	33.6533	47.095	27.8951
1426061_x_at	---	---	0.002131	1.95082	0.021632	0.685816	0.049071	1.3379	227.407	443.631	304.249
1439321_at	---	---	0.007569	2.03505	0.021632	0.58249	0.362655	1.18539	113.198	230.363	134.184
1442442_at	---	---	0.109025	1.28285	0.021632	0.667341	0.310427	0.856097	57.546	73.8228	49.265
1446621_at	---	---	0.000151	0.373161	0.021632	0.744975	2.3e-05	0.277996	158.758	59.2423	44.134
1452498_at	---	---	0.027087	1.40247	0.021632	0.708974	0.938402	0.994311	13.7747	19.3186	13.6964
1446278_at	---	---	0.010231	1.73493	0.021877	0.639466	0.503461	1.10943	32.6561	56.656	36.2296
1458520_at	---	---	0.604663	1.07416	0.021878	0.710726	0.045919	0.763436	91.3954	98.1737	69.7746
1442124_at	---	---	0.065153	0.751007	0.021902	0.667867	0.001529	0.501573	223.452	167.814	112.078
1441052_at	---	---	0.053027	1.60548	0.021916	0.554583	0.599408	0.890369	70.0107	112.4	62.3353
1445235_at	---	---	0.001687	2.48095	0.021951	0.621163	0.030824	1.54108	35.077	87.0243	54.0562
1443141_at	---	---	0.002499	1.71774	0.021961	0.727204	0.064074	1.24915	84.3541	144.899	105.371
1458134_at	---	---	0.003593	1.71775	0.022108	0.707626	0.11922	1.21553	66.3967	114.053	80.707
1440608_at	---	---	0.054763	1.55335	0.022113	0.577483	0.591071	0.897035	27.4332	42.6135	24.6085
1441164_at	---	---	0.002121	1.8719	0.022354	0.703562	0.046193	1.317	24.6447	46.1325	32.4571
1444744_at	---	---	0.079321	1.34674	0.022354	0.664024	0.435799	0.894267	48.6933	65.5771	43.5448
1446392_at	---	---	0.79314	1.10085	0.022361	0.544296	0.031171	0.599188	109.405	120.439	65.5543
1441262_at	---	---	0.012504	1.74706	0.022438	0.619413	0.599299	1.08215	52.6535	91.9889	56.9791
1458637_x_at	---	---	0.002334	2.47127	0.022852	0.594234	0.053784	1.46851	63.239	156.281	92.8674
1434683_at	---	---	0.529566	1.11619	0.022857	0.6508	0.058245	0.726416	330.675	369.096	240.208
1445638_at	---	---	0.527984	1.36075	0.022857	0.378071	0.058467	0.51446	22.8606	31.1076	11.7609
1439672_at	---	---	0.16404	1.21146	0.02296	0.710277	0.223484	0.860473	46.9578	56.8876	40.4059
1459495_at	---	---	0.045768	1.62309	0.02296	0.567068	0.698655	0.920404	39.496	64.1056	36.3523
1457944_at	---	---	0.020178	1.91299	0.02302	0.530168	0.863884	1.01421	121.099	231.662	122.82
1459845_at	---	---	0.004424	1.8495	0.023077	0.672586	0.157275	1.24394	55.011	101.743	68.4306
1442697_at	---	---	0.018425	1.77511	0.023124	0.59279	0.810052	1.05227	33.1154	58.7835	34.8463
1440084_at	---	---	0.348999	0.872253	0.023226	0.689876	0.005373	0.601746	97.802	85.3081	58.852
1444541_at	---	---	0.009218	2.27586	0.023632	0.526963	0.412037	1.19929	74.4344	169.402	89.2687
1446849_at	---	---	0.065487	1.37911	0.023749	0.659903	0.546887	0.91008	58.0565	80.0664	52.8361
1440560_at	---	---	0.007072	1.4622	0.023915	0.759566	0.296481	1.11064	34.5256	50.4833	38.3454
1459434_at	---	---	0.149398	1.23032	0.023976	0.701553	0.258388	0.863134	56.9683	70.0892	49.1713
1457485_at	---	---	0.003588	1.62336	0.023987	0.742709	0.107128	1.20568	44.6304	72.4509	53.81
1440404_at	---	---	0.194995	1.36468	0.024146	0.552027	0.199128	0.753338	56.7662	77.4675	42.7641
1441679_at	---	---	0.942666	0.958693	0.024235	0.514954	0.019271	0.493682	53.2269	51.0283	26.2772
1440622_at	---	---	0.009321	1.85399	0.024369	0.619615	0.40409	1.14876	11.5346	21.3849	13.2504
1443109_at	---	---	0.000751	2.72478	0.024371	0.643256	0.006233	1.75273	29.6205	80.7094	51.9168
1443241_at	---	---	0.002008	1.67252	0.024508	0.760434	0.037282	1.27184	50.1576	83.8893	63.7922
1447385_at	---	---	0.857592	0.9646	0.024508	1.50999	0.0303	1.45654	34.9475	33.7103	50.9023
1456160_at	---	---	0.990082	1.03736	0.024567	0.514598	0.021715	0.533824	114.3	118.57	61.0159
1444762_at	---	---	0.00376	1.79849	0.024585	0.691843	0.112943	1.24427	97.0176	174.485	120.716
1442671_at	---	---	0.005985	1.84478	0.02472	0.659723	0.226526	1.21704	115.932	213.869	141.095
1443057_at	---	---	0.008498	1.72707	0.024815	0.667104	0.357093	1.15213	33.5651	57.9692	38.6715
1436864_at	---	---	0.04555	1.64155	0.024863	0.570478	0.749515	0.93647	22.142	36.3473	20.7354
1426173_at	---	---	0.629918	0.94204	0.025405	1.35958	0.052235	1.28078	53.0599	49.9846	67.9582
1458230_at	---	---	0.003253	1.77405	0.025658	0.709209	0.083742	1.25817	16.1837	28.7108	20.3619
1456997_at	---	---	0.085972	1.29409	0.025908	0.704073	0.472979	0.911136	66.8134	86.4627	60.8761
1459464_at	---	---	0.058009	1.45243	0.026113	0.643202	0.65624	0.934206	73.0503	106.1	68.244
1447481_at	---	---	0.004018	1.89197	0.026133	0.673573	0.117496	1.27438	63.6697	120.461	81.1395
1440511_at	---	---	0.040863	1.58872	0.026353	0.603509	0.838513	0.958805	29.5004	46.8678	28.2851
1441794_at	---	---	0.043409	1.43359	0.026479	0.664782	0.809777	0.953022	29.476	42.2564	28.0913
1447555_at	---	---	0.078972	1.53043	0.026479	0.578026	0.518446	0.884626	35.0057	53.5736	30.9669
1441360_at	---	---	0.026141	2.86548	0.026554	0.35774	0.926845	1.0251	39.5067	113.206	40.4982
1458616_at	---	---	0.000182	2.05476	0.026573	0.805838	0.000515	1.6558	90.1981	185.335	149.35
1440375_at	---	---	0.046886	1.38643	0.026586	0.694255	0.772668	0.962534	134.631	186.657	129.587
1443697_at	---	---	0.015006	1.54467	0.026588	0.693966	0.610291	1.07195	13.7496	21.2386	14.7389
1446648_at	---	---	0.096479	1.31891	0.026778	0.663771	0.441536	0.875452	29.2746	38.6105	25.6285
1457483_at	---	---	0.005616	3.7365	0.026812	0.423753	0.188009	1.58335	47.0379	175.757	74.4777
1438265_at	---	---	0.002921	2.12129	0.026942	0.652092	0.0657	1.38328	168.636	357.726	233.271
1445804_at	---	---	0.066282	1.94589	0.027086	0.442746	0.610647	0.861536	11.5103	22.3977	9.9165
1439655_at	---	---	0.005288	1.60329	0.027226	0.736924	0.168569	1.1815	72.4337	116.132	85.5805
1442427_at	---	---	0.001994	1.4875	0.02735	0.814545	0.03237	1.21164	15.9309	23.6974	19.3026
1445377_at	---	---	0.027606	2.07805	0.02768	0.503496	0.933189	1.04629	50.0006	103.904	52.3152
1459237_at	---	---	0.000712	2.33763	0.027762	0.707656	0.005008	1.65424	59.9915	140.238	99.2402
1457955_at	---	---	0.027641	1.424	0.02786	0.714379	0.931092	1.01728	59.0719	84.1184	60.0924
1439616_at	---	---	0.048775	1.2882	0.027953	1.32841	0.001522	1.71126	115.201	148.402	197.138
1441108_at	---	---	0.013058	2.00982	0.028158	0.562988	0.507661	1.13151	121.633	244.461	137.629
1447165_at	---	---	0.000467	2.64027	0.028252	0.696405	0.002316	1.8387	22.3258	58.9462	41.0504
1444851_at	---	---	0.399699	1.1475	0.02855	0.615853	0.109742	0.706692	34.244	39.295	24.2
1443521_at	---	---	0.001614	2.2501	0.028896	0.671664	0.020842	1.51131	70.5065	158.647	106.557
1447471_at	---	---	0.213858	0.824543	0.028896	0.691956	0.004347	0.570548	180.861	149.128	103.19
1443512_at	---	---	0.00256	2.0812	0.028913	0.667504	0.048095	1.38921	58.5829	121.923	81.3838
1444447_at	---	---	0.01879	1.63486	0.02906	0.652675	0.692894	1.06703	23.9891	39.2189	25.5972
1439946_at	---	---	0.002262	2.87177	0.029147	0.567295	0.038169	1.62914	38.2937	109.971	62.3859
1440533_at	---	---	0.004896	2.13163	0.029724	0.621293	0.137101	1.32437	47.4573	101.161	62.8508
1441168_at	---	---	0.094538	1.18929	0.029724	0.788851	0.495353	0.938172	11.8051	14.0397	11.0752
1446540_at	---	---	0.182172	1.23622	0.029739	0.670582	0.270404	0.828986	20.6812	25.5664	17.1444
1442332_at	---	---	0.001206	2.69271	0.029942	0.643401	0.011949	1.73249	88.1105	237.256	152.65
1443489_at	---	---	0.00074	3.62351	0.029942	0.58408	0.005043	2.11642	36.5498	132.439	77.3548
1440026_at	---	---	0.134832	1.8591	0.030361	0.381952	0.370555	0.710087	83.8598	155.904	59.5478
1458906_at	---	---	0.117019	1.25912	0.030491	0.719397	0.423502	0.905808	95.8724	120.715	86.842
1446094_at	---	---	0.957843	1.01169	0.030652	0.62304	0.031163	0.630324	174.464	176.503	109.969
1457534_at	---	---	0.004204	1.73986	0.030676	0.723733	0.103448	1.2592	38.3468	66.7181	48.2861
1459238_at	---	---	0.243397	1.58781	0.030749	0.419786	0.208617	0.66654	38.3173	60.8406	25.54
1443534_at	---	---	0.011112	1.95376	0.030949	0.6123	0.387507	1.19629	37.9099	74.0669	45.3512
1444344_at	---	---	0.012309	2.12042	0.031071	0.559033	0.432857	1.18538	24.2008	51.3158	28.6872
1440935_at	---	---	0.131045	1.40223	0.031152	0.605062	0.390068	0.848436	96.7945	135.728	82.1239
1459691_at	---	---	0.270915	1.38379	0.031375	0.525802	0.190497	0.727601	20.7108	28.6595	15.0692
1447491_at	---	---	0.098425	1.20424	0.031433	0.776583	0.505552	0.935192	65.0361	78.319	60.8212
1439639_at	---	---	0.77504	1.0661	0.031434	0.631618	0.048207	0.673368	101.122	107.806	68.0924
1457324_at	---	---	0.414807	1.38088	0.031893	0.441274	0.120177	0.609348	784.698	1083.58	478.154
1455418_at	---	---	0.140352	0.774276	0.032271	0.673137	0.00349	0.521194	199.183	154.223	103.813
1439125_at	---	---	0.001787	1.95243	0.032301	0.720159	0.022076	1.40606	119.03	232.397	167.363
1443325_at	---	---	0.05829	1.38756	0.032464	0.690951	0.773733	0.958735	132.732	184.173	127.254
1443630_at	---	---	0.023187	1.28404	0.032639	0.801357	0.747876	1.02898	10.7384	13.7886	11.0496
1459136_at	---	---	0.339901	1.10482	0.032639	0.785766	0.155684	0.868132	12.4693	13.7764	10.825
1441567_at	---	---	0.000159	2.82251	0.03303	0.754594	0.000368	2.12985	70.4966	198.978	150.147
1442548_at	---	---	0.005479	1.41067	0.033231	0.808239	0.141114	1.14015	28.9299	40.8105	32.9846
1458739_at	---	---	0.068665	2.19452	0.033232	0.394278	0.701896	0.86525	35.9286	78.8461	31.0873
1440587_at	---	---	0.009114	2.43208	0.033248	0.525852	0.282195	1.27892	17.3358	42.1622	22.1711
1440259_at	---	---	0.007743	1.73884	0.033662	0.688816	0.225371	1.19774	86.8201	150.966	103.988
1446730_at	---	---	0.082251	1.37375	0.033713	0.664986	0.62147	0.913526	91.0362	125.061	83.164
1445188_at	---	---	0.047762	1.28563	0.033779	0.767086	0.892716	0.986187	9.22778	11.8635	9.10032
1457077_at	---	---	0.038152	0.797498	0.033827	0.797176	0.001479	0.635746	27.6354	22.0392	17.5691
1446892_at	---	---	0.001016	1.6847	0.033926	0.804392	0.00791	1.35516	34.3232	57.8242	46.5133
1438848_at	---	---	0.013692	1.5955	0.034005	0.695766	0.44473	1.11009	59.9718	95.6848	66.5742
1442052_at	---	---	0.015689	1.89838	0.034005	0.59583	0.513883	1.13111	102.236	194.084	115.641
1460126_at	---	---	0.000313	2.55529	0.034027	0.745039	0.000995	1.90379	51.657	131.998	98.3439
1435574_at	---	---	0.096253	0.725219	0.034122	0.635467	0.002764	0.460853	107.264	77.7901	49.433
1444237_at	---	---	0.004604	1.49247	0.034244	0.791985	0.104882	1.18201	68.2995	101.935	80.7308
1457272_at	---	---	0.035989	0.757036	0.034244	0.764551	0.001437	0.578792	332.369	251.615	192.373
1447195_at	---	---	0.017093	1.93072	0.034358	0.587327	0.553637	1.13397	27.1734	52.4643	30.8137
1439265_at	---	---	0.001122	0.440241	0.034967	0.706235	0.000137	0.310914	50.8172	22.3718	15.7998
1444878_at	---	---	0.076697	1.60585	0.035335	0.564939	0.678513	0.907209	19.6369	31.5339	17.8148
1444827_at	---	---	0.002038	3.22714	0.03568	0.581244	0.025158	1.87576	48.4102	156.226	90.8057
1444503_at	---	---	0.002046	1.907	0.035824	0.730539	0.025326	1.39314	159.659	304.471	222.428
1441347_at	---	---	0.001886	1.71065	0.036116	0.774091	0.02174	1.3242	59.9235	102.508	79.3506
1439305_at	---	---	0.027375	2.15203	0.036256	0.471181	0.78439	1.01399	63.3137	136.253	64.1997
1442248_at	---	---	0.187749	1.43798	0.036432	0.554532	0.327574	0.797404	147.55	212.173	117.657
1440994_at	---	---	0.94575	1.01763	0.03647	0.691598	0.03874	0.703794	72.9823	74.2693	51.3645
1459702_at	---	---	0.330468	0.843379	0.036549	0.633415	0.007736	0.534209	41.9486	35.3786	22.4093
1456752_at	---	---	0.474102	1.30302	0.036709	0.494187	0.119269	0.643936	258.812	337.237	166.658
1443402_at	---	---	0.031249	1.5146	0.036763	0.674922	0.847067	1.02224	15.5901	23.6128	15.9368
1445302_at	---	---	0.327651	1.25126	0.036817	0.618773	0.185652	0.774248	103.527	129.539	80.1553
1458710_at	---	---	0.006567	1.78506	0.037002	0.697325	0.163768	1.24477	109.959	196.283	136.873
1443445_at	---	---	0.000484	1.8548	0.037005	0.808395	0.002071	1.49941	22.1969	41.1708	33.2823
1458135_at	---	---	4.2e-05	4.16991	0.037037	0.750252	6.5e-05	3.12848	28.0359	116.907	87.7098
1440040_at	---	---	0.05816	1.79618	0.037058	0.548181	0.845402	0.984632	25.4776	45.7624	25.0861
1456223_at	---	---	0.018378	2.14702	0.037148	0.538693	0.552739	1.15659	55.6919	119.572	64.4124
1441943_x_at	---	---	0.603798	0.919779	0.037178	1.47733	0.087428	1.35882	189.927	174.691	258.077
1440309_at	---	---	0.004443	4.37709	0.03726	0.426372	0.089678	1.86627	24.8526	108.782	46.3816
1444126_at	---	---	0.008872	1.78132	0.037357	0.680561	0.240914	1.2123	28.4625	50.7009	34.5051
1442150_at	---	---	0.004655	1.83738	0.037481	0.704529	0.096287	1.29449	33.9472	62.3739	43.9443
1446386_at	---	---	0.125362	1.14193	0.037481	0.827824	0.48617	0.945315	75.7527	86.5042	71.6102
1458556_at	---	---	0.065021	1.26622	0.037524	0.766287	0.797332	0.970286	29.8332	37.7753	28.9467
1442664_at	---	---	0.099349	1.23691	0.03776	0.759743	0.590252	0.939737	30.2141	37.3722	28.3933
1459887_at	---	---	0.003631	1.666	0.037918	0.758517	0.063349	1.26369	40.5325	67.5272	51.2205
1447357_at	---	---	0.870667	0.979386	0.037962	0.774879	0.026921	0.758905	48.9019	47.8938	37.1119
1445093_at	---	---	0.092125	1.26892	0.038008	0.742164	0.629772	0.941748	35.3767	44.8902	33.3159
1458509_at	---	---	0.01093	1.67531	0.038026	0.694435	0.306834	1.16339	101.501	170.045	118.085
1457020_at	---	---	0.003734	1.67637	0.038133	0.758481	0.06625	1.27149	21.9484	36.7936	27.9072
1442126_at	---	---	0.005577	1.81617	0.038196	0.699645	0.123235	1.27068	53.7399	97.6009	68.286
1442080_at	---	---	0.002799	1.70162	0.038273	0.764366	0.04066	1.30066	32.6775	55.6048	42.5024
1440111_at	---	---	0.056999	1.63091	0.038538	0.601743	0.875647	0.98139	63.7873	104.031	62.6002
1441505_at	---	---	0.000739	2.06193	0.038559	0.760767	0.00405	1.56865	129.095	266.184	202.504
1441696_at	---	---	0.002879	1.74691	0.038652	0.756643	0.042201	1.32179	53.4435	93.3609	70.6408
1458746_at	---	---	0.000795	3.97413	0.038673	0.580371	0.004638	2.30647	20.406	81.0963	47.0659
1444706_at	---	---	0.055647	2.13679	0.038813	0.447603	0.891914	0.956434	78.8591	168.506	75.4235
1431158_at	---	---	0.015581	1.40043	0.039266	0.775636	0.446674	1.08622	116.739	163.484	126.804
1440184_at	---	---	0.142539	1.19541	0.039309	0.772217	0.454025	0.923118	14.0551	16.8016	12.9745
1455670_at	---	---	0.236802	1.38457	0.039326	0.566313	0.281283	0.784098	61.9231	85.7367	48.5538
1446421_at	---	---	0.021493	2.07072	0.039343	0.561543	0.607798	1.1628	62.1337	128.661	72.2488
1443355_at	---	---	0.100343	1.54324	0.039369	0.57997	0.605247	0.895033	44.3873	68.5002	39.7281
1441240_at	---	---	0.01086	1.42423	0.039416	0.784366	0.293529	1.11711	15.5888	22.202	17.4145
1457141_at	---	---	0.305217	1.1776	0.039416	0.7065	0.216336	0.831974	131.341	154.667	109.273
1440066_at	---	---	0.031144	1.57589	0.03947	0.659805	0.807007	1.03978	137.953	217.399	143.441
1456650_at	---	---	0.07813	0.685537	0.039601	0.636771	0.002663	0.43653	95.8492	65.7082	41.8411
1446345_at	---	---	0.019943	1.76536	0.039655	0.632264	0.562611	1.11617	95.2577	168.164	106.324
1459374_at	---	---	0.003712	1.77984	0.039655	0.727534	0.062658	1.2949	36.8732	65.6285	47.747
1447013_at	---	---	0.006048	2.55064	0.039761	0.567476	0.133191	1.44743	19.0242	48.5237	27.5361
1457503_at	---	---	0.05441	1.24624	0.0398	0.793595	0.916253	0.989013	21.4058	26.6768	21.1706
1443338_at	---	---	0.001671	2.1882	0.039959	0.710638	0.015615	1.55502	79.5118	173.988	123.642
1443349_at	---	---	0.028585	1.38958	0.040111	0.751567	0.752714	1.04436	12.6978	17.6446	13.2611
1457178_at	---	---	0.011185	1.60433	0.040111	0.716009	0.298054	1.14871	13.5331	21.7114	15.5456
1434362_at	---	---	0.030155	1.40988	0.040188	0.726247	0.780478	1.02392	523.538	738.128	536.063
1444411_at	---	---	0.477823	1.24187	0.040188	0.553017	0.131578	0.686777	46.4767	57.7182	31.9192
1420277_at	---	---	0.249747	1.11989	0.040378	0.807219	0.274351	0.903994	41.8655	46.8847	37.8462
1436276_at	---	---	0.067846	0.741416	0.040378	0.71425	0.002446	0.529556	96.362	71.4443	51.0291
1437505_at	---	---	0.012717	1.59617	0.040401	0.719674	0.345192	1.14872	68.8908	109.961	79.1362
1445944_at	---	---	0.00155	2.32002	0.040593	0.694419	0.013518	1.61106	14.2312	33.0167	22.9274
1440039_at	---	---	0.039718	1.26305	0.040676	0.801324	0.919407	1.01211	23.555	29.7511	23.8403
1440014_at	---	---	0.015454	1.77894	0.040841	0.647846	0.425837	1.15248	27.6219	49.1377	31.8337
1439468_at	---	---	0.351312	1.17268	0.040897	0.654032	0.193787	0.766969	80.6288	94.5516	61.8398
1446736_at	---	---	0.048338	1.57553	0.040949	0.630964	0.988167	0.994104	41.3898	65.2109	41.1457
1443003_at	---	---	0.068691	1.48281	0.04111	0.6448	0.817603	0.956113	11.9054	17.6533	11.3829
1444205_at	---	---	0.014562	1.53694	0.04111	0.733532	0.394081	1.1274	51.102	78.5408	57.6122
1457369_at	---	---	0.044722	1.42974	0.04111	0.695177	0.972305	0.993926	35.5101	50.7704	35.2944
1457383_at	---	---	0.029149	1.34891	0.041128	0.770032	0.749569	1.0387	90.1508	121.605	93.6398
1457343_at	---	---	0.003078	1.93101	0.041402	0.716048	0.04358	1.3827	15.9424	30.785	22.0436
1457392_at	---	---	0.857353	0.979588	0.041406	0.800847	0.028737	0.7845	201.817	197.698	158.325
1456849_at	---	---	0.008214	1.89105	0.041513	0.661485	0.192851	1.2509	79.5507	150.435	99.5103
1445957_at	---	---	0.233104	1.53517	0.041517	0.488814	0.303682	0.750412	183.03	280.982	137.348
1443669_at	---	---	0.081074	1.26917	0.041557	0.753753	0.740074	0.956639	31.9693	40.5744	30.5831
1440448_at	---	---	0.071289	1.39956	0.041616	0.661966	0.805771	0.926464	30.1745	42.2311	27.9556
1436614_at	---	---	0.25532	1.23925	0.041645	1.49395	0.006969	1.85138	37.8341	46.8858	70.0452
1444250_at	---	---	0.108105	1.2012	0.041784	0.788887	0.602509	0.947611	14.4911	17.4068	13.732
1440678_at	---	---	0.041562	1.77418	0.04182	0.576307	0.926616	1.02247	29.7493	52.7808	30.4179
1456717_at	---	---	0.026143	1.7082	0.041861	0.632943	0.680264	1.0812	90.9268	155.322	98.3097
1440960_at	---	---	0.308309	1.29873	0.041924	1.57682	0.008262	2.04786	16.7469	21.7497	34.2953
1443689_at	---	---	0.00586	1.60382	0.042018	1.32341	0.000476	2.12251	20.3546	32.6451	43.2028
1444144_at	---	---	0.003483	1.8821	0.042165	0.715273	0.052145	1.34621	66.572	125.295	89.6201
1458470_at	---	---	0.031936	0.521141	0.042263	0.496435	0.001525	0.258713	76.9444	40.0989	19.9065
1442931_at	---	---	0.023116	1.34369	0.042463	0.789429	0.607351	1.06075	70.1381	94.2441	74.3991
1436637_at	---	---	0.307762	1.17234	0.042651	0.707433	0.234532	0.829349	49.7358	58.3071	41.2483
1445646_at	---	---	0.139188	1.61793	0.04266	0.45979	0.501052	0.74391	148.591	240.41	110.538
1458655_at	---	---	0.010509	2.09262	0.042696	0.605942	0.257523	1.268	29.0624	60.8166	36.8513
1442281_at	---	---	0.279246	0.892394	0.042721	0.796291	0.007713	0.710606	58.0574	51.8101	41.2559
1444757_at	---	---	0.214389	1.47443	0.042807	0.504352	0.341663	0.743633	59.632	87.9235	44.3444
1446599_at	---	---	0.022913	1.68925	0.042897	0.647031	0.596405	1.093	14.6323	24.7176	15.993
1439233_at	---	---	0.020813	1.5397	0.043077	0.708496	0.544234	1.09087	104.269	160.544	113.745
1442411_at	---	---	0.013464	1.71625	0.043188	0.67564	0.343831	1.15956	36.1287	62.0057	41.8936
1440030_at	---	---	0.337518	1.14315	0.043341	0.748055	0.216282	0.855136	22.0066	25.1568	18.8187
1446537_at	---	---	0.069897	1.82157	0.043341	0.519404	0.837791	0.946134	32.4481	59.1066	30.7002
1437625_at	---	---	0.052557	1.28503	0.043422	0.775838	0.978508	0.996974	11.5443	14.8348	11.5094
1439227_at	---	---	0.391471	1.12751	0.043658	0.723906	0.185	0.81621	186.813	210.633	152.478
1440760_at	---	---	0.309796	1.17108	0.043695	0.725296	0.239579	0.849378	34.4687	40.3655	29.277
1444848_at	---	---	0.000784	2.24302	0.043844	0.743884	0.004044	1.66855	37.5795	84.2915	62.7031
1446799_at	---	---	0.026646	1.908	0.043998	0.580821	0.663701	1.1082	69.8606	133.294	77.4197
1457741_at	---	---	0.000121	0.0974257	0.044209	1.7566	0.00022	0.171138	194.604	18.9595	33.3042
1458497_at	---	---	0.024191	1.40078	0.044388	0.757659	0.608164	1.06131	74.3113	104.093	78.8673
1443124_at	---	---	0.911392	0.952299	0.045062	1.756	0.053497	1.67224	15.9392	15.1789	26.6541
1457338_at	---	---	0.007986	2.45419	0.045135	0.576518	0.169422	1.41489	20.2608	49.724	28.6668
1443561_at	---	---	0.164285	1.36461	0.045295	0.638213	0.462273	0.870914	14.4417	19.7073	12.5775
1436145_at	---	---	0.008087	2.06775	0.045344	0.631039	0.171262	1.30483	39.11	80.8697	51.0319
1442318_at	---	---	0.088346	1.19866	0.045439	0.805972	0.745694	0.966084	68.6762	82.3193	66.347
1458700_at	---	---	0.037234	1.50496	0.045439	0.687585	0.826529	1.03479	37.4529	56.3654	38.756
1446521_at	---	---	0.008742	1.65632	0.045518	0.725239	0.189753	1.20123	18.6801	30.9403	22.4391
1440896_at	---	---	0.009704	1.79671	0.045836	0.683952	0.214491	1.22886	59.6783	107.224	73.3364
1446371_at	---	---	0.01268	1.57755	0.045911	0.732725	0.299793	1.15591	81.7764	129.007	94.5263
1457468_at	---	---	0.006192	2.32062	0.045938	0.605976	0.116318	1.40624	46.0271	106.811	64.725
1442761_at	---	---	0.016316	2.09442	0.046093	0.588823	0.400684	1.23325	106.775	223.631	131.679
1447064_at	---	---	0.007265	2.00098	0.0462	0.655658	0.144898	1.31196	57.7907	115.638	75.8189
1439678_at	---	---	0.067903	1.80522	0.046366	0.523374	0.889036	0.944806	25.7336	46.4548	24.3132
1459734_at	---	---	0.01143	1.57676	0.046366	0.733063	0.260765	1.15587	32.3304	50.9774	37.3696
1443430_at	---	---	0.003546	2.06676	0.046664	0.696575	0.047898	1.43966	34.0686	70.4116	49.047
1427600_at	---	---	0.715982	1.23266	0.046689	0.450692	0.087582	0.555551	33.4926	41.285	18.6068
1440341_at	---	---	0.007759	2.36633	0.046752	0.591553	0.156073	1.39981	26.7154	63.2173	37.3964
1434029_at	---	---	0.037824	1.51809	0.046965	1.42543	0.001835	2.16393	76.9854	116.871	166.591
1434279_at	---	---	0.208444	1.79757	0.046965	0.406269	0.385672	0.730299	1127.47	2026.71	823.39
1444378_at	---	---	0.013074	1.35215	0.047331	0.814262	0.301588	1.101	116.222	157.149	127.961
1459485_at	---	---	0.117778	1.43552	0.047331	0.647636	0.62641	0.929694	50.2289	72.1045	46.6975
1459215_at	---	---	0.021637	1.50501	0.047611	0.728853	0.51634	1.09693	30.4179	45.7792	33.3663
1446293_at	---	---	0.001071	0.493719	0.047638	0.761471	0.000149	0.375953	130.046	64.2061	48.8911
1443566_at	---	---	0.004801	1.62711	0.047768	0.767424	0.075651	1.24869	61.2922	99.7293	76.5347
1438353_at	---	---	0.079894	1.33129	0.047842	0.729926	0.823747	0.971745	67.5326	89.9057	65.6245
1428411_at	---	---	0.902983	1.01536	0.048332	0.79999	0.059268	0.812281	796.585	808.824	647.051
1444810_at	---	---	0.023052	1.35426	0.048443	0.793742	0.538613	1.07493	25.915	35.0956	27.8569
1441547_at	---	---	0.12017	3.19629	0.048454	0.236892	0.629408	0.757176	34.0808	108.932	25.8052
1445116_at	---	---	0.141213	1.27168	0.049185	0.723596	0.561702	0.920182	10.8209	13.7607	9.9572
1459414_at	---	---	0.10672	1.15549	0.049554	0.836651	0.696924	0.96674	147.462	170.391	142.558
1434280_at	---	---	0.121977	2.20211	0.049834	0.377627	0.636661	0.831575	668.186	1471.42	555.647
1440722_at	---	---	0.028011	1.31147	0.049945	0.804733	0.624416	1.05538	43.281	56.7616	45.678
1459373_at	---	---	0.257079	0.814975	0.050016	0.702414	0.008299	0.57245	50.3895	41.0662	28.8455
1445263_at	---	---	0.027765	1.4769	0.050272	0.722437	0.616774	1.06696	62.9516	92.9729	67.1671
1443279_at	---	---	0.078688	1.40207	0.050316	0.692026	0.858357	0.970267	13.4239	18.8212	13.0247
1445670_at	---	---	0.116082	1.61389	0.050372	1.75517	0.004352	2.83264	35.3099	56.9861	100.02
1459608_at	---	---	0.098534	1.73126	0.050453	0.531567	0.747457	0.92028	31.8993	55.2258	29.3563
1458575_at	---	---	0.276951	0.748713	0.050492	0.571368	0.008974	0.42779	200.41	150.05	85.7336
1458075_at	---	---	0.812468	0.972609	0.050496	0.806357	0.032352	0.78427	94.4783	91.8904	74.0965
1438331_at	---	---	0.002121	1.85093	0.050769	0.761268	0.018498	1.40905	57.9175	107.201	81.6087
1438235_at	---	---	0.001732	1.71786	0.050831	0.797109	0.013017	1.36932	132.546	227.695	181.498
1445268_at	---	---	0.156299	1.34598	0.051292	0.652534	0.53816	0.8783	223.952	301.435	196.697
1420136_a_at	---	---	0.030598	2.06281	0.051338	0.541218	0.655055	1.11643	26.8499	55.3861	29.9759
1440351_at	---	---	0.002543	2.91905	0.051639	0.615244	0.025037	1.79593	39.6688	115.795	71.2421
1439174_at	---	---	0.301064	1.61585	0.051756	0.411929	0.296481	0.665615	26.5671	42.9284	17.6835
1440872_at	---	---	0.656944	0.948752	0.051804	0.802856	0.023807	0.761711	48.1238	45.6575	36.6564
1447381_at	---	---	0.338527	1.1484	0.051816	0.748924	0.261635	0.860065	35.9271	41.2588	30.8997
1440012_at	---	---	0.131667	1.75093	0.051861	0.491936	0.61982	0.861347	33.3488	58.3916	28.7249
1445057_at	---	---	0.187842	0.837426	0.051943	1.32018	0.466608	1.10555	14.6888	12.3008	16.2392
1446276_at	---	---	0.030547	1.62656	0.052021	0.674399	0.648474	1.09695	21.0185	34.1879	23.0563
1443517_at	---	---	0.000823	2.89802	0.052432	0.704569	0.003783	2.04186	91.5991	265.456	187.032
1453682_at	---	---	0.055915	0.797746	0.052754	0.80574	0.002599	0.642776	115.659	92.2667	74.3429
1457055_at	---	---	0.04377	0.788588	0.053122	1.23905	0.829165	0.977098	116.452	91.8325	113.785
1440490_at	---	---	0.213219	1.44558	0.053183	0.569128	0.425088	0.822719	30.6622	44.3246	25.2264
1444611_at	---	---	0.20964	0.860049	0.053183	0.793559	0.007323	0.682499	68.5576	58.9629	46.7905
1446006_at	---	---	0.005574	1.55743	0.053183	0.788455	0.08412	1.22796	29.8924	46.5554	36.7068
1445837_at	---	---	0.093621	1.89427	0.053232	0.487043	0.799898	0.922589	47.421	89.8279	43.7501
1446571_at	---	---	0.091566	2.19192	0.053565	0.413133	0.815	0.905553	48.915	107.218	44.2952
1442997_at	---	---	0.125984	1.31034	0.053632	0.714118	0.657331	0.93574	31.8318	41.7107	29.7863
1446067_at	---	---	0.374907	1.18531	0.053687	1.50564	0.012621	1.78465	28.8293	34.1715	51.4502
1447408_at	---	---	0.024264	1.67171	0.053766	0.668205	0.51805	1.11705	23.858	39.8838	26.6505
1442946_at	---	---	0.00103	1.96526	0.053972	0.779987	0.0054	1.53288	54.741	107.58	83.9111
1439325_at	---	---	0.032135	1.57852	0.053973	0.674934	0.657331	1.0654	85.0491	134.252	90.611
1457506_at	---	---	0.651652	1.04091	0.054194	0.842327	0.120337	0.876784	22.6265	23.5521	19.8386
1444570_at	---	---	0.021538	1.75605	0.05426	0.658193	0.458457	1.15582	20.0488	35.2068	23.1729
1436261_at	---	---	0.019072	1.58432	0.054604	0.726534	0.402618	1.15106	18.4734	29.2677	21.264
1446787_at	---	---	0.00724	1.39698	0.054716	0.827371	0.11917	1.15582	42.2049	58.9596	48.7814
1442044_at	---	---	0.741449	0.947657	0.054779	0.665595	0.030245	0.630755	53.9934	51.1673	34.0566
1441297_at	---	---	0.045524	1.55602	0.05587	0.67483	0.822541	1.05005	25.0594	38.993	26.3136
1446304_at	---	---	0.139603	1.30065	0.055873	0.714491	0.628699	0.929299	45.7441	59.4969	42.51
1441389_at	---	---	0.505123	1.10381	0.056363	1.30326	0.018477	1.43856	15.79	17.4293	22.7149
1455510_at	---	---	0.061375	1.74127	0.056571	0.581644	0.96304	1.0128	26.9941	47.004	27.3396
1446410_at	---	---	0.062352	1.38033	0.056764	0.727967	0.968639	1.00484	39.7872	54.9195	39.9796
1443167_at	---	---	0.0118	3.01997	0.057474	0.486182	0.216754	1.46826	41.2138	124.465	60.5125
1442014_at	---	---	0.016032	1.42304	0.057662	0.790827	0.314725	1.12538	186.746	265.747	210.16
1456715_at	---	---	0.083333	1.56291	0.057692	0.600873	0.899043	0.93911	77.2299	120.703	72.5274
1445420_at	---	---	0.015367	1.72753	0.059209	0.700099	0.292129	1.20944	11.5704	19.9882	13.9937
1444971_at	---	---	0.100809	1.20323	0.05931	0.81208	0.815907	0.977117	163.317	196.507	159.579
1447755_at	---	---	0.348039	1.15039	0.059398	0.749614	0.291709	0.862351	34.4754	39.6603	29.7299
1440903_at	---	---	0.056273	1.61643	0.059771	0.633632	0.89703	1.02422	25.3681	41.0057	25.9825
1460032_at	---	---	0.181386	1.20943	0.060335	0.7658	0.544445	0.926185	169.873	205.451	157.334
1443438_at	---	---	0.023048	1.41445	0.060448	0.782623	0.445808	1.10698	13.4554	19.032	14.8949
1438894_at	---	---	0.185277	1.19768	0.060712	0.77477	0.537753	0.927924	13.3665	16.0088	12.4031
1441635_at	---	---	0.391264	1.13909	0.060892	0.742719	0.263182	0.846021	81.5283	92.8678	68.9746
1445984_at	---	---	0.461671	1.29017	0.060897	0.561343	0.217036	0.724225	21.0051	27.1001	15.2124
1452402_at	---	---	0.004644	2.19052	0.061037	0.676039	0.055092	1.48088	105.146	230.326	155.709
1457358_at	---	---	0.310873	1.70167	0.061037	0.40778	0.338151	0.693906	65.1036	110.785	45.1758
1445552_at	---	---	0.052557	1.65541	0.061146	0.628181	0.851292	1.0399	9.62443	15.9323	10.0084
1442947_x_at	---	---	0.101493	1.31125	0.061148	1.36243	0.004594	1.78649	15.1259	19.8338	27.0222
1445697_at	---	---	0.326633	1.16568	0.061155	0.746699	0.321464	0.87041	15.6947	18.2949	13.6608
1459009_at	---	---	0.034576	2.24817	0.061216	0.522369	0.633466	1.17437	30.381	68.3014	35.6786
1440527_at	---	---	0.164982	0.781904	0.061509	1.40984	0.59783	1.10236	18.2096	14.2382	20.0736
1446474_at	---	---	0.042784	1.46024	0.061962	0.721623	0.739352	1.05375	77.7501	113.534	81.9289
1446548_at	---	---	0.312368	1.12009	0.061998	0.805944	0.341645	0.902732	75.9309	85.0496	68.5453
1457176_at	---	---	0.002082	1.85017	0.062021	0.779893	0.014745	1.44293	34.6998	64.2005	50.0695
1454311_at	---	---	0.009576	1.91037	0.062418	0.69365	0.151164	1.32513	28.124	53.7272	37.2678
1457470_at	---	---	0.001034	2.80392	0.062446	0.694845	0.004812	1.94829	75.3766	211.35	146.855
1442547_at	---	---	0.03077	1.63593	0.062646	0.67263	0.56368	1.10038	13.3921	21.9085	14.7363
1442157_at	---	---	0.114692	1.30666	0.062671	0.735371	0.781972	0.960878	20.6548	26.9887	19.8467
1444406_at	---	---	0.357418	1.60505	0.063014	0.401168	0.301877	0.643895	63.7655	102.347	41.0583
1459568_at	---	---	0.029307	1.76077	0.063224	0.642165	0.536741	1.13071	52.134	91.7962	58.9483
1456386_at	---	---	0.001825	3.14486	0.063277	0.633993	0.011679	1.99382	120.266	378.218	239.788
1459144_at	---	---	0.030605	1.73457	0.063385	0.649847	0.555444	1.12721	24.236	42.0391	27.319
1443966_at	---	---	0.702713	1.04146	0.064176	0.774125	0.128288	0.806217	152.327	158.642	122.809
1442241_at	---	---	0.063029	1.63593	0.064221	0.638439	0.914677	1.04444	38.3403	62.7219	40.0441
1446722_at	---	---	0.003226	1.69069	0.064296	0.788742	0.029259	1.33352	134.91	228.092	179.906
1458689_at	---	---	0.011731	1.58207	0.064921	0.767505	0.189477	1.21425	14.3968	22.7768	17.4813
1458222_at	---	---	0.025987	1.93394	0.065075	0.584896	0.469174	1.13116	75.4329	145.883	85.3264
1447575_at	---	---	0.127803	1.17423	0.065159	0.825038	0.748165	0.968782	11.6122	13.6354	11.2497
1442181_at	---	---	0.030323	1.34321	0.065233	0.797425	0.538322	1.07111	170.112	228.496	182.209
1446946_at	---	---	0.050556	1.40683	0.065238	0.743632	0.798462	1.04616	75.1202	105.681	78.5881
1456955_at	---	---	0.01098	2.19984	0.066082	0.623067	0.170689	1.37065	21.6269	47.5758	29.6429
1446286_at	---	---	0.260984	1.44983	0.066282	0.541381	0.431871	0.784908	32.2505	46.7576	25.3137
1460118_at	---	---	0.027744	1.65806	0.066294	1.44951	0.001856	2.40337	37.922	62.8767	91.1403
1439907_at	---	---	0.638151	0.937377	0.066295	0.795576	0.029378	0.745754	59.5311	55.8031	44.3956
1445101_at	---	---	0.025275	1.34717	0.066326	0.808438	0.449781	1.08911	9.20941	12.4067	10.03
1442617_at	---	---	0.018425	1.6458	0.066395	0.713764	0.32141	1.17471	49.7883	81.9418	58.4871
1441544_at	---	---	0.072344	1.34871	0.066474	0.74327	0.965398	1.00245	56.6877	76.4551	56.8268
1435579_at	---	---	0.18498	1.74592	0.067109	0.508178	0.585553	0.887238	100.179	174.905	88.883
1457184_at	---	---	0.096224	1.56113	0.067362	0.62954	0.903978	0.982795	48.5895	75.8546	47.7535
1459461_at	---	---	0.024552	1.38521	0.067369	0.793984	0.431806	1.09983	82.6803	114.529	90.9344
1445345_at	---	---	0.655147	1.07352	0.068395	0.766542	0.153368	0.822899	65.7862	70.6229	54.1354
1442239_at	---	---	0.047559	1.28158	0.068411	0.812432	0.744158	1.0412	111.352	142.707	115.94
1444195_at	---	---	0.008119	1.85775	0.068641	0.723064	0.109177	1.34327	44.2009	82.1143	59.3739
1445952_at	---	---	0.071126	3.88512	0.069032	0.31603	0.940587	1.22781	38.9641	151.38	47.8407
1444372_at	---	---	0.004763	2.83811	0.06927	0.599856	0.049882	1.70246	31.5052	89.4154	53.6363
1444803_at	---	---	0.045925	2.55399	0.069659	0.446571	0.71683	1.14054	14.9383	38.1523	17.0377
1459670_at	---	---	0.241072	1.53615	0.069695	0.477897	0.48417	0.734122	109.689	168.498	80.5247
1447958_at	---	---	0.001277	0.445878	0.06977	0.753714	0.000196	0.336065	99.5545	44.3892	33.4568
1457898_at	---	---	0.077778	2.09945	0.069828	0.483526	0.978285	1.01514	17.8147	37.401	18.0843
1458057_at	---	---	0.000752	4.29376	0.070247	0.63134	0.002617	2.71083	64.5507	277.165	174.986
1441472_at	---	---	0.829369	1.03332	0.070279	1.32313	0.047222	1.36722	35.6022	36.7884	48.6758
1441351_at	---	---	0.029222	1.83685	0.070425	0.639829	0.490383	1.17527	33.9338	62.3314	39.8814
1442309_at	---	---	0.009512	2.16143	0.070576	0.651486	0.131186	1.40814	43.7999	94.6704	61.6764
1446107_at	---	---	0.05253	2.45888	0.070808	0.432086	0.777689	1.06245	34.4345	84.6701	36.5848
1458943_at	---	---	0.000348	3.55245	0.071108	0.721376	0.000745	2.56266	27.3619	97.2019	70.1191
1436082_at	---	---	0.056516	1.35863	0.071335	0.771598	0.810455	1.04832	65.2511	88.6523	68.4039
1445154_at	---	---	0.442001	1.14062	0.07193	0.732344	0.271042	0.83533	26.8924	30.6741	22.464
1439097_at	---	---	0.064763	1.79411	0.072662	0.552557	0.869126	0.991349	46.2817	83.0346	45.8813
1441592_at	---	---	0.00189	1.91911	0.072664	0.779641	0.010902	1.49622	57.626	110.591	86.2211
1459747_at	---	---	0.124162	0.640084	0.072991	0.558891	0.006198	0.357737	70.4304	45.0814	25.1956
1441407_at	---	---	0.003514	1.99809	0.073061	0.738881	0.029554	1.47635	27.215	54.3781	40.1789
1444231_at	---	---	0.028819	2.03779	0.073061	0.572059	0.469065	1.16574	41.4567	84.48	48.3276
1458684_at	---	---	0.039233	2.11614	0.07336	0.573039	0.611449	1.21263	120.777	255.581	146.458
1439820_at	---	---	0.085852	0.645094	0.073627	0.644933	0.004649	0.416042	58.2794	37.5957	24.2467
1458527_at	---	---	0.003248	1.68784	0.074068	0.797278	0.025687	1.34568	21.9998	37.1321	29.6046
1457370_at	---	---	0.062527	1.29517	0.074256	0.793563	0.839987	1.0278	50.8371	65.8425	52.2502
1440107_at	---	---	0.014893	1.54224	0.074367	0.764921	0.22212	1.17969	53.878	83.0926	63.5593
1459571_at	---	---	0.002322	2.43147	0.074743	0.695556	0.014851	1.69122	56.977	138.538	96.3609
1459168_at	---	---	0.068699	1.5063	0.075003	0.685229	0.882916	1.03216	35.8074	53.9367	36.959
1440685_at	---	---	0.128987	1.48939	0.075103	0.638456	0.814004	0.950909	30.3581	45.2151	28.8679
1458586_at	---	---	0.742291	0.868443	0.075727	1.70961	0.139965	1.4847	52.5944	45.6752	78.0868
1455961_at	---	---	0.000552	4.31121	0.075755	0.653767	0.001573	2.81853	182.795	788.068	515.213
1420104_at	---	---	0.924314	1.02062	0.075758	1.29159	0.063835	1.31823	36.0117	36.7544	47.4716
1444459_at	---	---	0.705223	1.05108	0.076234	0.68122	0.15309	0.716017	117.335	123.329	84.014
1443010_at	---	---	0.104641	1.1725	0.076241	0.844095	0.921468	0.989703	13.7028	16.0665	13.5617
1440593_at	---	---	0.000158	4.73297	0.076492	0.726318	0.000246	3.43764	11.3039	53.5012	38.8589
1439138_at	---	---	0.360987	1.40219	0.076529	0.508096	0.360403	0.712448	57.5557	80.7041	41.0055
1447204_at	---	---	0.06098	2.24391	0.076692	0.487236	0.812175	1.09331	27.7805	62.3368	30.3728
1458186_at	---	---	0.022163	1.43787	0.077038	0.783413	0.342277	1.12644	42.6128	61.2714	48.0008
1458526_at	---	---	0.05028	1.55103	0.077254	0.691614	0.712727	1.07272	52.7914	81.8812	56.6302
1446324_at	---	---	0.105525	1.44303	0.077285	0.676968	0.923606	0.976887	127.936	184.615	124.979
1443208_at	---	---	0.354468	1.14873	0.0773	0.721197	0.36991	0.828462	48.1571	55.3196	39.8963
1442538_at	---	---	0.138349	1.50645	0.077321	0.621741	0.792755	0.93662	66.0479	99.4978	61.8618
1443166_at	---	---	0.001543	1.93841	0.077564	0.789518	0.00735	1.53041	33.1215	64.2032	50.6896
1441131_at	---	---	0.0157	2.18764	0.078654	0.61694	0.224954	1.34964	38.5957	84.4335	52.0904
1459558_at	---	---	0.024987	1.42286	0.078977	0.785148	0.381159	1.11716	11.5525	16.4376	12.906
1459005_at	---	---	0.028011	1.6369	0.079062	0.708349	0.426736	1.1595	82.9205	135.733	96.1461
1439596_at	---	---	0.031196	1.4447	0.079398	0.766153	0.470026	1.10686	10.9196	15.7755	12.0865
1457386_at	---	---	0.302198	1.33001	0.079702	0.616183	0.442806	0.819529	17.264	22.9613	14.1484
1457641_at	---	---	0.012734	1.81375	0.079916	0.707135	0.169919	1.28257	55.8851	101.362	71.6765
1442620_at	---	---	0.14013	1.3005	0.080314	0.728762	0.80451	0.947754	42.048	54.6834	39.8511
1440659_at	---	---	0.073527	1.32226	0.080451	0.774922	0.883857	1.02465	71.154	94.0842	72.9079
1444356_at	---	---	0.011368	1.36387	0.080505	0.842011	0.145492	1.1484	14.2562	19.4436	16.3718
1440841_at	---	---	0.001086	1.751	0.080861	0.834928	0.004241	1.46196	187.775	328.793	274.518
1440565_at	---	---	0.892004	0.98925	0.082	0.648552	0.064146	0.641581	59.167	58.531	37.9604
1440807_at	---	---	0.262046	1.17273	0.082058	0.781403	0.51473	0.916371	13.4807	15.8092	12.3534
1444855_at	---	---	0.011969	1.60626	0.082361	0.765866	0.15183	1.23018	108.999	175.08	134.088
1447314_at	---	---	0.000838	3.64547	0.082361	0.668882	0.002786	2.43839	29.3137	106.862	71.4781
1446240_at	---	---	0.007458	2.87397	0.08274	0.582401	0.079624	1.6738	28.7083	82.5067	48.0519
1458125_at	---	---	0.027408	1.38645	0.082963	0.800567	0.400055	1.10995	38.4218	53.2701	42.6463
1457367_at	---	---	0.001823	1.7666	0.083307	0.817063	0.009156	1.44342	74.8295	132.194	108.011
1447120_at	---	---	0.119388	1.3301	0.083634	0.736607	0.902007	0.97976	43.1074	57.3372	42.2349
1440033_at	---	---	0.876401	0.983872	0.083954	0.799048	0.063359	0.786161	61.14	60.1539	48.0659
1456688_at	---	---	0.294355	1.19772	0.084356	0.753844	0.475739	0.902894	11.4285	13.6881	10.3187
1434848_at	---	---	0.289578	0.768227	0.084436	0.566862	0.014915	0.435479	147.861	113.591	64.3904
1446158_at	---	---	0.003135	1.73152	0.085778	0.801678	0.021188	1.38812	20.7013	35.8448	28.736
1437003_at	---	---	0.006977	1.99664	0.085859	0.713384	0.070046	1.42437	57.043	113.894	81.2503
AFFX-r2-Bs-dap-M_at	---	---	0.569962	1.17566	0.086925	0.484054	0.238541	0.569083	1437.56	1690.08	818.088
1455933_at	---	---	0.012609	1.56066	0.086957	0.788474	0.154065	1.23054	84.8095	132.359	104.361
1445965_at	---	---	0.056996	2.63726	0.087329	0.437402	0.715933	1.15354	18.4816	48.7407	21.3193
1446613_at	---	---	0.011242	1.38553	0.087377	0.840156	0.131693	1.16406	62.8354	87.0606	73.1444
1457231_at	---	---	0.009866	2.67436	0.088309	0.576052	0.109256	1.54057	26.5724	71.0642	40.9367
1436977_at	---	---	0.005548	1.91127	0.088357	0.74914	0.048625	1.43181	35.8687	68.5548	51.3571
1443354_at	---	---	0.796446	1.04654	0.088501	0.744396	0.145506	0.779039	80.1568	83.8872	62.4452
1459704_at	---	---	0.014483	1.46261	0.088761	0.806994	0.179486	1.18032	31.4014	45.9281	37.0637
1457746_at	---	---	0.002121	2.0831	0.088862	0.77154	0.010996	1.6072	20.4521	42.6037	32.8705
1444194_at	---	---	0.078618	1.83583	0.088926	0.596103	0.870386	1.09434	115.864	212.707	126.795
1446138_at	---	---	0.017555	1.42781	0.089485	0.814508	0.227151	1.16297	19.3031	27.5612	22.4489
1445322_x_at	---	---	0.015416	2.40763	0.090124	0.585294	0.192303	1.40917	215.013	517.673	302.991
1439600_at	---	---	0.001787	1.80708	0.090231	0.815462	0.008216	1.47361	50.5646	91.3743	74.5123
1439964_at	---	---	0.597939	0.939148	0.09045	0.813161	0.036338	0.763678	59.7222	56.0879	45.6085
AFFX-ThrX-3_at	---	---	0.68589	1.10764	0.090854	0.450658	0.190497	0.499165	590.926	654.53	294.969
1443048_at	---	---	0.014163	1.45905	0.091372	0.806178	0.170066	1.17625	67.5943	98.6231	79.5078
1447442_at	---	---	0.042489	1.3582	0.09148	0.793319	0.55271	1.07749	13.4398	18.254	14.4813
1439336_at	---	---	0.673067	1.46024	0.092235	0.372392	0.199409	0.543783	53.1762	77.6502	28.9163
1444443_at	---	---	0.711179	1.09486	0.092462	0.688832	0.183329	0.754175	58.1463	63.6621	43.8525
1459431_at	---	---	0.077467	1.316	0.092664	0.78719	0.843823	1.03594	17.934	23.6011	18.5786
1442178_at	---	---	0.147524	1.25578	0.093057	0.773767	0.850136	0.971683	18.5972	23.3541	18.0706
1439799_at	---	---	0.022281	1.43249	0.09334	0.799944	0.287104	1.14591	166.658	238.734	190.974
1442846_at	---	---	0.022364	1.79098	0.094027	0.700262	0.286426	1.25416	28.4212	50.9019	35.6447
1456913_at	---	---	0.986645	1.01348	0.094554	1.28374	0.093407	1.30104	33.3703	33.82	43.4161
1442269_at	---	---	0.588809	0.93737	0.095196	1.22095	0.249003	1.14448	25.8017	24.1858	29.5297
1446835_at	---	---	0.075391	1.33027	0.095196	0.776175	0.816635	1.03252	221.572	294.75	228.778
1436406_at	---	---	0.011368	1.58498	0.095317	0.786875	0.122411	1.24718	16.7133	26.4903	20.8446
1441574_at	---	---	0.292121	1.16546	0.095317	0.793188	0.528042	0.924431	34.2096	39.8701	31.6245
1459715_at	---	---	0.122142	1.37022	0.095317	0.721925	0.950284	0.989193	113.285	155.224	112.06
AFFX-PheX-3_at	---	---	0.79843	1.05939	0.095354	0.512318	0.156314	0.542747	351.494	372.37	190.772
1456906_at	---	---	0.353842	1.15314	0.095444	1.3607	0.020538	1.56908	40.6845	46.9149	63.8372
1444659_at	---	---	0.014697	1.71596	0.095498	0.737344	0.170221	1.26525	16.1355	27.6877	20.4154
AFFX-r2-Bs-thr-3_s_at	---	---	0.716055	1.09455	0.095498	0.471773	0.18727	0.516378	692.701	758.194	357.696
1443643_at	---	---	0.170928	1.1835	0.095753	0.810738	0.79233	0.959506	21.2828	25.1881	20.4209
1440769_at	---	---	0.965502	0.995017	0.09614	0.819178	0.090381	0.815097	67.0159	66.682	54.6244
1459920_at	---	---	0.111395	0.819112	0.096485	0.815752	0.007092	0.668192	60.9259	49.9051	40.7102
1447010_at	---	---	0.825396	1.05958	0.097198	0.742025	0.15024	0.786237	70.4499	74.6474	55.3903
1459183_at	---	---	0.159035	2.05191	0.097258	0.435626	0.835028	0.893863	34.3045	70.3896	30.6636
1443393_at	---	---	0.001264	1.97706	0.097383	0.810851	0.004625	1.6031	75.856	149.972	121.605
1457549_at	---	---	0.02658	1.40306	0.097678	1.24797	0.002316	1.75097	24.9233	34.9688	43.6399
1446700_at	---	---	0.002045	2.34201	0.097828	0.747632	0.009506	1.75096	34.3883	80.5376	60.2125
1445398_at	---	---	0.171871	1.25434	0.098004	0.768247	0.800676	0.963639	19.253	24.1497	18.5529
1445374_at	---	---	0.063264	1.25277	0.098125	0.831842	0.712369	1.0421	74.3394	93.1298	77.4693
1447025_at	---	---	0.005668	1.48595	0.098305	0.839931	0.04502	1.24809	27.6473	41.0825	34.5065
1445062_at	---	---	0.004985	2.07293	0.098708	0.729004	0.037561	1.51118	28.899	59.9057	43.6715
1445641_at	---	---	0.000752	2.73701	0.099239	0.753482	0.002104	2.06229	56.0261	153.344	115.542
1446757_at	---	---	0.381792	0.916246	0.099346	1.18033	0.42853	1.08148	18.9636	17.3754	20.5087
1457447_at	---	---	0.172027	1.18561	0.099507	0.81785	0.807138	0.96965	58.9714	69.917	57.1816
1443171_at	---	---	0.162075	0.740111	0.099726	0.73022	0.010024	0.540444	68.0756	50.3835	36.791
AFFX-DapX-3_at	---	---	0.614422	1.16304	0.100481	0.478014	0.247328	0.555952	2502.56	2910.59	1391.3
1440411_at	---	---	0.598465	0.938928	0.100555	0.834894	0.04031	0.783905	9.71006	9.11704	7.61176
1459325_at	---	---	0.693084	0.926658	0.101209	0.752676	0.050634	0.697473	60.6846	56.2339	42.3259
1459746_at	---	---	0.020785	2.25241	0.101258	0.599795	0.245267	1.35099	27.665	62.3129	37.375
1445618_at	---	---	0.251815	1.35195	0.101498	0.657555	0.625163	0.888983	18.1143	24.4896	16.1033
1446632_at	---	---	0.049534	1.30217	0.101559	0.817664	0.580056	1.06473	16.0753	20.9327	17.1159
1442821_at	---	---	0.404381	1.17168	0.101588	0.743319	0.412223	0.870928	31.8754	37.3477	27.7612
1445758_at	---	---	0.59842	1.19718	0.101754	0.541328	0.259794	0.648068	63.1558	75.6089	40.9292
1456840_at	---	---	0.177345	0.838562	0.102056	0.796157	0.011082	0.667627	59.6234	49.9979	39.8062
1459707_at	---	---	0.026384	2.15254	0.102056	0.586196	0.318887	1.26181	107.75	231.937	135.96
1445001_at	---	---	0.005321	1.44726	0.102074	0.853537	0.03943	1.23529	12.4963	18.0853	15.4365
AFFX-r2-Bs-phe-M_at	---	---	0.825419	0.97911	0.102858	0.403927	0.158743	0.395488	288.368	282.344	114.046
1442163_at	---	---	0.048721	1.61552	0.103076	0.711265	0.565086	1.14907	46.7792	75.5729	53.7523
1443544_at	---	---	0.016413	1.40908	0.103159	0.828876	0.181731	1.16796	17.5988	24.7982	20.5547
1444895_at	---	---	0.486061	0.88602	0.103289	0.755707	0.031724	0.669572	74.9226	66.3829	50.166
1443463_at	---	---	0.01461	2.19099	0.103644	0.657066	0.155684	1.43963	14.1735	31.0542	20.4046
1439301_at	---	---	0.074517	2.88216	0.104173	0.393876	0.769284	1.13522	23.0415	66.4093	26.157
1441364_at	---	---	0.000247	7.93613	0.104245	0.636048	0.000378	5.04776	36.3673	288.616	183.573
AFFX-r2-Bs-dap-3_at	---	---	0.571033	1.18385	0.104253	0.479064	0.283332	0.567142	2180.99	2581.97	1236.93
1452426_x_at	---	---	0.761781	1.188	0.105008	2.68848	0.061212	3.19392	11.0274	13.1006	35.2206
1442609_at	---	---	0.189136	1.25927	0.105037	0.764469	0.78439	0.962675	26.4843	33.351	25.4958
1447691_x_at	---	---	0.127564	1.38609	0.105382	0.704243	0.976105	0.976143	25.9813	36.0123	25.3614
1455744_at	---	---	0.130694	1.25418	0.105382	0.788671	0.963851	0.989132	146.525	183.768	144.933
1445307_at	---	---	0.046558	3.625	0.10574	0.337545	0.533001	1.2236	89.4935	324.414	109.504
1438066_at	---	---	0.08584	1.26897	0.105836	1.23608	0.006142	1.56856	34.0285	43.1812	53.3756
1439901_at	---	---	0.24509	1.17347	0.106063	0.808099	0.659282	0.948279	99.4981	116.758	94.352
1443363_at	---	---	0.001313	2.07863	0.106728	0.799011	0.004574	1.66085	17.9872	37.3888	29.8741
1460071_at	---	---	0.044594	1.27523	0.106761	0.839404	0.511168	1.07043	23.0829	29.4361	24.7088
1447706_at	---	---	0.307762	1.44771	0.106965	0.564435	0.552202	0.817136	37.9459	54.9345	31.0069
1447209_at	---	---	0.727353	1.14274	0.107316	0.605995	0.205058	0.692496	92.4031	105.593	63.9888
1456448_at	---	---	0.176336	1.21974	0.107457	0.795905	0.831812	0.9708	19.4212	23.6889	18.8541
1458337_at	---	---	0.411321	0.881006	0.107532	0.797549	0.027091	0.702646	29.6216	26.0969	20.8135
1446562_at	---	---	0.038125	1.45659	0.107595	0.772313	0.440592	1.12494	10.9551	15.957	12.3238
1457125_at	---	---	0.887193	1.01836	0.109043	0.827077	0.146175	0.842265	15.035	15.3111	12.6635
1446090_at	---	---	0.005142	0.622667	0.1093	0.826779	0.000717	0.514808	108.041	67.2734	55.6203
1446201_at	---	---	0.011948	1.9007	0.109795	0.726765	0.112998	1.38136	36.4812	69.3397	50.3937
AFFX-DapX-M_at	---	---	0.645166	1.1534	0.109973	0.487808	0.252072	0.56264	1345.16	1551.51	756.841
1443254_at	---	---	0.272652	1.27596	0.11103	0.702376	0.627526	0.896202	22.4144	28.5998	20.0878
1444337_at	---	---	0.166152	1.99496	0.111166	0.512947	0.87717	1.02331	99.1403	197.781	101.451
1443038_at	---	---	0.081207	0.767987	0.111262	0.796791	0.006112	0.611925	35.428	27.2082	21.6793
1442710_at	---	---	0.018742	2.0302	0.111766	0.654029	0.197144	1.32781	26.5651	53.9325	35.2734
1446720_at	---	---	0.000855	4.48806	0.112027	0.654693	0.002338	2.9383	41.7593	187.418	122.701
1439929_at	---	---	0.236148	1.22558	0.112305	0.77044	0.703684	0.944233	109.644	134.377	103.529
1445382_at	---	---	0.564065	1.06435	0.11239	1.19298	0.041498	1.26974	16.8826	17.9689	21.4365
1459483_at	---	---	0.095302	0.839382	0.11239	1.16888	0.854473	0.98114	20.0983	16.8701	19.7192
1459588_at	---	---	0.066744	1.42635	0.112707	0.754341	0.674176	1.07595	22.7255	32.4144	24.4515
1439769_at	---	---	0.847917	0.97111	0.113	0.813579	0.080736	0.790075	39.8009	38.6511	31.4457
1457390_at	---	---	0.034303	1.69682	0.113	0.705507	0.379517	1.19712	51.7972	87.8904	62.0073
AFFX-MURINE_b1_at	---	---	0.814188	0.916217	0.113	1.41472	0.179183	1.29619	2273.39	2082.92	2946.74
1446910_at	---	---	0.100921	1.21337	0.113883	0.842035	0.877995	1.0217	16.4687	19.9826	16.8261
1457175_at	---	---	0.05744	1.70641	0.11409	0.689733	0.596471	1.17697	51.1179	87.2281	60.1641
1457173_at	---	---	0.26937	1.12722	0.114806	0.846871	0.649248	0.954605	78.875	88.9091	75.2945
AFFX-r2-Bs-thr-M_s_at	---	---	0.838257	1.02509	0.115741	0.478702	0.173672	0.490713	615.24	630.676	301.906
1444377_at	---	---	0.003033	2.25166	0.116378	0.740256	0.01527	1.6668	44.6551	100.548	74.4312
1441492_at	---	---	0.254713	1.11573	0.11743	0.862488	0.686305	0.962301	25.9945	29.0027	25.0145
1446367_at	---	---	1.9e-05	0.215212	0.117615	1.18993	2e-05	0.256088	86.5326	18.6229	22.16
1457011_at	---	---	0.014114	0.405546	0.117856	1.51639	0.130574	0.614965	60.7664	24.6436	37.3692
1444788_x_at	---	---	0.107865	1.27372	0.118261	0.801449	0.892304	1.02083	32.3319	41.182	33.0053
1438057_at	---	---	0.011485	0.683101	0.118543	0.829082	0.001389	0.566346	20.4305	13.9561	11.5707
1459335_at	---	---	0.910171	1.01293	0.118668	1.19642	0.097913	1.2119	21.3768	21.6533	25.9065
1446222_at	---	---	0.029702	1.4958	0.119152	0.78734	0.313587	1.1777	18.3243	27.4094	21.5805
1456399_at	---	---	0.024406	0.703042	0.119685	0.807701	0.002466	0.567848	489.035	343.813	277.698
1458389_at	---	---	0.285939	1.22034	0.120111	0.749344	0.638997	0.914451	35.3621	43.1537	32.3369
1459497_at	---	---	0.399699	1.08977	0.120195	1.16732	0.029111	1.27211	188.907	205.864	240.31
1443359_at	---	---	0.19101	1.3084	0.120275	0.742617	0.844046	0.971641	23.8619	31.2209	23.1852
1458980_at	---	---	0.938106	1.03006	0.120466	0.730771	0.143303	0.752736	62.6519	64.5351	47.1604
1443744_at	---	---	0.000635	0.0784499	0.120926	0.504532	0.000139	0.0395805	280.151	21.9778	11.0885
AFFX-r2-Bs-phe-5_at	---	---	0.78163	1.06364	0.121294	0.421882	0.205448	0.448729	331.363	352.45	148.692
AFFX-DapX-5_at	---	---	0.684091	1.12721	0.121854	0.46859	0.255017	0.528201	854.817	963.562	451.516
1458653_at	---	---	0.326446	1.16675	0.121872	0.793147	0.581125	0.925407	48.4996	56.5871	44.8819
1459649_at	---	---	0.024475	1.52023	0.122139	0.790176	0.247243	1.20125	17.6364	26.8114	21.1857
1442375_at	---	---	0.017069	1.64507	0.122214	0.77572	0.1614	1.27611	25.1072	41.303	32.0396
1445350_at	---	---	0.45241	0.90689	0.122681	1.21463	0.431637	1.10153	37.0983	33.644	40.865
1445870_at	---	---	0.028645	1.41874	0.123324	1.22517	0.002858	1.73819	22.1604	31.4399	38.519
1443546_at	---	---	0.001038	2.06644	0.123327	0.8171	0.002943	1.68849	90.3054	186.611	152.48
1456900_at	---	---	0.220568	0.835321	0.123542	0.803211	0.01623	0.670939	29.7398	24.8423	19.9536
1439623_at	---	---	0.197998	1.16939	0.124334	1.20957	0.014633	1.41446	46.4744	54.3466	65.736
AFFX-LysX-3_at	---	---	0.800568	1.02579	0.124511	0.465246	0.202766	0.477246	400.985	411.328	191.368
AFFX-PheX-M_at	---	---	0.784352	1.04039	0.124519	0.431326	0.209644	0.448746	250.473	260.589	112.399
1443212_at	---	---	0.37264	1.59932	0.124653	0.533658	0.527467	0.85349	40.5384	64.8339	34.5992
1449602_at	---	---	0.177759	1.33089	0.124741	0.732738	0.898163	0.975192	12.8096	17.0481	12.4918
1441526_at	---	---	0.001722	2.13202	0.124766	0.793702	0.005982	1.69219	103.89	221.496	175.802
1441722_at	---	---	0.214847	1.41654	0.125038	0.656797	0.803888	0.930383	295.738	418.926	275.15
1441858_at	---	---	0.780718	1.17036	0.125057	0.560662	0.212408	0.656174	66.3355	77.6361	43.5276
1446569_at	---	---	0.391603	1.21031	0.125592	0.733229	0.507479	0.887431	27.3069	33.0497	24.233
1443007_at	---	---	0.002403	0.543155	0.126412	0.811746	0.000418	0.440904	76.5198	41.5621	33.7378
1459305_at	---	---	0.159481	1.21087	0.1265	0.82083	0.954818	0.993917	106.721	129.224	106.071
AFFX-r2-Bs-dap-5_at	---	---	0.655109	1.14044	0.126527	0.477772	0.282343	0.544869	1198.84	1367.2	653.211
1442606_at	---	---	0.011704	1.72531	0.126697	0.76632	0.095213	1.32214	25.2584	43.5785	33.3951
1458920_at	---	---	0.863056	0.982285	0.126697	0.68852	0.094008	0.676324	55.5753	54.5908	37.5869
1445630_at	---	---	0.930074	0.987559	0.12682	1.22363	0.154158	1.20841	22.9841	22.6982	27.7743
AFFX-r2-Bs-lys-3_at	---	---	0.764979	1.06563	0.127112	0.48354	0.223073	0.515274	130.997	139.594	67.4994
1445902_at	---	---	0.070335	1.61328	0.127755	0.690088	0.643203	1.1133	12.55	20.2466	13.972
1446490_at	---	---	0.082848	1.68057	0.128122	0.650101	0.721701	1.09254	26.0409	43.7636	28.4507
1444136_at	---	---	0.254298	1.18627	0.128778	0.799291	0.731703	0.948179	39.0134	46.2807	36.9917
1456960_at	---	---	0.098753	2.62365	0.129704	0.406456	0.8059	1.0664	25.1051	65.8671	26.7721
1442443_at	---	---	0.139603	1.19694	0.12995	0.841384	0.971652	1.00708	102.266	122.406	102.991
1458902_at	---	---	0.259792	0.879335	0.12995	0.835323	0.019951	0.734529	54.8813	48.259	40.3119
1445966_at	---	---	0.013692	2.27271	0.130323	0.6509	0.113246	1.47931	140.073	318.345	207.211
1447951_at	---	---	0.004917	2.26628	0.130814	0.719726	0.028044	1.6311	98.2657	222.698	160.281
1440824_at	---	---	0.010358	1.75479	0.130952	0.768776	0.078012	1.34904	57.2905	100.533	77.2873
1443335_at	---	---	0.454038	1.19189	0.131013	0.719438	0.454569	0.857493	33.7462	40.2218	28.9371
1458703_at	---	---	0.011494	1.97609	0.131388	0.727805	0.089545	1.43821	30.3229	59.9208	43.6107
1436542_at	---	---	0.224436	1.2304	0.132094	0.779585	0.806958	0.959204	144.53	177.83	138.634
1437821_at	---	---	0.009028	2.6279	0.132251	0.682172	0.064022	1.79268	46.3086	121.694	83.0164
1443996_at	---	---	0.276983	1.20747	0.132517	0.78115	0.700961	0.943219	70.8395	85.5369	66.8172
AFFX-PheX-5_at	---	---	0.756015	1.02927	0.132794	0.429651	0.237135	0.442226	174.881	180	77.3372
1440294_at	---	---	0.226945	1.50409	0.132987	0.619595	0.80451	0.931927	57.0797	85.853	53.1941
1441136_at	---	---	0.020941	0.696032	0.13307	0.815637	0.002353	0.56771	67.2787	46.8281	38.1948
1441404_at	---	---	0.130161	1.75805	0.133578	0.616008	0.926214	1.08297	62.2788	109.489	67.4463
1447060_at	---	---	0.027765	1.316	0.133649	0.853754	0.26082	1.12354	21.6258	28.4596	24.2975
AFFX-ThrX-M_at	---	---	0.82932	1.0013	0.134203	0.453261	0.204993	0.453849	400.568	401.087	181.797
1435046_at	---	---	0.00419	3.07337	0.134959	0.643121	0.0215	1.97655	49.5453	152.271	97.9287
1446178_at	---	---	0.018088	1.71073	0.135168	0.750892	0.15655	1.28457	47.6246	81.4727	61.1772
1456346_at	---	---	0.043873	1.41092	0.135495	0.796248	0.413422	1.12344	77.3965	109.2	86.9503
1438783_at	---	---	0.023214	1.45709	0.135741	0.813526	0.20967	1.18538	94.5327	137.743	112.057
1459154_at	---	---	0.067694	1.705	0.135922	0.660119	0.596914	1.1255	64.6703	110.263	72.7865
1440498_at	---	---	0.015382	1.32336	0.136327	0.871705	0.126395	1.15358	41.6255	55.0857	48.0185
1458672_at	---	---	0.10945	0.838251	0.136675	1.16478	0.831812	0.976379	12.9438	10.8502	12.6381
1444604_at	---	---	0.002953	1.75882	0.137344	1.21458	0.000517	2.13624	51.1195	89.9102	109.204
1442556_at	---	---	0.022287	1.62872	0.137881	0.773511	0.196518	1.25983	21.0004	34.2038	26.457
1441183_at	---	---	0.121428	1.18412	0.138002	0.858369	0.877995	1.01641	72.9036	86.3267	74.1002
1442422_at	---	---	0.171698	1.50549	0.138343	0.66419	0.960922	0.999931	30.7293	46.2626	30.7272
1445321_at	---	---	0.085367	2.14947	0.138589	0.526063	0.699544	1.13076	17.1449	36.8523	19.3867
1440810_x_at	---	---	0.207431	1.20444	0.138628	0.811494	0.870181	0.977394	9.97726	12.017	9.75171
1457968_at	---	---	0.015898	1.91032	0.138712	0.718345	0.129467	1.37227	29.9651	57.2431	41.1203
1458766_at	---	---	0.062649	0.737002	0.13875	0.791564	0.005845	0.583384	18.7973	13.8537	10.9661
1445212_at	---	---	0.430803	1.24307	0.139039	0.695794	0.502504	0.864922	45.2262	56.2195	39.1172
1437600_at	---	---	0.030663	1.31992	0.139139	0.849438	0.279208	1.12119	46.122	60.8775	51.7117
1446955_at	---	---	0.318647	1.22375	0.139807	0.756959	0.655505	0.926326	34.6356	42.3852	32.0839
1456820_at	---	---	0.281566	0.888653	0.139807	0.845897	0.023135	0.75171	54.5675	48.4916	41.0189
1457443_at	---	---	0.186474	0.849969	0.140569	0.843345	0.01545	0.716817	21.1139	17.9462	15.1348
1457122_at	---	---	0.003821	1.72478	0.140921	0.832307	0.018142	1.43555	12.9664	22.3642	18.6139
AFFX-r2-Bs-phe-3_at	---	---	0.75117	1.09537	0.141116	0.469486	0.254264	0.514261	388.78	425.857	199.934
1446176_at	---	---	0.142108	1.36681	0.141874	0.750642	0.939852	1.02598	13.1853	18.0217	13.5279
1447000_at	---	---	0.002626	1.56743	0.142844	0.866033	0.010184	1.35745	27.2274	42.6771	36.9598
1444806_at	---	---	0.020658	1.92183	0.142871	0.702292	0.173931	1.34968	80.2483	154.224	108.31
1441375_at	---	---	0.117617	0.714756	0.14306	0.765503	0.010299	0.547148	39.3721	28.1415	21.5424
1447911_at	---	---	0.181977	1.38654	0.14356	0.718639	0.949812	0.996422	26.5944	36.8741	26.4992
1442605_at	---	---	0.423913	1.18665	0.143564	0.750592	0.522954	0.890688	52.615	62.4355	46.8635
1440103_at	---	---	0.467347	0.859593	0.143664	0.654907	0.041567	0.562953	77.1581	66.3246	43.4364
AFFX-LysX-M_at	---	---	0.783035	1.03489	0.143872	0.465626	0.242273	0.48187	215.186	222.693	103.692
AFFX-ThrX-5_at	---	---	0.740373	1.0768	0.144679	0.469215	0.266704	0.505251	372.123	400.703	188.016
1441368_at	---	---	0.429333	0.909463	0.144702	0.849116	0.037881	0.77224	26.3351	23.9508	20.337
1457811_at	---	---	0.225317	0.875009	0.145456	0.85044	0.019233	0.744142	123.809	108.334	92.1319
1445341_at	---	---	0.087776	1.46949	0.146248	0.749969	0.688161	1.10207	16.9544	24.9143	18.685
1436278_at	---	---	0.963269	1.00909	0.146922	0.801391	0.164561	0.80868	53.7125	54.2009	43.4362
1455722_at	---	---	0.006243	0.415213	0.147132	0.707932	0.000986	0.293942	227.612	94.5074	66.9048
1458290_at	---	---	0.002429	2.60801	0.147393	0.732725	0.008818	1.91095	58.1713	151.711	111.163
1439218_at	---	---	0.096637	1.37202	0.147582	0.776869	0.733265	1.06588	29.4479	40.4032	31.388
1458407_s_at	---	---	0.004807	1.847	0.148104	0.802619	0.02403	1.48244	101.966	188.332	151.159
1442924_at	---	---	0.348263	1.28538	0.148255	0.700021	0.636337	0.899792	29.9746	38.5287	26.9709
1458535_at	---	---	0.206414	1.2044	0.148264	0.817924	0.903714	0.985106	86.9541	104.727	85.659
1442257_at	---	---	0.043425	0.450441	0.14835	0.532598	0.004569	0.239904	298.038	134.249	71.5005
1442834_at	---	---	0.222239	1.32921	0.148876	0.724549	0.86802	0.963078	77.0609	102.43	74.2157
1458706_at	---	---	0.068665	1.4362	0.149163	0.768008	0.562329	1.10301	35.0877	50.393	38.7022
1457832_at	---	---	0.208922	0.788359	0.149615	0.772533	0.018344	0.609034	54.6066	43.0496	33.2572
1425113_x_at	---	---	0.025194	1.40761	0.150026	1.2006	0.002958	1.68997	131.46	185.044	222.164
1447153_x_at	---	---	0.104989	1.28783	0.150026	0.813369	0.767246	1.04748	17.1874	22.1345	18.0035
1437534_at	---	---	0.0748	1.34065	0.150795	0.804757	0.597661	1.0789	11.6152	15.572	12.5316
1445617_at	---	---	0.482518	0.888694	0.151215	0.757174	0.045615	0.672896	71.1258	63.2091	47.8603
1444912_at	---	---	0.060637	1.46232	0.151376	0.770178	0.500671	1.12625	22.8258	33.3787	25.7075
1446318_at	---	---	0.036678	2.32396	0.152355	0.583917	0.310436	1.357	19.5624	45.4622	26.5461
1458089_at	---	---	0.000173	3.63498	0.152567	0.807255	0.00021	2.93436	62.8578	228.487	184.447
1443678_at	---	---	0.027206	1.26034	0.153528	0.88185	0.222676	1.11143	74.8313	94.3127	83.1696
1446897_at	---	---	0.211202	1.21927	0.153707	0.809522	0.909473	0.98703	15.3918	18.7668	15.1921
1459856_at	---	---	0.142893	1.63576	0.153826	0.60689	0.905222	0.992727	16.6016	27.1562	16.4808
1457339_at	---	---	0.861606	0.973231	0.153932	1.33021	0.217965	1.2946	46.9388	45.6823	60.7672
1443332_at	---	---	0.127916	1.27362	0.154191	0.818399	0.850307	1.04233	12.3093	15.6774	12.8303
1435952_at	---	---	0.168445	0.807926	0.154287	0.798221	0.015271	0.644904	522.45	422.101	336.93
1443322_at	---	---	0.009522	1.5422	0.154519	0.833575	0.058421	1.28554	14.8805	22.9487	19.1295
1440651_at	---	---	0.046813	1.31578	0.15458	0.842611	0.390437	1.10869	36.2732	47.7277	40.2159
1440695_at	---	---	0.1993	1.38678	0.155048	0.723379	0.941474	1.00317	55.9757	77.6259	56.153
1460099_at	---	---	0.526839	1.26732	0.155552	0.670091	0.44838	0.849219	55.4649	70.2917	47.1019
1442505_at	---	---	0.018982	1.33277	0.155741	0.869784	0.143844	1.15923	37.3218	49.7415	43.2644
1455375_at	---	---	0.000154	0.395534	0.155794	0.866561	4.2e-05	0.342754	144.485	57.1487	49.5229
1443220_at	---	---	0.07784	1.26493	0.155978	0.841663	0.601738	1.06464	32.2272	40.765	34.3103
AFFX-r2-Bs-thr-5_s_at	---	---	0.817715	1.0306	0.156427	0.471811	0.244326	0.48625	417.448	430.223	202.984
1442153_at	---	---	0.347904	0.847956	0.156931	0.757452	0.032358	0.642286	187.664	159.131	120.534
1446152_at	---	---	0.217719	1.40766	0.157232	0.690222	0.904765	0.971598	111.081	156.364	107.926
1446784_at	---	---	0.128406	1.61576	0.157243	0.651655	0.84315	1.05292	28.1894	45.5473	29.6811
1459876_at	---	---	0.000352	3.00923	0.158449	0.802756	0.000519	2.41568	108.71	327.133	262.608
1458994_at	---	---	0.00842	1.77811	0.159811	0.801474	0.048015	1.42511	78.4527	139.497	111.803
1456720_at	---	---	0.055743	1.77339	0.159928	0.695532	0.44456	1.23345	18.8973	33.5123	23.3089
1447370_at	---	---	0.151912	1.21491	0.162414	0.835709	0.908472	1.01531	13.5318	16.4399	13.739
1440371_at	---	---	0.006044	0.434544	0.162441	0.71286	0.001018	0.309769	81.9523	35.6119	25.3863
1455465_at	---	---	0.27166	0.767285	0.162823	0.742298	0.025898	0.569554	115.964	88.9774	66.0478
1458302_at	---	---	0.079544	1.24655	0.163049	0.855506	0.592205	1.06643	24.0573	29.9887	25.6555
1443138_at	---	---	0.014833	2.30013	0.163231	0.67435	0.099875	1.55109	19.5209	44.9006	30.2787
1442495_at	---	---	0.008514	1.43142	0.163514	0.869506	0.047681	1.24463	26.1709	37.4615	32.573
1447411_at	---	---	0.048535	1.39112	0.163514	0.81566	0.384783	1.13468	32.3161	44.9555	36.6684
1434025_at	---	---	0.014714	2.85635	0.16358	0.597637	0.09842	1.70706	60.2279	172.032	102.813
1446484_at	---	---	0.056818	1.36037	0.163991	0.816461	0.443018	1.11069	19.637	26.7135	21.8105
1459443_at	---	---	0.635552	0.855993	0.164272	0.639782	0.072527	0.547649	66.339	56.7857	36.3305
1437162_at	---	---	0.087739	2.09743	0.164495	0.562313	0.63258	1.17941	244.929	513.722	288.873
1452566_at	---	---	0.937812	1.00833	0.164672	0.878881	0.196579	0.886205	83.9283	84.6277	74.3777
1443164_at	---	---	0.021087	1.31575	0.165218	0.874373	0.153366	1.15046	20.7321	27.2783	23.8514
1440123_at	---	---	0.085544	2.56967	0.16551	0.479456	0.617529	1.23204	22.0716	56.7166	27.1931
1447312_at	---	---	0.752335	1.10214	0.165854	0.741177	0.297002	0.816878	65.8931	72.6231	53.8266
1439200_x_at	---	---	0.095438	1.67345	0.166207	0.680233	0.669092	1.13834	531.759	889.873	605.321
1446050_at	---	---	0.064864	1.73172	0.166833	0.685621	0.490313	1.1873	17.7716	30.7754	21.1002
1446953_at	---	---	0.47117	1.4646	0.167363	0.542078	0.5331	0.793928	177.56	260.055	140.97
1458874_at	---	---	0.166728	1.43557	0.167883	0.716015	0.936452	1.02789	107.463	154.27	110.459
1444326_at	---	---	0.008265	1.63361	0.168839	0.833249	0.044334	1.3612	71.9675	117.567	97.9623
1446489_at	---	---	0.195691	1.22614	0.169358	0.808759	0.990384	0.991653	124.8	153.022	123.758
1447802_x_at	---	---	0.008996	0.667495	0.169666	1.17039	0.049434	0.781231	65.6482	43.8199	51.2864
1439497_at	---	---	0.385679	0.880941	0.169897	0.822409	0.039167	0.724494	61.677	54.3337	44.6846
1446243_at	---	---	0.402258	1.12643	0.170008	0.834525	0.625	0.940031	18.7523	21.1231	17.6278
1447637_at	---	---	0.244507	1.20878	0.170437	0.806684	0.885656	0.975103	12.0789	14.6008	11.7782
1458916_at	---	---	0.000812	2.74042	0.170685	0.788283	0.001681	2.16022	36.2616	99.3718	78.3331
1441765_at	---	---	0.203452	1.2689	0.171008	1.27266	0.020237	1.61488	55.4812	70.3998	89.5954
1457524_at	---	---	0.02022	1.52684	0.171098	0.817625	0.140665	1.24838	20.2896	30.9789	25.3291
1455582_at	---	---	0.003486	2.26417	0.171146	0.770673	0.013094	1.74494	62.3359	141.139	108.772
1439116_at	---	---	0.173896	1.31413	0.172195	1.24701	0.017467	1.63874	18.0986	23.7839	29.6588
1444956_at	---	---	0.001568	0.486125	0.172329	0.821419	0.000336	0.399312	58.1567	28.2714	23.2227
1456821_at	---	---	0.026646	1.50658	0.172426	0.809256	0.193764	1.21921	25.726	38.7584	31.3655
1457845_at	---	---	0.219304	1.3963	0.173128	0.701921	0.945429	0.980095	37.252	52.0151	36.5105
1460061_at	---	---	0.001297	0.532287	0.173128	1.17036	0.003168	0.622969	25.557	13.6036	15.9212
1446593_at	---	---	0.513613	0.915405	0.173699	0.83676	0.056863	0.765974	49.6977	45.4935	38.0671
1442262_at	---	---	0.502635	1.07365	0.173708	0.875201	0.515845	0.939662	32.5639	34.9623	30.599
1444525_at	---	---	0.246956	1.12052	0.175002	0.88156	0.892456	0.987804	15.7817	17.6837	15.5892
1429331_at	---	---	0.791334	1.26299	0.175047	0.517964	0.287952	0.654182	285.126	360.11	186.524
1443513_at	---	---	0.054923	1.85346	0.17507	0.669469	0.406307	1.24083	56.1617	104.094	69.6874
1427798_x_at	---	---	0.153985	0.78075	0.175219	1.25725	0.879513	0.981595	125.393	97.9003	123.085
1459677_at	---	---	0.098708	1.43001	0.175466	0.762394	0.661104	1.09023	78.798	112.682	85.9081
1442006_at	---	---	0.058037	0.675549	0.175662	0.749748	0.006608	0.506491	983.82	664.618	498.296
1445963_at	---	---	0.003493	1.56195	0.178044	0.870424	0.012711	1.35956	15.5247	24.2488	21.1067
1444598_at	---	---	0.84554	1.03404	0.178325	0.788347	0.261417	0.815183	62.9061	65.0475	51.28
1443222_at	---	---	0.107603	1.46113	0.180081	0.727684	0.689717	1.06324	45.8945	67.0581	48.7971
1442979_at	---	---	0.097194	1.18828	0.180318	0.878049	0.640234	1.04337	62.4572	74.2169	65.1661
1445574_at	---	---	0.569916	0.895147	0.181136	0.798318	0.068324	0.714612	26.6597	23.8644	19.0514
1433898_at	---	---	0.398208	1.08692	0.182921	0.88248	0.663792	0.959186	130.458	141.797	125.133
1445065_at	---	---	0.593193	1.26654	0.183074	0.599672	0.449802	0.75951	23.6676	29.976	17.9757
AFFX-LysX-5_at	---	---	0.998393	0.92536	0.183074	0.423948	0.188047	0.392305	115.886	107.236	45.4627
1445518_at	---	---	0.069695	2.07278	0.183877	0.609844	0.483202	1.26407	38.9908	80.8194	49.2872
1444858_at	---	---	0.052868	2.03193	0.184496	0.631626	0.375088	1.28342	28.2061	57.313	36.2004
1441177_at	---	---	0.005142	2.26622	0.185006	0.747925	0.021327	1.69496	72.3368	163.931	122.608
1443800_at	---	---	0.114596	0.845193	0.186357	0.873715	0.012652	0.738458	41.8003	35.3293	30.8678
1446500_at	---	---	0.051092	1.39006	0.187	0.818472	0.359184	1.13773	15.7336	21.8707	17.9006
1443675_at	---	---	0.026042	1.65577	0.187091	0.787518	0.174454	1.30395	66.5834	110.247	86.8214
1421534_at	---	---	0.202052	0.819319	0.188397	0.813357	0.021968	0.666399	989.441	810.668	659.362
1445411_at	---	---	0.024903	1.39648	0.188444	0.848372	0.164664	1.18474	74.4366	103.95	88.1879
1459449_at	---	---	0.118096	1.33994	0.188444	0.794317	0.714591	1.06434	10.7354	14.3848	11.4261
1457107_at	---	---	0.004836	1.88981	0.188518	0.806709	0.019317	1.52453	32.4512	61.3265	49.4726
1444020_at	---	---	1.8e-05	0.0287241	0.188913	1.39103	1.7e-05	0.039956	1115.83	32.0511	44.5841
1441334_at	---	---	0.552159	1.07545	0.189062	0.855093	0.500922	0.919609	19.665	21.1487	18.0841
1448095_at	---	---	0.064028	0.725852	0.189279	0.796258	0.007622	0.577966	157.588	114.386	91.0805
1442905_at	---	---	0.475886	1.06884	0.190112	0.891719	0.583201	0.953102	128.769	137.633	122.73
1443108_at	---	---	0.010298	0.670408	0.190112	0.853901	0.001688	0.572462	24.9248	16.7098	14.2685
1419998_at	---	---	0.691101	1.04604	0.191176	0.877179	0.382889	0.917564	29.9511	31.3301	27.4821
1457360_at	---	---	0.455361	1.34723	0.191207	0.635525	0.610592	0.856198	50.9784	68.6796	43.6476
1447062_at	---	---	0.005163	1.73452	0.191332	0.833885	0.020796	1.44639	51.3011	88.9826	74.2013
1437811_x_at	---	---	0.001406	0.341325	0.191361	0.777607	0.000322	0.265417	768.442	262.289	203.958
1447241_at	---	---	0.947635	0.995864	0.191763	0.789717	0.175531	0.78645	65.2166	64.9469	51.2896
1431677_at	---	---	0.004695	1.83968	0.193066	0.818071	0.018173	1.50499	62.3096	114.63	93.7752
1440563_at	---	---	0.03888	1.43491	0.194712	0.83257	0.260908	1.19466	34.3889	49.3451	41.0832
1447108_at	---	---	0.029874	2.99787	0.194714	0.57137	0.195625	1.71289	21.6448	64.8881	37.0751
1447249_at	---	---	0.463875	1.07861	0.196108	1.13373	0.056468	1.22284	63.672	68.677	77.8608
1443195_at	---	---	0.013616	1.35169	0.196473	0.885945	0.073413	1.19752	29.7968	40.2761	35.6824
1441896_x_at	---	---	0.040865	1.42135	0.19736	0.830339	0.270988	1.1802	13.7273	19.5113	16.201
1458324_x_at	---	---	0.251468	1.2099	0.197422	0.812323	0.938982	0.982831	14.3048	17.3074	14.0592
AFFX-r2-Bs-lys-M_at	---	---	0.830264	0.961314	0.197831	0.443689	0.298666	0.426525	243.982	234.543	104.064
1455147_at	---	---	0.000295	0.481978	0.198217	0.886305	7.8e-05	0.42718	25.8755	12.4714	11.0535
1443157_at	---	---	0.011336	2.30089	0.198343	0.725609	0.057168	1.66955	32.7195	75.2841	54.6268
1439999_at	---	---	0.141919	1.4116	0.199334	0.749406	0.779171	1.05786	15.1489	21.3842	16.0254
1441121_at	---	---	0.519777	1.1732	0.199738	0.753467	0.55596	0.88397	37.2225	43.6696	32.9036
1458050_at	---	---	0.842153	0.985617	0.200464	0.74798	0.143239	0.737222	26.7946	26.4093	19.7536
AFFX-r2-Bs-lys-5_at	---	---	0.824384	1.07512	0.200464	0.457462	0.306317	0.491825	159.226	171.187	78.3116
1446508_at	---	---	0.058997	1.35675	0.201374	0.830657	0.383323	1.127	27.4527	37.2465	30.9391
1444114_at	---	---	0.310696	1.29341	0.20223	0.721858	0.84392	0.933656	53.4993	69.1964	49.95
1440646_at	---	---	0.045043	1.36024	0.202421	0.843246	0.293845	1.14702	15.5208	21.1121	17.8027
1457287_at	---	---	0.05818	0.743022	0.203748	0.847387	0.007437	0.629628	40.6868	30.2312	25.6175
1441442_at	---	---	0.014911	1.33978	0.205125	0.887973	0.079606	1.18969	12.8451	17.2097	15.2817
1444535_at	---	---	0.852185	1.02791	0.205187	1.14635	0.150083	1.17834	31.0718	31.9389	36.613
1436092_at	---	---	0.091357	0.318867	0.205714	1.86952	0.553036	0.596128	126.076	40.2014	75.1573
1459258_at	---	---	0.002631	2.1608	0.205922	0.805573	0.007506	1.74068	83.6767	180.809	145.655
1444579_at	---	---	0.003709	1.58127	0.206398	0.875389	0.01224	1.38422	20.3676	32.2067	28.1934
1447176_at	---	---	0.024852	1.5528	0.206398	0.810214	0.14997	1.2581	63.3225	98.3273	79.6661
1456655_at	---	---	0.330878	1.97501	0.207745	0.46604	0.823313	0.920435	316.913	625.906	291.697
1440421_at	---	---	0.032899	1.53622	0.208237	0.805788	0.203519	1.23787	51.6631	79.3658	63.952
1446909_at	---	---	0.020942	1.55225	0.208518	0.820269	0.120036	1.27326	19.4458	30.1848	24.7596
1446309_at	---	---	0.072617	1.39989	0.209874	0.811504	0.448948	1.13601	10.5883	14.8224	12.0285
1446004_at	---	---	0.55336	0.932579	0.211145	1.14809	0.544069	1.07068	23.3357	21.7624	24.985
1456831_at	---	---	0.069695	1.43775	0.21179	0.814907	0.429827	1.17164	33.5637	48.2562	39.3244
1457385_at	---	---	0.511648	1.09145	0.212142	0.856685	0.590975	0.935033	36.9116	40.2874	34.5136
1449601_x_at	---	---	0.201646	1.21096	0.212307	0.839876	0.921493	1.01706	15.0165	18.1844	15.2726
1446014_at	---	---	0.096624	1.46851	0.212466	0.758528	0.565019	1.11391	54.4429	79.9502	60.6444
1446129_at	---	---	0.201158	1.1352	0.212468	0.889466	0.919779	1.00972	23.2149	26.3535	23.4405
1447304_at	---	---	0.129194	0.805794	0.216362	0.849797	0.016258	0.684762	56.1818	45.271	38.4711
1457618_at	---	---	0.016733	1.51676	0.216432	0.838584	0.087771	1.27193	31.6369	47.9855	40.2399
1442600_at	---	---	0.097757	0.729723	0.21664	0.816013	0.012505	0.595464	30.8857	22.538	18.3913
1439526_at	---	---	0.643188	0.930748	0.21697	0.821196	0.098238	0.764327	178.877	166.489	136.72
1457830_at	---	---	0.893456	0.977324	0.217938	0.834354	0.175231	0.815434	55.0306	53.7827	44.8738
1444151_at	---	---	8e-05	0.184857	0.21846	0.816567	2.6e-05	0.150948	288.021	53.2428	43.4763
1435846_x_at	---	---	0.108573	0.828382	0.218711	0.876778	0.01389	0.726307	19.7313	16.3451	14.331
1438301_at	---	---	0.024671	2.26382	0.218863	0.667765	0.140031	1.5117	51.6632	116.956	78.0992
1445559_at	---	---	0.024852	1.34921	0.219027	0.87235	0.14109	1.17698	78.0126	105.255	91.8195
1442237_at	---	---	0.363656	0.898558	0.220485	1.14393	0.801396	1.02788	14.3469	12.8915	14.7469
1457312_at	---	---	0.113188	1.23558	0.222446	0.864161	0.617809	1.06774	44.1821	54.5905	47.175
1445955_at	---	---	0.136174	1.19488	0.222805	0.875071	0.706004	1.04561	51.8954	62.0091	54.2623
1446682_at	---	---	0.247144	0.685085	0.223736	0.504403	0.031825	0.345559	159.745	109.439	55.2012
1444724_at	---	---	0.061345	1.24308	0.224153	0.885094	0.362455	1.10024	32.7558	40.7179	36.0392
1447258_at	---	---	0.189172	1.41974	0.225291	0.735571	0.863194	1.04432	20.9944	29.8066	21.9248
1444477_at	---	---	0.048099	1.33339	0.226326	0.860746	0.282666	1.14771	13.2762	17.7024	15.2372
1433814_at	---	---	0.034712	1.92665	0.226612	0.717433	0.199004	1.38224	37.2966	71.8576	51.553
1441674_at	---	---	0.09917	1.25678	0.226724	0.864249	0.549783	1.08617	22.8381	28.7026	24.8062
1441704_at	---	---	0.402218	0.842531	0.227091	1.26171	0.759959	1.06303	84.2254	70.9625	89.5344
1445759_at	---	---	0.020047	1.57612	0.227111	0.822261	0.104413	1.29598	26.9386	42.4584	34.9119
1445133_at	---	---	0.592239	1.06502	0.227214	0.8705	0.535325	0.927097	9.49636	10.1138	8.80405
1439852_at	---	---	0.006688	2.84508	0.227574	0.691285	0.025311	1.96676	214.371	609.903	421.617
1456209_x_at	---	---	0.411987	1.14299	0.227815	0.836022	0.747811	0.955568	87.9736	100.553	84.0648
1440701_at	---	---	0.032215	0.504443	0.227817	0.75143	0.004906	0.379054	60.6024	30.5705	22.9716
1448047_at	---	---	0.013828	0.60053	0.229536	0.830008	0.002398	0.498444	95.2557	57.2039	47.4797
1440728_at	---	---	0.072492	1.53204	0.230027	0.780347	0.414722	1.19552	19.1047	29.269	22.84
1458628_at	---	---	0.286493	1.15644	0.230027	0.842952	0.943474	0.974825	40.0233	46.2846	39.0157
1446732_at	---	---	0.092683	1.33169	0.230839	0.821128	0.511975	1.09349	31.7222	42.244	34.6877
1436666_at	---	---	0.004361	1.42058	0.231032	0.90447	0.013824	1.28487	50.0179	71.0545	64.2667
1441070_at	---	---	0.01692	0.523324	0.231558	0.741025	0.002868	0.387796	97.0762	50.8023	37.6458
1444354_at	---	---	0.012165	1.41744	0.232742	0.881178	0.053502	1.24902	44.8197	63.5294	55.9807
1446423_at	---	---	0.120214	1.27626	0.232859	0.840077	0.62609	1.07216	19.9447	25.4548	21.384
1446417_at	---	---	5.9e-05	7.55387	0.23346	0.79316	5.5e-05	5.99142	21.489	162.325	128.75
1437126_at	---	---	0.017631	2.10828	0.234552	0.729271	0.086182	1.53751	79.26	167.102	121.863
1444159_at	---	---	0.060094	1.43486	0.236004	0.815998	0.339278	1.17084	35.7093	51.2379	41.81
1441413_at	---	---	0.012445	1.46197	0.236634	0.869295	0.054108	1.27088	18.4968	27.0417	23.5072
1439307_at	---	---	0.860683	0.994487	0.236932	0.683481	0.176866	0.679713	74.1043	73.6958	50.3697
1447105_at	---	---	0.046841	1.46288	0.237037	0.820708	0.26295	1.2006	46.8092	68.4762	56.199
1442483_at	---	---	0.083762	1.50555	0.239629	0.766379	0.455479	1.15382	25.3955	38.2341	29.3018
1441391_at	---	---	0.08279	1.40644	0.239684	0.806896	0.450473	1.13485	143.936	202.437	163.346
1457732_at	---	---	0.009408	1.79614	0.241353	0.829414	0.036934	1.48975	11.8763	21.3316	17.6927
1443435_at	---	---	0.039929	1.71245	0.241664	1.30226	0.006195	2.23006	16.4098	28.101	36.5948
1447465_at	---	---	0.072204	1.26328	0.24262	0.870483	0.394079	1.09966	50.9235	64.3305	55.9986
1445694_at	---	---	0.618833	0.945609	0.243426	1.13329	0.537582	1.07165	77.5002	73.2849	83.0528
1459320_at	---	---	0.004841	0.617762	0.244171	1.14276	0.015256	0.705952	40.7999	25.2047	28.8028
1445066_at	---	---	0.115424	1.17653	0.244772	0.896944	0.584395	1.05528	9.38328	11.0397	9.90196
1445267_at	---	---	0.027198	1.45642	0.246316	0.856859	0.138842	1.24795	31.6551	46.1032	39.5039
1440365_at	---	---	0.002209	2.91098	0.246688	0.763178	0.005103	2.2216	64.3901	187.439	143.049
1444947_at	---	---	0.011163	1.51379	0.246962	0.864336	0.044971	1.30843	50.5865	76.5776	66.1888
1440996_at	---	---	0.081113	1.27324	0.247095	0.865038	0.431457	1.1014	83.1668	105.891	91.5998
1444735_at	---	---	0.016337	1.44439	0.248054	0.87017	0.073592	1.25686	57.9381	83.685	72.8202
1457399_at	---	---	2.4e-05	0.180234	0.248242	1.15488	2.1e-05	0.208148	125.736	22.662	26.1718
1441046_at	---	---	0.330983	1.13072	0.248532	0.871364	0.906784	0.985271	38.0691	43.0456	37.5084
1444747_at	---	---	0.0118	1.45806	0.248622	0.874424	0.048156	1.27496	23.8622	34.7926	30.4235
1445417_at	---	---	0.860394	1.02226	0.249194	0.885601	0.347061	0.905315	34.9665	35.7449	31.6557
1446937_at	---	---	0.491821	0.912129	0.249242	1.15794	0.686933	1.05619	46.7381	42.6312	49.3645
1442254_at	---	---	0.001775	1.75034	0.249377	0.879841	0.003716	1.54002	64.6168	113.102	99.5115
1452556_at	---	---	0.189783	0.84998	0.249606	1.138	0.815679	0.967277	38.9192	33.0806	37.6457
1440380_at	---	---	0.319332	1.13593	0.249745	0.870384	0.927974	0.988699	10.5893	12.0288	10.4697
1446918_at	---	---	0.013079	1.37967	0.249761	0.89186	0.054659	1.23047	31.3273	43.2214	38.5474
1457908_at	---	---	0.021818	1.85861	0.249807	0.769999	0.104838	1.43113	32.3059	60.044	46.2338
1455769_at	---	---	0.016563	0.670199	0.251617	0.867452	0.002984	0.581366	28.3061	18.9707	16.4562
1458444_at	---	---	0.414484	1.11835	0.252943	1.15692	0.063604	1.29384	40.1451	44.8964	51.9413
1445556_at	---	---	0.777496	0.964503	0.253208	0.870575	0.157023	0.839672	24.5812	23.7087	20.6402
1441848_at	---	---	0.014522	1.58535	0.254345	0.847062	0.061188	1.34289	90.001	142.683	120.861
1446566_at	---	---	0.358854	1.09183	0.254534	0.90309	0.87717	0.98602	73.1452	79.8621	72.1226
1443755_at	---	---	0.676832	0.935613	0.256085	1.29106	0.504722	1.20793	69.1243	64.6736	83.4972
1443437_at	---	---	0.000612	6.79687	0.256237	1.41185	0.000173	9.59613	47.8563	325.273	459.236
1444191_at	---	---	0.18113	1.15215	0.256605	0.893764	0.777984	1.02975	83.1856	95.842	85.6602
1455930_at	---	---	0.016303	0.308463	0.256732	1.45267	0.070712	0.448093	1883.15	580.88	843.825
1446212_at	---	---	0.127888	1.38608	0.25782	0.79315	0.608136	1.09937	11.7014	16.2191	12.8642
1441677_at	---	---	0.127485	1.20136	0.259025	0.884319	0.604633	1.06239	200.281	240.61	212.776
1442387_at	---	---	0.747136	0.957705	0.259629	1.13348	0.448523	1.08554	30.838	29.5337	33.4759
1438605_at	---	---	0.036902	2.44126	0.261478	0.640427	0.185098	1.56345	16.3694	39.9619	25.5927
1447187_at	---	---	0.13028	1.54078	0.262276	0.736644	0.609743	1.135	31.0136	47.785	35.2005
1441502_at	---	---	0.028183	1.40776	0.262315	0.868979	0.135905	1.22331	9.89363	13.9278	12.103
1447723_at	---	---	8e-06	0.0805495	0.262506	0.846668	4e-06	0.0681986	139.532	11.2392	9.51586
1460098_at	---	---	0.17989	0.824333	0.263234	0.86956	0.026872	0.716807	25.3086	20.8627	18.1414
1447014_at	---	---	0.726472	0.943906	0.263685	0.805122	0.146145	0.759959	132.682	125.24	100.833
1439597_at	---	---	0.896867	1.04182	0.264042	0.751004	0.33913	0.782414	51.0535	53.1888	39.945
1437795_at	---	---	0.230396	1.21747	0.264213	0.846481	0.88594	1.03057	85.699	104.336	88.3188
1459150_at	---	---	0.161449	1.54214	0.264387	0.71249	0.706404	1.09876	17.8618	27.5454	19.6259
1440862_at	---	---	0.288569	0.795432	0.266221	0.750064	0.044339	0.596625	220.234	175.181	131.397
1442185_at	---	---	0.014944	1.61167	0.266221	0.837554	0.060923	1.34986	28.9847	46.7136	39.1252
1460151_at	---	---	0.050163	1.43924	0.268217	0.842073	0.250524	1.21194	40.0324	57.6161	48.517
1430702_at	---	---	0.008452	1.78925	0.270399	0.827363	0.028923	1.48036	181.468	324.693	268.639
1457914_at	---	---	0.634265	1.10333	0.271312	0.810471	0.569113	0.894217	66.8525	73.7604	59.7807
1447374_at	---	---	0.977082	1.00283	0.271727	1.14585	0.263387	1.14909	52.993	53.1431	60.8939
1446205_at	---	---	0.013205	1.86356	0.271805	0.803285	0.050815	1.49697	30.2324	56.34	45.2571
1440363_at	---	---	0.002274	0.441263	0.272204	0.831225	0.000575	0.366789	77.3474	34.1306	28.3702
1444072_at	---	---	0.023223	0.721921	0.272562	0.87561	0.004235	0.632121	23.9755	17.3084	15.1554
1445547_at	---	---	0.331066	1.27217	0.272633	0.787415	0.948642	1.00173	60.6563	77.1654	60.7612
1439944_at	---	---	0.001068	6.43813	0.274547	1.45171	0.000302	9.34628	26.4421	170.238	247.135
1456449_at	---	---	0.02195	1.71341	0.274752	0.823392	0.095727	1.4108	55.8869	95.7569	78.8454
1439224_at	---	---	0.03876	3.61821	0.274915	0.670773	0.185793	2.427	21.4326	77.5476	52.0169
1443846_x_at	---	---	0.46178	1.08949	0.275884	0.885179	0.774076	0.964393	92.16	100.407	88.8785
1448018_at	---	---	0.076879	1.37017	0.27809	0.836224	0.370348	1.14577	92.0697	126.151	105.491
1445578_at	---	---	0.755278	1.03983	0.278206	1.13216	0.164533	1.17725	22.6324	23.5338	26.644
1457138_x_at	---	---	0.578764	0.943143	0.279446	1.11342	0.641491	1.05011	13.766	12.9833	14.4558
1446037_at	---	---	0.38434	1.11838	0.280869	0.880917	0.886317	0.985202	8.8377	9.88392	8.70692
1443801_at	---	---	0.003595	3.57917	0.282274	1.31321	0.000884	4.7002	49.8348	178.367	234.234
1441346_at	---	---	0.013359	1.34932	0.283032	0.904216	0.049491	1.22007	12.3521	16.6669	15.0705
1460588_at	---	---	0.155515	1.21861	0.284828	0.869338	0.654542	1.05938	54.5445	66.4683	57.7834
1441029_at	---	---	0.430691	1.08847	0.28486	0.899353	0.829545	0.978921	51.8166	56.401	50.7244
1444180_at	---	---	0.864136	1.04646	0.285001	0.801599	0.387956	0.838844	103.355	108.157	86.699
1439177_at	---	---	0.096601	0.80842	0.285563	0.886498	0.015893	0.716663	27.6468	22.3502	19.8134
1442372_at	---	---	0.583892	1.0652	0.286086	0.894975	0.64669	0.953332	26.3675	28.0867	25.1369
1443735_at	---	---	0.414376	1.13687	0.286367	1.14482	0.072196	1.30151	7.57179	8.60814	9.85479
1456353_at	---	---	0.773568	1.04931	0.286736	1.14364	0.176243	1.20003	46.7764	49.083	56.1332
1443742_x_at	---	---	0.241254	1.17851	0.287872	0.868667	0.868303	1.02373	51.7718	61.0135	53.0004
1456904_at	---	---	0.028403	0.763001	0.289917	0.898428	0.005313	0.685502	181.881	138.776	124.68
1439857_at	---	---	0.004411	1.72913	0.291147	0.878734	0.011435	1.51945	79.7059	137.822	121.109
1429275_at	---	---	0.798292	1.02679	0.29233	1.10105	0.189882	1.13055	26.3484	27.0543	29.7881
1440003_at	---	---	0.131655	0.826995	0.293325	1.1299	0.563423	0.93442	27.0089	22.3363	25.2377
1440334_at	---	---	0.094919	1.41656	0.293325	0.813451	0.428034	1.1523	24.9204	35.3012	28.7158
1458280_at	---	---	0.658923	0.94591	0.294242	1.1366	0.581696	1.07512	66.9372	63.3166	71.9655
1439220_at	---	---	0.101589	0.727872	0.295813	0.801339	0.017366	0.583273	52.9893	38.5695	30.9072
1446361_at	---	---	0.009364	1.61581	0.296275	0.875458	0.029899	1.41457	17.8405	28.8268	25.2367
1442197_at	---	---	0.002151	2.13838	0.296792	0.847603	0.004251	1.8125	88.2596	188.733	159.971
1446609_at	---	---	0.012885	0.649875	0.296967	0.870114	0.002691	0.565466	30.9532	20.1157	17.503
1446969_at	---	---	0.049401	1.64222	0.297853	0.787966	0.221613	1.29401	24.4299	40.1193	31.6126
1430605_at	---	---	0.288971	0.867966	0.298715	1.1315	0.939069	0.982107	49.7019	43.1395	48.8126
1459098_at	---	---	0.048316	1.51429	0.299003	0.841572	0.215513	1.27439	50.6893	76.7585	64.5978
1436956_at	---	---	0.310406	0.88282	0.299637	0.885305	0.054336	0.781566	340.973	301.018	266.493
1444113_at	---	---	0.089661	0.786857	0.299654	0.872678	0.015476	0.686672	69.0542	54.3358	47.4176
1435489_at	---	---	0.023505	0.680217	0.300688	0.874925	0.004637	0.595139	156.734	106.613	93.2786
1443074_at	---	---	0.027469	1.74103	0.302887	0.82806	0.113051	1.44168	29.2737	50.9662	42.2031
1459853_x_at	---	---	0.335602	1.08923	0.303811	0.91795	0.993672	0.999859	421.028	458.596	420.968
1445031_at	---	---	0.005857	1.66401	0.303971	0.877711	0.016023	1.46052	21.812	36.2953	31.8568
1443491_at	---	---	0.068064	1.67237	0.304423	0.757363	0.300446	1.26659	80.7794	135.093	102.315
1443624_at	---	---	0.083626	1.71628	0.305306	0.725403	0.366764	1.24499	18.4391	31.6465	22.9565
1445105_at	---	---	0.052939	1.59829	0.306085	0.825412	0.231883	1.31925	18.5275	29.6124	24.4424
1457991_at	---	---	0.032458	1.38461	0.306085	0.87995	0.135428	1.21839	29.4796	40.8179	35.9177
1443401_at	---	---	0.103186	1.2512	0.306639	0.877195	0.4436	1.09755	21.8669	27.36	24
1459393_at	---	---	0.002041	0.536524	0.307906	1.13285	0.003834	0.607802	95.5754	51.2785	58.0909
1442539_at	---	---	0.069695	1.60747	0.309255	0.78148	0.303511	1.2562	36.3157	58.3763	45.6199
1443051_at	---	---	0.977082	1.00384	0.309309	1.10722	0.300446	1.11147	63.1197	63.3623	70.1558
1442399_at	---	---	0.067833	1.42911	0.31107	0.8285	0.293222	1.18402	52.3732	74.847	62.0108
1432845_at	---	---	0.194027	0.857552	0.311323	1.12169	0.717805	0.961911	31.2335	26.7843	30.0438
1458517_at	---	---	0.615705	0.950833	0.3119	1.09997	0.654826	1.04589	35.8256	34.0641	37.4696
1437073_x_at	---	---	0.431513	1.07363	0.313373	0.918118	0.876653	0.98572	329.669	353.943	324.961
1442129_at	---	---	0.128898	0.805435	0.314352	1.13983	0.523237	0.918058	166.349	133.983	152.718
1445421_at	---	---	0.036346	1.49335	0.314418	0.849723	0.149944	1.26893	23.6449	35.31	30.0038
1457954_at	---	---	0.007345	0.549785	0.315485	1.17485	0.020691	0.645917	56.9334	31.3011	36.7743
1427743_at	---	---	0.703912	1.06586	0.316756	0.864634	0.570031	0.921577	47.7017	50.8432	43.9608
1442928_at	---	---	0.862427	1.12187	0.318106	0.716103	0.431455	0.803371	35.742	40.0977	28.7141
1442692_at	---	---	0.081292	1.30436	0.319139	0.870229	0.342498	1.13509	40.6779	53.0587	46.1732
1442907_at	---	---	0.055667	0.790208	0.319149	1.11287	0.233344	0.879399	60.4779	47.7901	53.1842
1446397_at	---	---	0.031257	1.51492	0.319492	0.84743	0.123828	1.28379	43.0407	65.2032	55.2552
1457007_at	---	---	0.878056	1.03685	0.320351	0.854408	0.421328	0.885896	95.0383	98.5408	84.1941
1447607_at	---	---	0.036199	1.28991	0.321303	1.11017	0.00715	1.43202	39.0723	50.3998	55.9522
1444483_at	---	---	0.059027	1.23946	0.322643	0.905357	0.244809	1.12215	38.4707	47.6827	43.1699
1459817_at	---	---	0.359815	0.908116	0.324074	1.10448	0.990054	1.00299	69.779	63.3675	69.988
1445679_at	---	---	0.062601	1.40686	0.325703	0.846574	0.257568	1.19101	20.1961	28.4132	24.0538
1459731_at	---	---	0.680658	1.06294	0.326175	0.871748	0.60807	0.926616	92.7128	98.5481	85.9092
1439990_at	---	---	0.272047	0.718487	0.327816	0.732176	0.051833	0.526059	85.4282	61.3791	44.9403
1445627_at	---	---	0.560302	1.07024	0.328057	1.1114	0.124128	1.18946	16.0967	17.2274	19.1465
1447988_at	---	---	0.031908	1.51276	0.330323	0.848614	0.122207	1.28375	17.2394	26.0792	22.1311
1444791_at	---	---	0.272485	1.10967	0.330468	1.08908	0.052319	1.20852	19.3725	21.497	23.412
1440273_at	---	---	0.076055	1.71335	0.330533	0.751836	0.309205	1.28816	53.7438	92.0819	69.2304
1459625_at	---	---	0.046882	1.32655	0.330593	0.889898	0.188132	1.18049	53.9873	71.6168	63.7316
1456835_at	---	---	0.27341	1.16231	0.331707	0.881212	0.86032	1.02424	17.4368	20.267	17.8595
1437774_at	---	---	0.366038	1.11838	0.332783	0.897602	0.993662	1.00386	199.345	222.945	200.115
1438084_at	---	---	0.17776	0.870074	0.334547	0.908427	0.033814	0.790399	22.8721	19.9004	18.0781
1438345_at	---	---	0.011401	1.50567	0.335139	0.886103	0.03395	1.33418	41.5323	62.5341	55.4116
1445514_at	---	---	0.512765	1.0815	0.335908	0.894346	0.809773	0.967232	60.9223	65.8873	58.926
1438753_at	---	---	0.873626	1.03022	0.336169	1.13205	0.259276	1.16626	71.1999	73.3513	83.0377
1457733_at	---	---	0.326174	0.85205	0.336202	0.831494	0.065188	0.708475	13.8926	11.8372	9.84259
1457588_at	---	---	0.255891	0.83637	0.336215	1.14021	0.8197	0.953639	18.8927	15.8013	18.0168
1443705_at	---	---	0.783052	0.972554	0.337182	1.09418	0.524498	1.06415	23.8641	23.2092	25.3949
1457348_at	---	---	0.150786	1.31034	0.338014	1.20617	0.029045	1.5805	32.0267	41.9659	50.6181
1444045_at	---	---	0.00171	3.31624	0.338702	0.788279	0.002809	2.61412	22.1824	73.5622	57.9875
1446529_at	---	---	0.140437	1.55449	0.341177	0.789624	0.524589	1.22746	96.7749	150.435	118.788
1438002_at	---	---	0.02792	1.42559	0.341367	0.877105	0.101295	1.2504	17.2116	24.5367	21.5213
1446518_at	---	---	0.25751	1.23116	0.342189	1.17216	0.051136	1.44311	16.8379	20.7302	24.299
1458778_at	---	---	0.166784	1.20096	0.343119	1.12365	0.032477	1.34946	17.3658	20.8556	23.4345
1444449_at	---	---	0.799714	1.0684	0.343566	1.15422	0.225505	1.23317	36.6019	39.1055	45.1365
1457152_at	---	---	0.262153	0.879234	0.345007	1.10316	0.819538	0.969938	11.8461	10.4155	11.49
1457839_at	---	---	0.016417	1.92168	0.345007	1.25288	0.003749	2.40763	30.5293	58.6674	73.5031
1458597_at	---	---	0.044835	1.65707	0.349438	0.801084	0.169348	1.32746	23.7346	39.33	31.5067
1439886_at	---	---	0.344163	1.38537	0.349564	0.66817	0.950245	0.925662	67.0854	92.9381	62.0984
1445665_at	---	---	0.699827	0.945519	0.350409	0.880047	0.185601	0.832102	45.1094	42.6518	37.5356
1447003_at	---	---	0.333992	1.10158	0.352621	0.916388	0.93201	1.00947	21.4367	23.6142	21.6398
1446504_at	---	---	0.026922	1.79304	0.352819	0.808437	0.093598	1.44956	14.9876	26.8733	21.7254
1458076_at	---	---	0.559714	0.919468	0.352925	0.854497	0.134161	0.785683	20.0443	18.4301	15.7485
1444057_at	---	---	0.012807	2.07042	0.352981	0.799377	0.037198	1.65504	53.4401	110.643	88.4458
1445361_at	---	---	0.075372	1.43637	0.354783	0.837356	0.285463	1.20275	41.3825	59.4406	49.7729
1459315_at	---	---	0.831705	0.941311	0.35573	1.19012	0.50472	1.12027	38.3767	36.1244	42.9923
1444366_at	---	---	0.576533	1.07472	0.356736	1.1185	0.141615	1.20208	139.697	150.135	167.927
1435120_at	---	---	0.068689	1.50401	0.35785	0.821195	0.257604	1.23509	114.352	171.987	141.235
1457214_at	---	---	0.363727	1.20058	0.35785	0.844988	0.967914	1.01448	39.8629	47.8588	40.4401
1443090_at	---	---	0.002041	1.59779	0.359149	0.916818	0.003427	1.46489	37.073	59.235	54.3077
1443290_at	---	---	0.032726	0.588807	0.359782	1.19212	0.114695	0.701928	36.8364	21.6895	25.8565
1447313_at	---	---	0.471857	1.12165	0.359782	1.12863	0.109497	1.26593	43.3839	48.6617	54.9209
1444403_at	---	---	0.212404	1.19515	0.360593	0.885356	0.688802	1.05814	28.8591	34.4911	30.5369
1442025_a_at	---	---	0.012963	0.176646	0.360646	1.50955	0.036901	0.266657	76.5575	13.5236	20.4146
1458121_at	---	---	0.001787	4.12404	0.362211	0.754783	0.002837	3.11276	19.2604	79.4309	59.9531
1447124_at	---	---	0.812856	0.967602	0.363181	1.11282	0.530684	1.07677	149.258	144.422	160.716
1441807_s_at	---	---	0.094837	1.37812	0.363489	0.855344	0.3499	1.17877	22.1858	30.5747	26.1519
1445589_at	---	---	0.052447	1.43612	0.3646	0.860892	0.191021	1.23635	56.3632	80.9443	69.6844
1459068_at	---	---	0.233987	1.17669	0.365374	1.11496	0.04948	1.31196	17.5293	20.6266	22.9978
1447179_at	---	---	0.047055	1.37385	0.366156	0.877896	0.169792	1.2061	52.4111	72.0049	63.2128
1444260_at	---	---	0.444618	0.797612	0.367566	0.766587	0.103835	0.611439	60.7838	48.4819	37.1656
1446177_at	---	---	0.566147	1.06004	0.368492	0.919739	0.794869	0.974959	12.8825	13.6559	12.5599
1442893_at	---	---	0.00329	0.524575	0.369943	1.14146	0.00628	0.598782	24.3611	12.7792	14.587
1441999_at	---	---	0.13249	1.30795	0.370412	1.1497	0.028047	1.50374	45.1197	59.0142	67.8485
1444542_at	---	---	0.38434	1.10603	0.370976	0.908457	0.979091	1.00478	25.5087	28.2134	25.6307
1445676_at	---	---	0.018005	1.50777	0.372296	0.883267	0.053879	1.33176	11.9538	18.0236	15.9196
1441701_at	---	---	0.472027	0.869095	0.373291	1.18672	0.910936	1.03137	21.4867	18.6739	22.1608
1457053_at	---	---	0.028447	1.47663	0.374519	0.871393	0.093563	1.28672	134.554	198.686	173.133
1459047_x_at	---	---	0.177568	1.13707	0.376204	0.924427	0.582076	1.05114	10.6319	12.0893	11.1756
1442750_at	---	---	0.168416	1.36679	0.376671	0.80777	0.557396	1.10405	43.2798	59.1545	47.7832
1446932_at	---	---	0.97114	0.999633	0.378653	1.11066	0.362424	1.11025	20.6363	20.6288	22.9115
1438152_at	---	---	0.950236	0.987879	0.378843	1.16644	0.424542	1.1523	219.076	216.421	252.442
1460595_at	---	---	0.001357	0.525359	0.381048	1.10895	0.001958	0.582599	226.15	118.81	131.755
1446080_at	---	---	0.909355	0.982242	0.381058	0.901452	0.318679	0.885444	59.7525	58.6914	52.9075
1442766_at	---	---	0.173896	1.17704	0.381913	0.90295	0.564425	1.06281	21.6651	25.5008	23.026
1441061_at	---	---	0.859322	1.01627	0.382671	0.930651	0.510671	0.945791	32.0387	32.56	30.3019
1444937_at	---	---	0.893088	0.984712	0.383909	1.10572	0.481852	1.08882	17.3592	17.0939	18.9011
1439170_at	---	---	0.010559	2.56518	0.385565	0.820287	0.026726	2.10418	53.5741	137.427	112.729
1457166_at	---	---	0.001423	1.80484	0.386208	0.906984	0.002036	1.63696	26.2037	47.2935	42.8944
1440439_at	---	---	0.031592	1.33736	0.386256	1.09573	0.007413	1.46539	49.314	65.9506	72.2642
1439195_at	---	---	0.482465	2.56527	0.387763	0.365678	0.918571	0.938063	35.4699	90.9898	33.273
1440863_at	---	---	0.133462	0.853379	0.388794	0.919917	0.029752	0.785038	13.5169	11.5351	10.6113
1443500_at	---	---	0.009895	0.726209	0.391449	0.923083	0.002597	0.670351	41.6324	30.2338	27.9083
1446395_at	---	---	0.273428	1.24097	0.391641	0.853557	0.775672	1.05924	17.485	21.6985	18.5209
1445831_at	---	---	0.369231	1.147	0.39249	0.864015	0.929582	0.991024	31.245	35.8379	30.9645
1437896_at	---	---	0.657755	1.21358	0.39581	0.74644	0.728666	0.905867	66.4974	80.7001	60.2378
1440325_at	---	---	0.001068	0.440223	0.395907	1.12021	0.001442	0.493142	121.255	53.3792	59.796
1442431_at	---	---	0.565844	0.922902	0.396239	0.888019	0.155112	0.819554	12.9362	11.9388	10.6019
1444385_at	---	---	0.030163	1.53046	0.396329	1.12639	0.007297	1.72391	18.4992	28.3123	31.8908
1447581_at	---	---	0.049472	1.27768	0.396371	0.91497	0.163985	1.16904	13.9499	17.8234	16.3079
1444876_at	---	---	0.172339	1.21233	0.396904	0.892659	0.542271	1.08219	29.9757	36.3404	32.4396
1446947_at	---	---	0.020075	1.83702	0.396904	0.822671	0.057154	1.51126	21.2946	39.1185	32.1817
1447352_at	---	---	0.000208	20.076	0.399162	1.35311	7.3e-05	27.165	34.2471	687.545	930.322
1420227_at	---	---	0.168926	0.820332	0.401753	0.876821	0.038893	0.719284	17.926	14.7052	12.8939
1457326_at	---	---	0.367123	0.835316	0.401753	0.861708	0.091255	0.719799	31.7042	26.483	22.8206
1442383_at	---	---	0.003777	0.532871	0.401998	0.887453	0.001162	0.472898	39.2852	20.9339	18.5779
1446056_at	---	---	0.853196	1.02543	0.403903	1.09296	0.300446	1.12075	16.8894	17.3189	18.9288
1437677_at	---	---	0.962696	1.02279	0.404246	0.864393	0.440646	0.884097	95.751	97.9336	84.6531
1441208_at	---	---	0.246625	0.842364	0.404634	1.12156	0.704663	0.944764	55.8881	47.0781	52.8011
1443452_at	---	---	0.041464	1.47675	0.404694	0.865817	0.131536	1.2786	66.9555	98.8765	85.609
1440087_at	---	---	0.108653	1.33762	0.406285	0.867211	0.355876	1.16	12.7666	17.0769	14.8093
1441570_at	---	---	0.214394	1.37295	0.407588	0.820159	0.63165	1.12604	37.975	52.1376	42.7612
1442681_at	---	---	0.338105	1.13059	0.408429	0.90661	0.863302	1.02501	38.046	43.0145	38.9974
1443037_at	---	---	0.111112	1.66462	0.408496	0.831255	0.361633	1.38372	118.46	197.19	163.915
1440906_at	---	---	0.460712	1.09548	0.409177	1.103	0.122797	1.20832	10.0515	11.0112	12.1453
1444890_at	---	---	0.148179	1.73644	0.409397	0.749774	0.466126	1.30194	30.6735	53.2626	39.9349
1429301_at	---	---	0.940419	0.984373	0.40976	0.700257	0.467152	0.689314	74.352	73.1901	51.2519
1442519_at	---	---	0.092194	2.51695	0.411312	0.620992	0.299201	1.56301	40.0542	100.814	62.605
1457636_x_at	---	---	0.638113	1.05423	0.41252	0.91893	0.774075	0.968768	172.57	181.929	167.18
1438864_at	---	---	0.008479	2.5937	0.414609	0.78164	0.018823	2.02734	36.8618	95.6085	74.7314
1441597_at	---	---	0.912019	0.987538	0.414647	0.927818	0.350632	0.916255	20.0613	19.8113	18.3813
1459947_at	---	---	0.190555	1.17942	0.414735	0.907065	0.566515	1.06981	46.7446	55.1314	50.0078
1457818_at	---	---	0.59741	1.05461	0.414945	0.925571	0.822112	0.976114	14.2246	15.0014	13.8848
1458755_at	---	---	9.5e-05	0.308699	0.41595	0.907552	3.7e-05	0.28016	170.056	52.4962	47.6431
1447132_at	---	---	0.228832	0.85678	0.416943	1.1015	0.652164	0.943739	18.496	15.847	17.4554
1459680_at	---	---	0.038372	1.52135	0.417276	0.867531	0.116671	1.31982	47.5654	72.3638	62.7779
1436260_at	---	---	0.000778	0.506203	0.417294	1.09594	0.000926	0.554771	123.528	62.5302	68.5296
1443023_at	---	---	0.148445	0.86403	0.417694	0.924466	0.035728	0.798767	39.869	34.448	31.846
1459616_at	---	---	0.279346	0.738599	0.417694	0.712763	0.069815	0.526446	112.6	83.1663	59.2779
1459710_at	---	---	0.439236	1.14267	0.417694	0.873394	0.990384	0.998003	20.1624	23.039	20.1221
1444198_at	---	---	0.095801	1.17815	0.417788	0.930226	0.30571	1.09595	12.0793	14.2313	13.2383
1447449_at	---	---	0.98084	1.00242	0.419479	1.10594	0.408896	1.10861	83.709	83.9114	92.8007
1439322_at	---	---	0.023543	0.624783	0.419731	1.12839	0.065198	0.704998	46.7473	29.2069	32.9568
1436463_at	---	---	0.000471	0.238102	0.420811	0.850464	0.000164	0.202497	46.64	11.1051	9.44448
1441748_at	---	---	0.30228	1.15851	0.421318	0.904181	0.788469	1.0475	34.4048	39.8583	36.0391
1441628_at	---	---	0.24663	1.364	0.423229	0.811702	0.680914	1.10716	10.1532	13.849	11.2413
1459388_at	---	---	3.9e-05	0.15239	0.424715	0.874966	1.7e-05	0.133336	129.425	19.7231	17.257
1446840_at	---	---	0.005932	0.639095	0.425598	0.910083	0.001777	0.58163	36.4294	23.2818	21.1884
1457594_at	---	---	0.478775	0.925475	0.426921	0.913995	0.135426	0.845879	16.143	14.9399	13.655
1457743_at	---	---	0.063193	0.770249	0.427398	0.910685	0.015709	0.701454	18.4047	14.1762	12.9101
1442995_at	---	---	0.126795	1.22049	0.429326	0.90525	0.388365	1.10485	39.918	48.7195	44.1033
1444446_at	---	---	0.029899	1.4086	0.429554	0.896096	0.084625	1.26224	84.1188	118.49	106.178
1458562_at	---	---	0.487958	1.09165	0.430243	1.09917	0.140082	1.19991	41.3193	45.1063	49.5793
1457817_at	---	---	0.190209	1.18406	0.433031	1.10211	0.047885	1.30497	10.0482	11.8976	13.1125
1459138_at	---	---	0.011289	1.38443	0.433293	0.926205	0.025616	1.28227	14.16	19.6035	18.1569
1443182_at	---	---	0.003323	1.79465	0.433863	0.900323	0.005558	1.61576	25.7007	46.1238	41.5263
1447331_at	---	---	0.455998	1.14045	0.434049	0.891115	0.991897	1.01627	18.6364	21.2539	18.9396
1447835_at	---	---	0.399582	0.886389	0.434661	0.889744	0.110178	0.788659	21.3726	18.9445	16.8557
1442775_at	---	---	0.003726	1.81717	0.43517	0.904613	0.006423	1.64384	56.2681	102.249	92.4956
1445500_at	---	---	0.040347	1.32543	0.437098	0.910422	0.117022	1.2067	29.7166	39.3872	35.859
1458901_at	---	---	0.205807	1.15912	0.437324	1.09528	0.052649	1.26956	16.696	19.3527	21.1966
1442365_at	---	---	0.928728	0.979475	0.439974	0.847	0.384295	0.829615	76.2325	74.6678	63.2436
1445566_at	---	---	0.538166	1.0698	0.440906	1.08799	0.163521	1.16392	20.3026	21.7196	23.6306
1458574_at	---	---	0.453157	1.10452	0.441796	0.910318	0.979368	1.00547	49.6972	54.8917	49.9689
1440477_at	---	---	0.678759	1.03932	0.442205	0.937405	0.766481	0.97426	19.1996	19.9545	18.7054
1446330_at	---	---	0.012023	1.57159	0.444254	0.898128	0.026855	1.41149	19.7791	31.0847	27.9181
1455892_x_at	---	---	0.111863	0.751044	0.445934	1.14831	0.332274	0.862433	743.851	558.665	641.521
1459648_at	---	---	0.836863	0.970103	0.447141	1.13428	0.608951	1.10037	91.4839	88.7488	100.666
1436571_at	---	---	0.670377	1.04412	0.448235	0.932656	0.783423	0.973803	277.589	289.836	270.317
1457169_at	---	---	0.007759	1.52136	0.448458	1.09492	0.002336	1.66577	12.7047	19.3283	21.1631
1440368_at	---	---	0.374197	0.895132	0.44866	1.08746	0.866625	0.973421	72.2296	64.655	70.3098
1439676_at	---	---	0.133971	1.24493	0.449056	0.898787	0.39008	1.11892	15.2006	18.9237	17.0084
1447227_at	---	---	0.020047	1.89893	0.449056	0.824873	0.049597	1.56637	11.1605	21.1929	17.4815
1446565_at	---	---	0.003852	2.3334	0.449059	0.853438	0.006493	1.99141	33.1289	77.3029	65.9732
1459618_at	---	---	0.755048	1.06086	0.449387	0.888603	0.692838	0.94268	35.6142	37.7815	33.5728
1443833_at	---	---	0.59078	0.892041	0.450168	0.880828	0.190154	0.785735	25.5988	22.8351	20.1138
1444536_at	---	---	0.869745	0.981317	0.450364	1.0854	0.578758	1.06512	19.076	18.7196	20.3182
1455624_at	---	---	0.000712	0.503206	0.4518	1.08669	0.000785	0.54683	150.769	75.8676	82.4448
1459266_at	---	---	0.119962	1.4334	0.452399	1.15942	0.031544	1.66191	19.2141	27.5416	31.9322
1436412_at	---	---	0.518875	0.880764	0.452598	0.866854	0.160941	0.763494	32.7285	28.8261	24.988
1456979_at	---	---	0.015744	1.50181	0.453355	0.905692	0.036683	1.36018	29.003	43.5569	39.4492
1441209_at	---	---	0.33898	1.17626	0.45396	0.883408	0.807467	1.03912	15.6954	18.4618	16.3093
1446114_at	---	---	0.177568	1.16267	0.454201	0.924747	0.492515	1.07517	9.92237	11.5364	10.6683
1445111_at	---	---	0.204833	3.27958	0.457125	0.46098	0.55147	1.51182	19.7905	64.9045	29.9197
1459226_at	---	---	0.562987	1.10858	0.460425	0.890807	0.917158	0.987531	17.1788	19.0441	16.9646
1459350_at	---	---	0.177295	1.42412	0.461934	0.826836	0.48417	1.17751	35.8501	51.0547	42.2139
1447020_at	---	---	0.008275	11.2724	0.467294	0.505377	0.016099	5.69682	31.1885	351.569	177.675
1445507_at	---	---	0.118288	1.28593	0.469479	0.898428	0.331673	1.15531	32.738	42.0986	37.8226
1449806_at	---	---	0.953968	1.0064	0.470017	1.07287	0.434078	1.07974	13.7596	13.8477	14.8568
1459525_at	---	---	0.028852	1.33808	0.470405	0.926916	0.072685	1.24029	28.7544	38.4757	35.6638
1456933_at	---	---	0.630852	1.20325	0.471154	1.32806	0.21967	1.59799	52.0689	62.6518	83.2053
1444983_at	---	---	0.220641	1.13676	0.473762	0.932495	0.568454	1.06002	29.0079	32.975	30.749
1420154_at	---	---	0.266827	0.88686	0.474073	1.07604	0.659953	0.954298	29.0856	25.7948	27.7563
1420117_at	---	---	0.632051	0.944584	0.474255	0.912231	0.221864	0.861678	49.2256	46.4977	42.4166
1443253_at	---	---	0.003753	5.30333	0.474451	0.741159	0.005984	3.93062	30.1144	159.707	118.368
1420172_at	---	---	0.053318	1.36802	0.476854	1.10125	0.014969	1.50653	1558.92	2132.64	2348.56
1445621_at	---	---	0.63001	1.05668	0.477374	0.930945	0.862378	0.983712	12.7923	13.5174	12.584
1442625_at	---	---	0.012247	1.61807	0.477544	0.900287	0.02537	1.45673	77.9597	126.144	113.566
1440015_at	---	---	0.136238	0.818026	0.478203	0.905253	0.03817	0.74052	39.4945	32.3075	29.2464
1445949_at	---	---	0.938921	0.946023	0.480375	0.839163	0.429949	0.793867	18.9466	17.9239	15.0411
1458082_at	---	---	0.139628	1.55995	0.480513	0.797297	0.378126	1.24375	49.0949	76.5857	61.0615
1457529_x_at	---	---	0.112039	1.39884	0.4807	0.875018	0.305978	1.22401	68.2924	95.5301	83.5905
1457532_at	---	---	0.025079	1.61888	0.480803	0.872829	0.06002	1.413	27.5452	44.5924	38.9215
1438295_at	---	---	0.488737	0.927665	0.481374	1.07809	0.976576	1.00011	14.8552	13.7807	14.8569
1456172_at	---	---	0.496144	1.08982	0.481374	0.922034	0.984639	1.00485	114.187	124.443	114.741
1459256_at	---	---	0.037949	0.746435	0.481557	1.08333	0.097118	0.808637	98.7847	73.7364	79.881
1458693_at	---	---	0.02296	0.445919	0.482414	0.742754	0.006783	0.331208	107.487	47.9303	35.6004
1446713_at	---	---	0.579165	1.1044	0.48416	1.14607	0.201684	1.26572	16.2744	17.9734	20.5987
1459105_at	---	---	0.509373	0.900849	0.484734	0.910087	0.170733	0.819851	30.6644	27.624	25.1402
1447663_at	---	---	0.063139	1.23974	0.487262	0.929984	0.167039	1.15294	15.4959	19.2109	17.8658
1446230_at	---	---	0.470287	1.11405	0.48751	0.908855	0.947238	1.01251	14.3091	15.9411	14.4882
1427797_s_at	---	---	0.306286	0.797796	0.490084	1.18024	0.71075	0.941587	348.305	277.876	327.96
1443592_at	---	---	0.967687	1.00979	0.490106	1.07838	0.464559	1.08894	84.8427	85.6733	92.3885
1459931_a_at	---	---	0.356503	1.11379	0.490273	1.07342	0.111618	1.19556	33.2115	36.9906	39.7062
1459506_at	---	---	0.041876	0.806465	0.491821	1.06448	0.105737	0.858467	12.6032	10.164	10.8194
1456122_at	---	---	0.839114	1.17994	0.492053	0.687902	0.657661	0.811683	17.5457	20.7029	14.2416
1447473_at	---	---	0.913946	1.05952	0.492123	1.1202	0.419548	1.18687	15.7601	16.6981	18.7052
1444865_at	---	---	0.011272	1.3979	0.493001	0.931724	0.022078	1.30246	15.884	22.2043	20.6883
1447188_at	---	---	0.527282	1.07868	0.494521	1.08585	0.182272	1.17128	14.0126	15.1151	16.4127
AFFX-r2-Ec-bioD-5_at	---	---	0.84554	1.01932	0.494984	1.06684	0.367551	1.08745	3938.82	4014.92	4283.27
1419935_s_at	---	---	0.312898	1.21597	0.495758	0.874265	0.714596	1.06308	149.012	181.194	158.412
1446948_at	---	---	0.680767	1.06708	0.497421	1.11984	0.261934	1.19496	17.407	18.5747	20.8007
1441274_at	---	---	0.672693	1.12919	0.500757	1.1804	0.258894	1.3329	94.9112	107.173	126.507
1442622_at	---	---	0.466144	1.15672	0.500757	0.876904	0.928129	1.01433	35.8546	41.4737	36.3685
1441736_at	---	---	0.181009	1.17249	0.502503	0.925355	0.454249	1.08497	10.3858	12.1773	11.2683
1445009_at	---	---	0.206832	1.2135	0.503725	0.90442	0.508641	1.09751	79.0388	95.9138	86.7463
1444761_at	---	---	0.00848	1.79385	0.504813	1.10132	0.00278	1.9756	287.958	516.553	568.888
1437916_at	---	---	0.229599	1.12176	0.505498	0.941191	0.553254	1.05579	87.078	97.6804	91.9359
1438471_at	---	---	0.014784	1.50416	0.507537	0.918606	0.029837	1.38173	28.4374	42.7744	39.2928
1445880_at	---	---	0.001483	0.129665	0.50869	0.764352	0.000541	0.0991097	134.862	17.4869	13.3662
1444199_at	---	---	0.188703	0.773227	0.510425	1.11357	0.464456	0.861042	49.5857	38.341	42.6954
1445210_at	---	---	0.024509	1.28694	0.510816	1.06273	0.007644	1.36768	80.3744	103.437	109.926
1455781_at	---	---	0.274904	0.847599	0.510892	0.900975	0.087495	0.763665	111.582	94.5768	85.2113
1444391_at	---	---	0.807251	0.971875	0.51099	1.0785	0.711423	1.04817	31.1879	30.3107	32.6902
1439920_at	---	---	0.015458	1.41612	0.511004	0.926448	0.031292	1.31196	19.94	28.2374	26.1605
1441555_at	---	---	0.242796	1.23127	0.512596	1.10216	0.0765	1.35706	13.4007	16.4999	18.1855
1439621_at	---	---	0.754642	0.96081	0.513064	0.934413	0.317772	0.897793	18.5016	17.7765	16.6106
1457047_at	---	---	0.321465	1.34269	0.513064	1.12965	0.104785	1.51677	138.89	186.487	210.665
1438862_at	---	---	0.505293	1.17411	0.517386	1.17269	0.182055	1.37687	22.4322	26.3378	30.8862
1436246_at	---	---	0.00329	0.6546	0.518134	1.0626	0.004667	0.695577	17.6441	11.5498	12.2728
1440838_at	---	---	0.179696	1.20917	0.520499	1.09066	0.055941	1.3188	31.6156	38.2285	41.6945
1428814_at	---	---	0.201372	1.21733	0.521093	0.911095	0.48164	1.10911	42.5509	51.7987	47.1935
1456825_at	---	---	0.032883	1.3409	0.521188	0.933821	0.074502	1.25216	65.2774	87.5305	81.7379
1438068_at	---	---	0.007178	1.76966	0.521394	1.10818	0.002447	1.9611	12.4584	22.0471	24.4321
1442428_at	---	---	0.003677	0.626437	0.521538	0.92866	0.001338	0.581747	150.797	94.4649	87.7258
1442628_at	---	---	0.31187	0.907055	0.522298	0.939983	0.103354	0.852617	12.1251	10.9981	10.3381
1441460_at	---	---	0.024635	1.8631	0.527723	0.854187	0.052566	1.59143	47.8982	89.239	76.2268
1459300_at	---	---	0.763725	0.966309	0.528574	1.07656	0.776693	1.04029	30.3664	29.3434	31.5899
1458064_at	---	---	0.083774	1.21716	0.528639	0.93496	0.204196	1.138	17.5696	21.3851	19.9942
1442139_at	---	---	0.865837	1.00756	0.528865	0.904379	0.668705	0.911216	14.2653	14.3731	12.9987
1444748_at	---	---	0.046554	1.44335	0.529632	0.900057	0.108619	1.29909	24.0925	34.7739	31.2985
1446497_at	---	---	0.001869	2.86803	0.53091	0.883972	0.002261	2.53526	107.108	307.188	271.545
1435144_at	---	---	0.540115	0.889909	0.531227	0.895483	0.204688	0.796898	19.5968	17.4394	15.6167
1438508_at	---	---	0.001687	2.39294	0.532821	0.91137	0.00198	2.18085	67.1293	160.636	146.399
1443547_at	---	---	0.027681	1.43458	0.533397	0.91388	0.059304	1.31103	24.8245	35.6127	32.5458
1444904_at	---	---	0.627518	1.10363	0.533431	0.870041	0.926727	0.960202	46.2279	51.0184	44.3881
1441475_at	---	---	0.626396	1.06008	0.533597	0.932274	0.927995	0.988287	84.7583	89.8508	83.7655
1459493_at	---	---	0.052627	0.718041	0.53422	0.896094	0.016808	0.643432	68.2387	48.9982	43.907
1443346_at	---	---	0.126508	0.835536	0.534303	1.07166	0.305866	0.895412	15.7829	13.1872	14.1322
1458585_at	---	---	0.035829	0.475294	0.535104	1.15894	0.079624	0.550836	78.5424	37.3307	43.264
1447325_at	---	---	0.059205	1.56526	0.535985	0.889444	0.138786	1.39221	34.8255	54.5109	48.4843
1445097_at	---	---	0.674362	1.06328	0.536131	0.928504	0.879823	0.987258	17.2944	18.3888	17.0741
1458548_at	---	---	0.597047	0.950108	0.536485	1.0581	0.962406	1.00531	16.7326	15.8978	16.8215
1445981_at	---	---	0.838254	0.974378	0.53868	0.924135	0.395621	0.900457	22.7679	22.1846	20.5015
1422426_at	---	---	0.461722	1.08479	0.538931	0.932643	0.881493	1.01172	31.7431	34.4346	32.1152
1441784_at	---	---	0.890666	1.01427	0.539676	1.05631	0.440124	1.07139	10.0075	10.1504	10.7219
1459126_at	---	---	0.277146	1.13907	0.541238	0.930565	0.605568	1.05998	11.4695	13.0646	12.1574
1442634_at	---	---	0.79384	1.04026	0.541329	0.9147	0.758797	0.951523	14.5207	15.1053	13.8168
1440396_at	---	---	0.128501	1.22288	0.542359	0.932645	0.305334	1.14051	14.9814	18.3204	17.0864
1446880_at	---	---	0.280666	1.15177	0.543422	0.92944	0.609538	1.0705	36.7606	42.3396	39.3521
1443644_at	---	---	0.155563	1.16039	0.546271	0.94112	0.363605	1.09206	9.27913	10.7674	10.1334
1442245_at	---	---	0.481505	1.09066	0.547388	1.07202	0.183505	1.1692	9.91523	10.8141	11.5929
1439900_at	---	---	0.001952	0.477798	0.548343	0.906243	0.000743	0.433001	125.667	60.0436	54.4141
1442629_at	---	---	0.049281	1.35631	0.548688	1.08403	0.016236	1.47029	28.0846	38.0915	41.2924
1446253_at	---	---	0.732838	0.951059	0.548745	0.925493	0.328581	0.880198	43.2984	41.1793	38.1112
1457942_at	---	---	0.017418	0.714602	0.54879	0.939424	0.005909	0.671314	17.7538	12.6869	11.9184
AFFX-r2-Ec-bioD-3_at	---	---	0.552459	1.05884	0.548843	1.05815	0.21945	1.12041	4145.35	4389.28	4644.51
1444424_at	---	---	0.031592	1.36795	0.550431	1.08376	0.010516	1.48253	47.4447	64.9019	70.338
1441457_at	---	---	0.123492	1.51487	0.55068	0.86139	0.287963	1.30489	52.3794	79.3478	68.3494
1458947_at	---	---	0.05752	2.43461	0.554709	0.740402	0.128559	1.80259	44.5924	108.565	80.3819
1442471_at	---	---	0.080331	0.723969	0.556153	0.888791	0.026816	0.643457	123.865	89.6744	79.7019
1457298_at	---	---	0.010845	0.532581	0.556884	0.905193	0.003803	0.482088	22.1343	11.7883	10.6707
1440773_at	---	---	0.599069	1.08905	0.558107	0.914067	0.983544	0.995466	45.9728	50.0668	45.7644
1457923_at	---	---	0.048466	1.24083	0.561657	0.94468	0.105277	1.17219	16.3152	20.2444	19.1245
1459135_at	---	---	0.052167	1.35578	0.562886	1.07396	0.017712	1.45605	42.7215	57.9208	62.2048
1443009_at	---	---	0.911941	1.01356	0.563298	0.921379	0.65726	0.93387	39.3191	39.8521	36.7189
1440433_at	---	---	0.693741	0.963938	0.56406	0.950469	0.313227	0.916193	13.847	13.3477	12.6866
1459590_at	---	---	0.667375	1.23353	0.564342	1.17274	0.295618	1.44662	77.1337	95.1471	111.583
1457411_at	---	---	0.010157	0.639853	0.564996	1.07501	0.016677	0.68785	64.0601	40.9891	44.0638
1442054_at	---	---	0.006674	1.56653	0.566004	0.932466	0.010113	1.46073	81.3487	127.435	118.829
1459358_at	---	---	0.02424	1.91291	0.569341	1.11632	0.00844	2.13542	19.0187	36.3812	40.613
AFFX-r2-Ec-bioB-3_at	---	---	0.930596	0.978965	0.569638	1.06969	0.643994	1.04719	362.862	355.23	379.987
1458646_at	---	---	0.138464	1.23941	0.570321	0.931274	0.308811	1.15423	22.5567	27.9569	26.0356
1439992_at	---	---	0.24648	1.42535	0.571953	0.835361	0.520264	1.19068	107.4	153.082	127.879
1458729_at	---	---	0.999218	1.03149	0.573073	1.09295	0.574719	1.12736	58.868	60.7217	66.3657
AFFX-r2-Ec-bioC-5_at	---	---	0.789026	0.964831	0.574252	1.05979	0.799899	1.02251	1051.73	1014.74	1075.41
1435150_at	---	---	0.736528	1.06726	0.576012	0.90782	0.857084	0.968877	24.6612	26.3198	23.8937
1446620_at	---	---	0.66591	1.04704	0.576233	1.06049	0.302034	1.11038	20.9261	21.9105	23.2359
1440800_at	---	---	0.823622	1.02637	0.576623	1.06558	0.414879	1.09368	25.0585	25.7193	27.4059
1445443_at	---	---	0.938434	0.986252	0.576623	0.918762	0.516496	0.90613	35.468	34.9804	32.1387
1456780_at	---	---	0.09912	1.41579	0.579251	0.895101	0.216767	1.26728	71.0288	100.562	90.0131
1439535_at	---	---	0.454571	1.14924	0.580204	0.904447	0.827279	1.03943	47.1357	54.1703	48.9942
1441895_x_at	---	---	0.253598	0.868983	0.580269	1.06538	0.524701	0.925793	18.4768	16.0561	17.1057
1445941_at	---	---	0.186049	0.736908	0.580578	0.89954	0.067182	0.662877	21.73	16.013	14.4043
1446289_at	---	---	0.038125	1.80424	0.588491	0.884427	0.07553	1.59572	34.1051	61.5338	54.4222
1438929_at	---	---	0.832879	0.975053	0.589012	1.08456	0.771428	1.0575	56.6063	55.1941	59.8612
1447341_at	---	---	0.333915	1.29985	0.589618	0.864206	0.647612	1.12334	9.28136	12.0644	10.4261
1441293_at	---	---	0.014729	1.45898	0.591255	0.936443	0.024622	1.36625	12.2956	17.939	16.7989
1456521_at	---	---	0.005677	1.81385	0.592645	1.08141	0.002206	1.9615	33.668	61.0685	66.0399
1445157_at	---	---	0.004923	1.56421	0.592695	0.93927	0.006689	1.46922	42.5257	66.5192	62.4795
AFFX-BioDn-3_at	---	---	0.67106	1.04626	0.592885	1.05208	0.316513	1.10075	3706.64	3878.12	4080.1
1447532_at	---	---	0.514791	1.07989	0.593247	1.05994	0.221556	1.14462	24.0196	25.9385	27.4932
1445668_at	---	---	0.587579	0.933626	0.59663	0.943585	0.264873	0.880956	42.3539	39.5427	37.3119
1458847_at	---	---	0.020251	1.56461	0.596886	1.09307	0.007436	1.71022	29.9712	46.8931	51.2574
1444338_at	---	---	0.360138	1.09217	0.597899	0.951921	0.677363	1.03966	9.92069	10.8351	10.3142
1436636_at	---	---	0.028935	1.46539	0.599357	0.923375	0.053628	1.3531	22.4861	32.9509	30.4261
1455411_at	---	---	0.71698	0.963495	0.600493	1.05323	0.902324	1.01478	58.9297	56.7785	59.8006
1439828_at	---	---	0.106263	1.28305	0.600574	0.926297	0.222281	1.18849	8.92312	11.4488	10.605
1442998_at	---	---	0.283106	1.20806	0.60153	0.906605	0.554888	1.09523	11.2495	13.5901	12.3208
AFFX-MUR_b2_at	---	---	0.302198	1.18932	0.603271	1.10227	0.120963	1.31095	412.255	490.302	540.447
1457821_at	---	---	0.306853	1.18901	0.603793	1.07375	0.123169	1.2767	33.9879	40.4118	43.3922
1460072_at	---	---	0.749284	0.945533	0.603887	0.918166	0.379992	0.868156	37.5317	35.4874	32.5833
1446241_at	---	---	0.774349	1.03466	0.605327	0.947087	0.848933	0.979916	13.3106	13.772	13.0433
1441738_at	---	---	0.354447	0.86668	0.608962	1.07133	0.658709	0.928502	49.9857	43.3216	46.4118
1459241_at	---	---	0.743849	1.03709	0.609273	1.05871	0.379756	1.09798	11.8123	12.2504	12.9697
1441041_at	---	---	0.847461	0.974639	0.609301	1.0685	0.776133	1.0414	24.3452	23.7278	25.3531
1459641_at	---	---	0.050078	1.56385	0.609721	0.887728	0.097649	1.38828	13.3187	20.8285	18.49
AFFX-BioB-3_at	---	---	0.820919	0.965824	0.61066	1.06236	0.806795	1.02605	343.805	332.055	352.76
1444054_at	---	---	0.621161	0.932935	0.61247	1.07443	0.984639	1.00237	29.8587	27.8562	29.9294
1447544_at	---	---	0.014714	2.00061	0.612611	0.876503	0.023459	1.75354	78.1318	156.311	137.007
1438576_x_at	---	---	0.545468	0.901845	0.613101	1.07938	0.902193	0.973434	31.7303	28.6159	30.8874
1443737_at	---	---	0.466246	0.937141	0.614611	1.04396	0.806578	0.978335	58.5045	54.827	57.237
1441698_at	---	---	0.004651	1.66705	0.614639	0.942668	0.006031	1.57148	24.5953	41.0017	38.651
1441484_at	---	---	0.809247	0.973711	0.614653	1.06023	0.822963	1.03236	52.6238	51.2404	54.3265
1458868_at	---	---	0.167457	1.24359	0.616308	1.08978	0.065061	1.35525	14.7927	18.3961	20.0478
1435470_at	---	---	0.083161	1.31283	0.616865	0.923671	0.165881	1.21262	75.919	99.6688	92.0612
1443436_at	---	---	0.396249	1.1464	0.618406	0.921348	0.707667	1.05623	51.5739	59.1241	54.4738
1446950_at	---	---	0.526702	0.86341	0.618549	0.890624	0.240866	0.768974	36.6115	31.6107	28.1533
1443267_at	---	---	0.709562	1.05653	0.618588	0.935953	0.928835	0.988865	14.7347	15.5677	14.5706
1441740_at	---	---	0.986036	0.995169	0.620181	0.929159	0.606822	0.924669	11.8306	11.7734	10.9394
1449771_at	---	---	0.616751	0.946264	0.620983	1.05337	0.971156	0.996764	31.6464	29.9459	31.544
1447409_at	---	---	0.418855	0.886791	0.621528	0.915951	0.18327	0.812257	72.0739	63.9145	58.5425
1457306_at	---	---	0.454688	0.890569	0.622845	1.07041	0.782499	0.95327	134.61	119.88	128.32
1434632_at	---	---	0.008069	2.4592	0.623282	0.869926	0.011265	2.13933	71.4803	175.785	152.92
1440360_at	---	---	0.648429	1.06985	0.623845	0.93411	0.997379	0.999358	23.1707	24.7891	23.1558
1459411_at	---	---	0.058997	1.43855	0.626514	0.915258	0.112088	1.31665	33.4921	48.1802	44.0973
1444185_at	---	---	0.11892	1.3357	0.627878	0.920568	0.234493	1.2296	47.068	62.8686	57.8748
1446434_at	---	---	0.005622	1.57425	0.632057	0.944902	0.007263	1.48751	53.4276	84.1083	79.4741
1457199_at	---	---	0.111611	1.307	0.633286	0.931089	0.217403	1.21693	22.4593	29.3544	27.3315
1439851_at	---	---	0.036527	0.703237	0.633538	1.06757	0.064728	0.750757	78.3485	55.0976	58.8207
1458900_at	---	---	0.263915	1.14829	0.634077	0.947517	0.494477	1.08802	27.2915	31.3386	29.6938
1438276_at	---	---	0.13129	1.3502	0.636968	0.925049	0.25469	1.24901	41.0516	55.428	51.2736
1440153_at	---	---	0.058077	0.647834	0.636971	0.880417	0.022851	0.570364	57.4345	37.208	32.7586
AFFX-r2-Ec-bioC-3_at	---	---	0.950549	1.00335	0.637494	1.04699	0.587315	1.0505	1030.18	1033.63	1082.2
1442470_at	---	---	0.003585	1.63476	0.63852	0.9481	0.004219	1.54991	27.9571	45.703	43.331
1438310_at	---	---	0.017753	0.657999	0.639019	0.938327	0.007055	0.617418	105.223	69.2367	64.9667
1437727_at	---	---	0.620619	1.19459	0.639086	0.855089	0.958094	1.02148	24.2317	28.9471	24.7523
1443219_at	---	---	0.835697	1.0184	0.64004	1.09203	0.477612	1.11212	34.8385	35.4794	38.7447
1447462_at	---	---	0.922266	0.982202	0.643466	0.916558	0.562347	0.900244	18.9968	18.6587	17.1018
1437276_at	---	---	0.466848	0.902104	0.643808	1.05924	0.77777	0.955546	147.495	133.055	140.938
1447091_at	---	---	0.664264	1.06348	0.644882	1.06904	0.346835	1.1369	9.9394	10.5704	11.3001
1458489_at	---	---	0.004251	1.76282	0.646119	0.934632	0.005123	1.64759	35.5982	62.7532	58.6511
1436338_at	---	---	0.694028	1.0728	0.649478	0.930751	0.973669	0.998505	238.787	256.17	238.43
AFFX-BioB-M_at	---	---	0.90094	1.01173	0.649478	1.05611	0.54585	1.0685	365.587	369.876	390.629
1432653_at	---	---	0.03815	0.790629	0.649844	0.956722	0.015432	0.756413	9.59926	7.58946	7.261
1459953_at	---	---	0.944638	1.0141	0.651675	0.9422	0.711186	0.955487	13.2496	13.4365	12.6598
1447523_at	---	---	0.047951	1.23977	0.652457	0.957518	0.084707	1.1871	34.1141	42.2935	40.4968
1444112_at	---	---	0.955638	1.00821	0.652727	1.04878	0.606557	1.05739	33.2945	33.568	35.2054
1446053_at	---	---	0.051038	1.3064	0.654695	0.942716	0.090381	1.23157	25.2075	32.9311	31.0447
1444617_at	---	---	0.082864	0.585413	0.655926	0.888432	0.03409	0.5201	23.9219	14.0042	12.4418
1439216_at	---	---	0.038291	2.10918	0.657187	0.827465	0.065171	1.74527	22.2923	47.0185	38.9061
1459569_at	---	---	0.593932	0.932903	0.657187	1.06063	0.912615	0.989467	37.3328	34.8279	36.9396
1459304_at	---	---	0.005536	2.32002	0.66054	0.895434	0.006791	2.07742	38.6859	89.752	80.367
1459612_at	---	---	0.965402	0.997694	0.66153	1.04616	0.697182	1.04375	16.4137	16.3758	17.1318
AFFX-BioDn-5_at	---	---	0.586241	1.06425	0.662201	1.05064	0.30206	1.11814	1607.45	1710.73	1797.36
1436697_at	---	---	0.455937	1.09593	0.664351	1.062	0.220989	1.16389	74.8843	82.0683	87.1569
1456957_at	---	---	0.228968	0.860948	0.665058	0.951069	0.101908	0.818821	17.441	15.0158	14.2811
1444215_at	---	---	0.025893	0.766618	0.665685	1.04451	0.040882	0.800739	13.6854	10.4915	10.9584
1442108_at	---	---	0.524316	1.26505	0.666218	0.870856	0.825277	1.10168	52.2205	66.0617	57.5303
1443162_at	---	---	0.15755	1.16779	0.666528	0.95386	0.287153	1.11391	18.3929	21.479	20.4879
1454939_at	---	---	0.002755	0.520553	0.669345	1.06223	0.002944	0.552946	89.0138	46.3364	49.2198
1447488_at	---	---	0.142787	1.25489	0.66944	0.933549	0.259625	1.17151	22.2066	27.8669	26.0151
1445671_at	---	---	0.83755	0.978344	0.669679	0.962453	0.503401	0.94161	92.9212	90.9089	87.4955
1431341_at	---	---	0.430116	1.11019	0.669812	0.942947	0.70338	1.04685	48	53.2894	50.249
AFFX-BioC-3_at	---	---	0.772786	1.03033	0.669836	1.04679	0.448041	1.07854	774.042	797.516	834.834
1459202_at	---	---	0.770079	0.948175	0.670652	1.09085	0.917874	1.03432	50.328	47.7197	52.0552
1447454_at	---	---	0.02036	0.558175	0.672456	0.921388	0.008552	0.514296	37.4442	20.9004	19.2574
1442433_at	---	---	0.70384	0.953877	0.6725	0.951962	0.394942	0.908055	10.5249	10.0394	9.55717
1440056_at	---	---	8.7e-05	0.246982	0.672532	1.06279	5.9e-05	0.26249	83.4254	20.6046	21.8983
1441155_at	---	---	0.159061	1.3059	0.67385	0.923714	0.285485	1.20628	139.024	181.552	167.703
1440860_at	---	---	0.033682	0.710391	0.674239	1.05931	0.054029	0.752524	45.7528	32.5024	34.43
1442996_x_at	---	---	0.220386	0.829451	0.677634	0.942258	0.100499	0.781557	14.5372	12.0579	11.3617
1443673_x_at	---	---	0.02449	2.69841	0.678316	0.80469	0.037466	2.17139	22.6417	61.0967	49.1639
1457478_at	---	---	0.705245	1.05275	0.678949	0.948492	0.99078	0.998526	31.4017	33.0582	31.3554
1444129_at	---	---	0.223541	0.889385	0.679144	1.04034	0.393071	0.925264	21.9374	19.5108	20.2979
1437573_at	---	---	0.28284	1.12584	0.679728	0.958029	0.48617	1.07859	12.0198	13.5324	12.9644
1447605_at	---	---	0.933263	1.00894	0.682501	0.963567	0.756309	0.972178	8.3166	8.39092	8.08522
1457910_at	---	---	0.382425	1.32317	0.685458	0.854559	0.623417	1.13073	17.7549	23.4928	20.076
1442068_at	---	---	0.086315	0.57193	0.68563	0.865395	0.037785	0.494945	53.9602	30.8614	26.7073
1442407_at	---	---	0.892539	1.02615	0.68639	1.05049	0.571159	1.07797	23.7391	24.36	25.59
1446628_at	---	---	0.651368	0.928266	0.68639	0.928679	0.365425	0.862062	24.2238	22.4861	20.8824
1430245_at	---	---	0.150812	0.771857	0.688916	0.915736	0.068223	0.706817	78.5309	60.6146	55.507
1436320_at	---	---	0.418852	0.83359	0.690584	0.942854	0.211509	0.785953	798.375	665.518	627.486
1443098_at	---	---	0.65012	0.934292	0.691286	0.950067	0.367551	0.88764	22.3118	20.8458	19.8049
1443501_at	---	---	0.467793	0.908326	0.691288	0.954601	0.241614	0.867088	46.2825	42.0396	40.131
1438412_at	---	---	0.031592	2.1664	0.69145	1.05882	0.013747	2.29384	39.6735	85.9487	91.0045
1444930_at	---	---	0.441361	1.09094	0.69145	1.04326	0.224984	1.13814	26.226	28.6111	29.8489
1443382_s_at	---	---	0.029516	1.3057	0.691962	1.04314	0.012871	1.36202	65.3457	85.3218	89.0022
1456781_at	---	---	0.015791	0.239951	0.692386	0.853618	0.00687	0.204827	113.572	27.2516	23.2625
1443468_at	---	---	0.091787	1.26104	0.692831	0.952348	0.156687	1.20095	15.1826	19.1458	18.2335
1444079_at	---	---	0.479025	1.10613	0.693056	1.05917	0.249551	1.17158	22.0262	24.3638	25.8054
1444558_at	---	---	0.836126	1.02254	0.693129	1.04074	0.522778	1.0642	13.2187	13.5166	14.0673
1457284_at	---	---	0.040544	0.613553	0.693155	0.933427	0.017875	0.572706	44.1653	27.0977	25.2937
1446262_at	---	---	0.234203	1.24957	0.694563	0.919561	0.398929	1.14906	28.2398	35.2876	32.4491
1441936_x_at	---	---	0.112264	0.841645	0.6953	1.04017	0.192353	0.875456	10.1024	8.50259	8.84416
1441268_at	---	---	0.709623	1.05136	0.695894	1.05291	0.417929	1.10699	38.0517	40.0061	42.1227
1429344_at	---	---	0.085972	0.697906	0.697545	0.913288	0.038573	0.63739	98.9336	69.0464	63.0592
1445299_at	---	---	0.908529	1.01599	0.698229	0.959241	0.800075	0.974581	22.8886	23.2547	22.3068
1446143_at	---	---	0.888937	0.97936	0.699726	0.956119	0.580992	0.936385	24.8545	24.3416	23.2734
1444244_at	---	---	0.762966	0.957297	0.699855	0.94452	0.465035	0.904186	47.7891	45.7484	43.2103
1444575_at	---	---	0.01821	1.34957	0.701646	1.04133	0.008052	1.40535	85.4024	115.257	120.02
1443223_at	---	---	0.861005	1.02318	0.702004	1.04352	0.555247	1.06771	29.9961	30.6915	32.0272
1442205_at	---	---	0.610873	0.942164	0.704206	0.962821	0.347003	0.907135	19.7588	18.616	17.9239
1445575_at	---	---	0.106822	1.29958	0.705404	0.93535	0.179473	1.21557	21.229	27.5888	25.8052
AFFX-BioC-5_at	---	---	0.67486	1.04775	0.705659	1.04289	0.396875	1.09269	733.263	768.274	801.228
1447164_at	---	---	0.171528	1.98827	0.706575	0.754789	0.287607	1.50072	28.5168	56.699	42.7958
1440594_at	---	---	0.44617	1.10875	0.707008	1.0437	0.235691	1.1572	79.9164	88.6075	92.4793
1438186_at	---	---	0.070661	1.42133	0.707054	0.923347	0.114859	1.31238	11.2757	16.0265	14.7981
1442279_at	---	---	0.543519	0.572212	0.708375	1.33408	0.804859	0.763377	77.2386	44.1968	58.9621
1444560_at	---	---	0.039186	0.619175	0.708796	0.95328	0.017812	0.590248	43.3352	26.8321	25.5785
1444676_at	---	---	0.021212	1.39579	0.709304	0.957361	0.029716	1.33627	17.7486	24.7734	23.7171
1459967_at	---	---	0.464657	0.909331	0.710646	1.05143	0.706931	0.956098	53.9923	49.0969	51.622
1446198_at	---	---	0.026384	1.31196	0.712544	0.96002	0.037917	1.25951	17.7424	23.2773	22.3467
1459949_at	---	---	0.093649	1.41818	0.713644	0.941697	0.153296	1.33549	36.1494	51.2662	48.2773
1457356_at	---	---	0.445581	1.69596	0.715148	0.672186	0.677363	1.14	138.166	234.324	157.509
1457371_at	---	---	0.918282	1.06344	0.71549	1.05849	0.626189	1.12564	15.4088	16.3864	17.3448
1441657_at	---	---	0.01577	0.670176	0.715831	1.04836	0.020837	0.702585	18.553	12.4338	13.0351
1442132_at	---	---	0.659978	0.951899	0.716818	1.03915	0.925475	0.989166	58.8825	56.0502	58.2446
1459660_at	---	---	0.89303	1.01255	0.719392	0.964692	0.837922	0.976794	20.0326	20.2839	19.5677
AFFX-CreX-5_at	---	---	0.481249	1.07906	0.72013	1.03798	0.265068	1.12003	8397.17	9061.03	9405.12
1444430_at	---	---	0.026225	1.96184	0.720162	0.883285	0.037148	1.73286	59.9197	117.553	103.832
1446762_at	---	---	0.959695	0.986991	0.72336	1.04461	0.766969	1.03102	19.4894	19.2358	20.0939
1436461_at	---	---	2.4e-05	0.104285	0.723567	1.06157	1.7e-05	0.110706	158.537	16.533	17.5509
1441119_at	---	---	0.447126	1.10381	0.723567	0.960189	0.671119	1.05987	21.1643	23.3615	22.4314
1460138_at	---	---	0.26159	0.872494	0.723567	1.04358	0.419643	0.910513	27.0453	23.5969	24.6251
1439832_at	---	---	0.599482	1.29793	0.724512	1.07019	0.352031	1.38903	46.3833	60.2025	64.4279
1442008_at	---	---	0.119898	1.29774	0.726118	1.05335	0.057925	1.36698	19.3549	25.1177	26.4578
1440742_at	---	---	0.172298	1.16056	0.727375	0.964542	0.277138	1.11941	23.4901	27.2617	26.295
1458738_at	---	---	0.000762	2.88614	0.727768	0.933701	0.000622	2.69479	29.7265	85.795	80.1068
1447790_at	---	---	0.214777	1.28485	0.730692	0.942465	0.343886	1.21093	44.3322	56.9603	53.6831
1458425_at	---	---	0.081604	0.803503	0.73156	1.04496	0.12728	0.839631	27.4095	22.0236	23.0139
1453100_at	---	---	0.575793	1.16577	0.732611	0.886573	0.817693	1.03354	44.9107	52.3557	46.4172
1441132_at	---	---	0.083136	0.818706	0.733064	1.03539	0.129269	0.847683	54.5948	44.6971	46.2791
1442787_at	---	---	0.255404	0.881469	0.733486	1.03705	0.403187	0.914126	39.6114	34.9163	36.2098
1456947_at	---	---	0.073402	1.33322	0.734351	0.943893	0.112926	1.25842	162.425	216.548	204.398
1444131_at	---	---	0.172988	1.52112	0.736805	0.903046	0.273087	1.37364	37.6619	57.2883	51.734
1460117_at	---	---	0.081576	1.22914	0.737719	1.03957	0.039619	1.27778	17.8299	21.9155	22.7828
1458886_at	---	---	0.319837	1.75159	0.73795	0.848545	0.49087	1.4863	41.2159	72.1931	61.2591
1458180_at	---	---	0.095253	1.24065	0.738909	0.961057	0.148054	1.19234	66.7539	82.8185	79.5933
1439858_at	---	---	0.000467	0.350284	0.742255	0.937397	0.000215	0.328355	348.306	122.006	114.368
1456677_at	---	---	0.07386	1.42299	0.742255	1.05009	0.036176	1.49427	30.7572	43.767	45.9595
1437049_at	---	---	0.002091	0.520765	0.742768	0.951707	0.001012	0.495616	46.4537	24.1915	23.0232
1419846_at	---	---	0.628314	0.944656	0.743911	1.03926	0.864723	0.981747	12.9156	12.2008	12.6799
1444188_at	---	---	0.456791	0.902662	0.746907	1.0481	0.661658	0.946078	26.4006	23.8308	24.977
1439011_at	---	---	0.409578	0.8317	0.747755	0.924843	0.231707	0.769192	21.9953	18.2935	16.9186
1459124_at	---	---	0.099014	1.17106	0.748106	0.971531	0.151387	1.13772	25.3234	29.6551	28.8109
1444902_at	---	---	0.128271	1.23933	0.749907	0.95285	0.197095	1.18089	25.4843	31.5833	30.0941
1458856_at	---	---	0.602698	1.07343	0.750462	1.05274	0.371967	1.13004	48.1568	51.6928	54.419
1456396_at	---	---	0.464708	1.07644	0.752068	1.03249	0.270956	1.11142	345.964	372.411	384.51
1438137_at	---	---	0.004286	1.59884	0.752416	1.0351	0.002081	1.65496	24.8816	39.7816	41.178
1441627_at	---	---	0.836129	0.976924	0.752416	0.962557	0.575121	0.940346	29.9656	29.2741	28.178
1441210_at	---	---	0.915716	1.01351	0.755611	1.03064	0.661735	1.04456	14.3403	14.534	14.9794
1425012_at	---	---	0.714174	1.08974	0.755692	1.06317	0.468703	1.15859	15.9889	17.4238	18.5245
AFFX-CreX-3_at	---	---	0.673358	1.04498	0.756177	1.02934	0.433371	1.07564	11000.6	11495.4	11832.7
1441298_at	---	---	0.043444	0.570913	0.765813	0.927881	0.022008	0.529739	44.3253	25.3059	23.4808
1449727_x_at	---	---	0.890863	1.01303	0.76621	1.02587	0.643892	1.03924	11.8966	12.0516	12.3634
1457467_at	---	---	0.030789	1.44996	0.76621	0.9489	0.040414	1.37587	53.9889	78.2818	74.2816
1426074_at	---	---	0.062545	1.39639	0.770015	1.05701	0.032095	1.47599	44.8007	62.559	66.1255
1447538_at	---	---	0.90231	0.988331	0.773651	1.02644	0.879023	1.01446	95.8974	94.7784	97.2839
AFFX-BioB-5_at	---	---	0.690712	1.03985	0.77367	1.03247	0.461463	1.07362	259.115	269.44	278.19
1439702_at	---	---	0.007323	0.699801	0.773993	0.96824	0.003649	0.677575	18.4558	12.9154	12.5052
1444544_at	---	---	0.52266	1.09658	0.774742	1.04769	0.325701	1.14888	30.5323	33.4812	35.0779
1455274_at	---	---	0.015763	5.24645	0.779816	1.13145	0.007933	5.93608	188.419	988.53	1118.47
1442977_at	---	---	0.068689	2.71412	0.781807	0.845104	0.095281	2.29371	39.0253	105.919	89.513
1445224_at	---	---	0.622714	0.930665	0.7828	1.03117	0.82234	0.959678	23.6535	22.0134	22.6997
1443610_at	---	---	0.477228	1.0774	0.783197	0.969482	0.653873	1.04452	14.6213	15.7529	15.2722
1447074_at	---	---	0.803313	0.972957	0.783205	1.02957	0.990747	1.00173	14.0147	13.6357	14.0389
1446934_at	---	---	0.812193	1.04587	0.783877	0.954269	0.982745	0.998044	11.0294	11.5353	11.0078
1443872_at	---	---	0.74982	1.05782	0.785088	1.04664	0.522555	1.10716	18.1469	19.1962	20.0914
1435515_at	---	---	0.014313	0.612305	0.787513	0.954082	0.007236	0.584189	44.383	27.176	25.9281
1441580_at	---	---	0.939968	0.964003	0.787898	0.951713	0.717359	0.917454	29.7379	28.6675	27.2832
1459327_at	---	---	0.033325	0.768006	0.788042	1.03015	0.042124	0.791161	28.1665	21.6321	22.2842
1446091_at	---	---	0.288357	1.16001	0.788089	0.958547	0.410461	1.11193	58.3092	67.6394	64.8356
1445517_at	---	---	0.002221	1.88579	0.789274	1.03996	0.001137	1.96114	51.9622	97.9895	101.905
1446875_at	---	---	0.630519	1.06305	0.791654	0.967485	0.822607	1.02848	9.77157	10.3876	10.0499
1457486_at	---	---	0.214985	1.15243	0.791802	0.967641	0.306271	1.11514	48.7517	56.1828	54.3648
1434845_at	---	---	0.841207	1.02761	0.792078	1.04511	0.615532	1.07396	121.006	124.347	129.956
1429748_at	---	---	0.201186	0.888254	0.792394	0.976133	0.11574	0.867054	10.7757	9.57154	9.3431
1458538_at	---	---	0.106822	1.2945	0.793616	0.950309	0.149848	1.23018	64.533	83.5382	79.3871
1436633_at	---	---	0.011253	0.574764	0.793757	0.952804	0.005762	0.547637	37.0667	21.3046	20.2991
1444428_at	---	---	0.620368	1.06655	0.797635	1.04018	0.41857	1.10941	16.2785	17.3619	18.0596
1443650_at	---	---	0.005951	1.50162	0.797923	1.03015	0.003071	1.54689	22.0265	33.0754	34.0725
1458127_at	---	---	0.546717	1.07014	0.798603	0.975085	0.721002	1.04347	41.4149	44.3195	43.2153
1439467_at	---	---	0.123042	1.40702	0.802391	1.0558	0.069788	1.48553	53.8363	75.7487	79.9754
1444100_at	---	---	0.051364	1.43645	0.802767	1.04228	0.028078	1.49718	59.9562	86.1242	89.7653
1442042_at	---	---	0.598806	0.93374	0.803419	1.03282	0.776585	0.964387	46.0015	42.9534	44.3632
1420062_at	---	---	0.845842	1.03131	0.803421	0.963485	0.965951	0.99365	35.1355	36.2355	34.9124
1440812_at	---	---	0.003098	0.643217	0.805203	0.971772	0.001619	0.625061	12.6568	8.14107	7.91127
1457190_at	---	---	0.014059	0.743026	0.805554	0.976242	0.007326	0.725373	15.5953	11.5877	11.3124
1447844_at	---	---	0.186856	0.842442	0.805854	0.971199	0.109833	0.818179	24.147	20.3425	19.7566
1458391_at	---	---	0.656482	1.05161	0.807607	0.971245	0.836092	1.02137	40.5542	42.6473	41.421
1443069_at	---	---	0.090678	1.21891	0.807985	0.971817	0.12156	1.18456	27.9514	34.0703	33.1101
1444717_at	---	---	0.019756	0.744948	0.809603	0.97334	0.010541	0.725087	87.2574	65.0022	63.2692
1446583_at	---	---	0.031675	1.44875	0.81069	0.963111	0.038098	1.3953	28.3665	41.0959	39.5799
1458249_at	---	---	0.029526	1.35551	0.810923	0.971199	0.035354	1.31647	15.3018	20.7418	20.1444
1444931_at	---	---	0.483624	1.07684	0.811681	0.975396	0.634118	1.05034	13.003	14.0021	13.6576
1442026_at	---	---	0.06825	0.740711	0.811758	1.03558	0.088573	0.767063	19.0583	14.1167	14.6189
1443981_at	---	---	0.888493	0.978398	0.811989	0.963035	0.684374	0.942231	18.8199	18.4133	17.7327
1443230_at	---	---	0.529754	0.845094	0.812356	0.935455	0.35552	0.790548	94.5751	79.9249	74.7661
1459057_at	---	---	0.805775	0.963798	0.814474	1.03987	0.981846	1.00223	15.332	14.777	15.3662
1438907_at	---	---	0.07713	0.771041	0.815791	0.97068	0.043826	0.748434	118.032	91.0074	88.3391
1457719_at	---	---	0.705754	1.04547	0.816036	0.972032	0.88036	1.01623	56.2423	58.7997	57.1552
1455298_at	---	---	0.003625	0.323615	0.816463	0.923658	0.001918	0.29891	126.075	40.7997	37.685
1437587_at	---	---	0.71101	1.04663	0.818179	0.966247	0.88326	1.0113	49.4204	51.7247	49.9788
1459078_at	---	---	0.001479	2.52871	0.818479	0.959944	0.001194	2.42742	29.5416	74.7023	71.71
1444743_at	---	---	0.455361	1.0951	0.819502	1.02888	0.301488	1.12672	15.0213	16.4499	16.9249
1458708_at	---	---	0.822921	1.02269	0.820235	1.04276	0.623555	1.06642	153.652	157.139	163.858
1459672_at	---	---	0.081046	0.795808	0.821502	1.03002	0.104602	0.8197	22.5104	17.914	18.4518
1460582_x_at	---	---	0.018028	4.97952	0.821812	1.12122	0.009818	5.58312	264.299	1316.08	1475.61
1447345_at	---	---	0.009217	2.23419	0.821963	0.927913	0.009194	2.07314	43.6977	97.6291	90.5913
1420112_at	---	---	0.009944	1.9893	0.823379	0.935206	0.009989	1.8604	17.9877	35.7829	33.4643
AFFX-r2-Ec-bioB-5_at	---	---	0.995438	0.994854	0.823498	0.97655	0.815681	0.971524	324.236	322.567	315.003
AFFX-r2-P1-cre-5_at	---	---	0.819952	1.02182	0.825452	1.01986	0.625658	1.04211	13147.8	13434.7	13701.5
1457099_at	---	---	0.764485	1.0412	0.827271	1.03209	0.573248	1.07462	23.4404	24.4062	25.1895
1459720_x_at	---	---	0.597987	1.1471	0.82771	0.914082	0.750347	1.04855	98.6673	113.182	103.457
1444314_at	---	---	0.749161	1.02941	0.827785	0.981058	0.913363	1.00991	20.1488	20.7414	20.3485
1455329_at	---	---	0.441361	0.876866	0.829485	1.03619	0.566027	0.908598	32.5802	28.5684	29.6023
1445064_at	---	---	0.182346	1.2193	0.829912	1.03679	0.112755	1.26416	17.2337	21.0131	21.7862
1460023_at	---	---	0.270729	0.829619	0.830247	0.965965	0.173322	0.801382	37.4479	31.0675	30.0101
1440636_at	---	---	0.010414	0.593058	0.831885	1.04427	0.010377	0.619311	70.3483	41.7206	43.5674
1442569_at	---	---	0.005935	2.24035	0.832492	0.976366	0.005596	2.1874	28.4768	63.7982	62.2904
1434861_at	---	---	0.035616	0.640301	0.833477	1.05256	0.041317	0.673952	253.421	162.266	170.794
1458604_at	---	---	0.019181	1.35496	0.833579	1.02431	0.010713	1.3879	61.3529	83.1306	85.1516
1456991_at	---	---	0.12622	1.14716	0.834651	1.01891	0.077074	1.16885	16.6831	19.1381	19.5001
1440752_at	---	---	0.525268	1.15955	0.835247	1.03155	0.367551	1.19614	31.4231	36.4368	37.5865
1446786_at	---	---	0.657647	0.953903	0.835342	1.02531	0.809235	0.978047	48.212	45.9896	47.1536
1457851_at	---	---	0.537548	1.06571	0.836607	1.02393	0.378123	1.09121	15.7901	16.8276	17.2303
1459488_at	---	---	0.387436	2.32972	0.838001	0.715648	0.494669	1.66726	50.5429	117.751	84.2683
1446785_at	---	---	0.190667	1.19642	0.839411	0.975953	0.245862	1.16765	17.0999	20.4588	19.9668
1442632_at	---	---	0.120459	1.98135	0.839478	0.895004	0.153953	1.77332	65.9585	130.687	116.965
1457416_at	---	---	0.652259	1.05583	0.842726	0.975202	0.795806	1.02965	39.6637	41.8783	40.8398
1438088_at	---	---	0.003538	0.494031	0.843428	1.03392	0.00306	0.510788	27.7871	13.7277	14.1933
1446670_at	---	---	0.670244	0.951888	0.84608	0.977062	0.501778	0.930054	43.5367	41.442	40.4914
1443312_at	---	---	1e-05	0.233288	0.846856	0.982714	6e-06	0.229255	50.2632	11.7258	11.5231
1457090_at	---	---	0.086871	1.30037	0.847175	1.03657	0.053003	1.34792	18.3809	23.902	24.776
1459733_at	---	---	0.044365	0.708918	0.848143	0.967876	0.026503	0.686144	122.833	87.0783	84.281
1441789_at	---	---	0.401138	0.914132	0.850177	0.982246	0.277166	0.897902	11.2347	10.27	10.0877
1439888_at	---	---	0.25467	1.14996	0.85156	0.975118	0.322602	1.12134	17.2623	19.8508	19.3569
1427820_at	---	---	0.612126	0.932764	0.85184	0.890006	0.741381	0.830166	890.812	830.918	739.522
1441726_at	---	---	0.65876	1.04899	0.853047	0.982218	0.792595	1.03034	27.0863	28.4133	27.9081
1458979_at	---	---	0.939739	0.987373	0.854003	1.03591	0.917014	1.02283	16.7495	16.538	17.1318
AFFX-r2-Ec-bioB-M_at	---	---	0.83151	1.01937	0.854252	0.978799	0.9695	0.997755	385.403	392.867	384.538
1438543_at	---	---	0.874163	1.07492	0.854694	1.01909	0.711984	1.09544	54.2445	58.3085	59.4215
1459906_at	---	---	0.121741	0.795108	0.858158	0.973072	0.0782	0.773697	99.0615	78.7646	76.6437
1439743_at	---	---	0.247968	0.850021	0.858595	1.02556	0.309799	0.87175	127.182	108.108	110.871
1458634_at	---	---	0.033576	0.805359	0.861323	1.01701	0.03664	0.819056	34.3179	27.6382	28.1083
1438223_at	---	---	0.119002	1.18223	0.861488	0.979403	0.144962	1.15788	32.015	37.8492	37.0696
1458179_at	---	---	0.529427	1.68692	0.862681	0.724228	0.637317	1.22171	35.0707	59.1613	42.8463
1447509_at	---	---	0.070408	1.31787	0.863442	0.979455	0.082123	1.2908	83.8191	110.463	108.194
1456839_at	---	---	0.01794	2.88089	0.866529	0.873475	0.018117	2.51638	23.5316	67.7919	59.2145
1459950_at	---	---	0.405602	0.865391	0.8682	1.01605	0.490534	0.879284	44.8785	38.8374	39.4609
1435265_at	---	---	0.811497	0.923177	0.870528	1.0419	0.933704	0.961858	34.0198	31.4063	32.7222
1443507_at	---	---	0.668906	0.946037	0.871552	0.971377	0.521959	0.918958	11.645	11.0166	10.7012
1456928_at	---	---	0.776796	1.03294	0.871627	1.02265	0.627526	1.05633	59.3455	61.3002	62.6884
1446585_at	---	---	0.819952	1.03309	0.871907	0.978281	0.941016	1.01065	16.7509	17.3052	16.9293
1458674_at	---	---	0.079225	1.53367	0.873694	0.976129	0.091298	1.49706	29.7339	45.6019	44.5133
1444545_at	---	---	0.213993	0.843175	0.875016	0.980146	0.148365	0.826434	92.241	77.7753	76.2311
1441756_at	---	---	0.206121	1.4524	0.875905	0.91531	0.247094	1.3294	27.6052	40.0938	36.6983
1436032_at	---	---	0.45013	0.834054	0.877339	1.06883	0.533002	0.891463	44.5467	37.1544	39.7118
1442874_at	---	---	0.095052	1.23379	0.877467	0.980792	0.109865	1.2101	13.2772	16.3814	16.0667
1442350_at	---	---	0.960923	0.999958	0.880363	1.01877	0.919362	1.01873	31.1477	31.1464	31.7311
1437769_at	---	---	0.036527	1.32164	0.88049	1.02072	0.02302	1.34902	55.2327	72.9975	74.5098
1458686_at	---	---	0.041927	1.2826	0.882935	1.01621	0.026802	1.3034	18.284	23.4511	23.8312
1437516_at	---	---	0.990813	1.0046	0.883781	0.969576	0.870825	0.97404	15.2806	15.351	14.8839
1444286_at	---	---	3e-06	0.0827653	0.884298	1.01933	2e-06	0.0843649	218.217	18.0607	18.4098
AFFX-r2-P1-cre-3_at	---	---	0.866402	1.01629	0.88448	0.986138	0.977328	1.0022	14919.9	15162.9	14952.7
1446779_at	---	---	0.009985	1.5938	0.884947	0.970996	0.008992	1.54757	36.5277	58.2177	56.5291
1449608_a_at	---	---	0.192254	0.871317	0.885467	1.01699	0.225456	0.886117	16.0871	14.0169	14.255
1459270_at	---	---	0.216072	1.16924	0.88835	0.977357	0.252755	1.14276	33.7324	39.4411	38.548
1441797_at	---	---	0.782419	1.04847	0.890219	1.01348	0.651862	1.0626	19.8784	20.8419	21.1228
1456951_at	---	---	0.243877	1.51908	0.891507	0.892119	0.284758	1.3552	110.077	167.216	149.177
1447763_at	---	---	0.018399	0.736606	0.893441	0.982006	0.011445	0.723352	12.5898	9.27372	9.10685
1441129_at	---	---	0.154788	2.32252	0.893837	0.901596	0.10906	2.09398	53.2066	123.574	111.413
1456274_at	---	---	0.001476	0.444766	0.894181	0.979613	0.000824	0.435699	142.322	63.3001	62.0097
[truncated: 25,062 more rows]
