# Supplementary material for: A Transcriptome-Wide Screen for mRNAs Enriched in Fetal Leydig Cells: CRHR1 Agonism Stimulates Rat and Mouse Fetal Testis Steroidogenesis
Source: PLoS One. 2012 Oct 25;7(10):e47359. doi: 10.1371/journal.pone.0047359 (PMC3484991; doi:10.1371/journal.pone.0047359)
Supplement: File S4 — All genomics data from whole fetal mouse and rat testes after dibutyl phthalate exposure. The microarray platforms were Affymetrix Mouse Genome 430 2.0 and Affymetrix Rat Genome 230. Mouse and rat data are shown in separate worksheets. The values shown are normalized average expression values (AvgSig), fold change (FC) values, and false discovery rate (FDR)-corrected p-values. (XLSX) [file pone.0047359.s007.xlsx]

## Sheet: Rat_dibutylphthalate
Probeset ID	Gene Symbol	Gene Title	FC_1hr_DBP500_GD19_Rat	FDR_1hr_DBP500_GD19_Rat	FC_3hr_DBP500_GD19_Rat	FDR_3hr_DBP500_GD19_Rat	FC_6hr_DBP500_GD19_Rat	FDR_6hr_DBP500_GD19_Rat	FC_18hr_DBP500_GD19_Rat	FDR_18hr_DBP500_GD19_Rat	FC_MultipleDay_DBP500_GD19_Rat	FDR_MultipleDay_DBP500_GD19_Rat
1374762_at	---	---	1.17	0.6816	-2.56	3.89e-05	-3.94	1.29e-07	1.03	0.9677	1.13	0.7608
1374787_at	---	---	-1.32	0.3977	-1.99	0.0045	-2.73	6.3e-05	-1.47	0.2385	1.32	0.3366
1372226_at	---	---	1.14	0.5941	-1.64	0.001	-2.41	3.89e-07	-1.46	0.0291	-1.07	0.8112
1374817_at	---	---	-1.4	0.2686	-2.3	0.0008	-2.22	0.0013	-1.06	0.9446	1.01	0.9932
1371910_at	---	---	1.19	0.4499	-1.36	0.0804	-2.2	7.87e-06	1.08	0.8651	1.11	0.6971
1373110_at	---	---	1.03	0.9713	-1.09	0.8575	-2.12	0.0004	-1.47	0.1421	-1.22	0.4846
1389797_at	---	---	1.03	0.9591	-1.27	0.2399	-2.06	3.44e-05	-1.27	0.3166	-1.32	0.1072
1389486_at	---	---	1.04	0.9728	-1.15	0.829	-2.05	0.0169	-2.45	0.0069	-1.33	0.4774
1388469_at	---	---	1.09	0.8947	-1.08	0.9021	-1.96	0.0059	1.14	0.8261	1.07	0.9056
1376438_at	---	---	-1.09	0.9377	-1.39	0.595	-1.95	0.1248	-1.3	0.7512	-1.07	0.9538
1374350_at	---	---	-1.03	0.9636	-1.65	0.0118	-1.95	0.0008	-1.29	0.3873	-1.04	0.9521
1375601_at	---	---	1.03	0.9822	-1.28	0.7164	-1.92	0.1059	1.26	0.7859	-1.25	0.7238
1390398_at	---	---	1	1	-1.08	0.9568	-1.88	0.2088	-1.19	0.8825	1.06	0.9668
1382375_at	---	---	-1.09	0.7564	-1.64	0.0011	-1.88	5.47e-05	-1.25	0.274	-1.06	0.8716
1392702_at	---	---	1.16	0.6303	-1.05	0.9225	-1.87	0.0008	-1.19	0.6108	-1.03	0.9511
1376685_at	---	---	1.04	0.9754	-1.21	0.8314	-1.87	0.1866	-1.29	0.7859	-1.14	0.8918
1389986_at	---	---	-1.06	0.9704	-1.22	0.8526	-1.86	0.2796	-1.12	0.9438	1.02	0.9879
1374916_at	---	---	-1.09	0.8157	-1.04	0.9284	-1.79	0.0007	1.01	0.9937	1.12	0.7036
1376076_at	---	---	-1.06	0.8201	-1.33	0.0125	-1.77	4.33e-06	-1.05	0.8826	1.07	0.7075
1377773_at	---	---	-1.07	0.9094	-1.57	0.0508	-1.77	0.0102	1.64	0.0578	1.46	0.0927
1376267_at	---	---	-1.08	0.8924	-1.51	0.0839	-1.74	0.0128	-1.57	0.0915	-1.24	0.465
1376522_at	---	---	-1.39	0.1055	-1.5	0.0328	-1.73	0.0027	-1.27	0.3744	-1.26	0.2877
1375986_at	---	---	-1.05	0.8747	-1.08	0.7115	-1.72	2.11e-05	1.13	0.5512	-1.05	0.844
1379451_at	---	---	-1.04	0.9633	-1.37	0.3895	-1.71	0.0656	-1.14	0.8593	1.32	0.4375
1383058_at	---	---	-1.14	0.7769	-1.38	0.2501	-1.7	0.0224	1.6	0.0873	1.26	0.4453
1376624_at	---	---	1.22	0.6777	-1.08	0.912	-1.7	0.0661	-1.06	0.9507	-1.02	0.9801
1374015_at	---	---	-1.02	0.9754	-1.11	0.736	-1.68	0.0024	1.31	0.2399	-1.05	0.9008
1390655_at	---	---	1.11	0.8936	-1	0.9961	-1.66	0.1349	-1.42	0.4743	-1.09	0.9101
AFFX-r2-Bs-dap-M_at	---	---	-1.13	0.9579	-1.06	0.9797	-1.63	0.6886	1.33	0.8826	1	1
1390536_at	---	---	1.02	0.9808	-1.46	0.0525	-1.6	0.0125	-1.4	0.1619	1.13	0.6858
1371776_at	---	---	-1.4	0.8565	-1.45	0.8306	-1.6	0.7611	1.33	0.9035	1.22	0.924
1390070_at	---	---	-1.01	0.9839	-1.64	0.0092	-1.59	0.0145	1.1	0.8301	1.08	0.8472
1375723_at	---	---	1.13	0.8163	-1.48	0.154	-1.59	0.0719	-1.53	0.1663	-1.24	0.5179
1376731_at	---	---	1.18	0.5442	1.01	0.9836	-1.59	0.0124	-1.26	0.4078	1.08	0.8413
1385826_at	---	---	1.18	0.6896	-1.39	0.2514	-1.59	0.0643	1.14	0.8248	-1.03	0.9678
1375393_at	---	---	1.04	0.9563	-1.23	0.4728	-1.58	0.0246	-1.1	0.8485	-1.06	0.9132
1374427_at	---	---	1.07	0.8309	-1.62	0.0011	-1.57	0.0021	-1.25	0.2831	-1.12	0.6122
1388872_at	---	---	1.05	0.9579	1.2	0.7056	-1.57	0.1388	-2.03	0.0217	-1.8	0.0239
1388600_at	---	---	-1.09	0.812	-1.21	0.4091	-1.56	0.009	-1.14	0.7074	1.06	0.8947
1373914_at	---	---	-1.06	0.9176	-1.22	0.5372	-1.56	0.042	1.14	0.7789	1.31	0.2665
1372444_at	---	---	-1	1	1.01	0.9862	-1.55	0.0569	-1.51	0.1324	-1.1	0.8366
1374329_at	---	---	1.05	0.8622	-1.77	1.66e-05	-1.54	0.0005	1.11	0.6714	1.07	0.7457
AFFX-r2-Ec-bioB-M_at	---	---	-1.31	0.6092	1.03	0.9813	-1.54	0.2934	1.16	0.8591	-1.11	0.8954
1374932_at	---	---	-1.28	0.5221	-1.02	0.9865	-1.53	0.1494	-1.12	0.866	-1.12	0.8296
1375721_at	---	---	-1.06	0.929	-1.23	0.5615	-1.52	0.0865	-1.04	0.9616	-1.06	0.9279
1390743_at	---	---	1.14	0.6648	-1.52	0.0228	-1.51	0.0246	-1.03	0.9701	1.18	0.5169
1390193_at	---	---	-1.11	0.8342	-1.75	0.0109	-1.51	0.0788	1.07	0.9168	1.08	0.8739
1389649_at	---	---	-1.21	0.5093	1.07	0.901	-1.51	0.0477	1.36	0.2529	-1.03	0.9646
1390436_at	---	---	-1.25	0.8379	1.13	0.9287	-1.51	0.5842	-1.28	0.8373	-1.23	0.8384
1374466_at	---	---	1.04	0.8731	-1.02	0.9614	-1.5	0.0001	1.02	0.9661	-1.08	0.5898
1374990_at	---	---	-1.1	0.7333	-1.43	0.0174	-1.48	0.0079	-1.15	0.5937	1.07	0.8378
1389697_at	---	---	-1.02	0.9811	-1.21	0.5814	-1.48	0.0943	-1.24	0.5584	1.19	0.5895
1399109_at	---	---	1.01	0.9951	-1.27	0.5673	-1.48	0.2199	-1.02	0.9834	1.18	0.7302
1389554_at	---	---	-1.1	0.8319	-1.2	0.5847	-1.48	0.0836	-1.32	0.3812	1.03	0.9603
1375270_at	---	---	-1.21	0.3268	-1.23	0.2508	-1.47	0.0105	-1.16	0.5477	-1.2	0.2985
1374485_at	---	---	-1.14	0.8439	-1.29	0.5792	-1.47	0.2925	1.12	0.8947	1.01	0.9922
1389396_at	---	---	1.07	0.7836	-1.21	0.1996	-1.47	0.0026	1.07	0.843	1.03	0.9261
AFFX-r2-Ec-bioB-3_at	---	---	1	0.9985	1	0.9985	-1.47	0.2562	1.34	0.5309	-1.05	0.9575
1377513_at	---	---	-1.05	0.8441	-1.05	0.8329	-1.46	0.0009	-1.02	0.9654	1.13	0.3974
1388662_at	---	---	-1.17	0.5934	-1.22	0.4392	-1.45	0.0581	1.16	0.6808	1.04	0.9417
1373699_at	---	---	-1.04	0.9577	-1.67	0.0198	-1.44	0.1254	1.1	0.8749	1.15	0.691
1390467_at	---	---	1.03	0.967	1	0.9972	-1.44	0.1255	-1.07	0.9201	-1.06	0.9215
1376350_at	---	---	1.04	0.9133	1.07	0.81	-1.44	0.0098	-1.25	0.2503	-1.05	0.8674
1390543_at	---	---	-1.08	0.7914	-1.08	0.8008	-1.44	0.0102	-1.2	0.3741	1.24	0.1538
1379506_at	---	---	-1.16	0.7631	-1.47	0.1773	-1.43	0.2183	1.03	0.9793	1.06	0.9345
1390215_at	---	---	1.07	0.8546	-1.45	0.0246	-1.43	0.0318	-1.01	0.9875	-1.56	0.0035
AFFX-BioC-3_at	---	---	-1.19	0.7396	1.03	0.9758	-1.43	0.3273	1.39	0.4716	-1.08	0.9215
1390299_at	---	---	1.05	0.8664	-1.08	0.7814	-1.42	0.0077	1.05	0.8992	-1.07	0.7698
1376419_at	---	---	1.03	0.9821	-1.38	0.5253	-1.42	0.461	-1.21	0.8184	1.03	0.9815
1375422_at	---	---	1.12	0.8589	1	0.9982	-1.42	0.2886	1.09	0.9198	1.18	0.7126
1376891_at	---	---	-1.07	0.8459	-1.04	0.9255	-1.42	0.0305	-1.49	0.0248	-1.14	0.581
1375692_at	---	---	-1.09	0.8759	-1.17	0.6864	-1.42	0.1725	-1.13	0.8189	1	0.9985
1374194_at	---	---	1.05	0.8813	-1.05	0.8735	-1.42	0.0072	-1.07	0.8468	-1.02	0.9538
AFFX-BioDn-3_at	---	---	-1.15	0.7217	-1.03	0.97	-1.42	0.1612	1.21	0.6508	-1.03	0.9625
1378404_at	---	---	-1.2	0.0946	-1.19	0.1127	-1.42	0.0006	1.05	0.8299	-1.02	0.9594
AFFX-BioB-M_at	---	---	-1.3	0.5821	-1.09	0.9144	-1.42	0.3755	1.12	0.8964	-1.05	0.9604
AFFX-r2-Ec-bioD-3_at	---	---	-1.08	0.9222	-1.1	0.8912	-1.42	0.3474	1.11	0.9016	-1.04	0.9625
1376352_at	---	---	-1.04	0.9133	-1.36	0.0454	-1.41	0.0229	-1.2	0.4086	-1.06	0.8399
1376465_at	---	---	-1.27	0.3135	-1.24	0.3881	-1.41	0.0853	1.21	0.5521	1.02	0.9683
1390603_at	---	---	-1.06	0.9257	1.09	0.8525	-1.41	0.1448	-1.22	0.5974	-1.02	0.9803
1389477_at	---	---	1.09	0.6207	-1.17	0.2159	-1.4	0.0015	-1.05	0.8568	-1.22	0.0558
1377111_at	---	---	-1.07	0.9016	-1.12	0.7716	-1.4	0.1326	1.04	0.9597	1.03	0.9622
1374613_at	---	---	1.04	0.9336	-1.54	0.0123	-1.4	0.0632	-1.11	0.7836	-1.13	0.6351
1376617_at	---	---	-1.13	0.7748	-1.18	0.6679	-1.4	0.1784	-1.12	0.8323	1.11	0.8216
1374543_at	---	---	1.14	0.6706	1.08	0.8574	-1.4	0.0756	-1.22	0.4872	1.12	0.7061
1389562_at	---	---	-1.14	0.5849	-1.38	0.0508	-1.4	0.0362	1.23	0.3715	-1.01	0.9789
1375689_at	---	---	1.26	0.5857	-1.04	0.9655	-1.4	0.3397	-1.06	0.9497	-1.14	0.8028
1374265_at	---	---	1.13	0.627	-1.16	0.4784	-1.39	0.0354	-1.21	0.3858	-1.31	0.0733
AFFX-r2-Bs-dap-5_at	---	---	-1.12	0.9658	-1.22	0.9303	-1.39	0.8602	1.67	0.7743	1.09	0.9725
1389905_at	---	---	-1.04	0.9668	-1.73	0.0873	-1.39	0.4046	-1.04	0.9752	1.11	0.8736
1374803_at	---	---	-1.28	0.524	-1.18	0.7397	-1.39	0.3069	-1.37	0.4319	1.06	0.9298
1389313_at	---	---	1.07	0.761	-1.39	0.0046	-1.39	0.0049	-1.15	0.448	1.04	0.8951
AFFX-r2-P1-cre-5_at	---	---	-1.08	0.8392	-1.01	0.9876	-1.39	0.0528	1.14	0.6732	-1.06	0.8657
1375797_at	---	---	-1.03	0.9369	-1.22	0.2311	-1.38	0.0229	1.25	0.2356	1.01	0.9742
1389805_at	---	---	-1.02	0.9732	-1.08	0.8502	-1.38	0.1011	1.09	0.8469	1.03	0.9483
AFFX-CreX-5_at	---	---	-1.13	0.7424	-1.01	0.9893	-1.38	0.1306	1.15	0.7254	-1.08	0.86
1389612_at	---	---	-1.05	0.9298	-1.24	0.371	-1.38	0.1162	-1.25	0.436	1.06	0.8904
AFFX-DapX-M_at	---	---	-1.1	0.9645	-1.11	0.9615	-1.37	0.8168	1.43	0.8143	1.01	0.9961
1390345_at	---	---	1.14	0.7619	-1.1	0.8542	-1.37	0.2365	-1.12	0.8363	1.06	0.9173
1383188_at	---	---	1.3	0.1084	-1.36	0.0474	-1.36	0.0494	-1.24	0.3094	1.09	0.7392
1374383_at	---	---	1.13	0.7653	-1.21	0.5204	-1.36	0.1927	1.25	0.4873	-1.01	0.9839
1385924_at	---	---	-1.18	0.5233	-1.09	0.8286	-1.36	0.114	-1.08	0.8607	1.19	0.4358
1376763_at	---	---	-1.04	0.9543	-1.07	0.8893	-1.36	0.155	-1.36	0.2243	1.04	0.9393
AFFX-CreX-3_at	---	---	1.01	0.992	-1.02	0.9796	-1.36	0.1143	1.13	0.7467	-1.07	0.8572
1371547_at	---	---	-1.04	0.9092	-1.13	0.5092	-1.36	0.0112	1.01	0.9869	-1.08	0.7209
1390263_at	---	---	1.23	0.4063	-1.26	0.3216	-1.35	0.143	-1.09	0.8444	1.04	0.9374
1393766_at	---	---	1.04	0.9483	-1.19	0.4924	-1.35	0.1158	1.07	0.8822	-1.03	0.9606
1390387_at	---	---	-1.15	0.7683	-1.05	0.9444	-1.35	0.3189	-1.11	0.87	-1.03	0.9639
1371855_at	---	---	1.08	0.7865	-1.41	0.0204	-1.35	0.0489	1.06	0.8861	1.02	0.9682
1371775_at	---	---	-1.24	0.2599	-1.27	0.1835	-1.35	0.0685	1.14	0.6663	1.09	0.751
1376278_at	---	---	-1.19	0.4369	-1.06	0.8858	-1.35	0.0795	-1.19	0.5229	-1.09	0.7669
1375585_at	---	---	-1.19	0.6309	-1.09	0.8753	-1.35	0.2771	-1.21	0.6528	1.07	0.9046
1375056_at	---	---	-1.05	0.9422	1.02	0.9849	-1.35	0.3044	-1.07	0.9216	-1.01	0.9889
1389230_at	---	---	1.01	0.9849	-1.43	0.0367	-1.35	0.0992	-1.55	0.0194	1.09	0.7664
1376397_at	---	---	1.23	0.3158	1.05	0.9077	-1.35	0.0968	-1.02	0.9702	-1.02	0.9691
AFFX-BioB-3_at	---	---	-1.28	0.5309	-1.02	0.9865	-1.35	0.3938	1.15	0.8304	-1.04	0.9629
1376991_at	---	---	1.13	0.6197	-1.03	0.9537	-1.34	0.0675	1.03	0.9577	1.04	0.9156
1375573_at	---	---	1.09	0.7658	-1.62	0.0012	-1.34	0.065	1.07	0.857	-1.05	0.8879
1377823_at	---	---	-1.25	0.2672	1.04	0.9359	-1.34	0.1113	-1.12	0.7391	1.05	0.8965
1377333_at	---	---	-1.09	0.7367	-1.21	0.2497	-1.34	0.0421	-1.1	0.7318	1.16	0.3999
1376138_at	---	---	1.19	0.7834	-1.33	0.5538	-1.34	0.5341	1.21	0.7991	1.48	0.2913
1390341_at	---	---	-1.04	0.9605	-1.21	0.6343	-1.34	0.3539	1.13	0.8504	1.11	0.8416
1377266_at	---	---	1.1	0.86	-1.85	0.0058	-1.34	0.2916	1.13	0.812	-1.03	0.9648
1393494_at	---	---	1.19	0.602	1.4	0.1533	-1.33	0.272	1.2	0.6362	-1.07	0.8997
1374731_at	---	---	1.03	0.9163	-1.52	0.0002	-1.33	0.0118	1.04	0.8939	-1.09	0.6048
1377321_at	---	---	1.03	0.9729	-1.28	0.3973	-1.33	0.2974	-1.15	0.7667	-1.05	0.943
1374786_at	---	---	-1.42	0.1978	-1.69	0.0275	-1.33	0.3364	1.1	0.8838	1.04	0.9606
1389722_at	---	---	-1.01	0.9877	-1.1	0.8375	-1.33	0.2557	-1.22	0.5893	1.01	0.9888
1377331_at	---	---	-1.07	0.8781	-1.24	0.3292	-1.33	0.1363	-1.03	0.9564	1.09	0.782
1389793_at	---	---	-1.04	0.9488	1.05	0.9367	-1.33	0.2571	1.24	0.5395	1.12	0.7684
1376683_at	---	---	-1.12	0.6978	-1.05	0.9154	-1.33	0.1209	-1.14	0.6774	1.02	0.9686
1372586_at	---	---	1.02	0.9865	1.14	0.8262	-1.33	0.4391	-1.27	0.6216	1.19	0.6818
1390731_at	---	---	-1.02	0.958	-1.05	0.8442	-1.32	0.0122	-1.04	0.9138	-1.17	0.1797
1390100_s_at	---	---	1.24	0.5599	-1.21	0.6285	-1.32	0.378	1.1	0.879	1.01	0.9859
1375449_at	---	---	1.09	0.8445	-1.18	0.5732	-1.32	0.2077	1.19	0.5914	-1.15	0.6304
1374987_at	---	---	1.03	0.951	1	1	-1.32	0.045	-1.09	0.782	-1.02	0.9712
1374150_at	---	---	-1.01	0.987	-1.05	0.9355	-1.32	0.2414	-1.18	0.6546	-1.03	0.9595
AFFX-BioB-5_at	---	---	-1.46	0.3096	-1.08	0.9217	-1.32	0.5317	1.25	0.7038	-1.04	0.97
1390449_at	---	---	1.06	0.8589	-1.37	0.0209	-1.31	0.0524	-1.05	0.9026	-1.06	0.8313
1389864_at	---	---	-1.14	0.627	-1.06	0.8767	-1.31	0.1393	-1.05	0.9214	1.06	0.8717
1371773_at	---	---	1.09	0.7396	-1.18	0.3568	-1.31	0.067	-1.32	0.1022	-1.06	0.8534
AFFX-BioDn-5_at	---	---	-1.22	0.6628	-1.02	0.9852	-1.31	0.481	1.23	0.7015	-1.05	0.947
1390463_at	---	---	-1.07	0.8864	-1.21	0.4395	-1.31	0.1973	-1.01	0.9864	1.17	0.5311
1376095_at	---	---	-1.07	0.7529	-1.42	0.0023	-1.3	0.0257	1.05	0.889	-1.02	0.9622
1390016_at	---	---	1.08	0.858	1.12	0.7623	-1.3	0.2583	-1.11	0.8142	1.03	0.9527
1372309_at	---	---	1.07	0.7859	-1.08	0.7536	-1.3	0.051	1.04	0.9263	1.1	0.6601
1372095_at	---	---	-1.04	0.9509	-1.57	0.0427	-1.3	0.3379	1.24	0.5546	1.15	0.6873
1376590_at	---	---	-1.16	0.6815	1.03	0.9702	-1.3	0.3	1.13	0.8035	1.04	0.9522
1398396_at	---	---	1.1	0.8248	-1.11	0.7981	-1.3	0.2729	-1.38	0.1934	1.17	0.5842
1384204_at	---	---	-1.06	0.8984	1.04	0.942	-1.3	0.2647	-1.09	0.8732	-1.05	0.9141
AFFX-r2-P1-cre-3_at	---	---	-1.03	0.9419	-1	0.9961	-1.3	0.0672	1.09	0.7851	1.03	0.9463
1374977_at	---	---	-1.07	0.8397	1.01	0.9836	-1.3	0.119	1.27	0.258	1.45	0.0094
1394245_at	---	---	-1.03	0.9199	-1.29	0.0312	-1.29	0.033	1.17	0.3345	1.06	0.8077
1383061_at	---	---	-1	1	-1.34	0.0064	-1.29	0.0189	-1.32	0.0233	-1.17	0.1678
1377072_at	---	---	1.18	0.3666	-1.31	0.062	-1.29	0.0846	1.05	0.9047	-1.04	0.8961
1373183_at	---	---	1.03	0.9346	-1.24	0.1265	-1.29	0.0558	-1.22	0.2379	1.04	0.8853
1390461_at	---	---	1.07	0.8128	-1.56	0.0012	-1.29	0.087	-1.2	0.3763	1.04	0.9207
1376059_at	---	---	-1.08	0.847	-1.08	0.8398	-1.29	0.2216	1.08	0.8732	1.39	0.0556
1376996_at	---	---	1.01	0.991	-1.02	0.978	-1.29	0.1909	-1.01	0.9877	1.04	0.9375
1390243_at	---	---	1.11	0.6108	-1.13	0.4971	-1.29	0.0529	-1.14	0.5517	1.09	0.6524
1375182_at	---	---	-1.15	0.5638	-1.09	0.7782	-1.29	0.1425	-1.07	0.8829	-1	0.9967
1389395_at	---	---	1.01	0.9801	-1.19	0.3947	-1.29	0.1539	-1.19	0.484	-1.2	0.345
1389974_at	---	---	1.21	0.4798	-1.14	0.6978	-1.29	0.2619	1.09	0.8652	1.02	0.9688
1374845_at	---	---	-1.02	0.9867	1.15	0.833	-1.29	0.6034	-1.24	0.7452	1.15	0.8291
1375309_at	---	---	1.04	0.9614	-1.07	0.9189	-1.28	0.4796	-1.05	0.9558	-1.03	0.9715
1377456_at	---	---	-1.09	0.8566	-1.64	0.0154	-1.28	0.3481	1.08	0.8868	1.09	0.8363
1388527_at	---	---	-1.04	0.891	-1.27	0.0274	-1.28	0.0239	-1.06	0.8013	1.09	0.5492
1377374_at	---	---	1.12	0.7074	1.12	0.6898	-1.28	0.1899	-1.22	0.4354	1.1	0.726
1399079_at	---	---	-1.05	0.8558	-1.01	0.9878	-1.28	0.0666	-1.01	0.9819	1.07	0.7567
1372381_at	---	---	1.01	0.9866	-1.22	0.2994	-1.28	0.1576	-1.14	0.6509	1.18	0.3923
1374126_at	---	---	1.09	0.8575	-1.73	0.0112	-1.28	0.3951	1.38	0.2746	1.15	0.6942
1376412_at	---	---	-1.12	0.7573	-1.11	0.7721	-1.28	0.2746	-1.13	0.7717	1.06	0.8969
1389310_at	---	---	-1.2	0.4747	-1.22	0.4126	-1.28	0.2532	1.16	0.6451	1.05	0.9155
1377330_at	---	---	1.23	0.3213	-1.14	0.646	-1.28	0.193	-1.28	0.2698	-1.1	0.7373
1373673_at	---	---	-1.04	0.9406	-1.31	0.1853	-1.28	0.2393	-1.2	0.5353	1.04	0.9294
1373478_at	---	---	-1.06	0.8458	-1.28	0.0625	-1.27	0.0764	1.07	0.8228	1.22	0.1357
1372537_at	---	---	1.05	0.9488	-1.08	0.8941	-1.27	0.4745	-1.11	0.8653	-1.07	0.9124
1377236_at	---	---	1.01	0.9725	-1.01	0.9791	-1.27	0.0169	-1.06	0.8186	1.01	0.9739
1372831_at	---	---	-1	0.9961	-1.26	0.2315	-1.27	0.2108	1.19	0.5088	-1.04	0.9157
1388495_at	---	---	1	1	-1.19	0.2173	-1.27	0.0467	-1.23	0.1566	1.05	0.8364
1374337_at	---	---	1.18	0.7811	-1.12	0.8702	-1.27	0.6089	1.49	0.3547	1.06	0.9422
1390136_at	---	---	1.05	0.9288	-1.17	0.6525	-1.27	0.39	-1.04	0.9618	1.07	0.8852
1390254_at	---	---	-1.04	0.8978	1.05	0.8648	-1.27	0.0806	-1.38	0.0266	-1.11	0.5816
1392604_at	---	---	-1.11	0.7601	-1.08	0.8365	-1.27	0.2384	-1.52	0.0339	-1.41	0.0382
1389748_at	---	---	-1.1	0.8731	-1.34	0.3817	-1.27	0.5163	1.1	0.8949	1.09	0.8829
1386789_at	---	---	1	0.987	1.01	0.9646	-1.27	0.0021	-1.05	0.7514	-1.03	0.8329
1389256_at	---	---	1.01	0.9893	-1.49	0.0053	-1.27	0.1317	-1.01	0.9907	1.05	0.8702
AFFX-BioC-5_at	---	---	-1.17	0.7948	-1.1	0.8979	-1.27	0.6194	1.17	0.8228	-1.03	0.9741
1374963_s_at	---	---	-1.3	0.6661	1.08	0.9397	-1.27	0.7117	1.2	0.8418	1.11	0.9035
1377282_at	---	---	1.03	0.9496	1.04	0.905	-1.27	0.1311	1.06	0.8714	1.05	0.8642
1390631_at	---	---	1.09	0.8483	-1.27	0.3341	-1.26	0.3697	-1.09	0.8738	1.05	0.9254
1375661_at	---	---	-1.05	0.9671	-1.14	0.88	-1.26	0.7191	-1.28	0.7353	1.25	0.7016
1377052_at	---	---	-1.07	0.7994	-1.05	0.8711	-1.26	0.1199	1.14	0.5841	1.08	0.7301
1375868_at	---	---	-1.01	0.9874	-1.08	0.8764	-1.26	0.3954	-1.23	0.5426	-1.09	0.8404
1390273_at	---	---	1.02	0.9804	-1.27	0.2974	-1.26	0.3337	1.07	0.9022	-1.14	0.651
1382838_at	---	---	1.04	0.8971	-1.29	0.0496	-1.26	0.0906	-1.14	0.5396	-1.1	0.6269
1381210_at	---	---	-1.03	0.9622	-1.67	0.0137	-1.26	0.4163	-1.04	0.9519	1.34	0.1998
1389744_at	---	---	-1.04	0.9438	1.04	0.9288	-1.26	0.2868	1.14	0.7046	-1.05	0.9185
1374392_at	---	---	1	0.9961	1.06	0.8414	-1.26	0.1355	-1.15	0.5598	1.01	0.9902
1389411_at	---	---	-1.09	0.8386	-1.44	0.077	-1.26	0.3595	-1.09	0.8634	-1.12	0.7306
1372481_at	---	---	1.01	0.9789	-1.29	0.1185	-1.26	0.1718	-1.16	0.5483	-1.21	0.2351
1375102_at	---	---	1.05	0.8556	1	0.992	-1.26	0.075	1.02	0.9626	1.07	0.7393
1377508_at	---	---	1.05	0.9257	-1.02	0.9772	-1.25	0.3468	-1.07	0.9045	-1.01	0.9862
1390719_at	---	---	1.08	0.9254	-1.03	0.9754	-1.25	0.6243	-1.2	0.7632	-1	1
1375350_at	---	---	-1.03	0.9437	-1.4	0.028	-1.25	0.2134	-1.04	0.9396	1.07	0.8346
1389841_at	---	---	-1.03	0.9763	-1.32	0.3968	-1.25	0.5502	1.06	0.9492	-1.03	0.9682
1383306_at	---	---	1.15	0.4705	-1.16	0.4365	-1.25	0.1566	-1.34	0.0805	-1.1	0.6728
1383660_at	---	---	1.07	0.8515	1.51	0.0084	-1.25	0.2252	-1.39	0.0798	-1.01	0.9843
1383532_at	---	---	-1.29	0.3653	1.17	0.6673	-1.25	0.4771	-1.04	0.9542	-1.09	0.842
1390735_at	---	---	-1.11	0.8063	-1.16	0.6605	-1.25	0.3908	1.34	0.2837	-1.04	0.9353
1371861_at	---	---	1.06	0.9233	-1.2	0.5535	-1.25	0.4381	-1.03	0.9728	1.21	0.4924
1383169_at	---	---	1.17	0.6064	-1.27	0.3292	-1.25	0.3873	-1.29	0.3699	-1.06	0.9018
1375662_at	---	---	-1.09	0.8737	-1.18	0.6594	-1.25	0.4615	-1.22	0.6192	1.21	0.5135
1390646_at	---	---	-1.04	0.949	-1.38	0.0888	-1.25	0.2974	1	1	1.04	0.9305
1377394_at	---	---	-1.13	0.7679	-1.13	0.7613	-1.25	0.4471	-1.05	0.9435	-1	1
1376226_at	---	---	-1.25	0.6921	-1.91	0.0506	-1.25	0.6828	1.24	0.7513	1.03	0.9794
1374172_at	---	---	-1.06	0.9539	-1.2	0.7553	-1.25	0.6677	-1.03	0.9776	1.21	0.7098
1384166_a_at	---	---	-1.04	0.9572	-1.3	0.3005	-1.25	0.4111	-1.01	0.995	-1.01	0.9861
AFFX-r2-Ec-bioC-5_at	---	---	-1.13	0.8741	1.08	0.9282	-1.25	0.6772	1.35	0.5796	-1.03	0.9755
1377479_at	---	---	1.06	0.8709	-1.14	0.5615	-1.24	0.2118	1.07	0.8704	1.05	0.8851
1388888_at	---	---	1.08	0.7071	-1.19	0.2037	-1.24	0.1027	-1.05	0.8835	1.02	0.9625
1374455_at	---	---	1.05	0.789	-1.06	0.7458	-1.24	0.0342	-1.19	0.1621	-1.13	0.2661
1390732_at	---	---	1.16	0.2466	-1.03	0.9195	-1.24	0.0532	-1.05	0.8644	1.02	0.9483
1379782_a_at	---	---	1.09	0.7408	-1.11	0.6428	-1.24	0.1639	1.04	0.9366	-1.01	0.9739
1374241_at	---	---	-1.15	0.6627	1	1	-1.24	0.3774	-1.06	0.9135	1.19	0.4932
1390564_at	---	---	-1.02	0.9693	-1.01	0.9884	-1.24	0.3596	1.09	0.8573	-1.04	0.9406
1372336_at	---	---	-1.04	0.9205	-1.14	0.4502	-1.24	0.1238	-1.47	0.0052	1.03	0.9406
1373511_at	---	---	1.1	0.6807	-1.23	0.1458	-1.24	0.1282	-1.04	0.928	1.18	0.2573
1372452_at	---	---	-1.09	0.8027	-1.61	0.0036	-1.24	0.3008	-1.19	0.5119	-1.14	0.5926
1376153_at	---	---	1.03	0.975	-1.22	0.6726	-1.24	0.6397	-1.08	0.9296	-1.03	0.9745
1389939_at	---	---	-1.13	0.5187	1.04	0.8868	-1.24	0.1184	1.04	0.9213	-1.07	0.7431
1389601_at	---	---	-1.09	0.8931	-1.16	0.7441	-1.24	0.5663	-1.25	0.6108	1.13	0.7996
1389223_at	---	---	-1.21	0.4755	1.09	0.8485	-1.24	0.4098	1.38	0.1909	-1.04	0.9378
1377175_at	---	---	-1.03	0.9221	-1.33	0.0048	-1.24	0.0399	-1.21	0.1322	1.11	0.4163
1371506_at	---	---	1.05	0.8516	-1.4	0.0028	-1.24	0.0694	-1.09	0.7168	-1.03	0.9173
1376785_at	---	---	1.08	0.7288	1.12	0.498	-1.24	0.0773	-1.14	0.4893	-1.01	0.9893
1390546_at	---	---	1.15	0.3792	-1.16	0.3443	-1.24	0.1012	1.17	0.3538	1.02	0.9592
1376805_at	---	---	-1.38	0.243	1.24	0.5303	-1.24	0.5233	-1.27	0.5232	-1.17	0.669
1386817_at	---	---	1.04	0.9334	1.05	0.8868	-1.24	0.2044	-1.07	0.8535	-1	0.995
AFFX-r2-Ec-bioC-3_at	---	---	-1.22	0.6583	1.01	0.9926	-1.24	0.6107	1.44	0.341	-1.13	0.8235
1376723_a_at	---	---	1.06	0.8783	-1.02	0.9666	-1.24	0.2127	-1.16	0.5693	1.01	0.9762
1377093_at	---	---	-1	0.9961	1.05	0.8983	-1.23	0.1998	1.02	0.9723	-1.08	0.7566
1376430_at	---	---	-1.07	0.9099	-1.15	0.7655	-1.23	0.585	1.09	0.9026	1.13	0.7797
1388743_at	---	---	1.14	0.6673	-1.09	0.816	-1.23	0.3528	-1.12	0.7633	1.09	0.7841
1371610_at	---	---	-1.09	0.8571	-1.18	0.631	-1.23	0.4894	-1.22	0.5687	1.1	0.8143
1390011_at	---	---	1.06	0.8439	-1.03	0.9406	-1.23	0.1744	1.06	0.8714	-1.01	0.983
1389059_at	---	---	1.11	0.6821	-1.34	0.0633	-1.23	0.2615	1.13	0.6672	1.15	0.4637
AFFX-r2-Ec-bioD-5_at	---	---	-1.09	0.885	-1	0.9976	-1.23	0.5796	1.25	0.5884	-1.22	0.5507
1389845_at	---	---	1.13	0.732	1.02	0.9702	-1.23	0.4195	-1.01	0.9944	1.02	0.9692
1374744_at	---	---	-1.2	0.6383	-1.02	0.9779	-1.22	0.5903	-1.05	0.9549	-1.23	0.5192
1389412_at	---	---	-1	1	-1.21	0.1527	-1.22	0.1149	-1.55	0.0008	1	1
1373062_at	---	---	-1.11	0.8023	-1.09	0.8469	-1.22	0.4816	1.09	0.865	1.33	0.1693
1374116_at	---	---	1.01	0.9814	-1.19	0.1583	-1.22	0.0948	1.06	0.8452	1.06	0.7815
1372539_at	---	---	-1.18	0.7045	-1.16	0.7402	-1.22	0.623	-1.16	0.7911	1	0.9974
1390313_at	---	---	-1.01	0.9929	-1.01	0.9929	-1.22	0.5098	1.03	0.9728	1.03	0.9687
1377261_at	---	---	1.13	0.6045	1.03	0.9524	-1.22	0.2652	-1.12	0.7053	1.02	0.9738
1377966_at	---	---	1.04	0.9372	-1.59	0.0057	-1.22	0.3649	1.15	0.6589	-1.1	0.7544
1373082_at	---	---	-1.01	0.983	-1.15	0.514	-1.22	0.2888	-1.36	0.0834	-1.03	0.9528
1373566_at	---	---	1	1	-1.03	0.9504	-1.22	0.2405	-1.42	0.0337	-1.02	0.9681
1374688_at	---	---	-1.01	0.9822	-1.34	0.0106	-1.22	0.1164	-1.09	0.7094	1.07	0.7087
1376534_at	---	---	1.12	0.7772	1.05	0.9314	-1.22	0.4799	-1.01	0.9923	-1.17	0.5825
1372334_at	---	---	-1.02	0.9753	-1.14	0.592	-1.22	0.2842	-1.62	0.0039	1.03	0.9543
1376323_at	---	---	1.07	0.7792	-1.16	0.3938	-1.22	0.1822	1.04	0.9334	-1.01	0.9872
1374083_at	---	---	1.1	0.7447	-1.2	0.3975	-1.22	0.3452	-1.05	0.928	1.01	0.9814
1388781_at	---	---	-1.11	0.7907	-1.17	0.6122	-1.22	0.4715	1.36	0.2349	1.04	0.9444
1371986_at	---	---	1.03	0.932	-1.23	0.1366	-1.22	0.1427	-1.11	0.6471	-1	0.9915
1373468_at	---	---	-1.01	0.9786	-1.36	0.0015	-1.22	0.0454	1.06	0.8069	1.03	0.8971
1375437_at	---	---	1.07	0.7846	-1	1	-1.21	0.2093	-1.27	0.1365	1.05	0.8623
1390737_at	---	---	-1.04	0.9598	-1.11	0.8187	-1.21	0.5507	-1.02	0.9765	1.12	0.7808
1388575_at	---	---	-1.01	0.9708	-1.08	0.6922	-1.21	0.1348	-1.13	0.5289	1.1	0.5316
1377309_at	---	---	-1.15	0.7131	-1.52	0.0534	-1.21	0.5409	-1.21	0.6154	-1.11	0.8052
1375821_at	---	---	1.04	0.9397	-1.06	0.8849	-1.21	0.3301	1.13	0.6761	1.05	0.8954
1371627_at	---	---	1.04	0.9445	-1.32	0.1255	-1.21	0.3823	-1.08	0.8642	1.03	0.9405
1375782_at	---	---	-1.11	0.6601	-1.18	0.3787	-1.21	0.2557	1.03	0.9551	-1.12	0.5787
1376007_at	---	---	1.05	0.8847	-1.17	0.442	-1.21	0.3156	-1.61	0.0038	1.1	0.7159
1392105_at	---	---	1.09	0.7723	-1.4	0.0337	-1.21	0.3367	-1.03	0.9625	1.1	0.7304
1372544_at	---	---	-1.18	0.5409	-1.21	0.4346	-1.21	0.4257	-1.26	0.3807	-1.04	0.929
1391880_at	---	---	-1.13	0.6816	-1.1	0.7785	-1.21	0.3945	-1.02	0.9738	-1.06	0.8799
1377226_at	---	---	1.09	0.8187	1.06	0.9039	-1.21	0.4471	-1.21	0.527	1.2	0.4525
1377148_at	---	---	-1.1	0.8768	1.13	0.8281	-1.21	0.6789	1.01	0.9896	1.07	0.9157
1398990_at	---	---	-1.03	0.9476	-1.16	0.4046	-1.21	0.2486	1.06	0.8725	1.15	0.4046
1376463_at	---	---	1.02	0.9632	1.11	0.7008	-1.21	0.3186	1.02	0.9709	-1.05	0.8894
1375392_at	---	---	-1.05	0.9275	-1.16	0.6423	-1.21	0.4959	1.14	0.7497	1.25	0.3496
1376401_at	---	---	1.09	0.5743	-1.2	0.0992	-1.21	0.0781	-1.15	0.3315	1.09	0.5625
1388811_at	---	---	-1.12	0.8326	1.06	0.9314	-1.21	0.6465	1.44	0.28	-1.12	0.8056
1393889_x_at	---	---	-1.1	0.7982	1.03	0.9646	-1.21	0.4652	-1.18	0.6349	1.09	0.8069
1372716_at	---	---	-1.09	0.7915	-1.07	0.8491	-1.2	0.3748	-1.12	0.7102	-1.01	0.9772
1379511_at	---	---	-1.13	0.8319	-1.37	0.3579	-1.2	0.6946	-1.05	0.9579	1.24	0.5738
1373841_at	---	---	1	0.9903	-1.09	0.5819	-1.2	0.1052	-1.08	0.7097	-1.17	0.1428
1372637_at	---	---	-1.06	0.8749	1.24	0.2283	-1.2	0.353	1.04	0.9318	1.21	0.2792
1376392_at	---	---	1.26	0.2787	-1.15	0.6153	-1.2	0.4596	1.27	0.3283	1.05	0.9059
1390002_at	---	---	1.09	0.8765	-1.09	0.8852	-1.2	0.6414	-1.05	0.9515	1.01	0.992
1389337_at	---	---	-1.09	0.7004	1.02	0.9643	-1.2	0.2055	-1.15	0.4903	1.01	0.9849
1375289_at	---	---	1.09	0.8933	-1.09	0.8933	-1.2	0.6533	1.19	0.7379	-1.06	0.933
1374687_at	---	---	-1.06	0.8709	-1.29	0.1551	-1.2	0.3826	1.04	0.9505	-1	0.9956
1377188_at	---	---	1.15	0.5293	-1.06	0.8665	-1.2	0.3391	1.06	0.8826	1.01	0.9796
1390587_x_at	---	---	-1.04	0.9322	-1.13	0.6387	-1.2	0.3601	1.15	0.6199	-1.06	0.8599
1377151_at	---	---	1	0.9938	-1.35	0.0723	-1.2	0.3651	-1.03	0.951	1.02	0.9754
1394114_at	---	---	-1.01	0.9791	1.01	0.9741	-1.2	0.2058	1.04	0.9078	-1.02	0.9616
1377217_at	---	---	-1.07	0.8198	-1.25	0.1699	-1.2	0.2951	1.14	0.6234	1.01	0.9837
1374094_at	---	---	-1.06	0.8635	-1.18	0.3664	-1.2	0.278	-1.03	0.9475	-1.02	0.9602
1377464_at	---	---	1.04	0.9084	-1.19	0.2399	-1.2	0.1954	-1.14	0.4884	-1.02	0.9675
1376318_at	---	---	1.03	0.9552	-1.08	0.8468	-1.2	0.4391	1.15	0.668	1.02	0.9679
1388880_at	---	---	-1.09	0.7653	-1.28	0.1182	-1.19	0.3269	-1.17	0.4855	-1.11	0.63
1389881_at	---	---	1.13	0.654	1.03	0.9476	-1.19	0.4241	-1.11	0.7515	-1.08	0.8041
1377136_at	---	---	1.04	0.928	-1.08	0.7669	-1.19	0.3082	-1.01	0.9814	1.04	0.8928
1375513_at	---	---	-1.01	0.9889	-1.13	0.5647	-1.19	0.3053	-1.09	0.7967	1.14	0.4889
1389775_at	---	---	1.1	0.6502	-1.39	0.0105	-1.19	0.2546	-1.23	0.2072	-1.17	0.297
1390129_at	---	---	-1.08	0.7829	1.01	0.9892	-1.19	0.3536	-1.04	0.9421	-1.03	0.9424
1374920_at	---	---	-1.13	0.6409	-1.01	0.9834	-1.19	0.3914	1.04	0.9273	-1.08	0.8064
1389442_at	---	---	1.04	0.8944	-1.33	0.0098	-1.19	0.1615	1.11	0.5618	1.13	0.3396
1375237_at	---	---	1.02	0.9687	-1.18	0.3732	-1.19	0.3433	-1.12	0.6815	1.01	0.9814
1372708_at	---	---	1	0.9961	-1.01	0.9854	-1.19	0.323	-1.08	0.8292	-1.02	0.9548
1373545_at	---	---	1.04	0.9166	-1.07	0.7823	-1.19	0.2288	-1.08	0.7669	-1.06	0.8222
1374243_at	---	---	-1.15	0.6726	-1.51	0.0332	-1.19	0.5283	-1.19	0.6011	-1.06	0.8894
1374745_at	---	---	1.06	0.8827	-1.26	0.1971	-1.19	0.3942	-1	1	-1.15	0.5135
1390740_at	---	---	-1.01	0.9857	1.08	0.6634	-1.19	0.1513	1.03	0.9433	1.03	0.9064
1385273_at	---	---	-1.05	0.9003	1	1	-1.19	0.4066	-1.15	0.6137	1.01	0.987
1374435_at	---	---	1.17	0.7069	-1.01	0.989	-1.19	0.6613	-1.05	0.9539	-1.13	0.7902
1379454_at	---	---	1.15	0.3745	-1.05	0.8712	-1.19	0.1971	-1.13	0.5262	-1.06	0.8195
1374463_at	---	---	-1.02	0.9808	1.09	0.8313	-1.19	0.5477	-1.35	0.2245	-1.03	0.9575
1374930_at	---	---	1.05	0.8547	1.15	0.3925	-1.19	0.2461	-1.18	0.386	1.01	0.9891
1370988_at	---	---	1.36	0.3417	1.27	0.5104	-1.19	0.6825	-1.39	0.3722	-1.04	0.9615
1373626_at	---	---	-1.43	0.3569	-1.11	0.8946	-1.19	0.7741	1.1	0.9143	1.06	0.947
1375586_at	---	---	1.16	0.616	1.04	0.9532	-1.19	0.5473	-1.24	0.4742	-1.02	0.9695
1388668_at	---	---	1.06	0.9491	1.95	0.0181	-1.19	0.7417	-1.1	0.9073	1	0.9961
1376179_at	---	---	-1.06	0.8904	-1.01	0.9872	-1.19	0.4271	1.03	0.9561	1.03	0.9562
1398329_at	---	---	1.09	0.7172	1.06	0.8635	-1.19	0.3065	1.08	0.806	-1.03	0.9504
1390302_at	---	---	-1.02	0.9754	-1.21	0.4177	-1.18	0.5273	-1.13	0.7284	1.08	0.8265
1375815_at	---	---	-1.06	0.819	1.02	0.9658	-1.18	0.2299	-1.09	0.7005	1.09	0.6417
1376885_at	---	---	-1.04	0.9523	-1.3	0.2704	-1.18	0.6013	1.04	0.9551	-1.14	0.6876
AFFX-r2-Bs-dap-3_at	---	---	-1.15	0.9109	-1.13	0.9298	-1.18	0.8853	2.06	0.2587	-1.05	0.9734
1376881_at	---	---	-1.01	0.9777	-1.01	0.9723	-1.18	0.2291	1.11	0.6137	1.04	0.8886
1371394_x_at	---	---	-1.1	0.7743	-1.19	0.4834	-1.18	0.5105	1	0.9961	-1.15	0.5741
1375770_at	---	---	1.15	0.4867	1.04	0.9219	-1.18	0.3998	-1.05	0.9158	1.09	0.7342
1374618_at	---	---	-1.2	0.6198	-1.16	0.7204	-1.18	0.6818	-1.13	0.8225	-1.02	0.9838
1372911_at	---	---	1.03	0.9544	-1.1	0.7973	-1.18	0.5432	1.08	0.8779	1.23	0.3389
1377298_at	---	---	1.01	0.9898	-1.11	0.6761	-1.18	0.4129	-1.08	0.8456	-1.07	0.8368
1389075_at	---	---	1.01	0.9876	-1.1	0.7513	-1.18	0.4768	-1.17	0.5939	1.11	0.7223
1398991_at	---	---	1.03	0.9204	-1.27	0.0094	-1.18	0.0926	1.04	0.8896	1.12	0.2717
1389279_at	---	---	-1.14	0.518	1.46	0.0068	-1.18	0.366	-1.39	0.0439	-1.05	0.8766
1390444_at	---	---	-1.25	0.1417	-1.3	0.0748	-1.18	0.3441	1.06	0.8729	1.15	0.406
1374059_at	---	---	-1.02	0.9793	1.04	0.9467	-1.18	0.6154	-1.28	0.4174	1.04	0.9413
1383580_at	---	---	-1.02	0.9562	-1.18	0.2471	-1.18	0.2565	1.14	0.5061	1.04	0.897
1389331_at	---	---	-1.02	0.9574	1.38	0.0075	-1.18	0.2597	-1.08	0.7728	1	0.9951
1375268_at	---	---	1.13	0.5037	1.08	0.7353	-1.18	0.3085	1.24	0.2078	-1.02	0.9536
1390401_at	---	---	-1.04	0.9481	-1.01	0.9869	-1.18	0.5954	-1.05	0.9444	1.02	0.9776
1374246_at	---	---	-1.18	0.4993	-1.34	0.1083	-1.18	0.4808	-1.13	0.7362	-1.05	0.8983
1373338_at	---	---	-1	0.992	-1.31	0.028	-1.18	0.2687	-1.05	0.8754	-1.11	0.5586
1399015_at	---	---	-1.02	0.9511	-1.08	0.746	-1.18	0.2539	-1.34	0.0329	-1.16	0.2681
1377308_a_at	---	---	-1.02	0.9679	-1.02	0.9581	-1.18	0.3666	1.25	0.2062	1.07	0.7766
1374611_at	---	---	1	1	-1.08	0.675	-1.18	0.2014	-1.16	0.3645	-1.13	0.3619
1376376_at	---	---	-1.29	0.4653	-1.29	0.4716	-1.18	0.723	-1.08	0.9218	-1.01	0.989
1374873_at	---	---	1.08	0.8337	1.05	0.9227	-1.18	0.4911	-1.06	0.8983	-1.03	0.9463
1374259_at	---	---	1.01	0.9933	-1.23	0.503	-1.18	0.6373	1.04	0.9616	1.15	0.7085
1372382_at	---	---	-1.11	0.6855	1.05	0.8973	-1.17	0.427	-1.12	0.6931	1.01	0.9834
1381505_at	---	---	-1.12	0.7085	1.01	0.9846	-1.17	0.5181	1.14	0.6778	1.13	0.634
1390126_at	---	---	-1.06	0.8469	-1.02	0.9679	-1.17	0.389	1.11	0.7146	1.04	0.9056
1389959_at	---	---	1.01	0.9767	-1.11	0.6606	-1.17	0.3849	1.15	0.5426	-1.03	0.9274
1373405_at	---	---	-1.01	0.9872	1.12	0.6764	-1.17	0.4975	-1.12	0.7256	1.05	0.8866
1389796_at	---	---	1	1	-1.06	0.7865	-1.17	0.2185	-1.05	0.8684	1	0.9918
1372820_at	---	---	1.09	0.7738	-1.28	0.1412	-1.17	0.4449	-1.48	0.0209	-1.05	0.8933
1373942_at	---	---	1.06	0.7991	-1.2	0.1349	-1.17	0.2389	-1.3	0.0359	1.05	0.8496
1398376_at	---	---	1.09	0.6245	-1.11	0.5101	-1.17	0.2571	-1.17	0.3326	-1.01	0.9803
1375932_at	---	---	1.07	0.7741	-1.15	0.371	-1.17	0.29	-1.14	0.5107	1.05	0.824
1383621_at	---	---	-1.07	0.8979	1.01	0.9929	-1.17	0.6513	1.05	0.9477	-1.03	0.9578
1374814_at	---	---	-1.01	0.9796	-1.05	0.8583	-1.17	0.3264	1.11	0.6885	-1.15	0.3883
1377114_at	---	---	-1.33	0.643	1.14	0.8898	-1.17	0.8575	-1.27	0.766	-1.11	0.906
1385241_at	---	---	-1.1	0.6671	1.01	0.9743	-1.17	0.3248	1.12	0.6256	1.05	0.8716
1374123_at	---	---	1.11	0.6293	-1.02	0.9545	-1.17	0.3502	1.12	0.614	-1.23	0.1159
1373879_at	---	---	1.05	0.8439	-1.12	0.5076	-1.17	0.2486	-1.19	0.2729	1.05	0.8447
1377442_at	---	---	-1.01	0.9931	1.07	0.9084	-1.17	0.6721	1.08	0.9077	1.15	0.6964
1388926_at	---	---	-1.26	0.1218	-1.05	0.8868	-1.17	0.3873	1.13	0.6187	1.18	0.2845
1398448_at	---	---	-1.08	0.8787	-1.13	0.7791	-1.17	0.6677	1.05	0.9481	1.07	0.891
1390528_at	---	---	1.02	0.978	-1.03	0.9635	-1.17	0.6768	1.04	0.9551	1.06	0.9134
1381204_at	---	---	1.2	0.0941	-1.07	0.7343	-1.16	0.2111	1.05	0.8592	1.08	0.631
1374096_at	---	---	1.07	0.8108	-1.01	0.9778	-1.16	0.4461	1.13	0.6488	-1.03	0.9374
1376710_at	---	---	1.03	0.9357	-1.11	0.6263	-1.16	0.3794	-1.04	0.9294	1.11	0.5701
1375005_at	---	---	1.2	0.3368	-1.19	0.3647	-1.16	0.4669	1.11	0.7508	1.12	0.6099
1375404_at	---	---	-1.03	0.9347	1	0.9961	-1.16	0.3717	-1.11	0.6442	1.09	0.6485
1375054_at	---	---	-1.3	0.379	1.07	0.9115	-1.16	0.7248	-1.04	0.9632	1.02	0.9826
1390690_at	---	---	-1.03	0.9433	-1.21	0.2041	-1.16	0.3675	1.14	0.5465	1.02	0.9555
1371854_at	---	---	1	0.989	-1.18	0.1134	-1.16	0.144	1	0.9957	1.09	0.4638
1372022_at	---	---	-1.15	0.6392	-1.11	0.7702	-1.16	0.6213	-1.07	0.8971	1.13	0.6759
1390170_at	---	---	1.15	0.4645	1	0.9961	-1.16	0.3839	-1.01	0.9791	-1.04	0.8951
1376635_at	---	---	-1.02	0.9272	-1.1	0.3334	-1.16	0.0862	-1.23	0.0241	-1.05	0.6912
1389726_at	---	---	-1.24	0.2104	-1.05	0.8918	-1.16	0.4849	1.26	0.2486	1.05	0.8974
1374151_at	---	---	-1.11	0.7806	-1.06	0.9062	-1.16	0.6124	-1.01	0.9944	1.02	0.9694
1376442_at	---	---	1.12	0.5557	1.07	0.8064	-1.16	0.3728	1.04	0.9317	-1.07	0.7774
1372220_at	---	---	-1.04	0.934	-1.27	0.2564	-1.16	0.5854	-1.05	0.9257	1.02	0.967
1393962_at	---	---	1.05	0.9006	1.07	0.8394	-1.16	0.464	-1.05	0.8968	-1.05	0.8895
1377535_at	---	---	1.08	0.7337	-1.01	0.9796	-1.16	0.3702	-1.07	0.8124	1.01	0.9841
1393163_at	---	---	1.08	0.8445	1.09	0.8143	-1.16	0.5643	1.05	0.9198	1.03	0.9476
1372771_at	---	---	1.11	0.6722	-1.4	0.0237	-1.16	0.4665	-1.07	0.8504	-1.2	0.2835
1372816_at	---	---	-1.1	0.8309	-1.15	0.6969	-1.16	0.69	1.01	0.989	-1.01	0.9843
1388312_at	---	---	-1.06	0.9296	-1.08	0.8819	-1.16	0.7044	-1.2	0.6625	1.07	0.8909
1389922_at	---	---	1.01	0.9857	1.03	0.9375	-1.16	0.4501	1.14	0.6076	1.01	0.9837
1391484_at	---	---	1.06	0.9006	1.08	0.8513	-1.16	0.5816	1.04	0.9381	1.09	0.8019
1375370_at	---	---	1.07	0.8462	1.04	0.9333	-1.16	0.5069	1.01	0.9913	-1.02	0.9701
1376944_at	---	---	-1.38	0.5187	1.21	0.7796	-1.16	0.8376	-3.44	0.0009	-2.82	0.0009
1374077_at	---	---	-1.03	0.9456	-1.15	0.4881	-1.16	0.4671	-1.08	0.839	-1.05	0.8921
1376180_at	---	---	-1.06	0.8101	-1.25	0.096	-1.16	0.3332	-1.14	0.5274	1.05	0.8607
1390429_at	---	---	-1.16	0.4979	-1.18	0.4136	-1.16	0.4874	1.13	0.6564	-1.07	0.8182
1371689_at	---	---	-1.01	0.9715	1.04	0.8938	-1.16	0.2973	-1.34	0.0256	1.15	0.304
1372864_at	---	---	-1.01	0.9791	-1.04	0.9143	-1.16	0.4972	1.27	0.2436	1.18	0.3589
1390164_at	---	---	-1.01	0.9815	-1.15	0.3278	-1.16	0.2695	-1.08	0.7641	-1.1	0.5471
1388825_at	---	---	-1.05	0.9517	-1.06	0.9278	-1.16	0.7371	-1.41	0.3227	1.02	0.9827
1377028_at	---	---	1	1	1.1	0.8242	-1.16	0.6541	1.16	0.719	-1.03	0.9573
1377193_at	---	---	-1.1	0.7476	-1.23	0.265	-1.15	0.543	1.22	0.3709	1.05	0.8924
1389740_at	---	---	1.04	0.9153	1	0.9961	-1.15	0.393	-1.37	0.0207	-1.11	0.5421
1389516_at	---	---	-1.03	0.9579	-1.04	0.9374	-1.15	0.5486	1.01	0.9878	1.08	0.7964
1398596_at	---	---	-1.08	0.8288	-1.17	0.504	-1.15	0.5734	1.1	0.8104	1.02	0.965
1377483_at	---	---	1.04	0.9598	-1.34	0.3434	-1.15	0.7691	1.12	0.8556	1.07	0.9127
1388383_at	---	---	1	1	-1.03	0.9118	-1.15	0.181	1.16	0.2348	1.06	0.6939
1374345_at	---	---	1.08	0.8731	-1	0.9955	-1.15	0.6598	-1.03	0.9704	-1.08	0.8536
1377426_at	---	---	1.13	0.236	1.13	0.2762	-1.15	0.1473	-1.02	0.963	1.05	0.7663
1385390_at	---	---	1.11	0.6121	1.06	0.8288	-1.15	0.4006	-1.09	0.7588	1.08	0.7102
1375308_at	---	---	-1.11	0.7338	-1.06	0.889	-1.15	0.6283	1.09	0.8429	1.17	0.5122
1380433_at	---	---	1.03	0.9627	-1.43	0.0564	-1.15	0.6377	1.24	0.4532	-1.01	0.9809
1388735_at	---	---	-1.04	0.9278	1.04	0.9278	-1.15	0.595	1.1	0.8007	-1.06	0.8852
1378649_at	---	---	1.15	0.3249	1.03	0.9119	-1.15	0.3128	-1.17	0.2917	-1.02	0.9629
1372838_at	---	---	1.02	0.9612	-1.2	0.2451	-1.15	0.4433	1.23	0.232	-1.01	0.9865
1398434_at	---	---	-1.09	0.8133	-1.04	0.9428	-1.15	0.6167	-1.11	0.7739	-1.06	0.8939
1377212_at	---	---	1.02	0.9563	1.09	0.6689	-1.15	0.3695	1.14	0.5085	1	1
1377160_at	---	---	1.05	0.8417	-1.02	0.9576	-1.15	0.321	-1.05	0.8563	1.04	0.8609
1388656_at	---	---	-1.08	0.8154	1.13	0.6311	-1.15	0.5229	-1.03	0.9525	-1.08	0.7838
1389711_at	---	---	-1.04	0.8764	-1.12	0.4243	-1.15	0.2661	-1.25	0.0759	1.03	0.9261
1389818_at	---	---	-1.26	0.4045	1.2	0.5562	-1.15	0.7157	1.32	0.345	1.05	0.9344
1375893_a_at	---	---	1.05	0.819	-1.02	0.9412	-1.15	0.2219	-1.08	0.6686	-1.05	0.8112
1377015_at	---	---	-1.05	0.8944	1.19	0.3961	-1.15	0.5553	-1.25	0.3101	-1.01	0.9807
1373582_at	---	---	1.09	0.7708	-1.17	0.4293	-1.15	0.5162	1.16	0.537	1.05	0.8761
1388648_at	---	---	-1.05	0.9001	1.01	0.9859	-1.15	0.5049	-1.25	0.2415	1.04	0.9254
1391733_at	---	---	1.1	0.633	-1.14	0.434	-1.15	0.3606	1.11	0.625	1.07	0.7313
1390733_at	---	---	1.03	0.9594	-1.02	0.9674	-1.15	0.6169	1.1	0.8047	1.15	0.5543
1388472_at	---	---	-1.17	0.7131	1.22	0.6023	-1.15	0.7631	-1.04	0.9618	-1	1
1388500_at	---	---	1.08	0.8029	1.01	0.9892	-1.15	0.4922	1.04	0.9261	-1.08	0.7837
1376005_at	---	---	-1.04	0.9514	-1.18	0.5597	-1.15	0.6489	-1.45	0.0864	1.03	0.9515
1389954_at	---	---	1.01	0.9843	-1.14	0.6037	-1.15	0.5737	1	0.9997	-1.02	0.965
1375780_at	---	---	1.07	0.8386	-1.04	0.9334	-1.15	0.5494	-1	0.9994	1.06	0.8777
1390093_at	---	---	1	0.9961	-1.11	0.63	-1.15	0.4512	-1.04	0.9171	-1.04	0.9187
1377720_x_at	---	---	-1.03	0.9501	-1.05	0.8704	-1.15	0.4529	1.03	0.9491	-1.4	0.0049
1376942_at	---	---	1.04	0.8267	-1.02	0.9393	-1.15	0.1739	-1.01	0.9769	1.03	0.8955
1385003_at	---	---	1.04	0.8726	-1.21	0.1203	-1.15	0.3185	-1.06	0.8233	1	1
1382470_at	---	---	1.03	0.8476	1.07	0.5726	-1.15	0.0673	-1.07	0.6465	-1	0.9854
1380466_at	---	---	-1.07	0.9259	-1.2	0.6874	-1.15	0.7834	-1.07	0.9374	1.14	0.7755
1373520_at	---	---	1.04	0.8689	-1.04	0.8799	-1.15	0.2487	1.14	0.3788	-1.15	0.208
1389085_at	---	---	-1.17	0.5465	-1.58	0.0065	-1.15	0.5939	-1.25	0.3784	1.14	0.6141
1373053_at	---	---	-1.05	0.9695	1.17	0.8578	-1.15	0.8753	1.83	0.2301	1.18	0.8345
1375263_at	---	---	-1	0.9861	-1.06	0.5804	-1.14	0.1071	-1.02	0.9277	-1.01	0.9437
1377199_at	---	---	1.06	0.7492	-1.16	0.2022	-1.14	0.3315	-1.28	0.0337	-1.18	0.1218
1374915_at	---	---	-1.14	0.5027	1.18	0.3571	-1.14	0.5263	1.07	0.8279	1.21	0.2075
1390643_at	---	---	1.06	0.9032	1.01	0.9921	-1.14	0.6858	1.09	0.8538	-1.04	0.9415
1389794_at	---	---	1.02	0.9695	-1.21	0.3747	-1.14	0.6159	-1.03	0.9646	1.06	0.8769
1375974_at	---	---	-1.07	0.7937	1.13	0.5554	-1.14	0.5204	-1.14	0.5788	-1.12	0.548
1388561_at	---	---	1.13	0.6087	-1.07	0.8243	-1.14	0.5757	1.11	0.7212	1.01	0.9855
1375243_at	---	---	1.05	0.9225	1.02	0.9807	-1.14	0.6796	1.02	0.979	1.02	0.9764
1373713_at	---	---	1.04	0.9285	-1.01	0.9915	-1.14	0.641	1.01	0.9893	1.05	0.912
1375374_at	---	---	-1.03	0.9687	-1.17	0.6527	-1.14	0.738	1.1	0.8598	1.07	0.8968
1390695_at	---	---	-1.09	0.8378	-1.03	0.9633	-1.14	0.6781	-1.02	0.9737	-1.04	0.9428
1374268_at	---	---	1.09	0.7164	-1.01	0.9854	-1.14	0.51	-1.06	0.8764	-1.03	0.9441
1390223_at	---	---	1	1	-1.4	0.006	-1.14	0.4455	1.05	0.8784	1.12	0.5003
1383561_at	---	---	1.05	0.928	-1.1	0.8127	-1.14	0.7063	-1.19	0.6404	1.07	0.8897
1372509_at	---	---	-1.08	0.7776	-1.41	0.0133	-1.14	0.525	-1.07	0.8627	1.02	0.973
AFFX-PheX-3_at	---	---	-1.01	0.9876	-1	0.9961	-1.14	0.8031	1.27	0.5731	-1.03	0.97
1374773_at	---	---	-1.28	0.3175	-1.08	0.8747	-1.14	0.7114	1.03	0.9708	-1.01	0.9879
1388451_at	---	---	-1.14	0.6421	-1.15	0.6332	-1.14	0.6512	-1.02	0.9768	1.06	0.8733
1374578_at	---	---	-1.15	0.6698	1.3	0.2617	-1.14	0.7016	-1.25	0.4537	1.08	0.8576
1376344_at	---	---	-1.04	0.9456	-1.07	0.8995	-1.14	0.7229	-1.28	0.4004	1.2	0.5032
1390239_at	---	---	1.09	0.6207	1.02	0.9592	-1.14	0.3823	1.05	0.8536	-1.01	0.9801
1373740_at	---	---	1.07	0.9153	-1.21	0.6472	-1.14	0.7897	1.41	0.3308	-1.12	0.8263
1394153_at	---	---	-1.12	0.7908	-1.8	0.0038	-1.14	0.7353	1.09	0.8742	1.06	0.9177
1384868_at	---	---	1.16	0.4546	1.05	0.8803	-1.14	0.5315	-1.05	0.903	-1.02	0.9694
1377165_at	---	---	1.08	0.8524	1.04	0.946	-1.14	0.7007	-1.01	0.9878	1.01	0.9931
1374606_at	---	---	-1.13	0.4307	-1.11	0.5172	-1.14	0.3632	1.01	0.9788	1.05	0.8325
1374286_at	---	---	-1.09	0.8309	-1.07	0.8826	-1.14	0.6817	-1.16	0.6508	-1.04	0.9457
1373997_at	---	---	1.04	0.7887	-1.63	3.08e-08	-1.14	0.0982	-1.02	0.9485	1.05	0.6567
1377399_at	---	---	-1.03	0.9582	-1.02	0.9776	-1.14	0.6143	1.04	0.9483	1.11	0.7046
1377173_at	---	---	-1	0.9961	-1.47	0.0038	-1.14	0.4989	1.04	0.9173	-1.16	0.3472
1390598_at	---	---	1.25	0.2404	1	0.9938	-1.14	0.5933	1	0.9961	-1.04	0.9137
1372694_at	---	---	1.06	0.7302	1.07	0.6832	-1.14	0.2566	1.13	0.3571	-1.03	0.8957
1383225_at	---	---	-1.11	0.5208	-1.09	0.6212	-1.14	0.3954	-1.1	0.672	-1.23	0.0551
1390663_at	---	---	1.18	0.4085	1.01	0.9862	-1.14	0.5598	-1.05	0.9202	1.08	0.7932
1375879_at	---	---	-1.13	0.7961	-1.25	0.4927	-1.14	0.7653	-1.28	0.497	-1.05	0.9363
1388546_at	---	---	-1.04	0.9483	-1.24	0.4115	-1.14	0.7005	-1.19	0.6225	1.08	0.8626
1373751_at	---	---	-1.03	0.9491	1.06	0.8742	-1.14	0.6187	1.06	0.9055	1.04	0.9286
1377281_at	---	---	-1.37	0.2014	-1.34	0.2432	-1.14	0.7293	1.06	0.9353	1.06	0.919
1377069_at	---	---	1.13	0.7467	-1.11	0.783	-1.14	0.716	-1.06	0.9275	1.44	0.0531
1377130_at	---	---	-1.06	0.9026	-1.01	0.9845	-1.14	0.7172	-1.07	0.9015	1.14	0.6845
1379267_a_at	---	---	1.01	0.9794	-1.1	0.3125	-1.13	0.1542	1.04	0.8343	1.04	0.8032
1390240_at	---	---	-1.06	0.7367	1.13	0.363	-1.13	0.3489	1.06	0.8023	1.03	0.9026
1375118_at	---	---	-1.08	0.9036	-1.02	0.9808	-1.13	0.8149	-1.07	0.9291	-1.04	0.9606
1372450_at	---	---	-1.07	0.7599	-1.09	0.6846	-1.13	0.4551	1.01	0.9882	1.01	0.9772
AFFX-ThrX-3_at	---	---	1	1	-1.07	0.9584	-1.13	0.921	1.48	0.6086	-1.06	0.9653
1374029_at	---	---	1.09	0.7513	-1.4	0.0145	-1.13	0.5721	1.07	0.8481	1.16	0.3635
1372890_at	---	---	-1.07	0.7115	-1.11	0.4778	-1.13	0.4189	1.15	0.3829	1.02	0.9637
1373439_at	---	---	1.01	0.9791	1.01	0.9741	-1.13	0.5085	-1.15	0.4706	1.03	0.94
1393207_at	---	---	1.13	0.5655	-1.05	0.8909	-1.13	0.5655	1.05	0.8898	-1.06	0.8485
1388290_at	---	---	1.01	0.9898	1.03	0.9482	-1.13	0.6214	-1.07	0.8752	-1.02	0.9579
1376469_at	---	---	1.04	0.8053	1.03	0.9115	-1.13	0.2529	-1.01	0.9748	-1.03	0.8805
1372081_at	---	---	1.05	0.912	-1.25	0.2738	-1.13	0.6681	-1.02	0.9699	1.22	0.2997
1378129_a_at	---	---	1.05	0.8516	-1.37	0.0081	-1.13	0.4753	-1.04	0.9119	-1.1	0.5921
1373247_at	---	---	-1.13	0.6392	-1.39	0.0457	-1.13	0.6586	1.2	0.4464	-1.06	0.8561
1390410_at	---	---	1.08	0.8664	1.05	0.9274	-1.13	0.7482	-1.01	0.9872	1.1	0.8055
1388678_at	---	---	-1.04	0.8929	1	0.9899	-1.13	0.3367	-1.03	0.9213	1.08	0.5997
1375408_at	---	---	-1.02	0.9643	1.03	0.9475	-1.13	0.4845	1.07	0.8145	1.01	0.986
1376794_at	---	---	1.1	0.6301	-1.23	0.1175	-1.13	0.4953	1.03	0.9296	1.08	0.706
AFFX-r2-Bs-lys-3_at	---	---	1.03	0.9595	-1	0.9967	-1.13	0.7343	-1.05	0.9394	1.03	0.9559
1389908_at	---	---	-1.02	0.974	-1.33	0.109	-1.13	0.663	-1.03	0.9559	1.1	0.7529
1375391_at	---	---	1.29	0.1313	-1.05	0.8907	-1.13	0.6455	1.01	0.9929	-1.03	0.9507
1374130_at	---	---	-1.04	0.9314	-1.18	0.4126	-1.13	0.6024	-1.29	0.1968	1.06	0.8604
1379268_at	---	---	-1.06	0.9352	-1.16	0.7443	-1.13	0.8067	-1.15	0.8038	-1.15	0.7498
1377391_at	---	---	1.16	0.1801	-1.03	0.9174	-1.13	0.3092	1.06	0.7911	1.04	0.8573
1383609_at	---	---	-1.02	0.9671	1.02	0.9491	-1.13	0.4641	-1.12	0.5811	1.05	0.8232
1374173_at	---	---	-1.02	0.9764	-1.13	0.7113	-1.13	0.7194	-1.27	0.3728	1.11	0.754
1389284_at	---	---	1.13	0.5773	-1.14	0.5434	-1.13	0.5658	-1.12	0.6804	-1.05	0.8797
1389878_at	---	---	-1.1	0.6902	1.05	0.896	-1.13	0.576	-1.16	0.5209	1.03	0.9318
1390466_at	---	---	-1.05	0.9001	-1.05	0.9001	-1.13	0.6602	1.23	0.4041	1.17	0.4574
1373533_at	---	---	1.07	0.8275	-1.13	0.5786	-1.13	0.5547	-1.28	0.1482	-1.08	0.772
1380158_at	---	---	-1.01	0.9871	1.09	0.782	-1.13	0.6428	-1.16	0.609	-1.02	0.9695
1399062_at	---	---	-1.1	0.7199	1.14	0.5583	-1.13	0.6033	-1.19	0.4425	1.03	0.9472
1375195_at	---	---	1.15	0.212	1.05	0.8024	-1.13	0.3516	-1.05	0.8378	-1.01	0.9649
1371598_at	---	---	1	1	-1.04	0.7911	-1.13	0.0905	-1.37	6.91e-05	-1.13	0.0683
1371458_at	---	---	1.05	0.8343	-1.08	0.7286	-1.13	0.4296	1.08	0.7431	1.03	0.924
1374305_at	---	---	-1.18	0.2606	-1.18	0.2506	-1.13	0.481	1.04	0.9118	-1	0.9961
1379045_at	---	---	-1.05	0.8751	1.07	0.8126	-1.13	0.5546	1.05	0.8864	1.05	0.8604
1373021_at	---	---	-1.02	0.9398	-1.23	0.0279	-1.13	0.2996	1.08	0.6677	-1.07	0.6567
1372651_at	---	---	-1.03	0.9435	-1.26	0.0999	-1.13	0.5352	-1.55	0.0023	-1.01	0.9854
1372025_at	---	---	1.06	0.7821	1.05	0.8443	-1.13	0.3984	-1.01	0.9799	1.06	0.7808
1375562_at	---	---	-1.12	0.6685	-1.06	0.8712	-1.13	0.649	-1.05	0.924	1.08	0.8109
1377306_at	---	---	1.17	0.2283	1.06	0.7861	-1.13	0.4206	1.08	0.7166	1.02	0.9528
1398331_at	---	---	1.09	0.738	-1.09	0.7582	-1.13	0.5997	1.04	0.9274	1.08	0.7567
1373644_at	---	---	-1.19	0.606	-1.26	0.4341	-1.13	0.7759	-1.26	0.5113	1.02	0.9753
1390331_at	---	---	1.06	0.8053	-1.03	0.9204	-1.13	0.452	1.02	0.9704	1.09	0.6357
1374505_at	---	---	-1.21	0.344	-1	0.9939	-1.13	0.6491	1.06	0.8868	1.24	0.2148
1377412_at	---	---	1.04	0.9345	-1.2	0.3294	-1.12	0.6266	-1.04	0.93	-1.01	0.9765
1390724_at	---	---	1.09	0.8446	-1.31	0.288	-1.12	0.7881	-1.03	0.9698	1.06	0.9078
1384546_at	---	---	1.1	0.6075	-1.26	0.0577	-1.12	0.496	-1.03	0.9464	-1.02	0.9432
1373120_at	---	---	1.01	0.9826	-1.07	0.7804	-1.12	0.5026	1	0.9981	1.05	0.8256
1376151_a_at	---	---	-1.07	0.8659	1.03	0.9548	-1.12	0.6975	1.08	0.8626	1.09	0.8005
1379093_at	---	---	-1.05	0.9315	-1.18	0.6102	-1.12	0.7703	1.25	0.4679	1.07	0.8817
1372278_at	---	---	1.06	0.9026	1.08	0.8544	-1.12	0.7244	1.27	0.3447	1.01	0.9899
1376824_at	---	---	-1.09	0.7713	-1.24	0.2696	-1.12	0.6687	-1.19	0.5053	1.04	0.9151
1375993_at	---	---	1.32	0.6345	-1.05	0.9632	-1.12	0.8974	-1.57	0.3857	-1.01	0.9908
1372191_at	---	---	-1.06	0.9151	-1.15	0.6859	-1.12	0.767	-1.52	0.0762	-1.03	0.9641
1377158_at	---	---	1.01	0.9844	-1.09	0.8065	-1.12	0.7015	1.05	0.9138	1.11	0.6981
1377511_at	---	---	-1.04	0.8744	-1.16	0.2761	-1.12	0.4437	-1.11	0.5727	-1.05	0.8014
AFFX-LysX-M_at	---	---	1.05	0.9525	-1.02	0.9811	-1.12	0.8578	1.19	0.7701	-1.03	0.9735
1389311_at	---	---	-1.07	0.9168	-1.03	0.9673	-1.12	0.8173	-1.03	0.9757	1.1	0.8528
1390213_at	---	---	-1.06	0.8648	-1.08	0.8071	-1.12	0.6524	1.06	0.8909	1.04	0.9253
1386507_at	---	---	1.12	0.4796	1.05	0.8559	-1.12	0.4796	-1.13	0.4815	-1.04	0.89
1375016_at	---	---	-1	0.9963	-1.45	0.0266	-1.12	0.6989	1.15	0.6524	-1.19	0.4163
1374494_at	---	---	-1.04	0.9382	1.02	0.9675	-1.12	0.6607	-1.09	0.8151	1.13	0.5635
1390145_at	---	---	-1.18	0.7286	-1.08	0.9032	-1.12	0.8395	-1.16	0.804	-1.03	0.9713
1372275_at	---	---	-1.03	0.932	1	0.9926	-1.12	0.5836	1.04	0.9274	1.14	0.4474
1377322_at	---	---	-1.05	0.8715	-1.01	0.9844	-1.12	0.5775	-1.31	0.0839	-1.01	0.9762
1390588_at	---	---	1.05	0.8917	1.1	0.6873	-1.12	0.5938	1.04	0.9235	-1.05	0.8745
1376742_at	---	---	-1.02	0.9769	-1.01	0.9888	-1.12	0.7514	-1.1	0.8337	1.07	0.8673
1373164_at	---	---	-1.1	0.8127	1.13	0.7299	-1.12	0.7378	1.01	0.9865	1.05	0.9275
1372910_at	---	---	-1.05	0.9092	-1.01	0.9918	-1.12	0.7263	-1.05	0.9335	1	0.9953
1376301_at	---	---	1.11	0.5291	1.08	0.7126	-1.12	0.4866	-1.04	0.9157	-1.06	0.7914
1376946_at	---	---	1.13	0.5446	1.14	0.484	-1.12	0.581	-1.1	0.7313	1.01	0.9896
1371996_at	---	---	-1.09	0.837	1.11	0.7981	-1.12	0.7622	-1.2	0.5792	1.02	0.9711
1388374_at	---	---	1.01	0.9803	-1.16	0.2524	-1.12	0.419	-1.1	0.641	1.01	0.9724
1376773_at	---	---	-1.04	0.9495	-1.03	0.9534	-1.12	0.7273	1.21	0.5066	1.2	0.4046
AFFX-r2-Ec-bioB-5_at	---	---	-1.06	0.9432	1.03	0.9741	-1.12	0.8711	1.31	0.6062	-1.09	0.9038
1389541_at	---	---	-1.01	0.9849	-1.2	0.2721	-1.12	0.5803	-1.33	0.0715	-1.14	0.4445
1374850_at	---	---	1.11	0.6372	1.04	0.9178	-1.12	0.602	1.02	0.9762	-1.01	0.9881
1374197_at	---	---	-1.05	0.8144	-1.14	0.2819	-1.12	0.3933	-1.04	0.8746	1.05	0.8029
1385618_at	---	---	-1.14	0.6961	-1.38	0.1093	-1.12	0.7442	-1.07	0.9015	1.02	0.9804
1372849_at	---	---	-1.09	0.7826	-1.02	0.976	-1.12	0.6598	1.05	0.9187	1.04	0.9175
1373237_at	---	---	1.23	0.385	-1.04	0.9498	-1.12	0.7367	-1.24	0.4288	-1.23	0.3365
1374242_at	---	---	-1.11	0.5165	-1.02	0.9632	-1.11	0.5165	-1.01	0.9872	1.27	0.0153
AFFX-DapX-5_at	---	---	-1.19	0.9307	-1.13	0.956	-1.11	0.9642	1.46	0.8204	-1.04	0.9862
1375740_at	---	---	1.24	0.4283	-1.12	0.7685	-1.11	0.7965	1.04	0.9548	-1.19	0.5102
1390266_at	---	---	1.1	0.7819	-1.12	0.7429	-1.11	0.767	1.21	0.523	1.03	0.9487
AFFX-DapX-3_at	---	---	-1.05	0.9741	-1.03	0.9844	-1.11	0.9403	1.77	0.4066	-1.09	0.9503
1389949_at	---	---	-1.07	0.8429	1.15	0.5165	-1.11	0.6909	1.13	0.6643	-1.15	0.4635
1376056_at	---	---	-1.03	0.9443	-1.14	0.5333	-1.11	0.6465	-1.05	0.9141	-1	0.9959
1390206_at	---	---	1.05	0.884	-1.03	0.936	-1.11	0.6287	1.02	0.9579	1.15	0.3723
1375658_at	---	---	1	0.99	-1.29	0.0131	-1.11	0.4745	1.02	0.9539	-1.03	0.9067
1377259_at	---	---	1.07	0.8084	-1.11	0.607	-1.11	0.6434	-1.07	0.821	1.08	0.7157
1376428_at	---	---	1	0.9963	1.06	0.8825	-1.11	0.7441	-1.04	0.9438	1.01	0.9912
1372965_at	---	---	1.04	0.7944	1.05	0.7026	-1.11	0.2479	1.02	0.9252	1.09	0.3823
1373679_at	---	---	1.12	0.7657	1.53	0.0383	-1.11	0.7861	-1.01	0.9896	1.02	0.9814
1376071_at	---	---	1.08	0.8445	-1.09	0.8171	-1.11	0.7663	-1.26	0.3874	1.18	0.5155
1376952_at	---	---	1.02	0.9287	-1	0.9888	-1.11	0.3922	1.2	0.0956	1.11	0.3245
1390683_at	---	---	1.03	0.9359	1.07	0.7743	-1.11	0.5811	1.18	0.3297	-1.05	0.832
1377017_at	---	---	1.07	0.7378	1.16	0.288	-1.11	0.5126	-1.1	0.6289	1	0.9969
1376531_at	---	---	1.17	0.6605	-1.76	0.0063	-1.11	0.8067	1.15	0.7502	1.27	0.3453
1376284_at	---	---	1.07	0.7164	1.19	0.125	-1.11	0.4925	-1.02	0.9585	1.08	0.6447
1383877_a_at	---	---	-1.08	0.814	-1.2	0.4103	-1.11	0.7102	-1.08	0.8559	1.01	0.9865
1390007_at	---	---	1.01	0.9924	-1.03	0.9586	-1.11	0.7924	1.23	0.5157	-1.08	0.8455
1375814_at	---	---	-1.11	0.6825	-1.14	0.5409	-1.11	0.661	-1.03	0.9599	1.05	0.899
1382701_at	---	---	1.05	0.8264	1.09	0.5826	-1.11	0.4042	-1.04	0.8634	1.01	0.9731
1390160_at	---	---	1.07	0.9026	-1.25	0.4334	-1.11	0.7949	1.04	0.9631	-1.16	0.633
1373771_at	---	---	-1.04	0.9634	-1.09	0.9096	-1.11	0.8766	1.11	0.8974	1.1	0.8769
1376696_at	---	---	1	0.9887	-1.15	0.1826	-1.11	0.4018	1.13	0.3486	-1.08	0.5395
1373357_at	---	---	1.03	0.928	1.05	0.8186	-1.11	0.498	1.03	0.9305	1.14	0.2901
1385337_at	---	---	1.05	0.8956	1.04	0.9155	-1.11	0.7102	-1.01	0.9853	1.01	0.9892
1377233_at	---	---	-1.09	0.6591	1.05	0.8646	-1.11	0.5796	1.19	0.319	-1.03	0.9315
1376554_at	---	---	-1.04	0.9081	-1.08	0.8058	-1.11	0.6549	1.04	0.9223	1.01	0.9754
1372875_at	---	---	-1.04	0.9462	-1.22	0.4003	-1.11	0.7574	1.12	0.7708	1.1	0.7765
1375144_at	---	---	-1	0.9952	-1.12	0.7423	-1.11	0.7663	-1.32	0.2635	1.02	0.9687
1376148_at	---	---	-1.11	0.6694	1	0.993	-1.11	0.6366	-1.04	0.9265	1.14	0.4879
1389559_at	---	---	-1.04	0.8413	-1.06	0.6995	-1.11	0.3313	1.05	0.8346	1.12	0.2529
1375732_at	---	---	1.08	0.826	1.19	0.427	-1.11	0.7124	1.1	0.7999	1.45	0.0133
1374493_at	---	---	-1.09	0.5704	-1.39	0.0009	-1.11	0.4603	1.16	0.2798	-1.04	0.8504
1372666_at	---	---	1.04	0.9483	1.19	0.6373	-1.11	0.8324	-1.32	0.393	1.02	0.9719
1385236_at	---	---	1.21	0.0874	-1.25	0.0344	-1.11	0.466	-1.1	0.5814	-1.05	0.8222
1372635_at	---	---	1.16	0.5107	1.02	0.9679	-1.11	0.7055	-1.14	0.6377	1.06	0.8764
1375218_at	---	---	-1.03	0.9232	-1.03	0.9294	-1.11	0.5483	1.13	0.5669	1.04	0.8838
1373165_at	---	---	-1.29	0.5437	-1.15	0.809	-1.11	0.8703	-1.16	0.8226	1.11	0.8614
1374162_at	---	---	-1.1	0.733	-1	0.9934	-1.11	0.6608	1.2	0.3948	1.29	0.0836
1398379_at	---	---	1.08	0.778	1.18	0.3177	-1.11	0.6432	-1.01	0.979	-1	0.9963
1376332_at	---	---	-1.12	0.5977	1.03	0.947	-1.1	0.7009	1.03	0.9582	-1.12	0.5387
1391952_at	---	---	1	0.9957	1.01	0.9854	-1.1	0.5131	-1.07	0.7676	-1.06	0.771
1376405_at	---	---	-1	0.9967	-1.01	0.9926	-1.1	0.8254	-1.11	0.8212	1.07	0.8749
1375946_at	---	---	1.21	0.3823	-1.2	0.3996	-1.1	0.7547	1.07	0.8855	-1.01	0.992
1374216_at	---	---	1.1	0.4497	-1.22	0.0414	-1.1	0.4497	1.1	0.5784	1.08	0.5431
1386257_at	---	---	-1.17	0.3794	-1.56	0.0011	-1.1	0.6974	1.22	0.3004	1.12	0.5737
1371507_at	---	---	1.02	0.9393	-1.1	0.4675	-1.1	0.4837	-1.02	0.9649	1.03	0.9011
1374927_at	---	---	-1.01	0.9692	-1.31	0.0024	-1.1	0.4393	-1.09	0.6054	1.01	0.9687
1390639_at	---	---	-1.05	0.7753	-1.03	0.9016	-1.1	0.4962	1.16	0.2183	1.04	0.8281
1389082_at	---	---	-1	0.9949	-1.07	0.8763	-1.1	0.7783	-1.01	0.994	-1.16	0.564
1373191_at	---	---	1.08	0.8087	-1.1	0.7445	-1.1	0.7149	1.12	0.7198	1.1	0.6989
1394180_at	---	---	-1.03	0.8523	-1	0.9919	-1.1	0.1727	-1.01	0.9806	1.09	0.18
1372484_at	---	---	1.03	0.9475	1.16	0.3642	-1.1	0.6522	1	0.9961	-1.03	0.9181
1375952_at	---	---	-1.18	0.7162	-1.26	0.5179	-1.1	0.8767	-1.37	0.3902	1.03	0.9641
1390516_at	---	---	1.1	0.7911	1.16	0.5843	-1.1	0.7911	-1.11	0.7966	-1.04	0.9379
1373599_at	---	---	-1.05	0.88	-1.29	0.087	-1.1	0.6747	1.02	0.9713	1.16	0.3946
1390323_at	---	---	-1.03	0.9643	-1.2	0.5015	-1.1	0.8029	1.13	0.76	1.16	0.5737
1394061_at	---	---	1.13	0.3875	1.03	0.9308	-1.1	0.5078	-1.02	0.9605	-1.12	0.3682
1373580_at	---	---	-1.03	0.9085	-1.16	0.2086	-1.1	0.5137	1.06	0.776	1.15	0.2108
1380129_at	---	---	1.07	0.7467	1.13	0.4676	-1.1	0.6173	-1.01	0.978	-1.08	0.7064
1390199_at	---	---	-1.03	0.965	1.09	0.8482	-1.1	0.8154	1.01	0.9892	1	0.9997
1375230_at	---	---	-1.01	0.9825	-1.18	0.5218	-1.1	0.7787	-1.12	0.7565	1.08	0.8278
1390674_at	---	---	1.07	0.8898	1.06	0.9139	-1.1	0.8286	-1.18	0.6882	1.03	0.9592
1378038_at	---	---	-1.05	0.9358	-1.35	0.1889	-1.1	0.8232	-1.01	0.9909	1.25	0.3373
1388010_at	---	---	1.04	0.8944	-1.31	0.008	-1.1	0.5522	-1.21	0.1374	1.05	0.8199
1390613_at	---	---	1.04	0.9253	-1.04	0.9106	-1.1	0.6636	-1.14	0.5653	1.02	0.9676
1398669_at	---	---	1.21	0.1291	1.11	0.5456	-1.1	0.5592	-1.3	0.0437	1.07	0.7486
1384474_at	---	---	-1.01	0.9866	1.13	0.4682	-1.1	0.6207	1.1	0.642	1.01	0.9808
1376276_at	---	---	1.13	0.6532	-1.02	0.9642	-1.1	0.7582	-1.02	0.9791	1.01	0.9868
1390427_at	---	---	1.07	0.9024	-1.47	0.091	-1.1	0.8345	1.11	0.8451	1.03	0.9605
1377530_at	---	---	-1.03	0.9297	-1.02	0.9701	-1.1	0.6458	-1.1	0.7042	-1	0.9942
1393417_at	---	---	1.1	0.6832	1.03	0.9491	-1.1	0.6832	1.02	0.9664	1.18	0.3319
1374023_at	---	---	-1.08	0.7982	-1.32	0.0622	-1.1	0.6958	1.19	0.4136	1.15	0.4252
1375850_at	---	---	1.26	0.4844	-1.13	0.7931	-1.1	0.8536	1.21	0.6692	1.09	0.8606
1375598_at	---	---	-1.05	0.8498	-1.01	0.9738	-1.1	0.6564	1.07	0.8292	1.06	0.8232
1373180_at	---	---	-1.06	0.829	-1.1	0.6551	-1.1	0.6551	1.13	0.5467	1.23	0.0972
1377051_at	---	---	-1.03	0.9508	-1.08	0.8233	-1.1	0.7588	1.09	0.8242	1.01	0.9877
1372110_at	---	---	-1.23	0.452	-1.05	0.9217	-1.1	0.8062	1.14	0.763	-1.12	0.7249
1398412_at	---	---	1.02	0.9646	1.11	0.5936	-1.1	0.6686	1.06	0.8692	1.03	0.9359
1389731_at	---	---	1.12	0.3232	1.07	0.6174	-1.1	0.4192	-1.21	0.0664	1.02	0.9521
1374084_at	---	---	-1.01	0.9711	-1.03	0.9176	-1.1	0.5746	-1.01	0.9796	-1	0.9946
1377074_at	---	---	-1.04	0.8253	-1.03	0.8817	-1.1	0.3482	-1.01	0.97	1.06	0.6907
1371902_at	---	---	1.03	0.9372	-1.23	0.2024	-1.1	0.7157	-1.05	0.9056	-1.35	0.0256
1377003_at	---	---	1.09	0.7367	-1.09	0.7574	-1.1	0.6945	-1.04	0.9246	-1.02	0.9597
1377452_at	---	---	1.17	0.5098	1.07	0.8458	-1.1	0.7484	1.13	0.7085	-1.03	0.9471
1372063_at	---	---	1.01	0.9869	-1.09	0.6843	-1.1	0.632	1.01	0.9882	1.26	0.0436
1371494_at	---	---	-1.18	0.4618	-1.05	0.8972	-1.1	0.7431	1.26	0.3083	1.11	0.706
1389419_at	---	---	-1.1	0.8447	-1.26	0.4427	-1.1	0.8391	-1.07	0.918	-1.07	0.9003
1371198_at	---	---	1	0.9961	1.12	0.5952	-1.1	0.6885	1.04	0.9287	-1.08	0.7366
1375779_at	---	---	1.05	0.9033	1.06	0.8629	-1.1	0.7347	1.14	0.6601	1	0.9966
1375856_at	---	---	1.33	0.384	-1.13	0.8178	-1.1	0.872	1.3	0.504	1.01	0.9931
1376320_at	---	---	-1.03	0.8667	-1.03	0.8821	-1.1	0.2639	1.04	0.8272	1.05	0.6375
1390723_at	---	---	1.15	0.7603	1.02	0.9772	-1.09	0.8705	-1.21	0.6741	1.07	0.8989
1377319_at	---	---	1.05	0.9165	1.05	0.9165	-1.09	0.8413	1	0.9957	1.22	0.3867
1390320_at	---	---	1.1	0.6581	-1.1	0.682	-1.09	0.7047	1.01	0.9861	1.09	0.6742
1375778_at	---	---	1.09	0.6074	1.01	0.9698	-1.09	0.6513	1.03	0.9389	-1.06	0.7448
1373193_at	---	---	-1.07	0.6028	1.01	0.959	-1.09	0.4879	-1.31	0.0035	-1.02	0.909
1390203_at	---	---	-1.2	0.0842	-1.14	0.2945	-1.09	0.5697	1.32	0.0099	-1.02	0.9477
1382952_at	---	---	1.06	0.7759	-1.16	0.2377	-1.09	0.6366	-1.07	0.7707	1.03	0.9122
1375011_at	---	---	1.07	0.7384	-1.93	1.64e-07	-1.09	0.6404	1.26	0.0647	1.05	0.8284
1372991_at	---	---	1.01	0.988	1.21	0.1945	-1.09	0.7143	1.05	0.8842	-1.02	0.9498
1377229_at	---	---	-1.04	0.9284	-1.1	0.7855	-1.09	0.8085	1.08	0.8655	-1.05	0.8993
1392794_at	---	---	1.01	0.9553	1.04	0.7518	-1.09	0.2884	-1.13	0.1233	-1.01	0.9787
1377107_at	---	---	1.06	0.7985	-1.02	0.9645	-1.09	0.6235	-1.02	0.9578	1	0.9943
1399142_at	---	---	1.09	0.7134	1.05	0.8537	-1.09	0.7134	1.01	0.9795	1.09	0.6581
1373057_at	---	---	1.02	0.9695	-1.08	0.7619	-1.09	0.7148	-1.1	0.6966	-1.06	0.8045
1372915_at	---	---	1	0.9961	-1	1	-1.09	0.7757	1.08	0.8256	1.08	0.8054
1374351_at	---	---	-1.01	0.9865	-1.02	0.9603	-1.09	0.6713	1.25	0.1144	1.16	0.265
1386218_at	---	---	-1.04	0.8532	-1.06	0.7537	-1.09	0.5362	1.03	0.9044	1.05	0.7659
1371512_at	---	---	1.02	0.9408	1.01	0.959	-1.09	0.4699	-1.05	0.8161	1.01	0.9531
1389593_at	---	---	-1.11	0.6973	1.04	0.9245	-1.09	0.7573	1.11	0.7485	1	0.9961
1384802_at	---	---	1	0.9945	1.02	0.9515	-1.09	0.4803	1.02	0.9416	-1.02	0.9174
1386401_at	---	---	-1.02	0.9713	-1.06	0.9008	-1.09	0.8228	-1.06	0.9022	1.01	0.988
1374971_at	---	---	-1	1	-1.14	0.7592	-1.09	0.8667	1.27	0.4841	1.14	0.7245
1386181_at	---	---	-1.07	0.7612	-1	0.9961	-1.09	0.6859	1.04	0.911	-1.01	0.9852
1376816_at	---	---	-1.04	0.9298	-1.33	0.1171	-1.09	0.8058	-1.19	0.5241	-1.05	0.9103
1376865_at	---	---	-1.03	0.9545	-1.02	0.9679	-1.09	0.7905	1.03	0.9561	1.07	0.8406
1373586_at	---	---	-1.09	0.7653	-1	1	-1.09	0.7822	-1.05	0.9131	1.05	0.8826
1373092_at	---	---	1.02	0.9713	-1.57	0.0091	-1.09	0.8077	-1.1	0.8112	-1.08	0.8246
1390083_at	---	---	1.07	0.7695	-1	0.992	-1.09	0.6967	1.14	0.5001	1.08	0.7152
1377284_at	---	---	-1.05	0.9213	1	0.9966	-1.09	0.8401	1.05	0.9359	1	0.9961
1375265_at	---	---	1.05	0.8674	1.2	0.2077	-1.09	0.6661	1.23	0.1907	1.11	0.5647
1389018_at	---	---	-1	0.9961	1.06	0.8674	-1.09	0.7467	1.02	0.9683	-1.06	0.8304
1377004_at	---	---	-1.04	0.93	1.15	0.615	-1.09	0.8141	1.02	0.9791	1.11	0.7285
1389511_s_at	---	---	1.02	0.9725	-1.14	0.5073	-1.09	0.7219	1.19	0.3905	-1.04	0.8974
1378145_at	---	---	1.08	0.756	1.06	0.8613	-1.09	0.7348	-1.04	0.9179	-1.02	0.9525
1389110_at	---	---	-1.14	0.614	-1.06	0.8797	-1.09	0.8055	1.04	0.9492	-1.09	0.7597
1373131_at	---	---	1.02	0.9531	-1.03	0.9271	-1.09	0.7004	1.06	0.8674	1.06	0.8055
1390330_at	---	---	-1.02	0.9456	1.03	0.9376	-1.09	0.6133	-1.24	0.1043	1.06	0.7522
1371787_at	---	---	1.04	0.9181	-1.13	0.5684	-1.09	0.7457	-1.06	0.8799	1.04	0.8948
1379739_at	---	---	-1.07	0.764	-1.01	0.9737	-1.09	0.6669	1.05	0.8797	1.14	0.3826
1375496_at	---	---	-1.01	0.989	-1.09	0.7265	-1.09	0.7576	1.06	0.8737	-1.01	0.9865
1377087_at	---	---	1.09	0.7294	1.06	0.8589	-1.09	0.7177	1.26	0.1703	1	0.9979
1390530_at	---	---	-1.09	0.3919	-1.02	0.9106	-1.09	0.431	-1.02	0.9433	-1.05	0.7231
1374721_at	---	---	-1.11	0.7527	-1.02	0.9707	-1.09	0.8022	-1.21	0.4821	1.08	0.8064
1374166_at	---	---	-1.08	0.7666	-1.01	0.9795	-1.09	0.6856	1.07	0.8253	-1.01	0.9862
1376183_at	---	---	-1.01	0.9865	-1	0.9961	-1.09	0.7779	-1.05	0.9142	1.2	0.3096
1380568_a_at	---	---	-1.16	0.5395	-1.25	0.2345	-1.09	0.7987	-1.15	0.6432	1.11	0.6836
1384847_at	---	---	1.1	0.387	1.1	0.3702	-1.09	0.496	-1.01	0.9743	-1.04	0.803
1383460_at	---	---	-1.37	0.5456	1.02	0.9897	-1.09	0.9287	1.1	0.9287	-1.02	0.989
1389218_at	---	---	-1.17	0.5079	-1.12	0.6929	-1.09	0.8066	1.23	0.4046	1.18	0.434
1376331_at	---	---	1.1	0.7963	-1.03	0.966	-1.09	0.8253	1.31	0.2732	1.03	0.9475
1374132_at	---	---	-1.05	0.8894	1.04	0.9038	-1.09	0.7135	-1.14	0.5494	-1.08	0.7233
1373717_at	---	---	-1.1	0.7847	1.07	0.8735	-1.09	0.8161	-1.09	0.8479	1.02	0.9735
1377040_a_at	---	---	-1.19	0.419	-1.01	0.9904	-1.09	0.7854	-1.16	0.5918	-1.06	0.8763
1377507_at	---	---	-1.05	0.6612	-1.02	0.9144	-1.09	0.3757	-1.01	0.9691	-1.02	0.9269
1374103_at	---	---	-1.05	0.8556	1.09	0.6821	-1.09	0.7167	-1.02	0.967	-1.09	0.682
1375090_at	---	---	1.02	0.9524	-1.1	0.5131	-1.09	0.5776	-1.03	0.9225	1.04	0.8657
1389972_at	---	---	1.01	0.9837	1.09	0.793	-1.09	0.7752	1.06	0.9016	-1.02	0.9658
1384584_at	---	---	1.79	0.111	1.51	0.3299	-1.09	0.9298	-1.19	0.8319	1.1	0.9119
1371766_at	---	---	-1	0.9961	-1.02	0.9551	-1.09	0.6694	-1.07	0.806	1.06	0.7844
1389439_at	---	---	1.03	0.8951	1.08	0.5678	-1.09	0.4965	1.39	0.0009	1.18	0.0655
1376141_at	---	---	1	0.9922	-1.02	0.9527	-1.09	0.6726	1.07	0.827	-1	0.9916
1371616_at	---	---	-1.29	0.3612	-1.17	0.6626	-1.09	0.8589	1.13	0.8036	1.07	0.9
1373638_at	---	---	1.07	0.7629	-1.18	0.2115	-1.09	0.6119	1.15	0.39	1.08	0.6686
1376108_at	---	---	-1.01	0.9899	-1.26	0.3938	-1.09	0.8536	1.06	0.9293	1.09	0.8382
1389803_at	---	---	1.03	0.92	1.07	0.7553	-1.09	0.645	1.07	0.7877	-1.01	0.9825
1377201_at	---	---	-1.12	0.4586	-1.1	0.5321	-1.09	0.638	1.13	0.4739	1.03	0.9199
1375824_at	---	---	1.19	0.4048	1.09	0.788	-1.08	0.8055	1.09	0.8167	-1.08	0.7899
1390827_at	---	---	-1.01	0.9728	1.05	0.8087	-1.08	0.6183	1.09	0.6416	1.06	0.736
1375490_at	---	---	-1.1	0.5903	-1.01	0.9763	-1.08	0.689	1.03	0.934	1.02	0.9473
1372285_at	---	---	1.04	0.905	-1.06	0.8029	-1.08	0.6999	-1.17	0.3014	-1.01	0.9772
1371477_at	---	---	1.06	0.7779	-1.17	0.2207	-1.08	0.6682	-1	0.9941	1.05	0.8253
1375495_at	---	---	-1.1	0.7383	-1.18	0.4286	-1.08	0.794	1.16	0.5577	-1.04	0.9058
1377396_at	---	---	1.02	0.9619	-1.01	0.9777	-1.08	0.6996	1.05	0.8688	-1.01	0.9853
1389111_at	---	---	1.23	0.4169	1.06	0.8993	-1.08	0.8657	-1.14	0.7235	-1.41	0.0609
1376308_at	---	---	-1.04	0.8781	1.04	0.8677	-1.08	0.6879	1.02	0.9463	-1.02	0.9421
1390512_at	---	---	-1.19	0.5773	-1.21	0.5464	-1.08	0.8845	-1.03	0.9648	-1.06	0.9046
1375759_at	---	---	-1.05	0.9102	1.01	0.9905	-1.08	0.8206	1.17	0.5873	-1.08	0.8144
1389953_at	---	---	-1.01	0.9816	-1.19	0.3391	-1.08	0.7864	1.02	0.9643	1.04	0.9057
1389084_at	---	---	-1.14	0.5779	-1.4	0.0335	-1.08	0.809	1.06	0.8843	1.08	0.7868
1374483_at	---	---	-1.12	0.6837	1.1	0.756	-1.08	0.8143	1.26	0.3127	1.14	0.5717
1399147_at	---	---	1.04	0.7779	1.01	0.9645	-1.08	0.4627	-1.08	0.5823	1.01	0.9719
1373030_at	---	---	1.01	0.9823	1.21	0.2824	-1.08	0.7942	-1.28	0.1794	1.09	0.7178
1390242_at	---	---	1.12	0.7007	-1.11	0.7183	-1.08	0.8197	-1.02	0.9739	1.03	0.9439
1374717_at	---	---	-1.11	0.674	-1.01	0.9824	-1.08	0.7954	1.14	0.5937	1.13	0.5477
1375403_at	---	---	1.21	0.4349	1.02	0.9765	-1.08	0.8416	1.07	0.9015	1	0.9961
1373259_at	---	---	1.08	0.7094	1.01	0.9863	-1.08	0.6961	-1.08	0.7183	1.05	0.8139
1394330_at	---	---	-1.01	0.991	1.06	0.9296	-1.08	0.882	-1.04	0.9582	-1.07	0.8989
1368427_at	---	---	-1.15	0.67	1.04	0.9483	-1.08	0.8766	-1.04	0.9547	1.07	0.8833
1372978_at	---	---	1.03	0.9421	-1.2	0.2353	-1.08	0.7663	-1.07	0.8376	1.18	0.2518
1375007_at	---	---	1.04	0.9036	1.06	0.8234	-1.08	0.7469	1.5	0.0035	-1.04	0.8986
1374880_at	---	---	1.11	0.5456	-1.1	0.5592	-1.08	0.6737	1.03	0.9238	-1.09	0.5786
1375015_at	---	---	1.02	0.9682	1.03	0.9461	-1.08	0.8109	1.22	0.3789	1.06	0.8502
1384137_at	---	---	1.04	0.9151	1.03	0.9293	-1.08	0.7056	1.07	0.7982	1	0.9961
1374893_at	---	---	1.02	0.9633	-1.09	0.7032	-1.08	0.7513	-1.14	0.5217	1.03	0.9307
1389799_at	---	---	1.04	0.8427	1.04	0.8796	-1.08	0.5944	1	0.9902	1.06	0.7281
1372355_at	---	---	-1.08	0.7753	1.33	0.0467	-1.08	0.7657	-1.02	0.9741	1.14	0.4878
1390229_at	---	---	-1	0.995	-1.23	0.3765	-1.08	0.8416	1.13	0.7538	1.07	0.871
1376014_at	---	---	1.05	0.7097	-1.05	0.7294	-1.08	0.4615	1.05	0.7376	1.05	0.6907
1372345_at	---	---	1.1	0.8511	-1.01	0.9932	-1.08	0.8917	1.09	0.8819	1.5	0.0531
1380585_at	---	---	1.06	0.882	1.12	0.6899	-1.08	0.8233	-1.12	0.7247	-1.04	0.9248
1371017_at	---	---	1.09	0.649	1.02	0.9543	-1.08	0.7276	1.04	0.9234	-1.1	0.5786
1375687_at	---	---	-1.04	0.9438	-1.17	0.5958	-1.08	0.8529	-1.05	0.9358	1.04	0.9421
1376643_at	---	---	-1.03	0.9115	1.03	0.8904	-1.08	0.5757	-1.22	0.0787	1.11	0.3391
1375315_at	---	---	-1.09	0.603	-1.25	0.0439	-1.08	0.6895	-1.12	0.5511	1.04	0.8556
1377455_at	---	---	-1.01	0.9706	-1.03	0.9226	-1.08	0.5958	1.04	0.8561	1.02	0.9551
1389613_at	---	---	-1.08	0.8143	1.01	0.9791	-1.08	0.8058	-1.03	0.9562	1.19	0.3391
1389321_at	---	---	-1.05	0.9341	-1.07	0.8845	-1.08	0.8679	-1.32	0.3004	-1.06	0.8973
1374576_at	---	---	-1.06	0.8949	1	0.9943	-1.08	0.8331	1.01	0.9889	1.01	0.9791
1372616_at	---	---	-1.09	0.7095	1.12	0.5323	-1.08	0.7451	-1.02	0.956	-1.03	0.9301
1382361_at	---	---	-1.08	0.7702	1.01	0.9854	-1.08	0.7908	-1.02	0.9615	1.01	0.99
1389456_at	---	---	-1.16	0.5809	-1.12	0.7081	-1.08	0.8361	1.22	0.466	-1.04	0.9258
1375733_at	---	---	-1.08	0.7027	-1.11	0.5439	-1.08	0.728	-1.2	0.2431	1.02	0.9649
1390446_at	---	---	1.07	0.6964	-1.04	0.8747	-1.08	0.6335	-1.12	0.4698	-1.02	0.9531
1390548_at	---	---	1.17	0.4942	-1.04	0.9328	-1.08	0.8288	-1.24	0.3535	1	0.9961
1376759_at	---	---	1.04	0.9547	-1.04	0.9513	-1.08	0.8742	-1.03	0.9708	1.09	0.8299
1372733_at	---	---	-1.18	0.4586	1.09	0.7983	-1.08	0.8221	-1	0.9951	1	0.9937
1389579_at	---	---	1.03	0.9553	1.12	0.6194	-1.08	0.7759	-1.1	0.7726	1.01	0.983
1390280_at	---	---	1.07	0.803	1.03	0.9367	-1.08	0.738	1.07	0.8154	1.1	0.6219
1374667_at	---	---	1.11	0.8246	1.06	0.9263	-1.08	0.8867	1.04	0.9598	-1.06	0.9172
1393700_at	---	---	1.03	0.9442	-1.03	0.9442	-1.08	0.7435	1.13	0.5384	-1.04	0.8934
1389465_at	---	---	1.01	0.9902	1.75	0.0004	-1.08	0.8126	-1.03	0.9594	-1.01	0.9827
1376622_at	---	---	1.04	0.9201	1.15	0.4696	-1.08	0.771	-1.16	0.4746	1.06	0.8481
1375887_at	---	---	-1.14	0.6842	1.1	0.7814	-1.08	0.8392	-1.07	0.8907	-1.03	0.9622
1389401_at	---	---	-1	0.9968	-1.07	0.8885	-1.08	0.8733	-1.2	0.6312	1.02	0.982
1390746_at	---	---	1.12	0.5346	1.14	0.4182	-1.08	0.7385	1.18	0.3481	-1.01	0.9783
1371852_at	---	---	-1.06	0.8469	1.1	0.7077	-1.08	0.7916	1.39	0.0376	1.04	0.8947
1375497_at	---	---	-1.06	0.9155	-1.43	0.0782	-1.07	0.8947	-1.01	0.9921	1.05	0.9122
1376679_at	---	---	1.07	0.78	1.02	0.967	-1.07	0.7558	1.1	0.6827	1.04	0.8954
1374826_at	---	---	-1.08	0.7563	1.04	0.9191	-1.07	0.7679	1.08	0.7941	-1.07	0.7857
1377771_at	---	---	1	1	-1.07	0.7908	-1.07	0.7908	-1.16	0.4922	1.2	0.2028
1374941_at	---	---	1.06	0.8134	-1.16	0.2861	-1.07	0.7791	1.07	0.7819	1.02	0.9654
1372238_at	---	---	1.07	0.69	1.11	0.425	-1.07	0.6581	1.03	0.9301	-1.11	0.3495
1377443_at	---	---	1.1	0.4055	1.08	0.5827	-1.07	0.6723	-1.05	0.8321	-1.02	0.92
1389272_at	---	---	-1.04	0.8947	-1.04	0.8863	-1.07	0.7999	1.03	0.9329	-1.02	0.947
1372833_at	---	---	1	0.9944	-1.15	0.1449	-1.07	0.5832	-1.04	0.8558	-1.05	0.7552
1377413_at	---	---	-1.14	0.5629	-1.09	0.7692	-1.07	0.8232	1.03	0.948	1.01	0.9854
1377063_at	---	---	-1.11	0.5626	1.1	0.6418	-1.07	0.7974	-1.08	0.76	1.11	0.5547
1383228_at	---	---	-1.08	0.7743	-1.19	0.3553	-1.07	0.8297	-1.06	0.8901	-1.02	0.9672
1398447_at	---	---	-1.02	0.9695	-1.19	0.3521	-1.07	0.8318	-1.04	0.9403	1.06	0.8446
1392814_at	---	---	-1.06	0.8257	1.07	0.7852	-1.07	0.8155	1.21	0.2929	1.08	0.7273
1372545_at	---	---	1	0.9913	-1.12	0.475	-1.07	0.7732	-1.04	0.8912	-1.09	0.5865
1376543_at	---	---	1	1	1.02	0.959	-1.07	0.6676	-1.03	0.9364	-1.07	0.6424
1389585_at	---	---	1.17	0.3409	1.02	0.9661	-1.07	0.815	-1.02	0.9698	-1.07	0.7732
1386374_at	---	---	-1.04	0.9256	-1	1	-1.07	0.8246	1.05	0.9083	-1.02	0.9753
1385885_at	---	---	-1.15	0.4394	1.19	0.2829	-1.07	0.7943	1.18	0.4018	-1.01	0.9911
1375509_at	---	---	-1.01	0.9641	1.04	0.7753	-1.07	0.5792	1.02	0.9527	-1.02	0.9257
1377345_at	---	---	-1.21	0.2992	-1.26	0.1636	-1.07	0.819	1.01	0.9891	-1.21	0.2625
1372992_at	---	---	-1.08	0.8457	1.01	0.9912	-1.07	0.8529	1.09	0.8412	-1.03	0.9579
1377520_at	---	---	1.04	0.9124	1.05	0.8804	-1.07	0.7818	1.09	0.7418	-1.08	0.7177
1377371_a_at	---	---	1.1	0.5325	-1.01	0.9807	-1.07	0.7506	1.1	0.6479	1	1
1376389_at	---	---	1.04	0.9109	1.07	0.7432	-1.07	0.7555	1.02	0.9524	-1.01	0.9683
1375693_at	---	---	1.03	0.9601	-1.04	0.9425	-1.07	0.8693	1.15	0.6646	-1.01	0.9796
1373643_at	---	---	-1.03	0.9562	-1.11	0.7521	-1.07	0.8584	1.05	0.9362	1	0.9992
1376122_at	---	---	1.04	0.8821	-1.09	0.5974	-1.07	0.7124	1.09	0.6901	-1.02	0.9638
1390402_at	---	---	1.15	0.3431	1.02	0.9485	-1.07	0.7669	1.08	0.7662	1.06	0.8088
1390517_at	---	---	1.07	0.7004	1	0.9958	-1.07	0.7431	1.01	0.975	1.08	0.6346
1372257_at	---	---	-1.06	0.8656	-1.35	0.0683	-1.07	0.8346	-1.08	0.8359	1.07	0.8368
1376905_at	---	---	-1.1	0.8349	-1.38	0.1676	-1.07	0.8903	-1.23	0.5554	1.19	0.5674
1389730_at	---	---	-1.05	0.8635	1.02	0.9625	-1.07	0.7556	-1.09	0.7411	1.09	0.6562
1373873_at	---	---	-1.05	0.9068	1.04	0.93	-1.07	0.8534	-1.08	0.8352	1.05	0.9097
AFFX-TrpnX-5_at	---	---	1.06	0.7249	-1.04	0.8179	-1.07	0.6225	1.04	0.8904	-1.01	0.9631
1371448_at	---	---	1	1	-1.2	0.1041	-1.07	0.7177	1.05	0.8533	-1.05	0.8118
1373691_at	---	---	-1.04	0.9233	-1.18	0.3363	-1.07	0.8005	1.14	0.5815	1.05	0.8652
1374510_at	---	---	1.01	0.9711	1.1	0.453	-1.07	0.67	-1.06	0.8005	1.08	0.5819
1375000_at	---	---	-1.08	0.7458	1.03	0.9426	-1.07	0.8104	-1.12	0.6359	1.02	0.9595
1383338_at	---	---	-1.07	0.8524	1.11	0.6795	-1.07	0.8357	-1.14	0.6432	1.01	0.982
1373283_at	---	---	1.05	0.8387	1.09	0.6402	-1.07	0.7382	-1.34	0.0155	1.03	0.9305
1373707_at	---	---	1.19	0.4937	-1.01	0.9919	-1.07	0.8646	1.02	0.9775	-1	0.9973
1374750_at	---	---	-1.16	0.6394	-1.07	0.891	-1.07	0.891	-1.17	0.6534	-1.12	0.7393
1390060_at	---	---	1.02	0.9523	-1.03	0.9297	-1.07	0.7513	-1.05	0.8653	1.01	0.9788
1377007_at	---	---	-1.03	0.9538	-1.16	0.6101	-1.07	0.8642	1.26	0.3663	1.05	0.9124
1389589_at	---	---	1.03	0.9637	-1.03	0.9554	-1.07	0.8684	1.12	0.7602	1.07	0.8516
1376383_at	---	---	1.05	0.9004	-1.15	0.549	-1.07	0.8265	1.03	0.9529	1.01	0.99
1394225_at	---	---	1.13	0.4648	1.02	0.9572	-1.07	0.7595	-1.01	0.9791	-1.01	0.9697
1386574_at	---	---	-1	0.9941	-1.02	0.9693	-1.07	0.8573	1.02	0.9814	1.1	0.73
1390370_at	---	---	1.12	0.5441	-1.04	0.9138	-1.07	0.7964	-1.01	0.9776	1.01	0.9791
1390508_at	---	---	-1.15	0.2366	-1.29	0.0094	-1.07	0.701	-1.08	0.7071	1.04	0.8549
1388845_at	---	---	1.03	0.9478	1.19	0.4186	-1.07	0.8415	-1	1	-1.02	0.9658
1383539_at	---	---	-1.02	0.9504	1.02	0.9677	-1.07	0.7652	-1.08	0.7807	1.02	0.9605
1390609_at	---	---	1.04	0.9173	-1.04	0.9294	-1.07	0.8122	1.04	0.9397	-1.07	0.7818
1389512_at	---	---	1.04	0.8963	1.01	0.9883	-1.07	0.7993	-1.09	0.7475	-1.03	0.9378
1373321_at	---	---	-1.13	0.695	-1.09	0.8074	-1.07	0.8816	1.31	0.2683	1.08	0.8416
1374905_at	---	---	1.01	0.992	-1.12	0.7383	-1.07	0.8741	1.13	0.7403	1.09	0.8052
1373633_at	---	---	1.07	0.8127	-1.02	0.9649	-1.07	0.839	1	0.9941	1.09	0.7296
1383734_at	---	---	1.13	0.4768	-1.21	0.1572	-1.07	0.7645	1.02	0.967	-1.02	0.9588
1372027_at	---	---	-1.09	0.7669	1.01	0.9901	-1.07	0.834	-1.13	0.679	-1.04	0.9346
1374950_at	---	---	1.13	0.5817	-1.03	0.9386	-1.07	0.8115	-1.05	0.9083	1.12	0.5737
1372054_at	---	---	1.01	0.9825	-1	0.9961	-1.07	0.7793	-1.21	0.2128	-1.04	0.883
1388606_at	---	---	1.07	0.5006	1.02	0.9174	-1.07	0.5442	1.09	0.4366	1.07	0.461
1374703_at	---	---	1.08	0.7902	-1.28	0.1031	-1.07	0.8269	-1.16	0.517	1.31	0.0515
1390460_at	---	---	1.05	0.9016	1.03	0.9584	-1.07	0.8447	1.16	0.5544	1.03	0.956
1374008_at	---	---	1.17	0.6183	-1.08	0.8548	-1.07	0.8783	-1.15	0.7245	-1.01	0.9878
1372235_at	---	---	-1.02	0.9621	1	0.9935	-1.07	0.8224	-1.01	0.9926	-1.01	0.9854
1377036_at	---	---	1.09	0.7598	1.08	0.8143	-1.07	0.8481	1.13	0.6844	-1.04	0.9177
1376781_at	---	---	1	0.9938	1.01	0.9837	-1.07	0.8346	1.04	0.9393	-1.18	0.4103
1375841_at	---	---	-1	0.9961	1.11	0.6601	-1.07	0.8082	-1.06	0.8688	-1.02	0.9541
1375256_at	---	---	1.01	0.9695	1.04	0.8826	-1.07	0.7284	-1.08	0.7288	-1.03	0.8992
1374934_at	---	---	1.05	0.8365	-1.03	0.9119	-1.07	0.6857	-1.09	0.6541	1.02	0.9519
1378945_at	---	---	-1.04	0.7765	-1	0.9868	-1.06	0.683	-1	0.9964	1.03	0.8896
1371459_at	---	---	1.03	0.9379	-1.05	0.8774	-1.06	0.8616	1.04	0.9362	1.03	0.9435
1388509_at	---	---	-1.02	0.8825	-1.21	0.0026	-1.06	0.5469	-1.07	0.5009	-1.03	0.7817
1375006_at	---	---	1.03	0.9056	-1.22	0.077	-1.06	0.7553	-1.02	0.9694	-1.09	0.5572
1394066_at	---	---	1	1	1.07	0.7373	-1.06	0.7906	1.04	0.89	-1.02	0.9515
1375508_at	---	---	-1.05	0.8502	1.07	0.7691	-1.06	0.7936	1.03	0.9444	1.01	0.9687
1371433_at	---	---	-1.02	0.9574	-1.16	0.1699	-1.06	0.7164	-1.22	0.078	1.06	0.6999
1376541_at	---	---	1.07	0.4676	-1.03	0.8327	-1.06	0.6278	1.09	0.4395	1.01	0.9801
1385645_at	---	---	-1	1	1.07	0.6672	-1.06	0.749	-1.01	0.9702	-1.05	0.7438
1386172_at	---	---	1.12	0.7692	-1.02	0.9752	-1.06	0.8999	-1.06	0.9257	1.02	0.9757
1390595_at	---	---	1.1	0.7547	1.14	0.6345	-1.06	0.8799	-1	0.9961	1.05	0.8922
AFFX-r2-Bs-thr-3_s_at	---	---	1.06	0.9707	-1.21	0.8614	-1.06	0.9707	1.45	0.6845	1.03	0.9854
1376551_at	---	---	1.18	0.4008	1.01	0.986	-1.06	0.857	1.05	0.916	-1.21	0.2434
1376324_at	---	---	-1.1	0.8004	-1.05	0.9282	-1.06	0.9019	-1.06	0.9192	-1.03	0.9543
1386359_x_at	---	---	1.1	0.8087	-1.03	0.965	-1.06	0.8988	-1.1	0.832	-1.05	0.9252
1390231_at	---	---	1.11	0.7691	-1.04	0.951	-1.06	0.9071	1.07	0.8966	1.12	0.7136
1374552_at	---	---	-1.04	0.8836	-1.13	0.4667	-1.06	0.8363	-1.04	0.9254	1.08	0.6829
1376669_at	---	---	-1.09	0.7726	1.02	0.9698	-1.06	0.8753	-1.21	0.3614	1.01	0.9824
1390256_at	---	---	1.08	0.8137	1.05	0.9108	-1.06	0.8734	1.02	0.9697	1.11	0.6829
1388524_at	---	---	-1.03	0.9222	-1.09	0.6513	-1.06	0.8203	1.04	0.9195	1.11	0.5425
1394117_at	---	---	-1.05	0.8444	-1.23	0.1084	-1.06	0.8028	-1.01	0.9788	1.02	0.9594
1375611_at	---	---	-1.02	0.9523	1.01	0.9814	-1.06	0.7896	1.02	0.9527	-1.01	0.9877
1376698_at	---	---	-1.18	0.2864	-1.24	0.1153	-1.06	0.8231	-1.14	0.5162	1.07	0.7415
1376560_at	---	---	-1.02	0.9774	-1.24	0.2786	-1.06	0.8809	1.16	0.6026	-1.04	0.9207
1376750_at	---	---	1.07	0.9197	-1.03	0.9725	-1.06	0.943	-1.1	0.8993	1.03	0.9729
1376092_at	---	---	1.11	0.8054	1.12	0.7708	-1.06	0.9139	-1.02	0.9774	1.04	0.9372
1375776_at	---	---	1.14	0.6905	1.04	0.944	-1.06	0.8945	-1	1	1.09	0.82
1394230_at	---	---	1.03	0.8339	1.02	0.9255	-1.06	0.5832	1.03	0.874	1.03	0.8312
1376011_at	---	---	-1.11	0.8137	-1.14	0.7174	-1.06	0.9175	-1.05	0.9459	1.1	0.8218
1376859_at	---	---	-1.29	0.0931	-1.36	0.0322	-1.06	0.8665	1.01	0.9868	1.04	0.9173
1371391_at	---	---	-1.08	0.8087	1.07	0.8404	-1.06	0.883	-1.1	0.7875	1.03	0.9517
1376836_at	---	---	1.04	0.8745	1	0.9957	-1.06	0.7779	1.04	0.9099	1.05	0.8335
1373537_at	---	---	1.01	0.9779	-1.29	0.1031	-1.06	0.8547	-1.04	0.9284	-1.03	0.928
1373159_at	---	---	-1.05	0.842	1.07	0.6953	-1.06	0.7663	-1.03	0.9413	-1.04	0.8688
1377084_at	---	---	-1.02	0.9414	-1.11	0.3869	-1.06	0.7164	1	0.9931	1.03	0.8877
1376378_at	---	---	-1.05	0.8731	1.08	0.7629	-1.06	0.8481	1.15	0.5337	-1.11	0.6384
1390246_at	---	---	-1.22	0.4407	-1.07	0.8716	-1.06	0.9101	1.01	0.9919	-1.01	0.9896
1376371_at	---	---	-1.08	0.775	-1.02	0.9625	-1.06	0.8517	1.26	0.172	1.03	0.9261
1389635_at	---	---	1.13	0.5938	1.1	0.7238	-1.06	0.8468	-1.11	0.7071	-1.02	0.968
1393870_at	---	---	-1.04	0.829	1	0.9877	-1.06	0.6951	-1.07	0.6454	1	0.9961
1390417_at	---	---	1.11	0.6451	-1	0.9929	-1.06	0.8608	1.03	0.9582	-1.13	0.5162
1372225_at	---	---	-1.1	0.6157	-1.14	0.4247	-1.06	0.8272	1.11	0.6136	1.1	0.5726
1388999_at	---	---	-1.2	0.5841	-1.05	0.9335	-1.06	0.9256	-1.02	0.9827	-1.04	0.9497
1373463_at	---	---	-1.07	0.812	-1.04	0.913	-1.06	0.8496	-1.21	0.3137	1.01	0.9887
1373801_at	---	---	-1.03	0.9504	-1.09	0.7553	-1.06	0.8718	1	0.9991	1.07	0.8223
1374531_at	---	---	1.11	0.6677	-1.27	0.1523	-1.06	0.8778	-1.53	0.0098	-1.28	0.1052
1373487_at	---	---	-1.08	0.7743	-1.04	0.9067	-1.06	0.8552	1.09	0.7928	1.01	0.9794
1390173_at	---	---	-1.13	0.5821	-1.02	0.9741	-1.06	0.8745	1.17	0.4929	1.09	0.7334
1389616_at	---	---	1.12	0.8012	1.06	0.9159	-1.06	0.9204	1.07	0.9226	-1.05	0.9383
1376375_at	---	---	1.04	0.8827	1.09	0.6859	-1.06	0.8257	-1.07	0.8108	1.13	0.4356
1375535_at	---	---	1.15	0.1407	-1.03	0.9099	-1.06	0.6829	-1.07	0.684	-1.03	0.8609
1382644_at	---	---	-1.08	0.691	1.01	0.9857	-1.06	0.7996	1.2	0.1693	-1	0.9956
1390501_at	---	---	1.05	0.916	-1.54	0.0072	-1.06	0.8783	-1.04	0.9419	-1.02	0.9627
1376717_at	---	---	-1.09	0.4687	-1	0.9875	-1.06	0.6831	1.06	0.7069	1.04	0.816
1394119_at	---	---	1.06	0.832	1.05	0.8703	-1.06	0.832	-1.04	0.9274	-1	0.9937
1374238_at	---	---	-1.05	0.8482	-1.11	0.5467	-1.06	0.8272	-1.11	0.6387	-1.05	0.8376
1390540_at	---	---	1.01	0.9795	1.05	0.8965	-1.06	0.8695	-1.02	0.9768	-1.23	0.2255
1399060_at	---	---	1.09	0.8544	-1.12	0.7959	-1.06	0.923	1.15	0.7597	1.03	0.9683
1386148_at	---	---	1.11	0.6481	-1.04	0.93	-1.06	0.85	-1.01	0.9884	-1.01	0.9872
1374296_at	---	---	-1.08	0.7696	1.11	0.6104	-1.06	0.8385	-1.18	0.3975	-1	0.9931
1374875_at	---	---	1.01	0.9764	-1.09	0.7217	-1.06	0.852	-1.07	0.8517	1.05	0.8644
1380822_at	---	---	-1.08	0.7175	1.02	0.9637	-1.06	0.8199	1.03	0.9531	1.08	0.6857
1392500_at	---	---	1.15	0.5311	1.07	0.8234	-1.06	0.856	-1.06	0.8776	1.09	0.7394
1385647_at	---	---	1.13	0.5742	-1.03	0.9495	-1.06	0.8438	1.11	0.7061	1.01	0.9845
1390372_at	---	---	1.1	0.7941	1.04	0.9308	-1.06	0.8943	-1.06	0.9145	1	0.9961
1389508_at	---	---	1.04	0.8844	-1.03	0.9036	-1.06	0.7639	1.07	0.782	1.07	0.7149
1373274_at	---	---	-1.06	0.8602	-1.04	0.9191	-1.06	0.8434	1.03	0.9555	1.09	0.7079
1389505_at	---	---	-1.07	0.8398	1.19	0.3568	-1.06	0.8561	-1.02	0.9779	-1.05	0.895
1374655_at	---	---	-1.07	0.7999	1	0.9924	-1.06	0.82	1.04	0.9176	1.08	0.7149
1374212_at	---	---	-1.11	0.4549	-1.76	8.78e-07	-1.06	0.746	-1.31	0.0173	-1.02	0.9397
1392388_at	---	---	1.05	0.7712	1.06	0.7224	-1.06	0.6895	1.08	0.6537	-1.03	0.8838
1373260_at	---	---	-1.08	0.8379	1.01	0.9907	-1.06	0.8866	1.06	0.8974	1.05	0.9053
1386788_at	---	---	-1.02	0.9398	-1.01	0.9783	-1.06	0.6456	1.12	0.2281	1	0.9928
1390629_at	---	---	1.25	0.4444	-1.05	0.9285	-1.05	0.9409	-1.08	0.8972	1.02	0.9809
1392868_at	---	---	-1.08	0.7224	1.05	0.842	-1.05	0.831	1.02	0.9697	1.08	0.6652
1376840_at	---	---	-1.12	0.7315	-1.21	0.4411	-1.05	0.9111	-1.1	0.8297	-1.04	0.9367
1375544_at	---	---	1.06	0.8075	1.07	0.7732	-1.05	0.8504	1.07	0.818	1.07	0.7225
1373376_at	---	---	-1.03	0.9239	-1.25	0.0863	-1.05	0.8551	1.05	0.8688	-1.07	0.7768
1390291_at	---	---	-1.01	0.9801	1.01	0.9801	-1.05	0.8715	-1.02	0.966	1.01	0.9865
1376954_at	---	---	-1.06	0.902	-1.06	0.8968	-1.05	0.9249	-1.22	0.4793	1.06	0.8807
1390574_at	---	---	-1.01	0.9531	1.08	0.4944	-1.05	0.7245	1.01	0.9673	1.02	0.8975
1390511_at	---	---	1.14	0.4521	1	0.9922	-1.05	0.8779	-1.14	0.5219	1.07	0.7537
1372573_at	---	---	1.15	0.5213	-1.01	0.9865	-1.05	0.9013	1.3	0.1802	-1.04	0.9181
1375899_at	---	---	-1.02	0.9787	-1	0.9964	-1.05	0.9227	-1.07	0.8909	1.08	0.8362
1377039_at	---	---	1.07	0.8286	-1.07	0.8198	-1.05	0.8992	1.18	0.4421	1.01	0.9817
1384446_at	---	---	1.03	0.9012	-1.07	0.5502	-1.05	0.7461	1.02	0.9304	-1.03	0.8921
1377362_at	---	---	-1.03	0.8896	-1.06	0.6536	-1.05	0.7292	1	0.9919	1.02	0.9253
1386573_a_at	---	---	1.01	0.9675	-1.09	0.5923	-1.05	0.8364	1.08	0.7135	1.11	0.3942
1374381_at	---	---	1.03	0.9548	-1.19	0.4728	-1.05	0.9028	-1.1	0.8208	1	0.9961
1391599_at	---	---	-1.13	0.5396	1.08	0.7679	-1.05	0.8585	-1.02	0.9604	-1.05	0.8728
1374946_at	---	---	-1.06	0.7925	1.02	0.9481	-1.05	0.8054	-1.02	0.9451	1	1
1382318_at	---	---	1.01	0.9811	-1	0.9962	-1.05	0.8994	1.13	0.7265	-1.13	0.6076
1390194_at	---	---	1.01	0.977	1.08	0.793	-1.05	0.8881	-1.22	0.3116	1.08	0.7572
1376126_at	---	---	-1.03	0.9315	1.03	0.9387	-1.05	0.8485	-1.11	0.6559	-1.01	0.9857
1377195_at	---	---	-1.01	0.9537	1.01	0.9711	-1.05	0.7102	1.06	0.6858	-1.01	0.9779
1371831_at	---	---	1.16	0.3507	-1.08	0.7285	-1.05	0.8492	-1.06	0.8421	1.1	0.6197
1394164_at	---	---	-1.01	0.9805	1.09	0.4339	-1.05	0.7662	-1.01	0.9622	1.05	0.6912
1376391_at	---	---	1.06	0.6154	1.05	0.7532	-1.05	0.7532	1.02	0.9236	1.06	0.6539
1393886_at	---	---	1.09	0.5326	-1.06	0.7084	-1.05	0.7732	1.02	0.9604	1.01	0.9568
1386395_at	---	---	1.12	0.7146	-1.03	0.9519	-1.05	0.9174	-1.08	0.8725	1.08	0.8245
1375109_at	---	---	1.12	0.557	1.09	0.6854	-1.05	0.8518	1.16	0.4393	1.01	0.9847
1372858_at	---	---	1.06	0.8692	-1.02	0.9688	-1.05	0.8841	-1.14	0.5988	-1.01	0.9903
1390391_at	---	---	1.22	0.229	1.07	0.8107	-1.05	0.895	-1.01	0.9796	1.07	0.7912
1371287_at	---	---	1.08	0.6584	1	0.9956	-1.05	0.8178	-1.13	0.3973	1.01	0.9674
1373714_at	---	---	1.01	0.9721	1.05	0.7044	-1.05	0.7231	-1.01	0.9791	1.05	0.7096
1375086_at	---	---	-1.01	0.9893	1	0.9933	-1.05	0.881	-1.06	0.8791	1.07	0.8201
1394238_x_at	---	---	1.03	0.9489	1.04	0.9146	-1.05	0.901	-1.08	0.8431	-1.03	0.9439
1370759_at	---	---	-1.05	0.7164	1.01	0.9658	-1.05	0.7164	1.02	0.9588	1.06	0.6045
1377098_at	---	---	-1.04	0.7351	-1.01	0.9582	-1.05	0.5368	-1.01	0.979	1.05	0.5001
1391839_at	---	---	1.03	0.8704	-1.01	0.9553	-1.05	0.612	1	0.9961	1.01	0.9787
1373770_at	---	---	-1.11	0.3985	-1.11	0.4465	-1.05	0.7828	-1	0.9905	1.01	0.9679
1372032_at	---	---	-1.14	0.5628	1.09	0.7562	-1.05	0.8799	-1.26	0.2333	1.1	0.6997
1376655_at	---	---	-1.02	0.9557	1.03	0.9445	-1.05	0.8879	-1.07	0.8364	-1.02	0.9594
1398454_at	---	---	-1.04	0.901	-1.09	0.7044	-1.05	0.8778	1.06	0.8701	-1.04	0.9016
1381163_at	---	---	1.09	0.8937	1.07	0.9277	-1.05	0.948	-1.22	0.6921	-1.18	0.6929
1376078_at	---	---	-1.02	0.9786	1.11	0.7545	-1.05	0.9044	1.02	0.9695	1.16	0.5316
1372889_at	---	---	-1.08	0.8217	-1.16	0.563	-1.05	0.9082	-1.07	0.8819	-1.37	0.0542
1373234_at	---	---	1.1	0.7117	-1.17	0.3954	-1.05	0.8739	1.04	0.94	-1.05	0.8803
1374988_at	---	---	1.07	0.7037	1.02	0.9523	-1.05	0.8174	1.08	0.6755	1.05	0.8159
1376032_at	---	---	1.01	0.974	-1.12	0.2457	-1.05	0.7629	-1.03	0.9214	1.01	0.9638
1392030_at	---	---	-1.05	0.7534	-1.06	0.7371	-1.05	0.7697	1.04	0.8671	1.06	0.6827
1374623_at	---	---	1.09	0.6409	1.08	0.7182	-1.05	0.867	-1.13	0.5372	-1.01	0.9837
1390703_at	---	---	-1.01	0.9883	1.05	0.8815	-1.05	0.8651	-1.14	0.5604	1.03	0.933
1389224_at	---	---	1.05	0.9007	1.1	0.6952	-1.05	0.9007	1.09	0.8067	1.12	0.5988
1376886_at	---	---	-1.09	0.8117	-1.19	0.454	-1.05	0.911	-1.18	0.5713	1.1	0.7643
1389281_at	---	---	1.07	0.7932	-1.02	0.9681	-1.05	0.8456	1.07	0.8152	1.17	0.2643
1389802_at	---	---	1.23	0.0106	1.01	0.965	-1.05	0.7486	-1.01	0.9658	-1.02	0.9481
1389637_at	---	---	-1.02	0.9751	-1.13	0.5997	-1.05	0.8864	1.13	0.6737	-1.07	0.8333
1376422_at	---	---	-1.05	0.8573	1.01	0.9761	-1.05	0.8467	1.03	0.9398	-1.03	0.9001
1373568_at	---	---	-1.17	0.7371	1.13	0.8102	-1.05	0.9524	1.19	0.7313	1.02	0.9803
1374178_at	---	---	1.09	0.8449	1.01	0.9867	-1.05	0.9258	-1.46	0.1102	1.03	0.9666
1390742_at	---	---	-1.08	0.7005	-1.06	0.823	-1.05	0.8647	-1	0.998	1.04	0.8615
1374131_at	---	---	-1.09	0.789	-1.23	0.313	-1.05	0.8981	1.1	0.7847	1.01	0.9803
1377847_at	---	---	-1.02	0.9497	1.11	0.3829	-1.05	0.818	1.04	0.8627	1.01	0.972
1390425_at	---	---	-1.26	0.5778	1.13	0.8448	-1.05	0.9539	-1.08	0.9323	-1.04	0.9623
1376618_at	---	---	1.01	0.9878	-1.08	0.8398	-1.05	0.9041	1.1	0.806	1	1
1376107_at	---	---	1.08	0.6723	1.09	0.645	-1.05	0.8256	-1.16	0.3387	-1.01	0.9865
1389647_at	---	---	1.06	0.8702	-1.01	0.9866	-1.05	0.9032	-1.17	0.5344	1.1	0.7009
1386140_at	---	---	1.09	0.7002	-1.04	0.9169	-1.05	0.8469	1.06	0.8397	1.01	0.9821
1391428_at	---	---	1.01	0.9881	-1.16	0.6966	-1.05	0.944	-1.02	0.9843	1.38	0.1617
1377032_at	---	---	1.06	0.8702	-1	0.9937	-1.05	0.9031	-1.12	0.7252	1.04	0.9275
1371265_at	---	---	1.15	0.5298	1.09	0.762	-1.05	0.9028	-1.15	0.6222	-1.01	0.9782
1372760_at	---	---	1.27	0.2654	1.57	0.0108	-1.05	0.9161	-1.23	0.4506	1.02	0.976
1386178_at	---	---	-1.05	0.7992	1.01	0.9785	-1.05	0.7848	-1.01	0.9723	1.06	0.7135
1390561_at	---	---	-1.12	0.5977	-1.12	0.5977	-1.05	0.8816	1.14	0.5554	-1.04	0.8893
1385895_at	---	---	1.01	0.9754	1	0.9844	-1.05	0.6356	-1.02	0.9165	-1.01	0.9349
1382087_at	---	---	-1.17	0.6611	1.03	0.9653	-1.05	0.9282	-1.09	0.8853	-1.02	0.9728
1374528_at	---	---	1.17	0.4515	-1.31	0.0875	-1.05	0.9044	-1.14	0.6199	-1.08	0.7755
1390405_at	---	---	1.07	0.6865	-1.02	0.9325	-1.05	0.8204	1.04	0.8644	1.09	0.5101
1382005_at	---	---	-1.16	0.5901	1.24	0.3395	-1.05	0.9105	-1.23	0.4515	-1.09	0.8006
1377315_at	---	---	1.05	0.8593	-1.02	0.9636	-1.05	0.8593	1.09	0.7296	1.06	0.7981
1379486_at	---	---	1.05	0.7668	-1.07	0.6362	-1.05	0.8106	1.03	0.9032	-1.04	0.8635
1376242_at	---	---	-1.04	0.9276	-1.14	0.5795	-1.05	0.8899	-1.05	0.905	1.15	0.4882
1388834_at	---	---	1.13	0.3249	-1.04	0.8811	-1.05	0.7763	1.01	0.9803	-1.02	0.9517
1389763_at	---	---	-1.15	0.7556	-1.25	0.5256	-1.05	0.9468	1.04	0.9617	1.17	0.67
1376364_at	---	---	-1.05	0.8572	-1	0.991	-1.05	0.8349	1.03	0.9261	-1.04	0.883
1374065_at	---	---	-1.07	0.8137	-1.24	0.191	-1.05	0.9008	1.05	0.9	-1.04	0.8987
1374372_at	---	---	1.17	0.1498	1.04	0.8859	-1.05	0.8134	-1.02	0.9612	1.02	0.9359
1374509_at	---	---	1.11	0.5252	-1	0.9959	-1.05	0.8522	1.1	0.6283	1.02	0.9444
1375705_at	---	---	-1.12	0.9253	1.04	0.9787	-1.05	0.9741	1.08	0.9622	1.16	0.885
1383579_at	---	---	1.15	0.6837	1.09	0.8537	-1.05	0.9254	-1.13	0.7852	1.07	0.8894
1389212_at	---	---	1.2	0.2683	1.23	0.1803	-1.04	0.9286	-1.01	0.9835	1.01	0.9913
1374365_at	---	---	1.01	0.9776	1.02	0.9618	-1.04	0.904	1.01	0.9827	1	0.9934
1383185_at	---	---	1.05	0.8208	-1.1	0.5647	-1.04	0.8669	-1.18	0.2321	1.16	0.1759
1385198_at	---	---	1.11	0.6133	1.14	0.4604	-1.04	0.92	-1.09	0.7462	-1.03	0.935
1398679_at	---	---	-1.05	0.7656	1.11	0.3429	-1.04	0.8289	1.05	0.7869	1.02	0.9243
1376616_at	---	---	1.08	0.4539	1	0.9937	-1.04	0.8256	-1.24	0.0125	1.23	0.0039
1377071_at	---	---	1	0.9942	1.11	0.726	-1.04	0.9224	1.1	0.8028	1.13	0.6178
1377200_at	---	---	1.15	0.7287	1.01	0.9862	-1.04	0.9487	-1.22	0.6183	1.06	0.9165
1380674_at	---	---	1.04	0.9443	-1.01	0.9811	-1.04	0.9443	1.16	0.622	-1.05	0.9129
1375617_at	---	---	1.04	0.8694	1	0.9904	-1.04	0.859	-1.02	0.9676	-1.05	0.8189
1388876_at	---	---	-1.07	0.8432	-1.08	0.7999	-1.04	0.9167	1	0.9992	1.01	0.9896
1375286_at	---	---	1.08	0.7471	1.09	0.6735	-1.04	0.9165	1.21	0.2475	-1.06	0.8246
1374833_at	---	---	1.1	0.3779	-1.19	0.0444	-1.04	0.8058	-1.02	0.9618	1.11	0.2805
1377277_at	---	---	1.21	0.4161	1.11	0.744	-1.04	0.9355	1.08	0.8723	-1.08	0.8332
1390684_at	---	---	-1.02	0.9737	1.45	0.025	-1.04	0.9391	-1.03	0.9594	1.06	0.8656
1374965_at	---	---	-1	0.9961	1.05	0.845	-1.04	0.9073	1.14	0.5179	1.01	0.9887
1389240_at	---	---	1.1	0.7748	-1	0.9964	-1.04	0.9329	1.02	0.9713	-1.05	0.9157
1389243_at	---	---	-1.04	0.8862	-1.19	0.1329	-1.04	0.8546	-1.13	0.4691	1.05	0.8328
1377491_at	---	---	1.11	0.749	1.06	0.891	-1.04	0.9408	-1.17	0.599	1.02	0.9632
1376540_at	---	---	-1.07	0.7548	-1.09	0.6935	-1.04	0.8901	1.02	0.9739	1.06	0.7894
1379387_at	---	---	-1.08	0.7702	-1.11	0.6547	-1.04	0.9195	1.2	0.3891	-1.03	0.9272
1389259_at	---	---	1.04	0.9221	-1.16	0.3642	-1.04	0.8983	-1.03	0.9475	1.18	0.2351
1390498_at	---	---	1.03	0.8327	1.01	0.9507	-1.04	0.6935	1.05	0.6511	1.02	0.8933
1390622_at	---	---	1.09	0.7517	-1.16	0.4633	-1.04	0.9233	1.16	0.5471	1.24	0.1617
1386483_at	---	---	1.13	0.4165	-1.04	0.8686	-1.04	0.8965	1.11	0.5723	1	0.9901
1393516_at	---	---	-1.05	0.8222	1.05	0.7947	-1.04	0.8346	-1.07	0.7506	-1.06	0.6956
1384301_at	---	---	-1.15	0.7392	-1.1	0.8598	-1.04	0.9513	1.47	0.2011	1.2	0.5775
1377517_at	---	---	1.18	0.2499	1.07	0.7697	-1.04	0.9026	-1.06	0.8577	-1.02	0.9424
1386185_at	---	---	1	0.9944	-1.03	0.9507	-1.04	0.9461	-1.08	0.8592	-1.1	0.7579
1375035_at	---	---	-1.07	0.7738	1.04	0.8914	-1.04	0.8731	-1.04	0.9025	1.1	0.5355
1373628_at	---	---	1.06	0.7552	-1.06	0.7251	-1.04	0.8849	-1.03	0.9357	-1.08	0.6197
1373759_at	---	---	1.13	0.425	1.23	0.0922	-1.04	0.8925	-1.08	0.7635	1.09	0.6481
1376854_at	---	---	1.01	0.9788	1.19	0.3748	-1.04	0.9291	1.07	0.8542	-1.07	0.8055
1390652_at	---	---	1.01	0.9745	1.03	0.9281	-1.04	0.9139	1.21	0.2619	1.03	0.9255
1386188_s_at	---	---	-1.03	0.9347	-1.09	0.6416	-1.04	0.9025	1.08	0.7518	-1.06	0.8053
1390456_at	---	---	1.07	0.6764	-1.05	0.7709	-1.04	0.8282	-1.01	0.9877	1.02	0.9546
1388894_at	---	---	1.03	0.9312	-1.12	0.5335	-1.04	0.8842	1.13	0.5778	1.05	0.8339
1385451_at	---	---	1.04	0.9004	-1.01	0.9765	-1.04	0.9226	1.05	0.8893	1.08	0.7712
1377301_at	---	---	1.11	0.69	-1.06	0.8852	-1.04	0.9175	-1.08	0.8525	-1	0.9961
1386418_at	---	---	1.02	0.9172	1	0.9942	-1.04	0.8527	1.02	0.9284	1.01	0.956
1372435_at	---	---	1.05	0.8479	1.04	0.8931	-1.04	0.9172	1.11	0.6545	1.13	0.4174
1390487_at	---	---	1.09	0.8493	-1	0.9955	-1.04	0.9508	-1.05	0.9391	-1.02	0.9791
1374597_at	---	---	-1.14	0.353	-1.19	0.1622	-1.04	0.9029	1.16	0.367	-1.07	0.7414
1373855_at	---	---	1	0.9931	1.1	0.6885	-1.04	0.926	-1.08	0.823	1.07	0.8067
1386781_at	---	---	1.14	0.5688	-1.16	0.4855	-1.04	0.9223	-1.12	0.7176	1.08	0.8055
1382900_at	---	---	1.03	0.9501	1.03	0.9501	-1.04	0.9016	1.14	0.572	1	0.9962
1382255_at	---	---	-1.06	0.7787	-1.1	0.4985	-1.04	0.8785	1.02	0.9647	-1.07	0.6382
1388630_at	---	---	-1.12	0.7561	-1.05	0.9166	-1.04	0.9527	-1.03	0.9652	1.18	0.519
1373527_at	---	---	1.04	0.9354	-1.1	0.7834	-1.04	0.9496	1.22	0.4788	1.01	0.9862
1371901_at	---	---	-1.07	0.8955	-1.19	0.6054	-1.04	0.9482	1.04	0.961	1.04	0.9409
1377444_at	---	---	-1.01	0.9714	1	0.9961	-1.04	0.8748	1.05	0.885	-1.01	0.986
1372053_at	---	---	-1.13	0.5873	1.06	0.8762	-1.04	0.9174	1.16	0.5563	-1.12	0.6207
1393934_at	---	---	1.08	0.7015	-1.04	0.879	-1.04	0.9056	-1.09	0.7003	1.01	0.9801
1390608_at	---	---	1.08	0.3764	1.04	0.8057	-1.04	0.8057	1.16	0.0572	-1.03	0.8459
1375223_at	---	---	1.16	0.478	-1.23	0.2488	-1.04	0.9288	1.04	0.9239	1.07	0.8119
1375947_at	---	---	-1.06	0.8536	1.06	0.8536	-1.04	0.8952	1.1	0.7386	1	0.9931
1379594_at	---	---	1.23	0.3901	1.19	0.5079	-1.04	0.9346	1.17	0.6525	-1.06	0.8849
1389962_at	---	---	1.07	0.807	1.05	0.8831	-1.04	0.9308	-1.03	0.9578	1.1	0.6613
1373129_at	---	---	-1	0.9883	-1.22	0.0295	-1.04	0.8148	-1.1	0.5214	-1.03	0.907
1372268_at	---	---	-1.04	0.9076	-1.02	0.9628	-1.04	0.9161	1.18	0.325	-1.01	0.9843
1372696_at	---	---	-1.08	0.7995	-1.41	0.0222	-1.04	0.9258	1.08	0.8333	-1.04	0.9172
1373986_at	---	---	-1.28	0.2669	1.04	0.9431	-1.04	0.9478	1.23	0.4766	1.02	0.966
1372163_at	---	---	1.08	0.66	1.08	0.66	-1.04	0.8634	-1.06	0.831	1.03	0.9259
1385446_at	---	---	-1.1	0.4383	-1.03	0.9014	-1.04	0.8524	1.04	0.8568	-1.03	0.8694
1372655_at	---	---	1.05	0.8959	-1.15	0.4731	-1.04	0.9174	1.03	0.9426	-1.03	0.951
1375510_x_at	---	---	1.11	0.8695	-1.12	0.8471	-1.04	0.9632	1.14	0.8376	1.04	0.9658
1380883_at	---	---	-1.07	0.8048	-1.16	0.368	-1.04	0.8969	1.16	0.4426	1.06	0.8014
1377169_at	---	---	1.03	0.9447	-1.04	0.9211	-1.04	0.9141	1.01	0.9841	-1.04	0.9049
1377009_at	---	---	-1.01	0.9862	-1.1	0.7248	-1.04	0.9353	1.13	0.678	1.07	0.803
1373569_at	---	---	-1.04	0.8377	-1.08	0.5974	-1.04	0.8741	-1.02	0.9397	1.03	0.8852
1376526_at	---	---	1.09	0.8223	1.03	0.9604	-1.04	0.9282	-1.05	0.9253	-1.06	0.8879
1373795_at	---	---	1.13	0.5297	1.07	0.8059	-1.04	0.9214	-1.08	0.7801	1.11	0.5734
1373023_at	---	---	1.02	0.9658	1.21	0.1941	-1.04	0.9083	-1.08	0.8061	1.2	0.1888
AFFX-TrpnX-3_at	---	---	-1	0.9913	-1.02	0.8821	-1.04	0.644	-1.01	0.965	-1	0.9932
1376434_at	---	---	1.01	0.9794	1.01	0.9794	-1.04	0.8038	-1	0.9945	-1.03	0.829
1372856_at	---	---	1.07	0.752	1	0.991	-1.04	0.8962	1.12	0.5456	-1.02	0.9363
1390204_at	---	---	-1.08	0.6686	-1.02	0.9405	-1.04	0.8764	1.12	0.5027	1.07	0.6625
1386189_at	---	---	1.07	0.853	-1.07	0.8453	-1.04	0.9298	1.21	0.415	-1.03	0.9459
1376662_at	---	---	-1.21	0.7157	1.42	0.3357	-1.04	0.9694	-1.53	0.2841	1.04	0.9612
1376614_at	---	---	-1.07	0.8871	1.05	0.9306	-1.04	0.9483	1.15	0.7237	1.02	0.9725
1386316_at	---	---	-1.2	0.1738	1.02	0.9489	-1.04	0.902	-1.02	0.9659	-1.01	0.9725
1390583_at	---	---	1.01	0.9747	-1	1	-1.04	0.8474	-1.01	0.9839	1.03	0.8757
1377292_at	---	---	1.27	0.1201	1.05	0.8808	-1.04	0.902	-1.05	0.9106	1.08	0.7679
1371746_at	---	---	1.06	0.7573	-1.04	0.86	-1.04	0.8816	-1.22	0.1113	-1.03	0.9159
1389097_at	---	---	-1.11	0.7964	1.03	0.9619	-1.04	0.9543	1.39	0.1811	1	0.9976
1374974_at	---	---	-1.04	0.9282	-1.04	0.9092	-1.04	0.9282	1.19	0.4384	1.05	0.8914
1383383_at	---	---	-1.07	0.9045	1.01	0.991	-1.04	0.9554	-1.39	0.2724	1.12	0.775
1392338_at	---	---	1.04	0.9285	-1.01	0.9812	-1.04	0.9285	1.21	0.4533	1.01	0.9876
1377515_at	---	---	1.05	0.8247	1.02	0.9647	-1.04	0.8867	-1.09	0.6908	1.01	0.9681
1389701_at	---	---	-1.09	0.4865	1.08	0.5769	-1.04	0.8283	1	0.9925	-1.02	0.9244
1377343_at	---	---	-1.03	0.9342	-1.02	0.9694	-1.04	0.9127	1.02	0.9642	-1.06	0.8304
1375698_at	---	---	1.03	0.9544	-1.03	0.9449	-1.04	0.9339	-1.19	0.4934	1.03	0.9531
1372758_at	---	---	-1.07	0.7878	1.19	0.2966	-1.04	0.896	-1.09	0.7463	-1.01	0.9813
1383406_at	---	---	1.04	0.8928	-1.07	0.7767	-1.04	0.9008	1	0.998	1.08	0.6813
1386293_at	---	---	-1.19	0.3858	-1.04	0.9276	-1.04	0.9276	1.14	0.6481	1.1	0.719
1398922_at	---	---	-1.06	0.8283	-1.17	0.344	-1.04	0.9145	1.06	0.8543	1.05	0.8498
1389352_at	---	---	-1.18	0.2933	-1.04	0.8971	-1.04	0.8894	1.09	0.7648	-1.11	0.5541
1377162_at	---	---	-1.13	0.8329	1.15	0.7943	-1.04	0.9641	-1.11	0.8881	1.19	0.678
1371001_at	---	---	1.07	0.8115	1.03	0.943	-1.04	0.9002	-1.11	0.6543	-1.09	0.7022
1394126_at	---	---	1.01	0.9371	-1.04	0.7677	-1.04	0.7677	1.01	0.9463	1.02	0.8798
1389823_at	---	---	-1.06	0.8437	-1.04	0.9193	-1.04	0.9312	1.12	0.6825	-1.06	0.8485
1375095_at	---	---	1.01	0.9887	-1.01	0.9765	-1.04	0.9078	-1.03	0.9411	-1.01	0.9912
1374251_at	---	---	1.01	0.9645	1.06	0.7134	-1.04	0.831	1.03	0.9334	-1.05	0.764
1399071_at	---	---	1.06	0.8681	1.04	0.9198	-1.04	0.9414	1.1	0.7768	1.02	0.9664
1372262_at	---	---	-1.03	0.9314	-1.1	0.5951	-1.04	0.9069	-1.07	0.7732	1.04	0.8957
1374203_at	---	---	-1.23	0.2353	-1.16	0.4424	-1.04	0.9275	-1	0.9992	-1.17	0.3571
1394110_at	---	---	1.02	0.9582	1.01	0.9739	-1.04	0.9107	-1.08	0.7783	-1.04	0.9081
1376322_at	---	---	1.08	0.6293	-1.03	0.8905	-1.04	0.8552	1	0.9902	1.08	0.5761
1390562_s_at	---	---	1.06	0.8031	1.06	0.7651	-1.04	0.8999	-1.05	0.8726	-1.05	0.8086
1371906_at	---	---	-1.01	0.9877	-1.1	0.6541	-1.04	0.9207	1.04	0.9157	1.06	0.8173
1389121_at	---	---	1.09	0.8491	-1.2	0.5686	-1.04	0.9551	1.08	0.8962	1.06	0.9036
1376593_at	---	---	1.06	0.8686	-1.58	0.0026	-1.04	0.9221	-1.12	0.7085	1.08	0.8003
1386726_at	---	---	1.04	0.8426	-1.03	0.908	-1.04	0.8662	-1.01	0.97	-1.01	0.9849
1376574_at	---	---	-1.09	0.7305	1.01	0.9844	-1.04	0.9175	-1.35	0.0471	-1.16	0.3252
1398668_at	---	---	-1.02	0.9333	1.07	0.6557	-1.04	0.8361	-1.03	0.9101	1.08	0.4906
1389427_at	---	---	-1.1	0.766	-1.07	0.8759	-1.04	0.9476	-1.09	0.8481	-1.06	0.8852
1375963_at	---	---	1.02	0.9661	1.04	0.9001	-1.04	0.9001	-1.01	0.9821	1.02	0.9567
1378307_at	---	---	1.11	0.5755	1.01	0.9737	-1.04	0.9012	-1.18	0.3453	-1.12	0.5099
1389242_at	---	---	-1.02	0.9635	-1.17	0.2117	-1.04	0.8816	1.16	0.3403	-1.03	0.9132
1386433_at	---	---	1.05	0.7193	1.02	0.9299	-1.04	0.7589	-1.02	0.9294	1.04	0.804
1376386_at	---	---	-1.09	0.6692	-1.19	0.194	-1.04	0.8992	1.02	0.9513	1.03	0.9013
1377082_at	---	---	-1.03	0.9775	-1.27	0.6772	-1.04	0.9681	1.17	0.8541	-1.54	0.2356
1377132_at	---	---	1.03	0.8627	-1.04	0.813	-1.04	0.813	-1.01	0.9626	-1.03	0.817
1376385_at	---	---	1.21	0.3458	1.12	0.6945	-1.04	0.9265	-1.05	0.9251	-1.06	0.8668
1375707_at	---	---	1.09	0.7905	1.08	0.829	-1.04	0.9459	1.1	0.7983	1.09	0.7701
1375970_at	---	---	-1.13	0.7871	-1	0.9959	-1.04	0.9539	-1.21	0.6382	-1.04	0.9545
1390597_at	---	---	-1	0.9961	1.04	0.9108	-1.04	0.9187	-1.03	0.9392	-1.02	0.9637
1399140_at	---	---	-1.07	0.7831	1.02	0.9591	-1.04	0.897	-1	0.9931	-1.07	0.764
1398323_at	---	---	1	0.9955	1.01	0.9715	-1.03	0.9255	-1.17	0.2055	-1.08	0.5737
1377050_at	---	---	1.06	0.8716	1.03	0.9504	-1.03	0.9504	1.07	0.8633	1.09	0.7041
1373343_at	---	---	1.16	0.4216	-1.1	0.7143	-1.03	0.9369	-1.14	0.5926	1.27	0.0837
1375373_at	---	---	1.11	0.4561	1.08	0.6736	-1.03	0.9224	-1.01	0.9741	-1.02	0.9617
AFFX-r2-Bs-thr-M_s_at	---	---	-1.05	0.9743	-1.05	0.9713	-1.03	0.9866	1.95	0.233	-1.08	0.9513
AFFX-ThrX-M_at	---	---	-1.17	0.8939	-1.2	0.8739	-1.03	0.985	1.28	0.8316	1.04	0.9772
1373858_at	---	---	1.01	0.9679	-1.15	0.2583	-1.03	0.9308	1.02	0.9606	1.03	0.9207
1375781_at	---	---	-1.05	0.882	1	1	-1.03	0.935	1.04	0.9261	-1.02	0.9529
1375604_at	---	---	1.06	0.9254	-1.23	0.4994	-1.03	0.9658	1.33	0.3488	-1.05	0.9359
1372700_at	---	---	1.15	0.5416	1.15	0.5516	-1.03	0.95	1.1	0.7755	-1.06	0.8688
1374395_at	---	---	-1.05	0.8824	1.04	0.9265	-1.03	0.9514	-1.18	0.4162	-1.1	0.6293
1390322_at	---	---	-1	0.9923	1.1	0.6327	-1.03	0.9279	1.11	0.677	1.04	0.9133
1376326_at	---	---	1.07	0.6871	-1.02	0.9383	-1.03	0.9297	-1.13	0.4597	1.04	0.8622
1376768_at	---	---	1.04	0.9346	-1.33	0.084	-1.03	0.9595	1.14	0.6421	1.16	0.4748
1375082_at	---	---	-1.01	0.9681	-1.08	0.5456	-1.03	0.9008	1.06	0.7621	-1	1
1384539_at	---	---	-1.02	0.9545	1.01	0.9831	-1.03	0.9064	1.02	0.9419	-1.01	0.9817
1375593_at	---	---	1	1	1.04	0.9367	-1.03	0.9562	1.02	0.9676	1.06	0.8542
1376778_at	---	---	1.07	0.6896	-1.04	0.8265	-1.03	0.8991	-1.06	0.7784	1.07	0.6068
1386701_at	---	---	1.11	0.4753	-1.04	0.8778	-1.03	0.9329	1.03	0.9278	1	0.9925
1390617_at	---	---	-1	0.9937	1.04	0.927	-1.03	0.9536	-1.05	0.9247	1.04	0.9117
1389440_at	---	---	-1.04	0.8863	-1.06	0.7757	-1.03	0.9225	-1.08	0.7549	1.02	0.9517
1390400_a_at	---	---	1.26	0.0021	-1.02	0.9334	-1.03	0.8542	1.1	0.3775	1.01	0.9737
1376004_at	---	---	-1.01	0.9876	-1.22	0.3522	-1.03	0.9539	-1.09	0.8432	1.06	0.8881
1376529_at	---	---	1.03	0.8973	-1.04	0.8455	-1.03	0.8732	1.16	0.1564	-1.02	0.9298
1388890_at	---	---	1	0.9924	-1.27	0.0854	-1.03	0.9359	-1.16	0.4624	1.1	0.6428
1377142_at	---	---	1.01	0.9713	1.09	0.3864	-1.03	0.8542	-1	0.9946	1	0.9932
1376424_at	---	---	-1.07	0.8052	-1.1	0.6489	-1.03	0.9302	1.08	0.7809	1	0.9962
1376283_at	---	---	-1.06	0.8561	1.07	0.8296	-1.03	0.9359	1.03	0.9568	-1.05	0.8789
1390086_at	---	---	1.11	0.5883	-1.02	0.9562	-1.03	0.9232	1.16	0.402	1.04	0.8838
1393578_at	---	---	1.04	0.9106	1.12	0.6318	-1.03	0.9563	1.04	0.9262	1.14	0.4996
1382374_at	---	---	-1.01	0.9875	1.18	0.2621	-1.03	0.9313	-1.02	0.9654	1.07	0.7398
1377170_at	---	---	1.02	0.9521	-1.05	0.7593	-1.03	0.8891	1.16	0.1946	1.1	0.3588
1377104_at	---	---	1.14	0.397	1.01	0.9818	-1.03	0.9158	-1.02	0.9507	-1.01	0.9761
1374319_at	---	---	1.17	0.4933	-1.07	0.8625	-1.03	0.9476	-1.01	0.9843	1.02	0.9695
1389960_at	---	---	1.05	0.8776	1.05	0.8853	-1.03	0.9496	1.05	0.8917	-1.11	0.5712
1393869_at	---	---	-1.06	0.7735	-1	0.9957	-1.03	0.9298	-1.02	0.963	-1.03	0.9192
1388915_at	---	---	-1.16	0.3475	-1.07	0.7679	-1.03	0.9331	-1.14	0.5133	1.15	0.3697
1376254_at	---	---	1.1	0.7964	-1.04	0.9406	-1.03	0.9643	1.15	0.7007	-1	0.9961
1386404_at	---	---	1.33	0.1223	-1.01	0.9851	-1.03	0.9594	-1.07	0.8779	-1.04	0.9399
1373139_at	---	---	-1.04	0.9122	1.09	0.7499	-1.03	0.9573	-1.02	0.9701	-1.06	0.86
1375235_at	---	---	-1.07	0.3358	1.03	0.8263	-1.03	0.8263	1.08	0.3284	1.04	0.6337
1376979_at	---	---	-1	0.9959	-1.01	0.9862	-1.03	0.9126	-1.12	0.5241	1.09	0.6238
1386474_at	---	---	1.13	0.3431	1.03	0.9053	-1.03	0.8955	-1.06	0.8058	-1.04	0.8614
1386403_at	---	---	-1.13	0.4652	1	0.9961	-1.03	0.9435	-1.03	0.9424	1.07	0.7298
1374869_at	---	---	1.23	0.4281	-1.03	0.9569	-1.03	0.9678	-1.03	0.9673	1.06	0.8864
1373695_at	---	---	1	1	1.09	0.8012	-1.03	0.9646	1.1	0.8147	1	0.9961
1374795_at	---	---	-1.04	0.9316	-1.14	0.6304	-1.03	0.9596	-1.06	0.9136	-1.1	0.7554
1385267_at	---	---	-1.02	0.9511	-1.02	0.9343	-1.03	0.8954	1.15	0.2985	1.05	0.7881
1375735_at	---	---	1.11	0.7865	1.01	0.9923	-1.03	0.9577	-1.14	0.7557	-1.03	0.9512
1385757_at	---	---	1.15	0.5747	1.05	0.9084	-1.03	0.9612	1.01	0.9843	-1.01	0.9821
1376943_at	---	---	1.1	0.7802	-1.09	0.8048	-1.03	0.9542	-1.22	0.4235	1.03	0.9441
1374994_at	---	---	-1.03	0.9646	-1.29	0.2149	-1.03	0.9562	1.16	0.6311	-1.06	0.8822
1376417_at	---	---	-1.07	0.7737	-1.03	0.9481	-1.03	0.9481	-1.01	0.9912	1.08	0.7283
1390669_at	---	---	-1.05	0.9413	1.15	0.7231	-1.03	0.9626	-1.18	0.6822	-1.06	0.9015
1389369_at	---	---	1.09	0.7936	-1.13	0.6375	-1.03	0.9478	1.03	0.9542	1.13	0.6324
1375386_at	---	---	-1.04	0.9223	-1.09	0.7486	-1.03	0.9457	-1.08	0.8281	1.02	0.96
1398456_a_at	---	---	1.05	0.8749	1.01	0.9749	-1.03	0.9488	1.13	0.5706	1.03	0.9383
1374782_at	---	---	1.07	0.8404	-1.13	0.6483	-1.03	0.9546	1.19	0.4905	-1.04	0.9138
1383174_at	---	---	1.08	0.7052	-1.15	0.3549	-1.03	0.9293	1.1	0.6613	1.19	0.1745
1376292_at	---	---	1.06	0.7786	1.01	0.9693	-1.03	0.9272	-1.05	0.8591	-1.02	0.9604
1398397_at	---	---	-1.06	0.8278	1.11	0.6062	-1.03	0.9448	1.08	0.7846	-1.04	0.8981
1376154_at	---	---	1.05	0.8164	1.02	0.9309	-1.03	0.9226	1	0.9957	-1.02	0.9275
1375017_at	---	---	-1.09	0.646	-1.05	0.8594	-1.03	0.928	1.16	0.4169	1.07	0.7478
1386295_at	---	---	1.21	0.0522	-1.03	0.9105	-1.03	0.8891	1.02	0.9517	1.02	0.9525
1376002_at	---	---	-1.24	0.3131	-1.3	0.1903	-1.03	0.9519	1.02	0.9827	1.24	0.2778
1388577_at	---	---	-1.07	0.8133	-1.1	0.6696	-1.03	0.9369	-1.02	0.9678	-1.02	0.9602
1390599_at	---	---	-1.1	0.6581	1.08	0.7588	-1.03	0.9454	1.16	0.4815	-1.1	0.6423
1373529_at	---	---	-1.02	0.9609	-1.18	0.2435	-1.03	0.9266	-1.09	0.7268	1.08	0.6804
1369787_at	---	---	1.06	0.8047	-1	1	-1.03	0.9387	-1.02	0.9645	1.07	0.7114
1374148_at	---	---	1.08	0.682	1.07	0.7509	-1.03	0.9269	-1	0.992	1.05	0.8332
1375728_at	---	---	1	0.9961	1.03	0.9575	-1.03	0.9575	1.22	0.3459	1.02	0.9714
1376388_at	---	---	1.1	0.7346	1.08	0.817	-1.03	0.9484	1.18	0.5	-1.05	0.8833
1389462_at	---	---	1.01	0.9868	1.1	0.6006	-1.03	0.92	-1.11	0.6001	1.01	0.9697
1375822_at	---	---	1.16	0.2199	-1.02	0.9558	-1.03	0.9256	-1.01	0.987	1.04	0.858
1375154_at	---	---	-1.08	0.8169	-1.21	0.3308	-1.03	0.9504	-1.1	0.79	1.07	0.829
1379357_at	---	---	-1.04	0.8577	1.01	0.9708	-1.03	0.9234	1.04	0.8979	1.04	0.8143
1373255_at	---	---	-1.05	0.7776	-1.07	0.6406	-1.03	0.8779	-1.2	0.0802	-1.07	0.5679
1394171_at	---	---	-1.05	0.7732	1.01	0.981	-1.03	0.9046	-1.07	0.6491	1.05	0.7639
1375159_at	---	---	1.04	0.91	1.07	0.7529	-1.03	0.9185	1.05	0.8811	1.07	0.7096
1385360_at	---	---	-1.23	0.4091	1.05	0.9213	-1.03	0.9674	1.21	0.5345	-1	0.9961
1373645_at	---	---	1.16	0.3315	1.17	0.2983	-1.03	0.9305	-1.06	0.8439	-1.04	0.899
1376789_at	---	---	1.02	0.9619	1.09	0.7472	-1.03	0.9415	1.06	0.895	1.06	0.8525
1393908_at	---	---	1.13	0.5134	-1.05	0.8787	-1.03	0.9374	1.11	0.66	-1.04	0.8947
1389745_at	---	---	-1.15	0.4175	-1.01	0.9842	-1.03	0.929	1.06	0.8643	1.16	0.3322
1382262_at	---	---	-1.06	0.944	-1.25	0.5761	-1.03	0.9756	-1.13	0.8504	1.01	0.9959
1377349_at	---	---	1.01	0.9762	-1.04	0.8981	-1.03	0.9333	1	0.9961	1.01	0.9898
1386331_at	---	---	1.1	0.3948	-1.02	0.9233	-1.03	0.8999	1.18	0.1117	1.04	0.7939
1377447_at	---	---	1.14	0.7652	-1.06	0.9227	-1.03	0.9742	1.04	0.9588	-1.01	0.9905
1376268_at	---	---	-1.2	0.6887	1.4	0.3109	-1.03	0.9708	-2.09	0.0123	-1.2	0.6548
1388450_at	---	---	1.04	0.9438	-1.11	0.7466	-1.03	0.9527	1.23	0.4528	1.01	0.9861
1376918_at	---	---	-1.08	0.6062	-1.2	0.0598	-1.03	0.8994	1.06	0.7926	1.01	0.9772
1377366_at	---	---	-1.07	0.8491	1.05	0.8993	-1.03	0.9481	-1	0.9963	-1.01	0.9827
1375690_at	---	---	-1.15	0.427	1.01	0.9883	-1.03	0.9508	-1.12	0.6308	-1.05	0.8738
1390276_at	---	---	-1.07	0.7905	1.11	0.6293	-1.03	0.9491	-1.1	0.7311	-1.08	0.7071
1393224_at	---	---	1	0.9953	1.09	0.5477	-1.02	0.9497	-1	0.9958	-1.01	0.9595
1371621_at	---	---	1	0.9961	-1.01	0.9872	-1.02	0.983	1.44	0.2666	1.01	0.9911
1375488_at	---	---	1.03	0.9436	1.01	0.978	-1.02	0.9504	-1.08	0.7809	1	0.9973
1374760_at	---	---	-1.01	0.9875	1.03	0.9311	-1.02	0.9632	-1.03	0.9475	-1.03	0.9108
1377138_at	---	---	1.09	0.8256	-1.03	0.9672	-1.02	0.97	-1.04	0.9528	1.17	0.5372
1376990_at	---	---	-1.02	0.9673	-1.14	0.4153	-1.02	0.9673	1.01	0.9903	1.03	0.9256
1373359_at	---	---	1.15	0.3999	1.09	0.7084	-1.02	0.9597	1.07	0.8155	1.14	0.4287
1375902_at	---	---	-1.05	0.8459	1.07	0.745	-1.02	0.9626	1.09	0.6471	-1.02	0.9577
1370793_at	---	---	1.02	0.9383	-1.03	0.8801	-1.02	0.9383	1.11	0.3799	-1.03	0.8605
1383331_at	---	---	-1.15	0.6356	-1.18	0.546	-1.02	0.9728	1.25	0.4156	-1.1	0.7706
1374244_at	---	---	1.05	0.8116	1.03	0.9339	-1.02	0.9419	1.07	0.7629	-1	1
1382547_at	---	---	1.03	0.9641	1.11	0.8112	-1.02	0.9793	-1.06	0.9296	-1.05	0.9267
1385870_at	---	---	1	0.9884	1.05	0.7876	-1.02	0.9461	1	0.9926	-1.02	0.9298
1375500_at	---	---	-1.08	0.8263	1.09	0.7848	-1.02	0.9652	1.05	0.9199	1.03	0.9457
1371755_at	---	---	1.01	0.9775	-1.03	0.9016	-1.02	0.9408	-1.14	0.3293	1	0.9918
1376225_at	---	---	-1.02	0.9654	-1.13	0.6008	-1.02	0.9608	1.11	0.7165	-1.01	0.992
1377377_at	---	---	1.04	0.8927	-1.14	0.3747	-1.02	0.9542	1.03	0.9328	1.03	0.9274
1389429_at	---	---	1.03	0.924	1.25	0.0873	-1.02	0.9629	1.29	0.076	1.08	0.6909
1386456_at	---	---	-1.1	0.682	-1.02	0.9549	-1.02	0.9606	1.07	0.8461	1.02	0.9514
1374100_at	---	---	-1.08	0.6615	1.09	0.5493	-1.02	0.96	-1.03	0.9187	1.09	0.5532
1375333_at	---	---	-1.02	0.9199	1.05	0.704	-1.02	0.9199	1.05	0.7321	1.06	0.6298
1376898_at	---	---	1.04	0.8803	-1.02	0.9677	-1.02	0.9503	1.09	0.7375	-1.03	0.9298
1373789_at	---	---	1.09	0.736	-1.11	0.621	-1.02	0.9618	1	0.9956	-1.08	0.7197
1389194_at	---	---	-1.04	0.9181	1	0.9935	-1.02	0.9619	-1.19	0.4512	1.03	0.9406
1394220_at	---	---	-1.03	0.8672	-1.02	0.9435	-1.02	0.9435	-1.02	0.922	1.03	0.8812
1389158_at	---	---	-1.11	0.6744	1.13	0.6214	-1.02	0.9661	1.23	0.3227	1.16	0.4233
1388702_at	---	---	1	0.9964	-1.27	0.2505	-1.02	0.9787	1.09	0.8307	1.06	0.8878
1371096_at	---	---	1.04	0.7865	-1.02	0.9481	-1.02	0.9481	1.04	0.8536	-1.03	0.8943
1389161_at	---	---	-1.09	0.7886	1.03	0.9468	-1.02	0.9764	1.39	0.0819	1.01	0.9887
1375097_at	---	---	-1.01	0.9842	-1.05	0.9255	-1.02	0.9814	1	0.9959	-1.02	0.9774
1388473_at	---	---	-1.06	0.8416	-1.21	0.1835	-1.02	0.9527	1.1	0.6847	-1.01	0.9867
1372515_at	---	---	-1.04	0.9421	-1.39	0.045	-1.02	0.9689	-1.21	0.4454	1.35	0.0503
1385535_at	---	---	1.02	0.9791	1.18	0.5289	-1.02	0.9682	1.11	0.7988	1.04	0.9433
1377504_at	---	---	1.11	0.631	-1.04	0.9017	-1.02	0.9633	1.04	0.9167	-1	0.9964
1372807_at	---	---	1.05	0.8401	1.2	0.1071	-1.02	0.9395	1.03	0.9226	1.05	0.8271
1374223_at	---	---	1	0.9966	1.05	0.932	-1.02	0.9808	1.05	0.9417	1.08	0.8357
1373651_at	---	---	-1.18	0.6472	-1.64	0.0234	-1.02	0.9752	1.23	0.5892	1.17	0.6252
1399121_at	---	---	-1.04	0.9261	-1	0.9961	-1.02	0.9766	-1.19	0.502	1.06	0.8584
1390182_at	---	---	-1.1	0.5577	-1.07	0.7163	-1.02	0.9512	1	0.9977	1.17	0.1909
1377539_at	---	---	1.03	0.7788	-1	0.9916	-1.02	0.9191	1.06	0.5334	1.01	0.954
1371760_at	---	---	1.11	0.538	-1.04	0.9129	-1.02	0.9674	-1.04	0.9224	1.01	0.9759
1399069_at	---	---	-1.01	0.9641	1.04	0.8293	-1.02	0.9305	1.32	0.0073	1.08	0.5306
1377251_at	---	---	1.02	0.9264	1.04	0.7424	-1.02	0.9383	-1.03	0.8692	1.01	0.976
1376289_at	---	---	1.12	0.5256	-1.01	0.9723	-1.02	0.9619	1.01	0.9803	-1.03	0.9134
1375217_at	---	---	1.15	0.6465	-1.32	0.1765	-1.02	0.9765	1.15	0.689	1.02	0.9676
1374928_at	---	---	1.06	0.8905	1	0.9961	-1.02	0.9728	-1.22	0.4051	1.02	0.9635
1373513_at	---	---	1.06	0.846	1.01	0.9888	-1.02	0.958	1.31	0.1101	-1.07	0.7814
1374109_at	---	---	-1.02	0.9728	-1	0.9961	-1.02	0.9641	1.21	0.3295	1.06	0.8561
1376480_at	---	---	1.07	0.738	1.01	0.9866	-1.02	0.9604	-1.04	0.9191	1.03	0.9286
1377204_at	---	---	1.27	0.0595	1.06	0.832	-1.02	0.9504	1.02	0.9594	-1.06	0.7942
1377181_at	---	---	1.11	0.591	-1.2	0.2411	-1.02	0.9545	1.14	0.5468	-1.05	0.852
1377512_at	---	---	1.04	0.86	-1.03	0.9181	-1.02	0.9632	-1.06	0.8001	-1.05	0.8328
1385373_at	---	---	1.09	0.6581	-1.04	0.891	-1.02	0.951	1.11	0.648	-1.04	0.896
1377471_s_at	---	---	1.07	0.8962	1.04	0.9486	-1.02	0.9772	1.04	0.9626	-1.01	0.9858
1373361_at	---	---	-1.07	0.4549	1	0.9926	-1.02	0.9324	1.03	0.8635	1.04	0.728
1376798_at	---	---	1.07	0.8698	1.08	0.8347	-1.02	0.9751	1.33	0.1996	-1.02	0.9728
1385065_at	---	---	-1.04	0.8977	-1.06	0.827	-1.02	0.9695	1.06	0.8447	1.02	0.9675
1374274_at	---	---	1.25	0.1154	1.11	0.6305	-1.02	0.97	1.05	0.8945	1.01	0.9714
1375158_at	---	---	1.08	0.7511	1.02	0.9551	-1.02	0.9702	-1.04	0.9129	-1.04	0.9001
1375584_at	---	---	1.1	0.4518	-1.02	0.9486	-1.02	0.956	-1.03	0.924	1.05	0.7818
1386230_at	---	---	1.13	0.5912	1.07	0.8107	-1.02	0.9691	1.03	0.9609	1.05	0.8761
1375990_a_at	---	---	-1.11	0.7476	-1.25	0.3192	-1.02	0.9762	-1.04	0.9545	1.08	0.8355
1398463_at	---	---	1.12	0.521	1	0.9961	-1.02	0.9562	-1.07	0.7928	1.09	0.623
1386045_at	---	---	1.06	0.5675	-1.04	0.7551	-1.02	0.9182	1.02	0.9355	1.02	0.9054
1376940_at	---	---	1.2	0.1841	1.19	0.2182	-1.02	0.9513	1.03	0.9344	-1.07	0.7625
1376060_at	---	---	1.06	0.8589	-1.06	0.8508	-1.02	0.974	1.02	0.9678	-1.07	0.8161
1377350_at	---	---	1.01	0.9782	-1.14	0.4303	-1.02	0.9508	-1.04	0.924	1.02	0.9499
1373373_at	---	---	-1.03	0.966	1.11	0.8053	-1.02	0.9803	-1.05	0.9499	1.02	0.9758
1376258_at	---	---	1.12	0.7285	1.14	0.6505	-1.02	0.9682	1.09	0.8414	1.06	0.8812
1373326_at	---	---	-1.09	0.162	1.01	0.9587	-1.02	0.8778	1	0.9837	1.07	0.3008
1398977_at	---	---	-1.01	0.9813	-1.13	0.2254	-1.02	0.9181	-1.07	0.679	1.05	0.7242
1385377_at	---	---	-1.02	0.9517	1.2	0.0399	-1.02	0.9424	-1.01	0.9712	-1.05	0.7529
1377018_at	---	---	-1.18	0.412	1.07	0.8372	-1.02	0.9711	1.18	0.4911	1.2	0.3065
1386018_at	---	---	-1.02	0.9113	-1.04	0.7563	-1.02	0.8954	1.04	0.7941	1.1	0.1616
1375139_at	---	---	-1.05	0.8434	1.01	0.9866	-1.02	0.9539	1.13	0.5267	-1.04	0.9
1375923_at	---	---	1.13	0.3375	-1.04	0.8408	-1.02	0.9591	-1.06	0.7844	1.07	0.6438
1375079_at	---	---	1.1	0.3358	-1.01	0.9791	-1.02	0.9067	1.01	0.9673	1.14	0.0908
1388949_at	---	---	-1.03	0.9382	-1.14	0.3782	-1.02	0.9461	1	0.9944	1.02	0.9428
1394198_at	---	---	-1.02	0.9452	1.04	0.8406	-1.02	0.9452	1.04	0.8445	-1.02	0.9368
1390134_at	---	---	-1.05	0.9127	1.07	0.8733	-1.02	0.9797	1.14	0.7162	1.13	0.689
1398637_at	---	---	1.03	0.8849	-1.03	0.8849	-1.02	0.9453	-1.02	0.9385	-1	0.9877
1376829_at	---	---	-1.08	0.7863	-1.02	0.962	-1.02	0.9664	1.02	0.9668	-1.09	0.7351
1386472_at	---	---	1.01	0.9794	-1.07	0.8533	-1.02	0.9755	1.15	0.6132	1.04	0.9157
1399017_at	---	---	-1.15	0.619	1.32	0.1604	-1.02	0.9757	-1.15	0.6764	1.05	0.9084
1372745_at	---	---	-1.02	0.9602	-1.07	0.7902	-1.02	0.9544	-1.05	0.8799	1.08	0.7255
1388921_at	---	---	-1.23	0.2754	1.38	0.0481	-1.02	0.9681	-1.1	0.7915	1.04	0.9313
1386038_x_at	---	---	1.1	0.6564	-1.03	0.948	-1.02	0.9535	-1.01	0.9891	1.02	0.9513
1374001_at	---	---	-1.03	0.9298	-1.32	0.0061	-1.02	0.9613	1.21	0.1333	1.1	0.5131
1375048_at	---	---	1.05	0.7911	-1.2	0.0665	-1.02	0.9572	1.05	0.8289	1	0.9883
1374003_at	---	---	1.02	0.9702	-1.02	0.9702	-1.02	0.9702	-1.26	0.2565	1.01	0.9854
1376677_a_at	---	---	1.03	0.9253	-1.24	0.1126	-1.02	0.9578	-1.06	0.851	1.01	0.9785
1391616_at	---	---	-1.02	0.9758	-1.09	0.771	-1.02	0.9714	1.04	0.9456	1.03	0.9507
1377500_at	---	---	-1.15	0.5837	1.01	0.9813	-1.02	0.9739	-1.02	0.9716	-1.01	0.9827
1376726_at	---	---	1	0.9922	1.03	0.9322	-1.02	0.9522	1.05	0.8763	1.08	0.689
1379453_a_at	---	---	-1	0.9856	-1.05	0.7167	-1.02	0.8976	1.01	0.9603	1.06	0.525
1376997_at	---	---	1.04	0.9274	-1.11	0.6412	-1.02	0.9623	1.14	0.5579	-1.04	0.9025
1377411_at	---	---	-1.05	0.8249	-1.12	0.3854	-1.02	0.9342	-1.08	0.6992	1.01	0.9861
1389952_at	---	---	-1	0.9913	-1.05	0.8305	-1.02	0.96	-1.15	0.4103	1.12	0.4215
1374261_at	---	---	-1.04	0.8938	-1.09	0.6921	-1.02	0.9687	1.07	0.8326	-1.02	0.9481
1381336_at	---	---	1.07	0.7972	-1.27	0.0873	-1.01	0.9801	1.09	0.7738	1.07	0.7781
1372987_at	---	---	-1.01	0.9566	-1.05	0.7137	-1.01	0.9807	1.36	0.0007	-1.01	0.9772
1389928_at	---	---	1.03	0.9332	1.13	0.5191	-1.01	0.9791	1.07	0.8355	-1.01	0.9901
1376096_a_at	---	---	-1.11	0.6376	-1.1	0.6837	-1.01	0.9884	-1.06	0.8752	-1.03	0.922
1373765_at	---	---	-1.03	0.9501	-1.02	0.9703	-1.01	0.9844	-1.04	0.9096	1.03	0.935
1386370_at	---	---	1.05	0.7176	-1.03	0.8659	-1.01	0.9808	1.15	0.1879	-1.01	0.9793
1376834_at	---	---	1.17	0.3876	-1.05	0.8798	-1.01	0.9813	1.2	0.3599	-1.07	0.7903
1375329_at	---	---	-1.08	0.3769	-1.02	0.9146	-1.01	0.9748	1.06	0.569	1	0.9892
1390932_at	---	---	-1.08	0.7404	-1.11	0.5575	-1.01	0.983	1.02	0.9537	1.11	0.5227
1376933_at	---	---	-1.14	0.7246	-1	0.9956	-1.01	0.9898	1.12	0.8039	1.09	0.8397
1389266_at	---	---	1.12	0.6527	-1.11	0.6628	-1.01	0.9788	-1.03	0.9622	-1.02	0.9689
1392549_at	---	---	1.15	0.2791	-1.01	0.9683	-1.01	0.9741	-1.09	0.668	-1.03	0.8945
1386493_at	---	---	1.03	0.9064	-1.06	0.7704	-1.01	0.9743	1.08	0.7408	-1.06	0.7819
1377527_at	---	---	1.12	0.6597	1.02	0.971	-1.01	0.9833	1.27	0.2451	1.02	0.968
1386158_at	---	---	1.04	0.8425	1.04	0.7934	-1.01	0.9641	-1	0.9948	1.02	0.8991
1372126_at	---	---	-1.04	0.8693	-1.07	0.6801	-1.01	0.9728	1.12	0.4764	1.07	0.6591
AFFX-r2-Bs-lys-5_at	---	---	-1.07	0.9245	-1.12	0.8434	-1.01	0.9901	1.1	0.9023	-1.02	0.9779
AFFX-LysX-5_at	---	---	1.08	0.8361	-1.01	0.9828	-1.01	0.9828	1.07	0.8986	1.02	0.9658
1385903_at	---	---	-1.33	0.035	1.54	0.0009	-1.01	0.9755	1.04	0.9315	-1.11	0.5737
1398389_at	---	---	-1.08	0.8321	-1.11	0.7555	-1.01	0.9881	-1.11	0.7794	1.33	0.1056
1373736_at	---	---	1.06	0.8124	-1.55	0.0001	-1.01	0.9814	-1.07	0.7726	1.03	0.9194
1374901_at	---	---	-1	0.9931	1.2	0.297	-1.01	0.9819	-1.27	0.1775	1.04	0.9224
1390749_at	---	---	1.12	0.744	1	0.995	-1.01	0.9886	-1.05	0.9376	-1.05	0.911
1389813_at	---	---	-1.01	0.984	-1.03	0.9484	-1.01	0.9794	1.08	0.7925	1.02	0.9545
1374832_at	---	---	-1.02	0.9775	-1.02	0.9738	-1.01	0.9812	1.04	0.9342	-1.11	0.6901
1376264_at	---	---	-1.03	0.898	1.09	0.592	-1.01	0.9723	1.02	0.9411	1.03	0.9179
1388734_at	---	---	1.02	0.9497	-1.15	0.3672	-1.01	0.987	-1.01	0.9845	1.1	0.5952
1389669_at	---	---	1.07	0.7448	1.06	0.7586	-1.01	0.9856	-1.03	0.9317	-1.02	0.9445
AFFX_ratb2/X14115_at	---	---	-1.07	0.4707	-1.04	0.7982	-1.01	0.9493	1.1	0.3495	-1.01	0.9663
1373223_at	---	---	-1.17	0.5023	-1.22	0.3378	-1.01	0.9811	1.22	0.4262	1.04	0.9264
1377358_at	---	---	1.01	0.9865	-1.04	0.9366	-1.01	0.9891	1.1	0.8319	1.01	0.9857
1386501_at	---	---	-1.03	0.8894	-1	0.9934	-1.01	0.9614	-1.01	0.981	1.03	0.8127
1376443_at	---	---	1	0.994	-1.15	0.5807	-1.01	0.9903	1.1	0.7814	1.04	0.9171
1385997_at	---	---	1.06	0.8106	1	0.9961	-1.01	0.9769	-1.08	0.7343	-1.01	0.9868
1376956_at	---	---	1.25	0.1642	-1.04	0.9335	-1.01	0.9824	1.12	0.6917	1.09	0.717
1376557_at	---	---	-1.01	0.9743	-1.02	0.8812	-1.01	0.9646	-1.05	0.7285	1.08	0.3209
1377178_at	---	---	1.05	0.9076	1.04	0.9353	-1.01	0.9847	-1.29	0.2494	1.06	0.8822
1376121_at	---	---	-1.09	0.8538	-1.04	0.9466	-1.01	0.9874	1.03	0.9683	1.04	0.9517
AFFX_ratb1/X12957_at	---	---	-1.02	0.9257	-1.06	0.7174	-1.01	0.9617	1.1	0.5337	-1.04	0.8257
1377135_at	---	---	1.04	0.9126	1.05	0.8822	-1.01	0.9848	1.02	0.9769	-1.1	0.6623
1389786_at	---	---	-1.05	0.7972	-1.03	0.8876	-1.01	0.9634	1.11	0.4529	1.18	0.0638
1377115_at	---	---	-1.07	0.9001	1	0.9957	-1.01	0.9854	1.1	0.8637	-1.11	0.7979
1374102_at	---	---	-1.05	0.845	1.03	0.9373	-1.01	0.9759	1.02	0.9688	1.05	0.8343
1377122_at	---	---	1.03	0.822	1.06	0.5538	-1.01	0.9762	1.04	0.8157	1.14	0.0479
1372963_at	---	---	1.04	0.8297	-1.09	0.4259	-1.01	0.9801	-1.05	0.7991	1.04	0.7939
1376462_at	---	---	1.03	0.911	1.03	0.9209	-1.01	0.9791	1.11	0.5367	-1.01	0.9725
1390539_at	---	---	-1	0.9867	-1.02	0.9238	-1.01	0.9797	1.06	0.7197	1.03	0.8508
1386115_at	---	---	-1	0.9863	-1.08	0.4612	-1.01	0.9701	1.01	0.9699	-1.02	0.939
1375316_at	---	---	-1.13	0.5254	1.12	0.5385	-1.01	0.9742	1.07	0.8157	1.15	0.371
1374607_at	---	---	1.16	0.0926	-1.08	0.5403	-1.01	0.9585	-1.02	0.9562	-1.04	0.7834
1383836_at	---	---	-1.04	0.8825	1.12	0.3929	-1.01	0.9794	1.02	0.9475	1.03	0.9218
1373932_at	---	---	1.05	0.8524	-1.05	0.8524	-1.01	0.9725	1.04	0.9235	-1.03	0.9252
1374866_at	---	---	-1.02	0.9679	1.01	0.9872	-1.01	0.9728	-1.02	0.9713	1.02	0.9623
1389895_at	---	---	1.17	0.5313	-1.09	0.8016	-1.01	0.9912	1.23	0.4309	1.04	0.9373
1386299_at	---	---	-1.04	0.9538	1.09	0.8433	-1.01	0.9851	1.02	0.9855	1.05	0.936
1389410_s_at	---	---	1.15	0.1838	1.02	0.9282	-1.01	0.9765	1.4	0.0008	1.13	0.2154
1390497_at	---	---	-1.03	0.9559	-1.06	0.9046	-1.01	0.9889	1.14	0.7303	-1.02	0.9796
1390349_at	---	---	-1.11	0.5233	1.03	0.9102	-1.01	0.9694	1.17	0.2986	-1.04	0.8536
1375886_at	---	---	-1.11	0.6623	-1.19	0.3226	-1.01	0.989	1.02	0.972	1.05	0.8937
1389861_at	---	---	1.04	0.9481	-1.06	0.9006	-1.01	0.9854	1.17	0.6033	1	0.9992
1390568_at	---	---	1.12	0.6108	1.13	0.5524	-1.01	0.9889	-1.03	0.9454	-1.08	0.7525
1390314_at	---	---	1.01	0.9759	1.02	0.952	-1.01	0.9814	1.17	0.2948	1.07	0.7336
1375099_at	---	---	1.09	0.6199	-1.02	0.9499	-1.01	0.9805	1.08	0.7458	-1.12	0.4055
1386200_at	---	---	1.1	0.3776	1.03	0.9084	-1.01	0.9589	1.02	0.9528	1.03	0.8591
1376577_at	---	---	1.11	0.5576	-1.02	0.967	-1.01	0.9826	1.09	0.7352	1.03	0.9382
1372165_at	---	---	1.07	0.6864	1.04	0.8464	-1.01	0.9647	-1.02	0.9598	1.09	0.4876
1390670_at	---	---	1.1	0.8127	-1.04	0.946	-1.01	0.9923	1.06	0.9127	-1	0.9976
1394141_at	---	---	-1.04	0.8985	-1.07	0.8077	-1.01	0.984	-1.03	0.9355	1	0.9961
1374867_at	---	---	1.13	0.6684	-1.01	0.9905	-1.01	0.9872	1	1	1.05	0.8871
1377406_at	---	---	1.01	0.9862	-1.07	0.8441	-1.01	0.9862	1.07	0.8607	1.02	0.9733
1375745_at	---	---	-1.01	0.9908	1.06	0.9213	-1.01	0.9862	-1.14	0.7937	1.03	0.9622
1382516_at	---	---	-1.06	0.8531	-1.14	0.5198	-1.01	0.9857	-1.2	0.3724	1.12	0.6047
1375837_at	---	---	1.01	0.9753	-1.06	0.7085	-1.01	0.968	1.04	0.8364	1.07	0.5701
1372479_at	---	---	-1.02	0.9775	-1.1	0.847	-1.01	0.9903	-1.14	0.7801	1.15	0.6843
1376370_at	---	---	1.03	0.964	-1.09	0.8288	-1.01	0.9837	-1.01	0.9919	1.03	0.9499
1391676_at	---	---	-1.03	0.9409	-1.1	0.6665	-1.01	0.9838	1.09	0.7642	1.01	0.9708
1376633_at	---	---	-1.03	0.9595	-1.13	0.6921	-1.01	0.9878	1.14	0.7078	-1.01	0.9803
1375711_at	---	---	1.21	0.0806	-1	0.9957	-1.01	0.9854	1.04	0.8855	1.03	0.9222
1375331_at	---	---	1.1	0.2778	1.1	0.3136	-1.01	0.9697	1.08	0.5088	-1.01	0.9501
1389819_at	---	---	1.18	0.1815	1.05	0.8303	-1.01	0.9695	-1.07	0.7887	1.2	0.0955
1374955_at	---	---	1	0.9952	-1.04	0.9527	-1.01	0.989	-1.08	0.8764	-1	0.9964
1375499_at	---	---	-1.05	0.8615	-1.16	0.3615	-1.01	0.9877	-1.02	0.9684	1.07	0.7476
1389707_at	---	---	1	1	-1.11	0.6907	-1.01	0.9798	-1.04	0.9342	-1.1	0.7206
1398898_at	---	---	-1.04	0.8469	1.03	0.8741	-1.01	0.9746	-1.06	0.7698	1.1	0.3601
1375013_at	---	---	1.13	0.5636	1.02	0.9595	-1.01	0.9819	1.12	0.688	1.01	0.9782
1377416_at	---	---	1.02	0.8863	-1.03	0.7402	-1.01	0.9405	-1.03	0.8361	1.04	0.5517
1398392_at	---	---	1.02	0.9783	-1.05	0.9033	-1.01	0.9878	1.19	0.552	1.17	0.4794
1376637_at	---	---	1.03	0.9526	1.14	0.5514	-1.01	0.9896	-1.01	0.9814	1.05	0.8892
1377538_at	---	---	1.05	0.7188	-1.03	0.8984	-1.01	0.964	1.03	0.9016	1.1	0.3067
1377030_at	---	---	1.13	0.0604	1.04	0.786	-1.01	0.9745	1.04	0.7814	1.01	0.9557
1373543_at	---	---	1.01	0.9873	-1.31	0.0264	-1.01	0.9785	1.05	0.869	-1.08	0.7161
1375786_at	---	---	-1.07	0.8231	1.11	0.664	-1.01	0.9893	-1	0.9961	-1.01	0.983
1372368_at	---	---	-1.05	0.9177	1.27	0.2832	-1.01	0.992	-1.18	0.6207	1.12	0.7231
1376330_at	---	---	1.12	0.3168	1.09	0.5023	-1.01	0.9827	1.02	0.9628	1.04	0.8289
1374710_at	---	---	-1.05	0.8638	1.08	0.7251	-1.01	0.9712	1.05	0.8627	1.11	0.4754
1375293_at	---	---	-1.07	0.7225	1.01	0.9692	-1.01	0.9751	1.08	0.7356	-1.04	0.869
1388319_at	---	---	-1.02	0.9501	-1.12	0.3579	-1.01	0.9839	-1.01	0.9689	1.06	0.7343
1374187_at	---	---	1.03	0.9613	-1.02	0.9809	-1.01	0.9865	1.14	0.7364	1.06	0.9001
1374746_at	---	---	-1.05	0.9257	1.09	0.8398	-1.01	0.9922	-1.11	0.811	1.08	0.8431
1389394_at	---	---	-1.01	0.98	-1.05	0.9054	-1.01	0.9869	-1.19	0.4945	-1.06	0.8563
1389683_at	---	---	-1.02	0.9763	-1.04	0.9247	-1.01	0.9837	1.06	0.8947	1.09	0.7667
1381263_at	---	---	1.06	0.5836	1.01	0.9675	-1.01	0.9764	-1.01	0.9581	1.05	0.6134
1373926_at	---	---	1.08	0.719	1.02	0.9614	-1.01	0.9717	-1.05	0.8787	1.02	0.9528
1374791_at	---	---	1.04	0.8734	-1.25	0.0617	-1.01	0.9768	1.18	0.3045	1.07	0.7471
1381636_at	---	---	1.05	0.8614	1.02	0.9597	-1.01	0.9865	1	0.9945	-1.01	0.9844
1390559_at	---	---	-1.06	0.8588	1	1	-1.01	0.9807	1.01	0.9847	-1.03	0.939
1384028_at	---	---	1.04	0.9493	1.1	0.8198	-1.01	0.9847	1.05	0.9477	1.07	0.8743
1380200_at	---	---	1.1	0.8236	1.64	0.0095	-1.01	0.9841	1.02	0.9765	1.01	0.9865
1374924_at	---	---	1.19	0.7488	-1.13	0.8642	-1.01	0.9894	-1.09	0.9209	-1.02	0.9828
1390702_at	---	---	1.04	0.8676	1.05	0.7973	-1.01	0.9826	1.13	0.3233	1.07	0.5703
1388676_at	---	---	-1.02	0.9192	-1.02	0.94	-1.01	0.9814	1.05	0.8202	1.08	0.5205
1389422_at	---	---	-1.1	0.7491	-1.05	0.9084	-1.01	0.9806	-1.61	0.0075	1.04	0.9178
1394194_x_at	---	---	-1	0.9843	1.01	0.9657	-1.01	0.943	1.07	0.5438	1.01	0.9627
1386289_at	---	---	1.04	0.602	-1.03	0.7922	-1.01	0.9646	-1.03	0.733	1.06	0.3152
1379430_at	---	---	1.07	0.7161	-1.02	0.9626	-1.01	0.9856	-1.02	0.9695	-1.08	0.6561
1374202_at	---	---	-1.07	0.6818	-1.23	0.03	-1.01	0.9837	-1.17	0.2122	-1.01	0.974
1376967_at	---	---	1.03	0.9497	1.01	0.9899	-1	0.9937	1.18	0.5213	-1.02	0.9701
1390685_at	---	---	-1.08	0.7007	1.01	0.9713	-1	0.9915	1.04	0.9158	-1.01	0.9781
1386324_at	---	---	1.06	0.5517	1.03	0.8102	-1	0.9924	1.01	0.9504	1	0.992
1375639_at	---	---	-1.05	0.8523	1.11	0.5254	-1	1	-1.16	0.3515	-1.07	0.7253
1385631_at	---	---	1.05	0.7757	1.04	0.8538	-1	0.9943	1.08	0.6002	-1.02	0.9361
1374810_at	---	---	1.1	0.7274	1.04	0.9145	-1	0.9961	1.11	0.7525	-1.03	0.9409
1377388_at	---	---	-1.07	0.6058	-1.03	0.9045	-1	1	1.02	0.9378	-1.04	0.8289
1374164_at	---	---	-1.04	0.8955	1.02	0.9454	-1	0.9909	-1.03	0.9362	1.01	0.9708
1398381_at	---	---	1.08	0.8197	1.02	0.977	-1	0.9942	-1.09	0.8366	-1.09	0.769
1390393_at	---	---	1.1	0.5783	1.08	0.7068	-1	0.9959	1.07	0.7863	1.03	0.9011
1377247_at	---	---	1.07	0.7911	-1.09	0.7268	-1	0.9961	1.03	0.9573	1.02	0.9654
1375816_at	---	---	1.04	0.8972	-1.06	0.8391	-1	1	1.2	0.3513	-1.04	0.9116
1390235_at	---	---	1.03	0.935	-1.08	0.7889	-1	0.9929	1.01	0.9921	-1.01	0.987
1389267_at	---	---	-1.08	0.7281	1.04	0.9095	-1	0.9921	-1.01	0.9888	1.05	0.8435
1376251_at	---	---	-1.02	0.9315	-1.18	0.0716	-1	0.9945	1.1	0.4842	1.17	0.0505
1384883_at	---	---	-1.14	0.2319	-1.05	0.7698	-1	0.9952	-1.02	0.962	1.02	0.9525
1375774_at	---	---	-1.01	0.9741	-1	0.9877	-1	0.9877	-1.07	0.6678	-1.01	0.9681
1372750_at	---	---	1.09	0.6525	1.03	0.9245	-1	0.9912	-1.08	0.7513	-1.03	0.9218
1374093_at	---	---	-1.04	0.9172	1.05	0.8476	-1	0.9961	1.01	0.9832	1.09	0.6739
1380268_at	---	---	-1.01	0.9858	1.07	0.8635	-1	0.9965	-1	0.9956	-1.03	0.9595
1373944_at	---	---	-1.01	0.9893	-1.26	0.3556	-1	1	-1.05	0.9455	-1.03	0.9654
1389951_at	---	---	1.2	0.3876	1.01	0.9805	-1	0.9941	1.1	0.7796	-1.05	0.8991
1389642_at	---	---	1.18	0.2226	-1.17	0.2529	-1	0.9913	-1.17	0.3337	1.05	0.8569
1377219_at	---	---	-1.01	0.9876	-1.05	0.8774	-1	0.9922	-1.16	0.4165	1.01	0.9899
1377256_at	---	---	-1.02	0.9571	1.03	0.9128	-1	0.9953	-1.09	0.6304	-1.04	0.8592
1376295_at	---	---	1.02	0.9677	1.02	0.9786	-1	1	1.23	0.4328	-1.02	0.9758
1386390_at	---	---	-1.08	0.64	1.05	0.8437	-1	0.9901	1.07	0.7869	1.04	0.8642
1390015_at	---	---	1.06	0.8256	1.04	0.8761	-1	1	-1.04	0.9241	1.04	0.8973
1372006_at	---	---	-1.02	0.9616	-1.04	0.9239	-1	0.9934	-1.01	0.983	1.11	0.6652
1389560_at	---	---	-1.11	0.6825	1.07	0.8119	-1	0.9961	-1.07	0.8559	1.17	0.3788
1375264_at	---	---	-1.11	0.7889	1.11	0.7959	-1	0.9956	1.06	0.9191	1	0.9978
1376740_at	---	---	1.15	0.4136	1.06	0.8238	-1	0.9961	1.05	0.8924	1.09	0.6682
1390635_at	---	---	1.02	0.9676	-1.02	0.962	-1	0.9919	-1.03	0.9482	1.01	0.9839
1375487_at	---	---	1.06	0.9002	-1.08	0.8388	-1	0.995	1.06	0.9047	1.01	0.9921
1381907_at	---	---	1.14	0.2154	-1	0.9884	-1	0.9884	-1.01	0.9821	1.06	0.6976
1376228_at	---	---	-1.07	0.8322	1.03	0.9367	-1	0.9961	1.12	0.6827	-1.03	0.9406
1374800_at	---	---	1.04	0.8989	-1.16	0.4177	-1	0.9961	-1.19	0.3653	-1.08	0.7508
1385112_at	---	---	1.27	0.3259	1.11	0.7837	-1	0.9953	1.01	0.9891	-1.02	0.9713
1377370_at	---	---	1.08	0.6917	-1.06	0.8058	-1	0.9961	-1.07	0.7896	1.06	0.7948
1390722_at	---	---	1	0.9903	-1.26	0.0338	-1	0.9903	-1.19	0.2081	1.09	0.592
1398430_at	---	---	-1.01	0.9916	-1.17	0.5605	-1	0.9964	1.15	0.6744	-1.09	0.793
1389754_at	---	---	1.18	0.208	1.19	0.1648	-1	0.9961	-1.02	0.9562	-1.04	0.8607
1372534_at	---	---	-1.1	0.6905	1.11	0.6582	-1	0.9961	-1.04	0.9419	-1.12	0.5651
1384746_at	---	---	-1	0.9895	-1	0.9895	-1	0.9895	-1.06	0.7843	1.08	0.5907
1389650_at	---	---	1.26	0.1746	1.08	0.7889	-1	0.9936	1	0.9963	1.22	0.2329
1376458_at	---	---	1.04	0.8902	1.04	0.8799	-1	0.9956	1.04	0.8928	1.05	0.8228
1374896_at	---	---	1.07	0.7692	-1.3	0.0364	-1	0.9961	1.28	0.0848	1.21	0.1236
1380290_at	---	---	1.23	0.2599	1.04	0.9383	-1	0.9961	-1.01	0.9929	1.03	0.9536
1389376_at	---	---	-1.07	0.7994	-1.05	0.889	-1	0.9926	1.39	0.0287	1.12	0.5615
1372307_at	---	---	-1.14	0.296	1.04	0.8605	-1	1	-1.1	0.5831	-1.01	0.9878
1388146_at	---	---	1.08	0.7837	-1.06	0.8398	-1	0.993	-1.04	0.9174	-1.01	0.9824
1385111_at	---	---	1.1	0.4175	1.05	0.762	-1	1	1.07	0.6923	-1.08	0.5618
1376600_at	---	---	-1.16	0.5948	1.07	0.8803	-1	0.9965	-1.1	0.8337	-1.07	0.8599
1376049_at	---	---	1.04	0.9013	-1.01	0.9754	-1	1	1.07	0.8334	-1	0.992
1373178_at	---	---	1.11	0.5775	-1.23	0.1138	-1	0.992	-1.17	0.3841	-1.03	0.9334
1377075_at	---	---	1.1	0.8112	-1.05	0.9315	-1	0.9967	1.12	0.8	-1.03	0.9679
1377149_at	---	---	-1.07	0.8536	1.01	0.9802	-1	0.994	1.13	0.6857	1.13	0.6194
1373701_at	---	---	1.12	0.4872	1.13	0.4447	-1	0.9911	-1.02	0.9501	1.07	0.73
1389696_at	---	---	1.13	0.3252	1.03	0.9176	-1	0.9896	1.16	0.2528	1	0.9902
1390686_at	---	---	1.08	0.5637	-1	0.9944	-1	1	-1.02	0.9359	-1.01	0.9741
1398564_at	---	---	1.07	0.8973	1.01	0.9907	-1	1	1.07	0.9244	-1	1
1375699_at	---	---	-1.1	0.8445	-1.19	0.6032	1	0.997	-1	0.9961	1.07	0.8816
1391505_x_at	---	---	1.09	0.7607	-1.07	0.8271	1	0.9961	1.07	0.8607	-1.05	0.8826
1375103_at	---	---	1.02	0.951	1.1	0.4803	1	0.9955	1.04	0.8965	-1	0.995
1374030_at	---	---	1	0.9936	-1.07	0.8253	1	0.9961	1.16	0.546	-1.01	0.9817
1379661_at	---	---	-1	0.9961	1.05	0.8856	1	0.9961	1.15	0.5139	1.25	0.0845
1375498_at	---	---	-1.08	0.9318	-1.28	0.6481	1	0.9991	-1.08	0.9465	1.01	0.9931
1388248_at	---	---	1.14	0.1522	1	0.9876	1	0.9943	1.11	0.3704	1.01	0.9795
1389610_at	---	---	1.04	0.9127	1.15	0.5426	1	0.9936	-1.11	0.7384	-1.06	0.8456
1373700_at	---	---	1.09	0.6975	1.08	0.7453	1	0.9961	1.16	0.4518	1.05	0.8595
1374801_at	---	---	1.03	0.9462	1.04	0.9231	1	1	-1.07	0.8629	-1.05	0.8873
1375800_at	---	---	1	1	1	0.9961	1	0.9922	-1.04	0.93	-1	0.9926
1386491_at	---	---	-1.01	0.9794	1.09	0.6096	1	1	-1.12	0.5072	1.05	0.8067
1374858_at	---	---	-1.13	0.5809	1.11	0.6581	1	0.9961	-1.54	0.007	-1.05	0.872
1388205_at	---	---	-1.04	0.7621	1.04	0.8325	1	1	1	0.9877	-1	0.9912
1388751_at	---	---	-1.02	0.9509	-1.1	0.383	1	0.9945	1.1	0.4879	1.06	0.6388
1380905_at	---	---	-1.03	0.582	1.03	0.6666	1	1	1.06	0.3019	-1	0.973
1376922_at	---	---	1.22	0.2311	-1	0.9931	1	0.9961	1.07	0.8571	1.11	0.6136
1371496_at	---	---	1.03	0.9573	-1.11	0.7362	1	0.9942	1.14	0.6845	-1	1
1376167_at	---	---	1.1	0.5157	1.13	0.338	1	0.9957	1.01	0.9821	-1.01	0.9854
1386368_at	---	---	1.09	0.7376	-1.04	0.9254	1	0.9931	-1	0.9961	-1.01	0.9791
1377180_at	---	---	1.01	0.9865	-1.19	0.6406	1	0.996	1.25	0.5581	-1.03	0.9646
1376825_at	---	---	1	0.9967	-1.17	0.6152	1	1	1.3	0.3672	1.08	0.8646
1390713_at	---	---	-1.33	0.1014	-1.01	0.9844	1	0.9942	-1.07	0.8891	1.13	0.6309
1382810_at	---	---	1.01	0.9764	1.01	0.9764	1	0.9886	-1.06	0.7556	1.01	0.9572
1374819_at	---	---	-1.15	0.3539	1.06	0.8003	1	0.9961	1.15	0.4461	1.01	0.9763
1384486_at	---	---	-1.11	0.6327	1.04	0.9145	1	0.9961	-1.03	0.9512	-1.04	0.9174
1388778_at	---	---	-1.1	0.7179	1.07	0.8303	1	1	1	0.9993	-1.09	0.7456
1375065_at	---	---	1.02	0.9672	-1.1	0.602	1	0.9917	1.22	0.1946	1.02	0.95
1388584_at	---	---	-1.03	0.8749	1.14	0.1103	1	0.9934	-1.07	0.6081	1.02	0.9157
1376306_at	---	---	1.05	0.9275	-1.11	0.7983	1	1	-1.09	0.8693	-1.03	0.9679
1379773_at	---	---	-1.04	0.9221	-1	0.9924	1	1	1.18	0.3764	1.03	0.9399
1376393_at	---	---	-1.25	0.047	1.05	0.8262	1	0.9904	1.05	0.8575	1.11	0.4518
1390076_at	---	---	1.21	0.2543	1	0.9929	1	0.9961	-1.05	0.8986	1.09	0.6874
1375549_at	---	---	-1	0.9966	-1.11	0.7863	1	1	1	1	1.05	0.9154
1373753_at	---	---	1.03	0.9469	1.09	0.6718	1	0.9922	1.19	0.3384	1.08	0.7297
1378009_at	---	---	-1.27	0.4207	1.3	0.3536	1	1	-1.14	0.7946	1.11	0.8106
1373360_at	---	---	1.17	0.2109	1.1	0.5792	1	0.9959	-1.02	0.9477	-1.07	0.6919
1372937_at	---	---	1.04	0.8814	-1.22	0.1136	1	1	1.07	0.7808	-1.09	0.6313
1375078_at	---	---	1.11	0.6013	1.01	0.9837	1	0.9961	1.07	0.8061	1.03	0.9143
1384691_at	---	---	1.02	0.9258	-1.02	0.9258	1	1	-1.01	0.9723	-1.02	0.9018
1375838_at	---	---	-1.11	0.4943	1.01	0.9695	1	0.9959	-1.01	0.9854	1.01	0.9824
1377516_at	---	---	1.08	0.8127	-1.09	0.7968	1	0.9942	1.21	0.4471	1.06	0.8614
1376361_at	---	---	1.13	0.2751	1.1	0.4128	1	0.9886	1.09	0.5632	-1.06	0.6579
1373400_at	---	---	-1.04	0.9181	1.04	0.935	1	1	-1.04	0.9393	1.02	0.9658
1376975_at	---	---	-1.03	0.9158	1.03	0.8954	1	1	-1.02	0.967	-1.02	0.9235
1385507_at	---	---	1.06	0.9225	1.04	0.9541	1	0.9974	1.09	0.8945	-1.02	0.9823
1394127_at	---	---	1.05	0.8457	1.02	0.9584	1	0.9959	1.28	0.0511	1.03	0.9095
1376149_at	---	---	1.06	0.8838	1.35	0.0779	1	0.9961	-1.1	0.8037	-1.07	0.8455
1384473_at	---	---	-1.05	0.8532	1.05	0.8532	1	0.9922	1.04	0.9039	-1.02	0.9695
1390309_a_at	---	---	1.07	0.7039	1.05	0.7797	1	0.9954	-1.04	0.8599	-1.05	0.7563
1390018_at	---	---	1.24	0.127	1.16	0.3489	1	0.9923	-1.06	0.8611	-1.01	0.9862
1388929_at	---	---	-1.12	0.5757	1.04	0.92	1	1	1.09	0.7792	1.17	0.3344
1388841_at	---	---	1.02	0.9725	-1.03	0.9609	1	0.9961	1.19	0.5148	-1.03	0.9466
1386306_at	---	---	-1.02	0.9762	1.09	0.8578	1	1	1.14	0.773	-1.13	0.7351
1386234_at	---	---	-1.02	0.9261	1.03	0.8627	1	0.9872	1.09	0.5027	1.03	0.8718
1374724_at	---	---	-1.09	0.772	1.14	0.6103	1	0.994	1.26	0.2913	1.05	0.9063
1377293_at	---	---	1.09	0.7397	1.03	0.9496	1	1	-1.08	0.8101	1.05	0.8909
1392753_at	---	---	1.06	0.7681	-1.06	0.7391	1	1	-1.06	0.7923	-1.01	0.9678
1385742_at	---	---	1.19	0.5673	-1.03	0.9697	1	1	1.32	0.3353	-1.03	0.967
1385869_at	---	---	1.04	0.9393	1.1	0.7804	1	1	1.01	0.9911	1.09	0.8074
1376473_at	---	---	-1	0.9922	-1.04	0.8858	1	0.9922	1.08	0.7716	1.01	0.9796
1394167_at	---	---	-1.15	0.5488	1.09	0.7791	1	0.9961	1.06	0.897	-1.01	0.9832
1392713_a_at	---	---	-1.15	0.2566	-1.11	0.4333	1	0.9899	1.07	0.7767	-1.03	0.9048
1377465_at	---	---	1.03	0.9385	1.03	0.9305	1	0.996	1	0.9961	1.16	0.2504
1390024_at	---	---	1	0.9967	1.07	0.8962	1	0.9967	-1.12	0.8102	1.02	0.9741
1375266_at	---	---	-1.05	0.8803	1.34	0.052	1.01	0.9893	-1.02	0.9676	-1.01	0.9753
1377117_at	---	---	-1.03	0.9635	1.02	0.977	1.01	0.9921	1.14	0.7171	-1.04	0.9431
1376981_at	---	---	1.08	0.7441	1.08	0.7441	1.01	0.9749	1.06	0.8594	1.02	0.9594
1375287_at	---	---	-1.02	0.9625	1.02	0.9556	1.01	0.9856	-1	0.9961	1.06	0.7679
1372822_at	---	---	1	0.989	-1.13	0.2754	1.01	0.9775	1.09	0.6099	1.08	0.5625
1373355_at	---	---	1	1	1.21	0.3559	1.01	0.9874	1.16	0.6031	1.01	0.9859
1374155_at	---	---	1.11	0.7888	1.12	0.7512	1.01	0.9891	-1.03	0.9711	1.16	0.5899
1373522_at	---	---	-1.01	0.97	-1.17	0.2214	1.01	0.9814	1.03	0.9466	1.09	0.5958
1374054_at	---	---	1.01	0.9721	-1.04	0.8871	1.01	0.9789	1.22	0.0974	-1.02	0.9536
1394135_at	---	---	1.09	0.2668	-1.02	0.8942	1.01	0.9521	-1.02	0.9016	1.07	0.3269
1375636_at	---	---	-1.01	0.9772	-1.04	0.8778	1.01	0.9701	-1.01	0.9681	1.05	0.762
1386224_at	---	---	-1.07	0.7126	1.05	0.8075	1.01	0.9854	1.07	0.7813	-1.05	0.7982
1375330_at	---	---	1.04	0.9226	1.05	0.8703	1.01	0.9853	1.12	0.6764	1.11	0.5856
1390087_at	---	---	-1	0.9942	1.05	0.9159	1.01	0.9872	-1.24	0.3494	1.01	0.992
1376367_at	---	---	-1.05	0.8741	1.04	0.9107	1.01	0.9854	1.3	0.126	-1.03	0.93
1393770_at	---	---	-1.09	0.647	-1.03	0.9333	1.01	0.9866	1.03	0.9461	-1.03	0.9145
1375817_at	---	---	-1.03	0.8525	-1.13	0.1723	1.01	0.971	1.06	0.7103	1.01	0.9573
1394290_at	---	---	-1.06	0.7501	-1	1	1.01	0.9797	-1.09	0.6483	1.03	0.9178
1386350_at	---	---	-1.08	0.2757	1.01	0.9629	1.01	0.9731	1.05	0.7008	-1	0.982
1376472_at	---	---	1.08	0.7595	-1.15	0.4526	1.01	0.9888	1.07	0.8304	1.14	0.462
1377120_at	---	---	1.04	0.8695	-1.02	0.9562	1.01	0.9748	1.01	0.9725	-1.01	0.9871
1379883_at	---	---	1.08	0.2913	1.01	0.9373	1.01	0.9728	1.06	0.5335	1.01	0.9764
1372832_at	---	---	-1.02	0.9633	-1.3	0.0377	1.01	0.9875	1.22	0.2294	1.25	0.058
1390708_at	---	---	-1.07	0.852	1.06	0.8968	1.01	0.9816	1.09	0.8431	1.16	0.5099
1374492_at	---	---	1.01	0.9838	-1.08	0.8124	1.01	0.9801	1.08	0.8518	1.02	0.9765
1375227_at	---	---	1.04	0.8933	1.14	0.3595	1.01	0.981	-1.1	0.6374	1.01	0.966
1375563_at	---	---	1.05	0.8527	1.19	0.1565	1.01	0.981	1.03	0.9346	1.07	0.7268
AFFX-r2-Bs-lys-M_at	---	---	1.04	0.9808	-1.06	0.9624	1.01	0.9942	1.24	0.8219	-1.01	0.9961
1391485_at	---	---	-1.02	0.9692	1.01	0.9877	1.01	0.9791	1.17	0.4154	-1.02	0.9681
1389673_at	---	---	1.09	0.5378	1.03	0.9179	1.01	0.9626	1.11	0.4391	1.05	0.7351
1375897_at	---	---	1.21	0.4424	-1.24	0.3441	1.01	0.9919	1.39	0.1324	1.09	0.8157
1375758_at	---	---	1.24	0.5273	1.07	0.9031	1.01	0.9912	1.58	0.0918	1.18	0.6382
1374236_at	---	---	-1.14	0.6683	-1.03	0.9632	1.01	0.9888	1.02	0.9737	1.31	0.1564
1377421_at	---	---	-1.14	0.3364	-1.04	0.8881	1.01	0.9687	-1.05	0.8595	1.21	0.0685
1385818_at	---	---	1.1	0.5601	1.07	0.7394	1.01	0.9682	1.03	0.9196	1.05	0.8356
1398657_at	---	---	1	0.9922	1.04	0.9115	1.01	0.9837	1.05	0.8931	1.01	0.9826
1389704_at	---	---	1.05	0.8826	1.02	0.9592	1.01	0.989	1.09	0.791	1.08	0.7427
1393979_at	---	---	1.05	0.9626	-1	0.9988	1.01	0.9956	-1.59	0.2558	-1.08	0.9212
1373354_at	---	---	1.08	0.7652	-1.03	0.952	1.01	0.9851	-1.16	0.5026	1.04	0.9213
1377073_at	---	---	1.03	0.9261	1.07	0.7672	1.01	0.9837	-1.04	0.9061	1.09	0.6818
1390109_at	---	---	-1.12	0.4687	-1.25	0.0515	1.01	0.9754	1.09	0.6608	1.05	0.843
1392225_at	---	---	1.02	0.8752	1.03	0.857	1.01	0.9383	-1.03	0.8447	1.04	0.7486
1374106_at	---	---	1.04	0.8795	-1.05	0.8021	1.01	0.9837	1.04	0.8663	1.1	0.4536
1371532_at	---	---	1.01	0.9876	1.07	0.7668	1.01	0.9876	1.18	0.3666	-1.06	0.8103
1399082_at	---	---	-1.15	0.5251	1	1	1.01	0.9898	-1.25	0.2783	1.14	0.543
1375997_at	---	---	1.15	0.7464	-1.04	0.9495	1.01	0.9935	1.16	0.7579	-1.31	0.2908
1373892_at	---	---	-1.11	0.662	-1.05	0.8796	1.01	0.9813	-1.09	0.7884	-1.11	0.6343
1398451_at	---	---	1.02	0.9679	-1.11	0.7421	1.01	0.9854	-1.1	0.8236	1.18	0.4732
1375626_at	---	---	-1.02	0.921	-1.01	0.9591	1.01	0.9673	-1.04	0.8304	1.02	0.9161
1390453_at	---	---	1.04	0.89	-1.19	0.1812	1.01	0.9865	1.12	0.5747	1.12	0.4589
1390354_at	---	---	-1.06	0.8904	1.03	0.9625	1.01	0.992	1.03	0.9637	1.02	0.9764
1376514_at	---	---	1.12	0.7543	-1.05	0.9214	1.01	0.9922	-1.19	0.5969	1.01	0.9867
1388345_at	---	---	1.03	0.9535	1.24	0.2335	1.01	0.9792	-1.3	0.1691	1.06	0.8536
1373555_at	---	---	-1.09	0.7072	-1.22	0.1757	1.01	0.984	-1.06	0.8539	-1.02	0.9677
1372928_at	---	---	1.1	0.8414	1.06	0.9183	1.01	0.9884	-1.04	0.9583	-1.09	0.8612
1386352_at	---	---	1.05	0.8165	1.11	0.3938	1.01	0.9775	-1	0.997	-1	0.9931
1376329_at	---	---	1.04	0.8968	-1	0.9961	1.01	0.9871	1.1	0.6921	1.01	0.9896
1389718_at	---	---	-1.05	0.8934	1.05	0.8934	1.01	0.9765	-1.11	0.7101	-1.12	0.5384
1376521_at	---	---	-1.04	0.9061	1.04	0.9275	1.01	0.9764	1.01	0.992	1.02	0.9534
1376926_at	---	---	1.14	0.4825	1.02	0.9537	1.01	0.9745	-1.01	0.9797	1.05	0.8684
1383935_at	---	---	-1.13	0.8064	1	1	1.01	0.9942	1.02	0.9824	1.09	0.8778
1377505_at	---	---	1	0.988	-1.03	0.9119	1.01	0.9604	1.17	0.1416	-1.01	0.9791
1389798_at	---	---	1.08	0.6856	1.09	0.6456	1.01	0.9865	1.12	0.5757	1.03	0.9019
1376053_at	---	---	-1.13	0.5603	1.1	0.7061	1.01	0.9775	1.08	0.8323	-1.05	0.8801
1392903_at	---	---	1.06	0.6168	1.01	0.9622	1.01	0.9525	-1.04	0.8048	-1.04	0.7598
1377161_at	---	---	1.05	0.8984	-1.15	0.5082	1.01	0.9857	1.23	0.2779	1.13	0.5163
1390166_at	---	---	-1	0.9916	1.08	0.7297	1.01	0.9867	-1.04	0.9167	-1.01	0.9837
1384987_at	---	---	1.02	0.9584	-1	0.993	1.01	0.9814	-1.04	0.9259	1.03	0.9415
1375623_at	---	---	1.06	0.8313	1.06	0.8209	1.01	0.978	1.06	0.8438	1.05	0.8633
1390626_at	---	---	-1.04	0.8982	-1.02	0.947	1.01	0.9708	1.08	0.745	-1.01	0.9878
1375409_at	---	---	-1.1	0.5902	1.04	0.8739	1.01	0.9713	-1.12	0.5519	1.01	0.9737
1390224_at	---	---	-1.03	0.9376	-1.19	0.3172	1.01	0.9891	-1.01	0.9923	1.09	0.7399
1372058_at	---	---	-1.07	0.7069	1.04	0.8846	1.01	0.9854	-1.05	0.8648	1.11	0.4014
1391992_at	---	---	1.01	0.9924	1.01	0.9924	1.01	0.9866	1.06	0.9283	1.01	0.9878
1385975_at	---	---	-1.06	0.6237	-1.03	0.858	1.01	0.9783	-1.03	0.8654	-1.12	0.1381
1374179_at	---	---	1.13	0.35	-1.23	0.0357	1.01	0.9788	-1.1	0.5826	1.01	0.9632
1376876_at	---	---	1.04	0.8573	1.07	0.7309	1.01	0.9856	1	0.9961	-1.1	0.5148
1389488_at	---	---	-1.22	0.538	1.11	0.8164	1.01	0.9905	1.24	0.558	1.1	0.8366
1372146_at	---	---	-1.07	0.8114	1.06	0.8563	1.01	0.9889	-1.08	0.8246	-1.05	0.8687
1386376_at	---	---	1.21	0.1868	1.02	0.965	1.01	0.9879	1.01	0.9875	-1.01	0.9726
1375591_at	---	---	1.04	0.803	1.03	0.8676	1.01	0.963	1.15	0.1253	-1.07	0.478
1371569_at	---	---	1.06	0.8147	-1.01	0.9826	1.01	0.9826	1.06	0.8527	-1	0.9908
1385973_at	---	---	1.03	0.8809	1.07	0.5603	1.01	0.9627	-1.04	0.8532	-1	0.9873
1385303_at	---	---	1.04	0.6702	1.04	0.7199	1.01	0.9374	-1.01	0.9764	1.02	0.8802
1376752_at	---	---	1.15	0.4437	1.16	0.4083	1.01	0.9844	1.01	0.9827	1.02	0.9622
1375953_at	---	---	1.03	0.942	1.01	0.9769	1.01	0.9888	-1.05	0.8911	1.02	0.963
1390645_at	---	---	1.19	0.5234	-1.1	0.8013	1.01	0.9922	1.2	0.569	-1.03	0.96
1390069_at	---	---	1.02	0.923	-1.01	0.9767	1.01	0.9579	1.07	0.5689	-1.04	0.7724
1374370_at	---	---	-1.06	0.8034	1.07	0.7516	1.01	0.9752	-1.04	0.8983	-1.1	0.5146
1385237_at	---	---	1.11	0.5087	1.02	0.9637	1.01	0.9754	1.02	0.9654	1.1	0.4981
1388688_at	---	---	-1.15	0.4319	-1.12	0.5694	1.01	0.9793	-1.14	0.5151	1.07	0.7476
1385264_at	---	---	1.1	0.7354	1.02	0.9626	1.01	0.9791	-1.04	0.9284	-1.11	0.6757
1388754_at	---	---	-1.03	0.9497	-1.19	0.2559	1.01	0.9754	1.17	0.437	-1.04	0.8829
1379986_at	---	---	-1.01	0.9469	-1	0.9851	1.01	0.9764	-1.01	0.9708	-1.03	0.8113
1385279_at	---	---	1.07	0.7522	1	0.9961	1.01	0.9713	-1.08	0.736	-1.05	0.8335
1375839_at	---	---	1.18	0.5026	-1.03	0.9628	1.01	0.9847	-1	0.9966	1.07	0.8614
1384833_at	---	---	-1.03	0.8527	-1.07	0.4645	1.01	0.966	1.09	0.3308	-1.01	0.9706
1388978_at	---	---	1.02	0.9674	1.34	0.0135	1.01	0.9776	-1.11	0.631	1.01	0.9895
1377337_at	---	---	1.02	0.946	1.08	0.6345	1.01	0.9849	1	0.996	1.16	0.1706
1374271_at	---	---	1.06	0.8008	1.01	0.983	1.01	0.9781	1.14	0.4821	1.06	0.7946
1377296_at	---	---	-1.11	0.4654	-1.04	0.8669	1.01	0.9725	1.16	0.2861	1.04	0.8627
1373079_at	---	---	-1.05	0.9009	-1.11	0.6777	1.01	0.9865	1.2	0.4429	1.08	0.7804
1390216_a_at	---	---	-1.24	0.1669	-1.03	0.9406	1.01	0.981	1.03	0.9514	1.05	0.8629
1390270_at	---	---	-1.09	0.3226	-1.01	0.9678	1.02	0.908	-1.03	0.8536	1.07	0.4016
1376193_at	---	---	-1.02	0.9011	-1	1	1.02	0.9011	1.01	0.9604	1.02	0.9151
1375363_at	---	---	1.1	0.6399	-1.13	0.4857	1.02	0.953	1	0.9952	-1.04	0.9029
1377528_at	---	---	1.05	0.8108	1.03	0.9202	1.02	0.948	-1.08	0.6612	1.1	0.388
1386416_at	---	---	-1.01	0.9514	-1.01	0.9612	1.02	0.9165	1.08	0.5169	1.02	0.9037
1375751_at	---	---	1.25	0.5668	-1.03	0.9765	1.02	0.9837	1.12	0.8606	-1.08	0.8947
1377462_at	---	---	1.02	0.952	-1.1	0.5083	1.02	0.952	-1.07	0.767	-1.01	0.9686
1383767_at	---	---	-1.2	0.5118	-1.08	0.8652	1.02	0.9779	1.07	0.9083	1.08	0.8355
1390657_at	---	---	1.02	0.9744	1.03	0.9594	1.02	0.9706	-1.03	0.9679	-1.09	0.7842
1394166_at	---	---	-1.02	0.9663	-1.04	0.9294	1.02	0.9701	1.02	0.9739	1.19	0.3209
AFFX-r2-Bs-thr-5_s_at	---	---	1.05	0.984	-1.04	0.9857	1.02	0.9941	1.46	0.7939	1.04	0.9854
1377278_at	---	---	-1.05	0.8734	1.06	0.847	1.02	0.9708	-1	0.9961	1.11	0.5717
1373880_at	---	---	1.14	0.5662	-1.2	0.3153	1.02	0.9695	1.05	0.9034	-1.04	0.9143
AFFX-r2-Bs-phe-M_at	---	---	-1.07	0.9685	-1.04	0.9806	1.02	0.9912	1.16	0.9239	1.02	0.9893
1374967_at	---	---	1.01	0.9851	1.07	0.8253	1.02	0.9574	1.14	0.5952	1.02	0.9675
1390380_at	---	---	-1.08	0.8202	1.04	0.9271	1.02	0.963	-1.04	0.9271	1.13	0.582
1394080_at	---	---	1.01	0.9687	1.08	0.4046	1.02	0.8977	1.01	0.9801	1.01	0.9446
1389955_at	---	---	1.04	0.8883	1.14	0.3805	1.02	0.9463	1.1	0.6276	1.08	0.6931
1376978_at	---	---	1.12	0.5642	1.2	0.2307	1.02	0.9699	-1	0.9932	1.03	0.9388
1376162_at	---	---	1.05	0.8842	-1.01	0.9808	1.02	0.9625	1.04	0.9173	-1.06	0.8527
1377067_at	---	---	1.03	0.9521	1.09	0.8069	1.02	0.9713	1.37	0.1393	-1.1	0.7563
1376310_at	---	---	-1.06	0.87	-1.01	0.982	1.02	0.9689	-1.23	0.2928	1.03	0.9372
1393479_at	---	---	1.04	0.7914	-1.04	0.7697	1.02	0.9001	1.05	0.7276	1.02	0.8642
1377113_at	---	---	1.16	0.1875	1.13	0.3283	1.02	0.9461	-1.03	0.9351	-1.07	0.6933
1377260_at	---	---	1.04	0.8896	1.01	0.983	1.02	0.9504	-1.01	0.9904	1.07	0.7374
1389500_at	---	---	-1.07	0.8913	-1.03	0.9708	1.02	0.9799	-1.03	0.9716	-1.14	0.7046
1376510_at	---	---	-1.16	0.2412	1.09	0.6243	1.02	0.9567	1.11	0.5746	-1.06	0.7392
1387945_at	---	---	1.09	0.6665	1.05	0.872	1.02	0.9623	-1.03	0.9459	1.13	0.4324
1389776_at	---	---	1.03	0.9452	-1.13	0.6177	1.02	0.9715	1.05	0.9098	1.14	0.5642
1389584_at	---	---	-1	0.9972	-1.08	0.8805	1.02	0.9758	1.14	0.7891	1.03	0.9646
1392778_at	---	---	-1.11	0.5078	1.05	0.8102	1.02	0.9414	1.13	0.477	1.1	0.4979
1376466_at	---	---	1.06	0.8238	1.07	0.8037	1.02	0.955	-1.09	0.775	-1.01	0.9833
1390303_at	---	---	1.11	0.585	1.02	0.9517	1.02	0.9684	-1.02	0.9697	-1.07	0.7704
1372872_at	---	---	-1.1	0.806	-1.12	0.7536	1.02	0.9701	1.01	0.9943	-1.01	0.993
1377255_at	---	---	1.07	0.7819	1.01	0.9754	1.02	0.9701	1.08	0.8112	1.05	0.8811
1377540_at	---	---	1.11	0.6763	1.01	0.9896	1.02	0.9663	1.18	0.478	-1	0.9966
1384078_at	---	---	1.15	0.4454	-1.02	0.9711	1.02	0.9711	-1	1	-1.03	0.9282
1389721_at	---	---	-1.14	0.4164	1.07	0.7786	1.02	0.9562	-1.07	0.8172	1.06	0.7925
1376006_at	---	---	-1.04	0.9222	1.19	0.3528	1.02	0.9653	1.07	0.8614	-1.12	0.5773
1376372_at	---	---	1.09	0.7553	1.02	0.9693	1.02	0.9693	-1.02	0.979	1.01	0.9849
1392841_at	---	---	1.13	0.4531	1.02	0.9595	1.02	0.9531	1.17	0.3152	1.03	0.9
1375405_at	---	---	-1.01	0.9275	1.03	0.8284	1.02	0.8919	1.02	0.8737	1.01	0.9254
1388291_at	---	---	1.09	0.756	-1.02	0.9604	1.02	0.9694	1.04	0.9216	-1.03	0.9334
1389678_at	---	---	-1.05	0.8931	-1.06	0.872	1.02	0.9623	1.06	0.8779	1.01	0.9845
1390610_at	---	---	-1.05	0.8025	-1.03	0.903	1.02	0.9615	1.02	0.9661	1.04	0.8518
1389513_at	---	---	1.1	0.8715	-1.03	0.9677	1.02	0.9804	-1.1	0.8783	1.01	0.9956
1372669_at	---	---	1.14	0.5469	1.02	0.9601	1.02	0.9692	1.13	0.6586	-1	0.9959
1390181_at	---	---	-1.04	0.8944	-1.16	0.4029	1.02	0.9551	1.17	0.4286	-1.04	0.9061
1390293_at	---	---	1.08	0.7456	1.02	0.9653	1.02	0.9601	-1.04	0.9273	1.07	0.7906
1389630_at	---	---	1.06	0.8954	1.02	0.9796	1.02	0.9763	1.07	0.8879	1.03	0.9591
1372442_at	---	---	1.09	0.7315	1.26	0.1041	1.02	0.9662	1.15	0.4988	1.04	0.8972
1372392_at	---	---	-1.05	0.9245	-1.14	0.6926	1.02	0.9734	1.07	0.9003	1.21	0.4187
1385789_at	---	---	1.07	0.8547	-1.01	0.9835	1.02	0.9678	1.11	0.7413	-1.04	0.9094
1380859_at	---	---	1.09	0.748	-1.16	0.4671	1.02	0.9652	-1.22	0.3383	1.27	0.1038
1377056_at	---	---	1.02	0.9549	1.01	0.9854	1.02	0.9401	-1.12	0.4862	1.09	0.5529
1371792_at	---	---	1.02	0.9406	-1.14	0.2528	1.02	0.9406	1.06	0.7568	1.09	0.4616
1375175_at	---	---	1.09	0.8625	-1.23	0.51	1.02	0.9809	1.01	0.9893	1.07	0.8921
1376404_at	---	---	1.06	0.8538	1	1	1.02	0.969	1.32	0.1028	1.02	0.9689
1373314_at	---	---	1.06	0.8627	1.07	0.8221	1.02	0.9746	1.04	0.9272	-1.1	0.6789
1393544_at	---	---	1.05	0.8656	-1.01	0.9794	1.02	0.9649	-1.07	0.8416	-1.07	0.7876
1377218_at	---	---	-1.07	0.7923	1.03	0.9393	1.02	0.9671	1.2	0.3258	1.27	0.0755
1384598_at	---	---	-1.07	0.6581	-1.01	0.9836	1.02	0.9486	-1.04	0.8648	1.01	0.9791
1374645_at	---	---	-1.04	0.9179	-1.03	0.9598	1.02	0.9682	1.12	0.7173	1.08	0.7882
1389491_at	---	---	-1.06	0.8965	-1.04	0.9407	1.02	0.9702	-1.07	0.8765	-1.12	0.664
1386463_at	---	---	1.05	0.852	-1.05	0.852	1.02	0.9584	-1.01	0.9889	1.02	0.968
1377435_at	---	---	-1	0.9903	-1.07	0.7471	1.02	0.9497	1.08	0.7008	1.01	0.9774
1382636_at	---	---	1.01	0.9791	1.06	0.8401	1.02	0.958	1.17	0.396	1.05	0.8396
1375321_at	---	---	1.04	0.9368	-1.02	0.9704	1.02	0.9624	1.09	0.8103	-1.04	0.9183
1373318_at	---	---	1.18	0.518	1.02	0.9786	1.02	0.9677	1.14	0.7102	1.06	0.8781
1376846_at	---	---	1.07	0.7943	-1.01	0.9881	1.02	0.9609	-1.1	0.7008	1.01	0.9787
1392566_at	---	---	-1.15	0.7474	2.39	0.0002	1.02	0.9843	1.02	0.984	1.12	0.7864
1389332_at	---	---	1.09	0.8202	-1.42	0.0535	1.02	0.9687	1.02	0.9756	-1.1	0.7683
1390090_at	---	---	1.02	0.9837	-1.02	0.9791	1.02	0.9815	-1.09	0.9099	-1.05	0.9517
1390367_at	---	---	1.08	0.7814	1.08	0.7717	1.02	0.9733	1.02	0.9765	1.09	0.7392
1376128_at	---	---	-1.06	0.8398	1.18	0.3536	1.02	0.9636	1.03	0.9547	1.08	0.7503
1374666_at	---	---	1.04	0.8814	-1.05	0.8536	1.02	0.9679	-1.16	0.4311	1.05	0.8409
1372751_at	---	---	1	0.9864	-1.03	0.8926	1.02	0.9421	1	0.9963	1.08	0.4073
1374469_at	---	---	-1.13	0.4407	-1.04	0.8836	1.02	0.9542	-1.1	0.6663	1.1	0.5522
1386286_at	---	---	1.03	0.8737	1.01	0.9594	1.02	0.9415	1.22	0.0453	1.04	0.7934
1390116_at	---	---	1.02	0.9791	1.14	0.727	1.02	0.9819	-1.31	0.3461	-1.02	0.9695
1398675_at	---	---	-1.05	0.8076	1.03	0.897	1.02	0.9475	-1.15	0.2428	1	0.9945
1390369_at	---	---	1	1	-1.11	0.7675	1.02	0.9687	-1.17	0.6283	-1.07	0.8705
1377432_at	---	---	1.11	0.6323	1.05	0.8878	1.02	0.9681	1.05	0.9138	1.01	0.9797
1373007_at	---	---	-1.02	0.9104	1.01	0.9714	1.02	0.934	1	0.9915	-1.05	0.738
1379359_at	---	---	1.05	0.8598	-1	0.9961	1.02	0.9653	1.11	0.5893	1	0.9945
1389937_at	---	---	1.06	0.7732	1.04	0.8864	1.02	0.9437	-1.05	0.8315	1.08	0.5581
1373720_at	---	---	-1.02	0.8797	1.04	0.7579	1.02	0.8957	-1.08	0.442	-1.01	0.9798
1376939_at	---	---	1.2	0.0659	1.08	0.5815	1.02	0.9409	1.05	0.8284	-1.01	0.9857
1389280_at	---	---	-1	0.9932	1.03	0.9395	1.02	0.9606	1.01	0.9859	-1.07	0.8069
1377197_at	---	---	-1.06	0.7762	-1.08	0.7105	1.02	0.9647	1.19	0.257	-1.03	0.9097
1374644_at	---	---	1.11	0.6271	-1.37	0.0187	1.02	0.9622	-1.11	0.6977	1.04	0.9001
1377481_at	---	---	1.14	0.6334	-1	0.9962	1.02	0.9772	-1.02	0.9711	-1.01	0.9899
1374999_at	---	---	1.27	0.1968	1.08	0.8133	1.02	0.9686	1.05	0.9257	-1.02	0.9605
1398428_at	---	---	1.05	0.8834	-1.13	0.6219	1.02	0.9743	-1.01	0.9925	1.06	0.8447
1370748_at	---	---	1.13	0.2893	1	0.9952	1.02	0.9555	-1.09	0.6228	1.01	0.9822
1384790_at	---	---	-1.07	0.6532	1.04	0.8703	1.02	0.9414	1.01	0.9878	1.01	0.9741
1377430_at	---	---	1.06	0.8468	1.05	0.8948	1.02	0.9632	-1	0.9989	1.04	0.8927
1374282_at	---	---	-1.09	0.7831	-1.13	0.6447	1.02	0.9767	-1.1	0.7914	-1.1	0.7239
1371739_at	---	---	-1.06	0.8809	-1.18	0.4908	1.02	0.9736	-1.43	0.0606	1.07	0.83
1380933_at	---	---	1.03	0.9539	1.1	0.7151	1.02	0.9592	1.12	0.6843	1.09	0.7141
1372089_at	---	---	-1.01	0.9695	-1.04	0.9011	1.02	0.9508	-1.05	0.8506	1.02	0.9401
1389298_at	---	---	1.01	0.992	1.52	0.0199	1.02	0.9763	-1.18	0.61	-1.11	0.7323
1377378_at	---	---	-1.04	0.8897	-1.01	0.9865	1.02	0.9595	-1.03	0.9413	-1	0.9903
1388285_at	---	---	1.01	0.9792	1.08	0.6675	1.02	0.9376	1.17	0.2349	1	0.9905
1377395_at	---	---	1.01	0.9748	1.03	0.942	1.02	0.9597	1.1	0.7069	1.08	0.7285
1386482_at	---	---	1.1	0.4721	1.06	0.7289	1.02	0.9589	-1.11	0.5308	1.16	0.1351
1389790_at	---	---	1.09	0.782	-1.22	0.3149	1.02	0.9725	-1.03	0.9637	1.15	0.5111
1389094_at	---	---	-1.13	0.6586	-1.09	0.8008	1.02	0.9775	1.13	0.7221	1.05	0.8966
AFFX_rat_5S_rRNA_at	---	---	1.03	0.9556	-1.15	0.6046	1.02	0.9678	1.03	0.9557	1.04	0.9313
1373328_at	---	---	-1.03	0.9144	-1.09	0.5546	1.02	0.9504	-1.23	0.0634	-1.09	0.4771
1371751_at	---	---	-1.01	0.9741	1.02	0.9552	1.02	0.9622	1.1	0.5845	1.02	0.9625
1374269_at	---	---	1.19	0.5033	-1.15	0.6207	1.02	0.9725	1.02	0.9806	1	0.9954
1386037_at	---	---	1.03	0.9155	-1.07	0.676	1.02	0.9581	-1.05	0.8278	1.03	0.9176
1373895_at	---	---	1	1	-1.02	0.9617	1.02	0.9558	-1.3	0.101	1.06	0.8378
1375383_at	---	---	1.04	0.915	1.08	0.7762	1.02	0.9694	-1.13	0.634	1.04	0.921
1385855_at	---	---	-1.16	0.1738	1.02	0.9313	1.02	0.9568	-1.03	0.9253	1.02	0.9552
1386744_x_at	---	---	1.02	0.9741	-1.16	0.4718	1.02	0.9741	-1.14	0.6349	1.04	0.9073
1375156_at	---	---	-1.06	0.7982	1.02	0.9557	1.02	0.9493	-1	0.9961	1.01	0.9723
1375746_at	---	---	1.24	0.2475	1.15	0.5612	1.02	0.9643	-1.07	0.867	-1	1
1388421_at	---	---	-1.09	0.5952	-1.07	0.6994	1.02	0.9408	1.13	0.4659	1.11	0.4535
1377263_at	---	---	1.07	0.9294	1.18	0.7194	1.02	0.9843	-1.03	0.9726	-1.05	0.9504
1390085_at	---	---	-1.03	0.9484	1.11	0.6235	1.02	0.9697	-1.02	0.9757	1	0.9919
1374998_at	---	---	1.02	0.9741	1.02	0.9701	1.02	0.967	-1.1	0.8177	-1.06	0.884
1373991_at	---	---	1.14	0.3267	1.09	0.6327	1.02	0.9628	-1.04	0.8878	-1.01	0.9695
1383014_at	---	---	1	0.9938	1.03	0.8986	1.02	0.9116	1.02	0.9288	1.06	0.6593
1385454_at	---	---	1.06	0.8242	-1.02	0.9626	1.02	0.9566	1.05	0.8954	-1.03	0.9089
1390153_at	---	---	1	0.9961	1.06	0.8452	1.02	0.9534	-1.05	0.8948	1.07	0.7789
1388795_at	---	---	1.01	0.9769	-1.06	0.718	1.03	0.8872	-1.07	0.7272	1.04	0.8568
1374314_at	---	---	1.04	0.9108	-1.03	0.9313	1.03	0.9506	-1.03	0.9519	1.02	0.9508
1384191_at	---	---	-1.15	0.6122	1.06	0.8934	1.03	0.9555	1.07	0.8933	-1.02	0.9661
1393018_at	---	---	1.03	0.9121	1.06	0.7438	1.03	0.9121	1.16	0.2372	1.05	0.7904
1375320_at	---	---	1.04	0.8776	-1.16	0.2941	1.03	0.9351	1.11	0.6149	1.05	0.8348
1373385_at	---	---	1.05	0.7916	-1.04	0.8321	1.03	0.9235	-1.1	0.5631	1.07	0.669
1389772_at	---	---	1.14	0.5538	1.07	0.8276	1.03	0.9498	1.06	0.8918	-1.06	0.8328
1371099_at	---	---	1.1	0.6399	1.01	0.9877	1.03	0.9406	1.08	0.7817	-1.01	0.9799
1377044_at	---	---	-1.01	0.9898	1.02	0.9626	1.03	0.9578	1.2	0.4155	-1.03	0.9345
1385376_at	---	---	1.08	0.7885	1.05	0.8833	1.03	0.9434	-1.03	0.9533	-1	0.9981
1371593_at	---	---	-1.03	0.9406	-1.34	0.0199	1.03	0.9475	1.06	0.8463	1.15	0.3689
1374868_at	---	---	1.17	0.593	-1.33	0.1903	1.03	0.9562	1.23	0.4783	1.01	0.9847
1377207_at	---	---	1.14	0.5745	-1.27	0.1455	1.03	0.9407	1.11	0.74	-1.03	0.943
1384309_at	---	---	1.03	0.9276	-1.01	0.9808	1.03	0.9197	1.17	0.2888	-1.05	0.8204
1375649_at	---	---	-1.07	0.875	-1.04	0.9274	1.03	0.9637	1.06	0.9008	1.02	0.9767
1374315_at	---	---	1.01	0.9866	-1.23	0.0984	1.03	0.9336	1.09	0.69	-1.02	0.9604
1373602_at	---	---	1.05	0.8387	-1.39	0.0035	1.03	0.924	1.04	0.8891	-1.02	0.9658
1374097_at	---	---	1.1	0.7804	1.02	0.9763	1.03	0.9582	1.08	0.8822	1.03	0.9504
1388284_at	---	---	1.08	0.84	1.06	0.8985	1.03	0.9596	1.02	0.9826	1.02	0.9788
1372590_at	---	---	-1.02	0.954	-1.09	0.7201	1.03	0.9284	-1.25	0.1593	1.15	0.3738
1377312_at	---	---	-1.2	0.1723	-1.05	0.8493	1.03	0.9209	-1.04	0.9221	1.08	0.6939
1384027_a_at	---	---	1.03	0.9155	-1.03	0.9052	1.03	0.9321	1.17	0.2634	-1.03	0.9261
1373320_at	---	---	1.02	0.9363	1.03	0.9086	1.03	0.8986	-1.03	0.9261	-1.04	0.8779
1386497_at	---	---	1.02	0.9395	-1.03	0.9138	1.03	0.9233	1	1	1	1
1375203_at	---	---	1.07	0.8614	1.02	0.9725	1.03	0.9559	-1.16	0.5943	1.03	0.9374
1376158_at	---	---	1.08	0.8378	1.21	0.4291	1.03	0.9525	-1.09	0.8511	-1.04	0.9408
1377521_at	---	---	1.17	0.4688	-1.01	0.9792	1.03	0.9535	-1.04	0.9443	-1.04	0.9054
1373076_at	---	---	-1.13	0.3294	-1.38	0.0009	1.03	0.9257	1.37	0.0031	1.01	0.9646
1373739_at	---	---	-1.09	0.7685	-1.07	0.8437	1.03	0.9462	-1.07	0.8705	-1.06	0.8587
1390301_at	---	---	1.06	0.8813	-1	0.9943	1.03	0.9578	1.04	0.9409	1.07	0.8363
1390711_at	---	---	1	0.9966	-1.11	0.7766	1.03	0.9673	1.05	0.942	1.06	0.8852
1390353_at	---	---	-1.07	0.6439	1.02	0.9546	1.03	0.8846	1.02	0.9534	-1	0.9994
1376549_at	---	---	-1.06	0.7946	1.07	0.7406	1.03	0.9322	1.06	0.8264	1	1
1375555_at	---	---	1.16	0.5419	1.05	0.9144	1.03	0.9519	1.06	0.8992	1.05	0.9003
1377403_at	---	---	1.09	0.8805	-1.08	0.8972	1.03	0.9725	1	0.9965	1.02	0.9747
1394128_at	---	---	-1.01	0.9831	-1.03	0.9297	1.03	0.9444	-1.05	0.8677	-1.01	0.9791
1375070_at	---	---	1.03	0.9097	-1.05	0.7352	1.03	0.886	-1.03	0.9075	1.01	0.9839
1373220_at	---	---	1.12	0.5485	-1.08	0.7666	1.03	0.9355	1.02	0.9735	1.06	0.816
1375116_at	---	---	1.28	0.1879	1.1	0.7439	1.03	0.9482	1.2	0.489	1.01	0.9824
1393527_at	---	---	1.04	0.8921	1.08	0.7453	1.03	0.9424	1.01	0.984	1.02	0.9492
1392710_at	---	---	-1.05	0.8099	1.04	0.8677	1.03	0.9333	1.07	0.7539	1.04	0.8572
1374324_at	---	---	1.07	0.8217	1.04	0.9025	1.03	0.9361	1.06	0.8783	1.06	0.8584
1377415_at	---	---	1.1	0.7836	-1.04	0.9431	1.03	0.9644	-1.15	0.6847	1.02	0.9655
1377253_at	---	---	1.01	0.9702	-1.01	0.9864	1.03	0.9233	1.09	0.7105	1.02	0.9588
1376312_a_at	---	---	-1.07	0.6447	-1.05	0.8149	1.03	0.8902	-1.1	0.5159	1.09	0.4615
1377225_at	---	---	1.11	0.7679	1.11	0.7751	1.03	0.9645	-1.01	0.9903	-1.02	0.98
1373996_at	---	---	1.07	0.7989	-1.39	0.0073	1.03	0.9257	1.17	0.4003	1.18	0.2357
1377057_at	---	---	1.15	0.4783	1.09	0.7396	1.03	0.9479	1.12	0.6654	1.08	0.758
1383970_at	---	---	1.05	0.8067	1.08	0.6462	1.03	0.9094	1.16	0.2964	-1.02	0.9262
1371513_at	---	---	-1.18	0.3633	-1.04	0.919	1.03	0.9374	1.22	0.3068	1.02	0.9531
1375021_at	---	---	1.18	0.5148	-1.07	0.8637	1.03	0.9604	1.01	0.9866	1.06	0.8894
1398423_at	---	---	1.06	0.7602	1	1	1.03	0.9016	1	0.9958	-1.03	0.8717
1390004_at	---	---	1.09	0.5315	1.04	0.8627	1.03	0.9257	-1.03	0.9315	-1.04	0.8314
1372319_at	---	---	1	1	1.21	0.1572	1.03	0.9425	-1.34	0.028	1.02	0.9428
1390377_at	---	---	1.05	0.8653	-1.12	0.558	1.03	0.9282	-1.06	0.866	1.03	0.9398
1372881_at	---	---	1.16	0.419	1.01	0.9813	1.03	0.9415	1.08	0.8228	1	0.9957
1372974_at	---	---	1.16	0.4654	1.06	0.8697	1.03	0.9379	-1.07	0.8578	1.01	0.9857
1390734_at	---	---	-1.03	0.7851	-1.02	0.9216	1.03	0.8504	-1.02	0.9187	-1	0.9839
1389769_at	---	---	-1.04	0.8963	-1.06	0.8243	1.03	0.9406	1.09	0.7366	1.04	0.8819
1392652_at	---	---	1.11	0.533	-1.05	0.8536	1.03	0.9257	1.16	0.3587	-1.05	0.8468
1376266_at	---	---	-1.13	0.8171	-1.15	0.7547	1.03	0.9755	1.02	0.9807	-1.02	0.9837
1374270_at	---	---	-1.14	0.5835	-1.23	0.2802	1.03	0.9463	1.14	0.6426	1.04	0.9253
1377376_at	---	---	-1.02	0.9445	1.05	0.83	1.03	0.9181	-1.02	0.9519	-1.04	0.8459
1376464_at	---	---	1.01	0.9899	-1.1	0.7396	1.03	0.9439	1.07	0.8654	1.13	0.5808
1375840_at	---	---	-1	0.9854	1.07	0.5241	1.03	0.88	1.1	0.3518	1.06	0.5102
1390544_at	---	---	-1.01	0.9862	-1.04	0.929	1.03	0.947	1.16	0.5467	-1.01	0.9854
1378350_at	---	---	1.01	0.9602	-1.1	0.4288	1.03	0.8759	1.07	0.6653	-1.03	0.9022
1384019_a_at	---	---	-1.15	0.5807	-1.04	0.9254	1.03	0.9503	-1.1	0.8013	1.02	0.9729
1390072_at	---	---	1.18	0.4407	1.07	0.8591	1.03	0.96	1.19	0.4994	1.02	0.9698
1398992_at	---	---	1.04	0.9189	-1.04	0.9045	1.03	0.9541	-1.06	0.8703	1.12	0.6009
1375045_at	---	---	-1.03	0.9216	-1.01	0.9777	1.03	0.9216	1.23	0.1783	-1.06	0.8143
1386356_at	---	---	1.02	0.9366	1.03	0.8834	1.03	0.8834	1	0.9968	1.04	0.8445
1386565_at	---	---	-1.04	0.88	1.07	0.7869	1.03	0.9362	1.24	0.1452	1.03	0.9248
1389714_at	---	---	-1.11	0.4514	-1.08	0.629	1.03	0.8987	-1.05	0.8523	1.09	0.5293
1377440_at	---	---	1	0.9924	1.01	0.988	1.03	0.9369	1.06	0.8663	1.03	0.9433
1376515_at	---	---	-1.06	0.7504	1.01	0.9679	1.03	0.914	1.03	0.9183	1.03	0.9232
1390515_at	---	---	-1.04	0.9289	-1.26	0.1577	1.03	0.9518	1.04	0.9284	1.09	0.7168
1373754_at	---	---	-1.11	0.6422	1.11	0.6306	1.03	0.9447	1.24	0.2247	1.17	0.3037
1375773_at	---	---	-1	0.9912	1.04	0.8811	1.03	0.9318	1.13	0.4998	-1.01	0.9804
1374798_at	---	---	1.04	0.9253	1.13	0.5547	1.03	0.9505	-1.16	0.4748	-1.03	0.934
1371735_at	---	---	-1.02	0.9791	-1.09	0.8253	1.03	0.9567	-1.06	0.9062	1.31	0.131
1371826_at	---	---	-1.02	0.9677	1.01	0.978	1.03	0.9224	-1.54	0.0012	-1.05	0.8391
1389414_at	---	---	-1.05	0.8991	-1.03	0.9444	1.03	0.9383	-1.22	0.3321	1	1
1390347_at	---	---	1.11	0.6814	-1.02	0.9711	1.03	0.9438	1.03	0.9515	-1.05	0.8977
1373680_at	---	---	-1.03	0.9546	1.15	0.4873	1.03	0.944	-1.33	0.098	1.07	0.7999
1384288_at	---	---	1.03	0.8991	1.1	0.5166	1.03	0.928	1.08	0.7186	1	0.989
1394247_x_at	---	---	1.06	0.8914	1.11	0.7502	1.03	0.9547	1.34	0.1659	1.14	0.5977
1377013_at	---	---	-1	0.993	-1.08	0.7948	1.04	0.9245	-1.14	0.6107	-1.51	0.0014
1390067_at	---	---	-1.01	0.986	1.15	0.6326	1.04	0.9463	1.3	0.287	1.01	0.9927
1373316_at	---	---	-1.02	0.9501	-1.09	0.5519	1.04	0.846	1.11	0.4685	1.04	0.8232
1386448_at	---	---	-1.03	0.886	1.07	0.6825	1.04	0.8355	1.02	0.9427	1.04	0.8617
1377348_at	---	---	1.05	0.8541	-1.15	0.3711	1.04	0.9067	-1.1	0.664	-1.03	0.9259
1394206_s_at	---	---	-1.04	0.8748	1	0.9957	1.04	0.8952	-1.01	0.9867	-1	0.9909
1376358_at	---	---	1.04	0.8756	-1.05	0.8458	1.04	0.8756	1.16	0.3947	-1.02	0.9494
1375463_at	---	---	-1.14	0.6551	-1.09	0.8191	1.04	0.9444	-1	1	1.06	0.8745
1399054_at	---	---	-1.12	0.4749	1.16	0.2454	1.04	0.8748	-1.02	0.9686	-1.01	0.9719
1398403_at	---	---	1.19	0.3539	1.04	0.9238	1.04	0.9351	1.07	0.8504	-1.09	0.728
1373778_at	---	---	1.12	0.5993	-1.08	0.7805	1.04	0.9123	-1.01	0.9791	1.02	0.9585
1378421_at	---	---	-1.17	0.375	1.21	0.2505	1.04	0.9286	-1.13	0.6177	1.28	0.0623
1374881_at	---	---	-1	0.9945	1.06	0.719	1.04	0.8474	1.15	0.2236	1.08	0.4854
1375191_at	---	---	1.01	0.992	1.22	0.602	1.04	0.9602	1.32	0.4744	1.02	0.9813
1371933_at	---	---	1.03	0.9637	1.11	0.8242	1.04	0.954	1.12	0.8328	-1.04	0.9513
1372424_at	---	---	-1.03	0.9521	-1.02	0.9619	1.04	0.9357	-1.14	0.6189	1.06	0.8539
1376304_at	---	---	1.02	0.9701	-1.12	0.5554	1.04	0.9003	-1.12	0.6498	-1.08	0.7517
1390618_at	---	---	1.08	0.8326	1.07	0.8798	1.04	0.9292	1	0.9961	-1.09	0.8056
1390057_at	---	---	1.06	0.7562	1.05	0.8105	1.04	0.8595	1.11	0.5163	1.03	0.897
1373710_at	---	---	1.01	0.9837	1.36	0.0597	1.04	0.9403	1.11	0.7598	1.17	0.4386
1390130_at	---	---	1.02	0.9687	-1.08	0.7398	1.04	0.885	1.11	0.629	1.11	0.5384
1376651_at	---	---	1.07	0.7932	-1.15	0.4244	1.04	0.9087	-1.17	0.4108	-1.04	0.908
1373637_at	---	---	1.09	0.6346	1.06	0.8156	1.04	0.8696	-1.06	0.849	-1.05	0.851
1375051_at	---	---	1.1	0.5747	1.06	0.8102	1.04	0.8918	1.06	0.8534	1.02	0.9534
1377318_at	---	---	-1.08	0.7823	1.08	0.7723	1.04	0.9207	1.09	0.7806	1.13	0.4836
1398969_at	---	---	1.04	0.9016	1.05	0.8684	1.04	0.9016	1.2	0.2894	1.06	0.7921
1376115_at	---	---	1	0.9917	1.16	0.3151	1.04	0.8949	-1.48	0.0023	-1.01	0.9882
1375192_at	---	---	1.1	0.7628	1.1	0.7628	1.04	0.9432	1.01	0.9845	-1.03	0.949
1390327_at	---	---	-1.01	0.9675	-1	1	1.04	0.8316	1.02	0.9457	1.01	0.9724
1390482_at	---	---	1.09	0.3345	-1	0.9862	1.04	0.792	-1.03	0.8811	1	0.9983
1377269_at	---	---	1.14	0.7001	1	0.9966	1.04	0.9353	-1.1	0.8334	1.06	0.8963
1390661_at	---	---	-1.04	0.9384	1.02	0.9632	1.04	0.9157	-1.04	0.9399	1.08	0.7935
1371756_at	---	---	1.06	0.7904	-1	1	1.04	0.8872	1.06	0.8471	1.16	0.2462
1377380_at	---	---	1	0.9961	1.17	0.4872	1.04	0.9413	-1.13	0.7018	1.07	0.8256
1392623_at	---	---	1.11	0.5048	-1.1	0.5776	1.04	0.8752	-1.02	0.9519	-1.04	0.8738
1376433_at	---	---	1.14	0.4762	-1.03	0.9385	1.04	0.9191	1.01	0.9919	1.06	0.8437
1376530_at	---	---	1.29	0.3001	-1	1	1.04	0.9436	-1.17	0.6837	-1.07	0.8707
1376406_at	---	---	-1.01	0.9761	1.05	0.8573	1.04	0.9045	1.05	0.856	1.04	0.8651
1373070_at	---	---	1.04	0.8651	-1.12	0.4366	1.04	0.8756	-1.02	0.9546	1.1	0.5124
1382849_at	---	---	-1.06	0.7028	1.05	0.7207	1.04	0.8071	1.02	0.9593	1	0.9989
1373703_at	---	---	1.06	0.8444	-1.14	0.476	1.04	0.9127	1.04	0.9081	-1.08	0.7035
1376935_at	---	---	1.14	0.4385	1.13	0.5036	1.04	0.908	1	0.9961	1.01	0.9792
1371097_at	---	---	1.06	0.8289	-1.03	0.9487	1.04	0.8988	-1.11	0.6654	1.02	0.9609
1376527_at	---	---	1.06	0.8614	1.01	0.9819	1.04	0.926	-1.12	0.6845	1.07	0.8116
1390519_at	---	---	1.23	0.1701	-1.15	0.4531	1.04	0.9141	-1.01	0.9791	-1.03	0.9305
1389932_at	---	---	1.12	0.4666	1	0.9909	1.04	0.9037	1.29	0.0453	-1.04	0.8724
1390092_at	---	---	-1.04	0.9405	1	0.9944	1.04	0.9355	1.08	0.867	-1.01	0.9877
1375962_at	---	---	1.02	0.9807	1.02	0.9742	1.04	0.9496	1.08	0.8853	-1.02	0.9809
1377019_at	---	---	-1.04	0.9431	1	1	1.04	0.9323	1.09	0.8304	1.09	0.7765
1392742_at	---	---	1.09	0.7665	1.18	0.3879	1.04	0.9357	1.03	0.9581	1.06	0.8409
1382292_at	---	---	-1.05	0.777	-1.01	0.9754	1.04	0.8649	1.03	0.905	1.03	0.8789
1375204_at	---	---	1	0.9956	-1.03	0.9003	1.04	0.8806	1.13	0.4497	1.06	0.7322
1388541_at	---	---	-1.03	0.9484	-1.06	0.8584	1.04	0.9204	1.02	0.9689	1.04	0.9191
1376994_at	---	---	1.03	0.9115	-1.14	0.2617	1.04	0.8791	1.09	0.6011	1.02	0.9489
1390493_at	---	---	-1.04	0.9142	-1.12	0.546	1.04	0.9058	1.2	0.2983	1.04	0.8801
1376235_at	---	---	1.07	0.8332	-1.2	0.3283	1.04	0.9282	1.05	0.9169	1.01	0.981
1372023_at	---	---	1.06	0.9129	-1.14	0.691	1.04	0.9457	1.12	0.7921	1.16	0.61
1390477_at	---	---	1.04	0.9271	-1.02	0.9673	1.04	0.9134	1.07	0.8536	-1.04	0.893
1374371_at	---	---	1.05	0.8286	1.01	0.9739	1.04	0.8635	1.07	0.7652	-1.05	0.7865
1374908_at	---	---	1.11	0.51	-1.03	0.9224	1.04	0.8669	-1.05	0.8779	1.1	0.5337
1374684_at	---	---	1.05	0.7536	1.01	0.9747	1.04	0.8324	1.07	0.7007	-1.01	0.9537
1390745_at	---	---	1.01	0.9808	1.14	0.6031	1.04	0.9328	1.07	0.8881	1	0.9968
1377002_at	---	---	1.01	0.9864	1.15	0.3041	1.04	0.8785	-1.01	0.9814	-1.01	0.9854
1375828_at	---	---	-1.12	0.3591	1.14	0.2374	1.04	0.8592	1.11	0.5138	-1.06	0.747
1371438_at	---	---	-1.1	0.6344	-1.26	0.0671	1.04	0.8914	1.09	0.7332	-1.03	0.9374
1390619_at	---	---	1	0.9965	1.04	0.9375	1.04	0.9424	1.27	0.3723	-1.04	0.9444
1386430_at	---	---	1.07	0.278	1.02	0.8748	1.04	0.6501	-1.01	0.9361	-1.01	0.9732
1375750_at	---	---	1.1	0.7495	1.03	0.9599	1.04	0.9351	-1.04	0.9489	1.01	0.9917
1375484_at	---	---	1.07	0.8465	-1.14	0.6096	1.04	0.9391	1.19	0.5026	1.01	0.9815
1382683_a_at	---	---	-1.06	0.858	-1.12	0.6124	1.04	0.9176	1.02	0.9661	-1.04	0.9133
1380599_at	---	---	1.11	0.5797	-1.01	0.9739	1.04	0.9183	1.08	0.7874	1.03	0.9167
1398437_at	---	---	-1.14	0.5512	-1.07	0.8347	1.04	0.9169	1.15	0.5683	-1.18	0.3429
1386412_at	---	---	1.14	0.6536	1	0.9949	1.04	0.95	-1.06	0.9143	-1.08	0.8312
1377216_at	---	---	-1.12	0.7143	1.17	0.5406	1.04	0.9376	1.09	0.8516	1.04	0.9215
1374935_at	---	---	-1.03	0.9694	-1.11	0.7911	1.04	0.9403	-1.04	0.96	-1.07	0.8841
1375136_at	---	---	1.16	0.2664	1.1	0.5757	1.04	0.9025	-1	1	1	0.9899
1390431_at	---	---	1.07	0.8876	-1.15	0.6797	1.04	0.9444	1.18	0.6566	-1.08	0.8616
1377294_at	---	---	-1.01	0.9863	-1.06	0.8537	1.04	0.9111	-1.11	0.7199	1.05	0.8898
1377364_at	---	---	1.06	0.8367	-1.01	0.9794	1.04	0.9218	-1	0.9931	1.05	0.8731
1388957_at	---	---	-1.03	0.9437	-1	0.9961	1.04	0.9172	-1.09	0.7514	-1.12	0.5484
1386220_at	---	---	1.13	0.4306	1.02	0.9667	1.04	0.9105	1.18	0.3083	1.15	0.2999
1374729_at	---	---	1.01	0.9791	-1.03	0.9194	1.04	0.8566	1.24	0.0691	-1.05	0.8182
1380254_at	---	---	1.04	0.9015	1	1	1.04	0.9089	-1.1	0.7383	-1.07	0.7907
1392683_at	---	---	1.29	0.0105	-1.03	0.9282	1.04	0.8449	-1.02	0.9679	1.04	0.8548
1389603_at	---	---	1.17	0.4756	1.04	0.9158	1.04	0.9158	1.05	0.905	1.1	0.7036
1373208_at	---	---	1.05	0.9257	1.06	0.8931	1.04	0.9451	1.06	0.9026	-1.05	0.9218
1390545_at	---	---	-1.12	0.508	1.15	0.3673	1.04	0.8813	1.21	0.2348	-1	0.9912
1390637_at	---	---	-1.02	0.9813	-1.06	0.9254	1.04	0.9483	1.14	0.789	1.04	0.9535
1375319_at	---	---	1	1	-1.02	0.9606	1.04	0.8939	1.06	0.8778	1.04	0.89
1390630_at	---	---	-1.04	0.9032	1.07	0.7469	1.04	0.8954	1.12	0.5837	-1.02	0.9446
1374685_at	---	---	1.15	0.6472	1.4	0.0848	1.04	0.9346	-1.08	0.88	1.03	0.9542
1382969_at	---	---	-1.05	0.8155	1.01	0.9661	1.04	0.8765	1.14	0.3401	-1.03	0.8983
1372951_at	---	---	1.04	0.9115	1.08	0.7188	1.04	0.8945	1.07	0.7838	1.09	0.6269
1375994_at	---	---	1.03	0.9318	-1.02	0.9708	1.04	0.9035	1.02	0.9723	1.01	0.9896
[truncated: 29,357 more rows]

## Sheet: Mouse_dibutylphthalate
probe set id	Gene Symbol	Gene Title	FC_2hr_DBP500_GD18_Mouse	FDR_2hr_DBP500_GD18_Mouse	FC_4hr_DBP500_GD18_Mouse	FDR_4hr_DBP500_GD18_Mouse	FC_8hr_DBP500_GD18_Mouse	FDR_8hr_DBP500_GD18_Mouse	FC_MultipleDay_DBP250_GD17_Mouse	FDR_MultipleDay_DBP250_GD17_Mouse
1459670_at	---	---	-1.46	0.8908	-4.31	0.4617	-2.07	0.7592	3.83	0.5648
1438575_a_at	---	---	1.36	0.6742	-1.79	0.3482	1.29	0.7362	2.79	0.1194
1440862_at	---	---	-1.36	0.7471	1.05	0.9667	-1.26	0.8228	2.78	0.2126
1458194_at	---	---	1.42	0.6182	1.32	0.7082	1.05	0.9582	2.61	0.1439
1444406_at	---	---	-3.47	0.1529	-4.15	0.1011	-1.77	0.5704	2.33	0.4205
1444470_x_at	---	---	-1.03	0.9288	-1.04	0.8639	-1.12	0.5589	2.31	0.001
1459632_at	---	---	2.66	0.0079	2.54	0.01	1.8	0.0758	2.25	0.0322
1436320_at	---	---	1.13	0.7469	-1.11	0.7892	-1.06	0.9047	2.23	0.0209
1447040_at	---	---	1.06	0.9131	1.78	0.0951	1.56	0.1994	2	0.074
1452426_x_at	---	---	-1.95	0.5417	-3.09	0.249	-2.78	0.3055	2	0.5784
1438152_at	---	---	-1.01	0.9761	1.04	0.9237	-1.03	0.9289	1.98	0.0159
1442336_at	---	---	2.35	0.0295	1.22	0.6666	1.04	0.9554	1.94	0.1174
1445968_at	---	---	-1.04	0.9763	-1.24	0.8587	-1.15	0.914	1.84	0.5729
1439888_at	---	---	2.92	0.0036	3.37	0.0019	3.14	0.0025	1.82	0.084
1446484_at	---	---	1.11	0.91	1.12	0.9053	2.01	0.2607	1.81	0.418
1444195_at	---	---	-1.79	0.2553	1	0.9979	-1.09	0.9156	1.78	0.3256
1444265_at	---	---	-1.09	0.8991	-1.18	0.7901	1.03	0.9729	1.71	0.3177
1457822_at	---	---	-1.6	0.6083	1.24	0.8433	-1.63	0.5868	1.69	0.6042
1458947_at	---	---	1.38	0.6454	-1.02	0.9845	1.61	0.4464	1.68	0.4657
1458497_at	---	---	2.12	0.0031	1.73	0.0154	1.24	0.3311	1.67	0.0333
1427437_at	---	---	-1.53	0.7571	1.12	0.9478	2.19	0.5021	1.67	0.7339
1456839_at	---	---	-1.51	0.8337	1.96	0.6954	-1.13	0.9597	1.63	0.8216
1438186_at	---	---	1.92	0.0913	1.21	0.6974	1.37	0.4515	1.61	0.2849
1447558_at	---	---	1.04	0.8816	1.07	0.7824	1.15	0.4751	1.59	0.0236
1438301_at	---	---	-1.43	0.8404	-2.14	0.6031	-1.55	0.7983	1.57	0.8158
1429331_at	---	---	-1.06	0.9619	-1.01	0.9917	-1.55	0.5907	1.57	0.6281
1438862_at	---	---	1.88	0.3339	1.53	0.5559	1.19	0.8451	1.57	0.5755
1440052_at	---	---	-1.21	0.6071	1.21	0.6074	1	0.9958	1.56	0.206
1439224_at	---	---	1.48	0.7403	-1.08	0.9623	-1.52	0.7212	1.55	0.742
1439886_at	---	---	-1.13	0.8505	-1.26	0.6668	-1.24	0.6865	1.53	0.4169
1444055_at	---	---	1.05	0.8711	-1.02	0.9629	1.03	0.9243	1.53	0.0779
1442710_at	---	---	2.54	0.0017	1.67	0.0327	1.5	0.0833	1.52	0.1116
1446904_at	---	---	1.04	0.9691	-1.14	0.8658	1.06	0.9412	1.52	0.518
1457483_at	---	---	1.64	0.3671	2.28	0.1112	1.21	0.7791	1.51	0.5277
1443247_at	---	---	1.14	0.7728	1.53	0.2089	1.26	0.5555	1.5	0.2986
1420304_x_at	---	---	1.04	0.8279	1.17	0.2872	1.2	0.1902	1.49	0.0169
1442331_at	---	---	1.32	0.3923	1.35	0.3435	1.43	0.2539	1.49	0.2523
1446720_at	---	---	-1.25	0.5077	1.99	0.0274	1.79	0.0559	1.47	0.2601
1458038_at	---	---	-2.11	0.4706	1.17	0.9179	1.52	0.7295	1.47	0.7833
1442447_at	---	---	-1.1	0.9317	-1.13	0.913	-1.26	0.814	1.47	0.7009
1438543_at	---	---	1.24	0.7925	1.12	0.9063	1.14	0.8816	1.47	0.6323
1443027_at	---	---	2.73	0.0056	1.95	0.0379	1.52	0.1875	1.46	0.2992
1446047_at	---	---	1.03	0.9736	1.37	0.5578	1.11	0.8817	1.46	0.5136
1455744_at	---	---	-1.11	0.8309	1.13	0.7892	1.04	0.9431	1.46	0.3275
1446421_at	---	---	1.5	0.0402	1.69	0.0121	1.45	0.0562	1.45	0.0822
1459337_at	---	---	-1.02	0.9664	1.2	0.4162	1.23	0.3464	1.44	0.1224
1447722_at	---	---	-1.05	0.8074	1.2	0.2663	1.1	0.5939	1.44	0.0433
1454275_at	---	---	1.03	0.9012	1.11	0.5652	1.08	0.7248	1.44	0.0486
1456868_at	---	---	1.06	0.7514	-1.01	0.9671	1.05	0.8107	1.44	0.0329
1446954_at	---	---	-1.22	0.6316	-1.1	0.8533	-1.35	0.426	1.43	0.3959
1440613_at	---	---	-1.09	0.541	-1.01	0.978	-1.04	0.8134	1.43	0.0138
1457184_at	---	---	1.28	0.3043	1.37	0.1806	1.08	0.8232	1.43	0.1677
1440274_at	---	---	-1.18	0.4797	-1.03	0.9299	1.49	0.0609	1.42	0.1349
1459183_at	---	---	-1.37	0.6666	-1.15	0.8777	-1.52	0.5347	1.42	0.6663
1436464_at	---	---	-1.04	0.8615	-1.01	0.9733	-1.05	0.8227	1.42	0.0565
1446598_at	---	---	-1.26	0.6052	-1.13	0.8189	-1.1	0.8684	1.42	0.445
1458075_at	---	---	1.2	0.1002	1.91	0.0002	1.59	0.0011	1.41	0.0106
1446772_at	---	---	1.27	0.2445	1.63	0.0227	1.77	0.0108	1.41	0.1359
1441541_at	---	---	-1.06	0.8602	-1.21	0.4729	1.04	0.9114	1.41	0.1997
1442372_at	---	---	-1.35	0.2003	-1.3	0.2781	-1.02	0.9553	1.41	0.1853
1442634_at	---	---	2.86	0.002	1.8	0.0363	1.55	0.1088	1.4	0.2908
1457449_at	---	---	-1.61	0.3685	-1.37	0.5836	-1.29	0.6811	1.4	0.6113
1445117_at	---	---	1.07	0.9075	1.42	0.3977	1.07	0.9176	1.4	0.4805
1459497_at	---	---	1.26	0.2305	-1.26	0.2336	1.02	0.9518	1.4	0.1186
1447257_at	---	---	-1.1	0.7425	-1.04	0.9059	1.02	0.9656	1.4	0.1986
1441744_at	---	---	-1.09	0.6923	1.08	0.7331	1.1	0.658	1.39	0.087
1442947_x_at	---	---	-1	0.9977	1.45	0.5267	1.25	0.7414	1.39	0.6437
1459192_at	---	---	1.08	0.6547	1.15	0.3698	1.04	0.8689	1.38	0.0582
1446640_at	---	---	1.02	0.9247	1.1	0.5808	1.03	0.897	1.38	0.0519
1442548_at	---	---	3.13	0.0002	1.97	0.0041	1.32	0.1691	1.37	0.1667
1458639_at	---	---	1.19	0.1715	1.39	0.0145	1.15	0.2809	1.37	0.028
1444047_at	---	---	1.01	0.9683	1.07	0.6947	-1.09	0.5801	1.37	0.045
1445865_at	---	---	-1.02	0.9376	1.15	0.518	1.05	0.847	1.37	0.1472
1456817_at	---	---	1.02	0.9151	1.06	0.6149	1.02	0.9088	1.37	0.0107
1459876_at	---	---	-1.21	0.8117	1.12	0.8938	1.01	0.9959	1.37	0.6855
1456952_at	---	---	1.33	0.7311	1.2	0.8429	1.9	0.3419	1.36	0.7381
1458205_at	---	---	1.08	0.7964	1.05	0.8979	1.19	0.4808	1.36	0.2237
1459078_at	---	---	1.64	0.3552	-1.06	0.943	-1.46	0.5112	1.36	0.6612
1458057_at	---	---	2.22	0.0257	2.12	0.0342	1.26	0.5654	1.36	0.4706
1439535_at	---	---	1.21	0.4915	-1.11	0.7552	-1.18	0.5691	1.36	0.2824
1422319_at	---	---	1.07	0.6339	-1.01	0.9591	1.06	0.7085	1.36	0.0282
1447227_at	---	---	1.66	0.0526	1.94	0.0162	1.49	0.1208	1.35	0.309
1447210_at	---	---	1.1	0.7324	1.12	0.6869	1.27	0.2913	1.35	0.2293
1442931_at	---	---	1.17	0.7125	1.3	0.4987	-1.04	0.9444	1.35	0.4798
1433424_at	---	---	1.02	0.9594	1.01	0.9802	-1.02	0.946	1.35	0.1471
1458821_at	---	---	-1.11	0.7093	1.1	0.7414	-1	0.9996	1.35	0.2195
1457815_at	---	---	1.12	0.8436	-1.06	0.9222	-1.38	0.4559	1.34	0.5625
1456973_at	---	---	1.56	0.2711	1.78	0.1437	1.33	0.5252	1.34	0.5679
1447068_at	---	---	1.02	0.9241	-1	0.9946	1.1	0.5841	1.34	0.0719
1457169_at	---	---	-1.04	0.8778	1.12	0.6118	1.12	0.5888	1.34	0.1606
1459549_at	---	---	-1.06	0.7876	-1.07	0.7609	-1.1	0.6136	1.34	0.1083
1436614_at	---	---	-1.01	0.9897	1	0.9935	1.15	0.6154	1.34	0.2815
1442255_at	---	---	-1.03	0.9679	1.03	0.969	-1.25	0.6812	1.34	0.62
1440631_at	---	---	1.05	0.8918	-1.05	0.9098	-1.12	0.726	1.34	0.3236
1441364_at	---	---	-1.32	0.3092	1.01	0.9889	-1.12	0.7312	1.34	0.3412
1445845_at	---	---	1.06	0.8193	1.05	0.832	1.05	0.8432	1.34	0.133
1457119_at	---	---	-1.01	0.9678	-1.06	0.8011	-1.24	0.192	1.33	0.1183
1444598_at	---	---	1.29	0.2658	1.2	0.4752	1.2	0.4627	1.33	0.2742
1457330_at	---	---	1.12	0.4711	1.13	0.4577	1.12	0.4802	1.33	0.0764
1458623_at	---	---	1.12	0.394	1.08	0.5922	1.09	0.5474	1.33	0.0505
1443198_at	---	---	1.01	0.934	1.01	0.9542	-1.06	0.5595	1.33	0.0105
1445785_at	---	---	-1.08	0.6746	1.14	0.4387	1.07	0.7339	1.33	0.0957
1459355_at	---	---	1.01	0.9904	-1.18	0.7181	1.16	0.7565	1.33	0.533
1446454_at	---	---	1.02	0.969	-1.01	0.9848	-1.09	0.7921	1.33	0.2935
1440608_at	---	---	1.51	0.6856	1.41	0.7462	1.03	0.9851	1.33	0.8231
1458107_at	---	---	-1.01	0.9722	1.05	0.8021	1.06	0.7879	1.32	0.1032
1432817_x_at	---	---	1.04	0.9051	1.11	0.6949	1.04	0.9011	1.32	0.2607
1458160_at	---	---	-1.01	0.9905	-1.09	0.8064	-1.02	0.9609	1.32	0.3631
1456154_at	---	---	-1.03	0.906	-1.08	0.7023	-1.01	0.9718	1.32	0.1244
1432828_at	---	---	-1.31	0.4808	-1.22	0.6302	1.01	0.9853	1.32	0.5183
1442080_at	---	---	1.11	0.8398	1.35	0.4721	1.4	0.4045	1.31	0.5824
1443275_at	---	---	-1.08	0.7278	1.24	0.21	1.1	0.6409	1.31	0.1597
1459792_at	---	---	1.08	0.8058	1.14	0.6256	1.11	0.7115	1.31	0.3141
1445385_at	---	---	-1.04	0.9426	1.02	0.9759	1.14	0.7448	1.31	0.4931
1442117_at	---	---	-1.11	0.6888	-1.16	0.536	1.05	0.8783	1.31	0.2773
1441209_at	---	---	1.47	0.125	1.4	0.1823	1.47	0.1257	1.3	0.3808
1443118_at	---	---	1.14	0.4955	1.11	0.6177	1.22	0.2517	1.3	0.1782
1458384_at	---	---	1.08	0.7591	1.14	0.5531	1.16	0.4576	1.3	0.2193
1422426_at	---	---	1.08	0.8102	1.09	0.7874	1.15	0.6197	1.3	0.3353
1459061_at	---	---	1.17	0.6374	1.04	0.9259	1.12	0.7501	1.3	0.4324
1432620_at	---	---	1.03	0.9173	1.08	0.6906	1.07	0.7673	1.3	0.1528
1444929_at	---	---	-1.05	0.8431	-1.05	0.8516	-1.07	0.7907	1.3	0.1913
1420102_at	---	---	-1.01	0.9429	-1.06	0.6379	-1.02	0.8899	1.3	0.025
1443290_at	---	---	1.08	0.8391	-1.24	0.4828	1.04	0.9329	1.3	0.448
1455274_at	---	---	-1.23	0.8906	1.23	0.8908	-1.05	0.9799	1.3	0.8712
1459485_at	---	---	-2.01	0.1905	-1.94	0.2126	-2.25	0.1264	1.29	0.7344
1458588_at	---	---	1.38	0.1855	1.47	0.111	1.35	0.22	1.29	0.3674
1458359_at	---	---	1.03	0.8408	-1.01	0.93	1.09	0.3558	1.29	0.0183
1440923_at	---	---	-1.07	0.7526	1.03	0.9118	1.16	0.4362	1.29	0.1967
1449722_at	---	---	1.09	0.4962	1.01	0.9732	1.1	0.4736	1.29	0.0593
1439686_at	---	---	-1.07	0.896	1.12	0.8154	1.31	0.4971	1.29	0.5812
1442480_at	---	---	1.02	0.941	-1.02	0.9573	1.09	0.7426	1.29	0.2815
1456372_at	---	---	-1.14	0.6415	-1.12	0.6754	-1.06	0.8643	1.29	0.3436
1440149_at	---	---	1.03	0.9075	-1.02	0.9572	1.02	0.9403	1.29	0.2233
1441798_at	---	---	1.06	0.7779	1.01	0.9722	1.01	0.9699	1.29	0.1136
1443566_at	---	---	1.1	0.7083	1.11	0.6742	1.01	0.9721	1.29	0.2587
1427621_at	---	---	-1.02	0.9443	1.03	0.8858	1.01	0.9815	1.29	0.1043
1440309_at	---	---	1.09	0.8502	1.15	0.7192	1.04	0.9362	1.29	0.5086
1446579_at	---	---	1.11	0.5683	1.12	0.5153	1.16	0.3665	1.28	0.1565
1441797_at	---	---	1.89	0.1283	-1.23	0.6931	-1.28	0.6227	1.28	0.6647
1459566_at	---	---	-1.02	0.9611	1.08	0.7837	1.12	0.6262	1.28	0.2854
1458149_at	---	---	1	0.9921	1.03	0.802	1.05	0.6813	1.28	0.0222
1443938_at	---	---	1.2	0.2933	1.36	0.0756	1.07	0.7558	1.28	0.199
1440749_at	---	---	1.12	0.6897	1.12	0.6975	1.09	0.7833	1.28	0.3651
1449605_at	---	---	-1.01	0.9486	-1.02	0.928	1.05	0.8013	1.28	0.1029
1457476_at	---	---	-1.01	0.9854	-1.04	0.8797	-1.06	0.8031	1.28	0.2152
1442241_at	---	---	-1.24	0.7769	-1.17	0.8443	1.17	0.8474	1.28	0.7691
1446529_at	---	---	1.2	0.8905	-1.97	0.4843	-1.25	0.8639	1.28	0.8614
1446231_at	---	---	-1.09	0.4906	-1.06	0.6359	-1.02	0.892	1.28	0.0467
1439822_at	---	---	-1.01	0.967	-1.04	0.8675	1.04	0.8956	1.28	0.2188
1460582_x_at	---	---	-1.15	0.9262	1.23	0.8864	-1.02	0.9933	1.28	0.8768
1446406_at	---	---	-1.14	0.6371	-1.11	0.72	1	0.9977	1.28	0.3741
1454942_at	---	---	1.14	0.5938	1.24	0.3331	1.17	0.5205	1.28	0.3163
1445420_at	---	---	1.15	0.6327	1.24	0.4217	1.59	0.0599	1.27	0.4244
1427824_at	---	---	1.16	0.206	1.15	0.2418	1.17	0.1806	1.27	0.0684
1458278_at	---	---	1.1	0.7687	1.04	0.9144	1.2	0.4778	1.27	0.3952
1443561_at	---	---	-1.02	0.9504	-1.04	0.891	-1.14	0.5598	1.27	0.2733
1456968_at	---	---	-1.06	0.8679	1.01	0.979	1.17	0.5853	1.27	0.4436
1441067_at	---	---	1.14	0.4553	1.13	0.5021	1.08	0.6984	1.27	0.1902
1446978_at	---	---	-1.03	0.8716	-1.16	0.2963	-1.07	0.7253	1.27	0.1339
1449801_at	---	---	1.08	0.7838	-1.01	0.9704	1.08	0.7787	1.27	0.3371
1445139_at	---	---	-1.04	0.8592	1.12	0.4652	-1.05	0.7985	1.27	0.1247
1441679_at	---	---	-1.13	0.7871	1.19	0.6604	1.12	0.8004	1.27	0.5752
1445779_at	---	---	-1.04	0.8789	1.07	0.7281	1.06	0.8023	1.27	0.1834
1445734_at	---	---	1.02	0.9487	1.01	0.9729	-1.06	0.8323	1.27	0.2986
1446647_at	---	---	1.11	0.5785	1.04	0.8791	1.05	0.8454	1.27	0.1824
1442346_at	---	---	1.37	0.2697	1.1	0.8038	1.06	0.9014	1.27	0.4949
1443108_at	---	---	-1.01	0.9832	-1.05	0.8967	1.04	0.9224	1.27	0.4208
1446908_at	---	---	-1.13	0.7405	-1.11	0.7829	-1.05	0.9231	1.27	0.5059
1445688_at	---	---	-1.04	0.8265	1.14	0.2439	-1.01	0.9565	1.27	0.0564
1441543_at	---	---	1.02	0.9605	-1.04	0.8899	-1.01	0.9841	1.27	0.2457
1442831_at	---	---	-1.14	0.4171	-1.13	0.4658	-1.01	0.9846	1.27	0.1602
1445464_at	---	---	1.16	0.5603	-1.07	0.832	1.01	0.9864	1.27	0.3729
1444433_at	---	---	1.1	0.8523	1.61	0.1978	1.85	0.0943	1.26	0.6453
1444224_at	---	---	-1.06	0.8171	1.07	0.799	1.28	0.1898	1.26	0.2963
1458241_at	---	---	1.12	0.4919	1.24	0.1425	1.18	0.28	1.26	0.1635
1420236_at	---	---	-1.03	0.89	-1.05	0.8466	1.17	0.3357	1.26	0.1913
1458025_at	---	---	1.1	0.7017	1.23	0.312	1.21	0.3398	1.26	0.2948
1445395_at	---	---	-1.05	0.887	1.15	0.6223	1.24	0.4239	1.26	0.4464
1436290_at	---	---	1.19	0.3655	1.06	0.8273	1.16	0.4621	1.26	0.2615
1441158_at	---	---	-1.08	0.7508	1.09	0.6964	1.13	0.572	1.26	0.2555
1460084_at	---	---	-1.41	0.4528	-1.14	0.8298	1.28	0.6183	1.26	0.6937
1447307_at	---	---	-1.03	0.9112	-1.03	0.9189	1.08	0.7656	1.26	0.2822
1442907_at	---	---	1.11	0.6367	1.08	0.7347	1.04	0.8837	1.26	0.2874
1441405_at	---	---	-1.23	0.335	-1.02	0.9458	-1.03	0.9149	1.26	0.3267
1429676_at	---	---	1.09	0.7518	1.12	0.6669	-1.02	0.9585	1.26	0.3414
1439744_at	---	---	1	0.9973	1.16	0.7119	1.01	0.9814	1.26	0.5677
1441347_at	---	---	-1.6	0.2989	-1.1	0.8846	-1.01	0.9877	1.26	0.704
1444808_at	---	---	1.11	0.3756	1.16	0.2076	1.13	0.3178	1.25	0.0802
1456933_at	---	---	1.85	0.0927	1.34	0.4701	1.36	0.434	1.25	0.6553
1449792_at	---	---	-1.1	0.6556	-1.11	0.6395	1.13	0.5519	1.25	0.2738
1442669_at	---	---	1.01	0.9835	1.14	0.5279	1.13	0.5785	1.25	0.2942
1445238_at	---	---	-1.09	0.7098	1.04	0.8915	1.13	0.5873	1.25	0.3074
1422251_at	---	---	-1.07	0.7383	1.07	0.7461	1.1	0.5955	1.25	0.1963
1443519_at	---	---	-1.06	0.7904	1.05	0.8327	1.09	0.6651	1.25	0.2323
1455560_at	---	---	1.05	0.8435	-1.06	0.8331	1.09	0.7137	1.25	0.2911
1430694_at	---	---	-1.25	0.4756	-1.01	0.9881	-1.12	0.76	1.25	0.5303
1432227_at	---	---	-1.02	0.9428	-1.04	0.8782	1.07	0.765	1.25	0.2402
1442625_at	---	---	1.85	0.1145	1.17	0.7587	-1.16	0.7784	1.25	0.6805
1443981_at	---	---	-1.03	0.898	-1.06	0.7834	1.05	0.81	1.25	0.1948
1445816_at	---	---	-1.09	0.4953	-1.01	0.9498	1.03	0.839	1.25	0.0793
1439891_at	---	---	-1.06	0.7876	-1.1	0.6564	1.04	0.8896	1.25	0.2581
1440059_at	---	---	-1.11	0.7406	-1.15	0.6373	1.04	0.9098	1.25	0.4589
1445462_at	---	---	-1.1	0.4087	-1.02	0.9094	-1.02	0.9135	1.25	0.0656
1459709_at	---	---	-1.01	0.9713	-1.02	0.8978	-1.02	0.9285	1.25	0.056
1439165_at	---	---	-1	0.9939	1.17	0.6975	-1.04	0.9393	1.25	0.5914
1446014_at	---	---	1.19	0.6718	1.4	0.3471	1.03	0.955	1.25	0.6259
1445566_at	---	---	-1.12	0.4059	1.02	0.9035	1.01	0.9584	1.25	0.1023
1459350_at	---	---	1.11	0.8762	1.27	0.6469	-1.01	0.9894	1.25	0.7124
1460029_at	---	---	-1.03	0.9186	-1.06	0.789	1	0.9988	1.25	0.2197
1446767_at	---	---	-1.52	0.4968	-1.01	0.9903	1	0.9991	1.25	0.7862
1458937_at	---	---	1.08	0.836	-1.03	0.9569	-1.04	0.9294	1.25	0.5171
1458655_at	---	---	1.12	0.4778	1.29	0.0811	1.27	0.1011	1.24	0.1766
1436933_at	---	---	1.1	0.5377	1.26	0.0951	1.21	0.1607	1.24	0.1614
1444540_at	---	---	1.11	0.5696	1.1	0.6426	1.23	0.2045	1.24	0.2502
1445961_at	---	---	-1.05	0.8035	1.02	0.9024	1.18	0.2103	1.24	0.1435
1442602_at	---	---	-1.04	0.8839	1.03	0.9047	1.21	0.2498	1.24	0.2462
1445352_at	---	---	1.1	0.5761	1.08	0.6776	1.15	0.3847	1.24	0.2112
1442619_at	---	---	-1.05	0.8136	1.05	0.8199	1.15	0.4161	1.24	0.2363
1445293_at	---	---	1.06	0.7654	-1.12	0.4535	-1.12	0.4785	1.24	0.1705
1441389_at	---	---	1.16	0.3809	1.08	0.6955	-1.13	0.4901	1.24	0.2507
1444126_at	---	---	1.06	0.8513	1.01	0.9747	-1.12	0.6876	1.24	0.4176
1445739_at	---	---	-1.12	0.4239	-1.11	0.481	-1.07	0.6986	1.24	0.1632
1447455_at	---	---	-1.01	0.9787	1.09	0.6918	1.07	0.7495	1.24	0.2848
1458460_at	---	---	-1.1	0.7595	1.2	0.5162	1.11	0.7591	1.24	0.4781
1457101_at	---	---	1.07	0.7509	-1.1	0.6246	-1.06	0.7845	1.24	0.2595
1458304_at	---	---	1.03	0.9292	-1.06	0.8506	-1.08	0.8114	1.24	0.4073
1459557_at	---	---	1.13	0.4797	1.06	0.7985	-1.05	0.8193	1.24	0.2388
1446650_at	---	---	-1.05	0.7536	-1	0.989	1.03	0.8408	1.24	0.1123
AFFX-r2-Bs-lys-3_at	---	---	1.05	0.9047	1.05	0.9043	-1.06	0.8903	1.24	0.5348
1446422_at	---	---	1.08	0.7228	1.04	0.8723	1.02	0.9544	1.24	0.2751
1446984_at	---	---	-1.11	0.4475	-1.02	0.9294	1.01	0.9726	1.24	0.1352
1459368_at	---	---	1.03	0.9089	1.08	0.7183	1.01	0.9743	1.24	0.2596
1445991_at	---	---	-1.23	0.7537	-1.25	0.7309	-1.01	0.9904	1.24	0.7794
1454127_at	---	---	1.01	0.9744	-1.03	0.9238	-1.04	0.8721	1.24	0.2875
1430308_at	---	---	-1.02	0.9129	1.02	0.9424	-1.01	0.9769	1.24	0.1468
1427797_s_at	---	---	-1.42	0.2113	-1.63	0.0822	-1.64	0.077	1.24	0.5557
1446202_at	---	---	1.08	0.586	1.07	0.6534	1.1	0.5097	1.23	0.1437
1443069_at	---	---	-1.07	0.8036	1.11	0.6594	1.15	0.5327	1.23	0.3684
1427659_at	---	---	-1.01	0.9546	-1.07	0.6456	-1.08	0.5676	1.23	0.1339
1447482_at	---	---	1.04	0.8406	1.15	0.3593	1.09	0.5813	1.23	0.201
1439961_x_at	---	---	1.04	0.7567	-1.04	0.7837	1.06	0.6158	1.23	0.0539
1457408_at	---	---	-1.03	0.8695	1.09	0.5874	1.08	0.6276	1.23	0.1619
1445392_at	---	---	1.07	0.7945	1.15	0.4826	1.11	0.6408	1.23	0.3395
1456990_at	---	---	1.09	0.7211	-1.07	0.7908	-1.11	0.6643	1.23	0.381
1456717_at	---	---	1.62	0.0329	1.23	0.3771	1.11	0.694	1.23	0.4482
1442473_at	---	---	-1.1	0.6733	1.22	0.3226	-1.08	0.7669	1.23	0.3667
1425953_at	---	---	-1.11	0.8049	-1.08	0.8545	-1.12	0.7703	1.23	0.5919
1442056_at	---	---	1.01	0.9783	1.09	0.6841	1.06	0.7884	1.23	0.2955
1438882_at	---	---	1.19	0.5156	1.48	0.0959	1.08	0.8127	1.23	0.4689
1442929_at	---	---	-1.03	0.9177	-1.05	0.8307	-1.04	0.8768	1.23	0.2962
1444488_at	---	---	-1.11	0.7057	-1.1	0.7374	1.05	0.8919	1.23	0.4562
1440756_at	---	---	-1.02	0.9598	-1.12	0.6368	-1.04	0.9062	1.23	0.3873
1420195_at	---	---	-1.02	0.9082	1.05	0.6813	1.02	0.9103	1.23	0.0606
1457524_at	---	---	-1.1	0.784	-1.04	0.9258	-1.04	0.9123	1.23	0.5126
1459234_at	---	---	1.15	0.6423	1.04	0.9146	1.03	0.9441	1.23	0.5016
1439471_at	---	---	-1.06	0.7987	-1.01	0.9721	-1.02	0.9515	1.23	0.2849
1459323_at	---	---	-1.11	0.3244	1.02	0.9221	-1	0.9836	1.23	0.0647
1445731_at	---	---	-1.13	0.4646	-1.11	0.5718	-1	0.9901	1.23	0.2442
1442221_at	---	---	-1.03	0.8955	-1.08	0.6434	1	0.9957	1.23	0.1774
1458978_at	---	---	-1.13	0.6217	-1.01	0.969	1	0.9965	1.23	0.4145
1457114_at	---	---	1.05	0.7924	1.12	0.4231	1.24	0.0958	1.22	0.1733
1440420_at	---	---	1.14	0.1792	1.14	0.2018	1.16	0.1471	1.22	0.0774
1458950_at	---	---	1.1	0.5854	1.12	0.526	1.22	0.2076	1.22	0.2724
1446449_at	---	---	1.01	0.9691	1.07	0.7905	1.23	0.2702	1.22	0.3466
1459035_at	---	---	1.1	0.6958	1.09	0.7282	1.24	0.2953	1.22	0.4
1445029_at	---	---	-1.3	0.3206	-1.27	0.3681	-1.25	0.4055	1.22	0.5241
1455930_at	---	---	-1.11	0.8625	1.01	0.9925	-1.42	0.437	1.22	0.7417
1445889_at	---	---	1.12	0.3093	1.05	0.7314	1.08	0.5024	1.22	0.0891
1443624_at	---	---	1.03	0.9451	1.35	0.183	1.18	0.5254	1.22	0.4757
1458901_at	---	---	1.07	0.7935	1.07	0.8078	1.14	0.5348	1.22	0.3737
1436700_a_at	---	---	-1.02	0.8966	-1.03	0.8866	-1.08	0.5414	1.22	0.1185
1457898_at	---	---	-1.03	0.9707	1.15	0.8002	1.31	0.5522	1.22	0.7297
1443038_at	---	---	1.24	0.1553	1.03	0.9104	1.11	0.5636	1.22	0.2574
1439702_at	---	---	-1.1	0.7216	-1.06	0.8437	-1.14	0.5902	1.22	0.4495
1438995_at	---	---	1.17	0.378	1.3	0.13	1.11	0.6075	1.22	0.3074
1434596_at	---	---	-1.02	0.9294	-1.03	0.8762	1.07	0.6176	1.22	0.1153
1445164_at	---	---	-1.12	0.7118	-1.15	0.6231	-1.14	0.6543	1.22	0.518
1457872_at	---	---	1.11	0.629	1.17	0.3886	1.1	0.6626	1.22	0.3288
1444238_at	---	---	1.02	0.9505	1.08	0.7147	1.09	0.6667	1.22	0.2865
AFFX-r2-Bs-thr-5_s_at	---	---	-1.13	0.8116	-1.01	0.9859	-1.19	0.7111	1.22	0.6977
1444622_at	---	---	1.01	0.9944	1.2	0.7636	1.24	0.7213	1.22	0.7724
1432849_at	---	---	1.04	0.8548	1.2	0.2786	1.07	0.7699	1.22	0.2956
1445900_at	---	---	-1.28	0.2341	-1	0.9979	-1.08	0.7767	1.22	0.4307
1442393_at	---	---	-1.04	0.9455	1.3	0.5339	-1.15	0.7825	1.22	0.7021
1443799_at	---	---	-1.06	0.8612	-1.11	0.6806	-1.08	0.7911	1.22	0.4433
1440757_at	---	---	1.01	0.9671	1.12	0.3061	1.04	0.8016	1.22	0.0994
1446918_at	---	---	1.01	0.9749	1.03	0.9116	1.05	0.8456	1.22	0.318
1445771_at	---	---	-1.07	0.7023	1.08	0.6374	1.04	0.8523	1.22	0.1845
1458477_at	---	---	1.02	0.9549	1.04	0.8721	1.04	0.8816	1.22	0.3155
1446999_at	---	---	1.09	0.4653	-1.11	0.3912	1.02	0.9224	1.22	0.1133
1455892_x_at	---	---	-1.2	0.5865	-1.15	0.6825	-1.04	0.9312	1.22	0.5866
1457795_at	---	---	-1.11	0.6867	1.07	0.8174	-1.02	0.9462	1.22	0.4405
1458286_at	---	---	1.04	0.9059	-1.03	0.919	-1.02	0.9654	1.22	0.4033
1446615_at	---	---	1.36	0.1161	1.16	0.5162	1.01	0.975	1.22	0.4015
1458788_at	---	---	-1.01	0.9898	1.03	0.9398	-1.01	0.9844	1.22	0.5152
1441130_at	---	---	-1.13	0.3781	1	0.9958	1	0.9868	1.22	0.1777
1438599_at	---	---	1.01	0.9841	-1.03	0.9323	1.01	0.9903	1.22	0.5138
1442188_at	---	---	1.12	0.7131	1.08	0.8105	1	0.9939	1.22	0.5063
1458424_at	---	---	1.02	0.9745	1.07	0.8802	-1	0.9979	1.22	0.6074
1427805_at	---	---	1.16	0.1098	1.19	0.0617	1.21	0.043	1.21	0.066
1459160_at	---	---	-1.01	0.9728	1.17	0.4056	1.34	0.0873	1.21	0.3462
1441807_s_at	---	---	-1.01	0.9367	-1.1	0.4463	-1.17	0.1529	1.21	0.1236
1445256_at	---	---	1.37	0.0605	-1.01	0.9661	1.23	0.2263	1.21	0.3224
1439946_at	---	---	-1.04	0.9387	1.09	0.8308	1.39	0.2394	1.21	0.6066
1449797_x_at	---	---	-1.01	0.9506	1.14	0.3871	1.18	0.261	1.21	0.2443
1455329_at	---	---	1.18	0.4027	1.31	0.1512	1.24	0.2699	1.21	0.3914
1444354_at	---	---	-1.14	0.3419	-1.19	0.1837	-1.15	0.3212	1.21	0.1934
1441721_at	---	---	-1.01	0.9658	-1.02	0.9338	1.16	0.4229	1.21	0.3199
1459936_at	---	---	1.05	0.7744	1.03	0.8583	1.1	0.449	1.21	0.142
1458848_at	---	---	1.02	0.9499	1.15	0.4151	1.12	0.5233	1.21	0.2942
1458547_at	---	---	1.1	0.5757	-1.04	0.8695	1.11	0.5343	1.21	0.2649
1441847_at	---	---	-1.03	0.9404	1.06	0.8986	-1.19	0.5792	1.21	0.5846
1442036_a_at	---	---	-1.07	0.656	1.02	0.9106	1.08	0.597	1.21	0.1416
1452551_at	---	---	1.1	0.7523	1.11	0.7028	1.15	0.598	1.21	0.4936
1442675_at	---	---	1.02	0.9597	1.02	0.9694	1.18	0.605	1.21	0.5924
1442420_at	---	---	1.05	0.8099	1.03	0.9061	1.09	0.6258	1.21	0.2769
1443289_at	---	---	1.03	0.9214	1.05	0.8469	1.11	0.6566	1.21	0.3977
1445039_at	---	---	1.11	0.6947	1.12	0.6546	1.12	0.6628	1.21	0.4709
1445683_at	---	---	-1.16	0.5546	-1.35	0.1823	-1.12	0.6745	1.21	0.4972
1441484_at	---	---	1.04	0.9036	1.05	0.861	1.11	0.6883	1.21	0.4634
1445303_at	---	---	-1.02	0.9488	-1.12	0.476	-1.07	0.7347	1.21	0.2512
1458349_s_at	---	---	1.02	0.971	-1.06	0.9098	-1.14	0.7456	1.21	0.6611
1447057_at	---	---	-1.01	0.9776	1.05	0.8797	1.1	0.7488	1.21	0.4956
1445215_at	---	---	-1.05	0.9059	1.43	0.1555	-1.11	0.7505	1.21	0.5575
1444805_at	---	---	-1.2	0.6646	-1.13	0.799	-1.14	0.7714	1.21	0.6958
1445062_at	---	---	1.03	0.9399	-1.05	0.8803	-1.08	0.791	1.21	0.464
1443801_at	---	---	-1.12	0.8304	-1.2	0.6973	-1.14	0.8041	1.21	0.7323
1442670_at	---	---	-1.03	0.9381	-1.05	0.8826	1.07	0.8119	1.21	0.4525
1447332_at	---	---	1	0.9907	1.1	0.3353	1.03	0.8159	1.21	0.0758
1458445_at	---	---	1.08	0.7214	-1.07	0.7727	-1.05	0.8466	1.21	0.3419
1458098_at	---	---	1.07	0.7587	1.07	0.7476	1.05	0.8498	1.21	0.3371
1459514_at	---	---	1.02	0.9542	1	0.9931	1.05	0.8553	1.21	0.3993
1456970_at	---	---	1.08	0.673	-1.04	0.8706	1.04	0.8709	1.21	0.2571
1456900_at	---	---	1.19	0.4854	1.12	0.6764	1.05	0.8778	1.21	0.4942
1458066_at	---	---	1.05	0.8517	1.06	0.8038	1.04	0.8858	1.21	0.3553
1443571_at	---	---	1.02	0.9447	-1.1	0.6688	-1.02	0.9587	1.21	0.3973
1445026_at	---	---	1.09	0.556	-1.01	0.9553	1	0.984	1.21	0.1949
1444414_at	---	---	-1.05	0.7727	-1.03	0.8821	1	0.9878	1.21	0.2028
1459300_at	---	---	1.01	0.9676	1	0.9921	1	0.9881	1.21	0.3168
1456157_at	---	---	1.15	0.2786	1.26	0.0744	1.28	0.0547	1.2	0.1971
1458858_at	---	---	1.07	0.6466	1.03	0.8829	1.2	0.146	1.2	0.1833
1440527_at	---	---	1.09	0.8425	1.21	0.6099	1.51	0.1898	1.2	0.6723
1442738_at	---	---	1.07	0.6806	1.14	0.3581	1.18	0.2041	1.2	0.2215
1447043_at	---	---	-1.02	0.9288	1.8	0.0023	1.22	0.21	1.2	0.3088
1442250_at	---	---	-1.04	0.858	1.09	0.6293	1.2	0.2408	1.2	0.325
1440024_at	---	---	1.14	0.5901	1.22	0.3484	1.27	0.2508	1.2	0.4725
1445460_at	---	---	1.08	0.5806	1.13	0.3317	1.15	0.253	1.2	0.1739
1446863_at	---	---	1.08	0.4675	1.14	0.1881	1.11	0.2855	1.2	0.0879
1460659_at	---	---	-1.04	0.8565	1.13	0.4872	1.18	0.3195	1.2	0.3289
1431174_at	---	---	1.03	0.8271	1.08	0.5355	1.11	0.3363	1.2	0.1214
1439303_at	---	---	-1.18	0.1075	-1.06	0.6423	-1.1	0.3928	1.2	0.1244
1439743_at	---	---	1.01	0.9856	-1.16	0.3552	-1.14	0.4405	1.2	0.3156
1454367_at	---	---	1.04	0.8396	1.06	0.7797	1.12	0.4807	1.2	0.2656
1445060_at	---	---	1.05	0.7293	-1.08	0.4946	-1.08	0.4911	1.2	0.1001
1445904_at	---	---	1.03	0.9443	1.05	0.9022	1.22	0.5003	1.2	0.5966
1440544_at	---	---	1.07	0.4611	1.03	0.7578	1.06	0.5523	1.2	0.0483
1445319_at	---	---	1.03	0.9282	1	0.9925	1.14	0.6093	1.2	0.5072
1457108_at	---	---	1.05	0.8895	-1.02	0.9697	1.14	0.645	1.2	0.566
1446029_at	---	---	1.15	0.589	1.22	0.4045	1.11	0.7033	1.2	0.5122
1444944_at	---	---	1.05	0.7033	1.01	0.977	1.05	0.7052	1.2	0.1142
1440341_at	---	---	-1.02	0.961	-1.53	0.0827	-1.11	0.7297	1.2	0.5553
1445350_at	---	---	-1.1	0.6119	1.06	0.8036	-1.07	0.7371	1.2	0.3314
1445137_at	---	---	1.03	0.9218	1.2	0.3177	1.07	0.7534	1.2	0.368
1445975_at	---	---	-1.05	0.8214	-1.02	0.9319	1.06	0.7649	1.2	0.3113
1446043_at	---	---	-1.07	0.8354	1.01	0.9761	-1.1	0.774	1.2	0.548
1445118_at	---	---	1.02	0.9618	-1.05	0.8744	1.08	0.7804	1.2	0.4556
1442852_at	---	---	1.01	0.9729	1.01	0.9776	1.07	0.7823	1.2	0.4263
1446578_at	---	---	-1.11	0.7036	1	0.9937	1.06	0.8412	1.2	0.4802
1446475_at	---	---	1.29	0.1021	1.28	0.1126	1.04	0.8456	1.2	0.3167
1458646_at	---	---	1.08	0.7681	1.08	0.7613	1.05	0.8636	1.2	0.4621
1445405_at	---	---	-1.03	0.906	-1.04	0.863	1.03	0.8952	1.2	0.3355
1442825_at	---	---	-1.12	0.5926	1.03	0.9104	-1.03	0.9159	1.2	0.4006
1419843_at	---	---	1.01	0.9633	-1.01	0.9654	1.03	0.9205	1.2	0.3782
1441637_at	---	---	1.14	0.8626	1.15	0.8516	1.06	0.9472	1.2	0.8256
1442503_at	---	---	1.01	0.9912	1.07	0.8557	1.02	0.9575	1.2	0.5746
1457859_at	---	---	-1.16	0.498	-1.09	0.7376	-1.01	0.9697	1.2	0.4486
1444806_at	---	---	-1.17	0.8047	1.19	0.7857	1.03	0.9716	1.2	0.8
1446350_at	---	---	-1.03	0.8694	1.01	0.9678	-1	0.9914	1.2	0.1264
1444525_at	---	---	1.11	0.5985	1.14	0.4872	1	0.9975	1.2	0.3786
1457251_x_at	---	---	1.05	0.6764	1.29	0.0179	1.33	0.0109	1.19	0.1354
1439906_at	---	---	-1.04	0.9224	1.12	0.724	1.45	0.1472	1.19	0.6171
1438959_x_at	---	---	1.03	0.8453	1.07	0.6283	1.17	0.1587	1.19	0.1642
1459106_at	---	---	1.11	0.3894	1.04	0.7736	1.17	0.1611	1.19	0.1863
1420566_at	---	---	1.17	0.8452	1.75	0.3384	2.12	0.1786	1.19	0.8429
1444211_at	---	---	-1.15	0.5954	-1.08	0.8132	-1.3	0.263	1.19	0.5453
1438778_at	---	---	1.08	0.7778	1.04	0.8978	1.26	0.2671	1.19	0.5071
1446124_at	---	---	1.04	0.9021	1.05	0.8589	1.19	0.3827	1.19	0.4461
1441498_at	---	---	1.12	0.7659	1.29	0.4059	1.3	0.3839	1.19	0.6555
1430630_at	---	---	1.54	0.0145	1.21	0.247	1.15	0.4355	1.19	0.3717
1444516_at	---	---	-1	0.9965	1.12	0.6944	1.21	0.4489	1.19	0.5563
1443230_at	---	---	1.12	0.8532	1.29	0.6077	1.41	0.4514	1.19	0.776
1457286_at	---	---	1.06	0.6541	1.12	0.3138	1.09	0.4676	1.19	0.1543
1446540_at	---	---	1.08	0.8028	1.14	0.6163	1.17	0.5311	1.19	0.5336
1458625_at	---	---	1.16	0.4436	1.13	0.5456	1.13	0.5337	1.19	0.4162
1445797_at	---	---	1.05	0.7889	-1.02	0.9376	1.09	0.5589	1.19	0.2457
1420180_at	---	---	1.13	0.5405	1.04	0.8691	1.12	0.5902	1.19	0.4088
1456801_at	---	---	1.05	0.7676	1.08	0.6154	1.08	0.6058	1.19	0.2226
1457224_at	---	---	-1.06	0.7457	-1.1	0.5802	1.09	0.6324	1.19	0.3117
1458016_at	---	---	-1.07	0.7271	-1.1	0.6035	-1.08	0.6565	1.19	0.3007
1459576_at	---	---	1.06	0.8424	1.19	0.442	1.12	0.6652	1.19	0.5126
1446697_at	---	---	1.02	0.9441	-1.08	0.7201	1.08	0.6876	1.19	0.3533
1442248_at	---	---	-1.2	0.602	1.2	0.6113	-1.16	0.6899	1.19	0.6676
1453788_at	---	---	1.1	0.5058	1.06	0.7272	1.06	0.6987	1.19	0.224
1459660_at	---	---	1.02	0.9305	1.14	0.2826	1.06	0.7017	1.19	0.1861
1459730_at	---	---	1.05	0.857	1.17	0.483	1.1	0.7037	1.19	0.471
1442966_at	---	---	1.02	0.9572	-1.05	0.8663	-1.09	0.7042	1.19	0.4166
1446324_at	---	---	1.17	0.3158	1.34	0.057	1.07	0.715	1.19	0.3191
1460131_at	---	---	1.1	0.6838	1.1	0.7048	1.09	0.7202	1.19	0.4662
1447187_at	---	---	1	0.9989	1.15	0.6962	1.13	0.7447	1.19	0.6606
1446172_at	---	---	-1.1	0.5915	1.28	0.1099	-1.07	0.7475	1.19	0.3251
1447492_at	---	---	1.08	0.5555	1.04	0.7902	1.04	0.7648	1.19	0.1572
1441199_at	---	---	-1.16	0.4638	-1.16	0.472	-1.07	0.797	1.19	0.4439
1426038_at	---	---	-1.08	0.6123	-1.02	0.9311	-1.04	0.8161	1.19	0.2251
1456513_at	---	---	-1	0.9904	-1.04	0.8381	-1.05	0.8287	1.19	0.3027
1443623_a_at	---	---	-1.01	0.9632	1	0.9866	-1.03	0.8547	1.19	0.2059
1440758_at	---	---	-1.03	0.9088	1.07	0.7993	1.04	0.889	1.19	0.4626
1456160_at	---	---	1.02	0.9711	1.02	0.9684	-1.06	0.8896	1.19	0.6215
1446739_at	---	---	-1.22	0.3664	-1.03	0.9333	-1.04	0.8978	1.19	0.505
1444863_at	---	---	-1.05	0.8296	-1.04	0.8903	-1.03	0.9004	1.19	0.3923
1443848_at	---	---	-1.19	0.7085	-1.28	0.5681	-1.06	0.9149	1.19	0.7543
1432629_at	---	---	1.04	0.904	1.13	0.6034	-1.03	0.9302	1.19	0.4983
1446181_at	---	---	1.02	0.9487	1.03	0.9148	1.02	0.947	1.19	0.3961
1459081_at	---	---	1.05	0.8658	1.15	0.4857	1.02	0.9602	1.19	0.4365
1440897_at	---	---	1.05	0.8244	1.05	0.8431	-1.01	0.9715	1.19	0.3516
1441762_at	---	---	-1.13	0.5616	-1.06	0.7976	1	0.9923	1.19	0.4083
1436471_at	---	---	1	0.9961	-1.24	0.4775	-1.21	0.5378	1.19	0.6258
1445679_at	---	---	1.01	0.9805	-1.13	0.522	-1.39	0.0591	1.18	0.4353
1444939_at	---	---	-1	0.9974	1.06	0.793	1.21	0.2637	1.18	0.4111
1439412_at	---	---	1.01	0.9645	1.03	0.8821	1.14	0.272	1.18	0.2228
1447486_at	---	---	1.08	0.5781	1.1	0.4983	1.14	0.2778	1.18	0.2194
1457279_at	---	---	-1.17	0.5883	-1.25	0.389	-1.29	0.3132	1.18	0.607
1449665_at	---	---	1	0.9847	1.15	0.337	1.15	0.3218	1.18	0.3089
1445100_at	---	---	1.09	0.6651	1.12	0.5541	1.18	0.3291	1.18	0.4142
1442955_at	---	---	1.04	0.8358	1.04	0.8433	1.15	0.34	1.18	0.3127
1457324_at	---	---	-1.35	0.4404	-1.37	0.4087	-1.42	0.3434	1.18	0.7402
1433107_at	---	---	1.08	0.7178	1.13	0.5181	1.18	0.369	1.18	0.4169
1445478_at	---	---	1.08	0.7272	1.08	0.7157	1.16	0.4214	1.18	0.4167
1458810_at	---	---	1.19	0.1576	1.1	0.4929	1.11	0.4259	1.18	0.232
1457055_at	---	---	-1.15	0.4112	-1.14	0.4262	-1.14	0.4422	1.18	0.353
1457610_at	---	---	-1.02	0.9378	1.08	0.7033	1.14	0.4688	1.18	0.3935
1438813_at	---	---	1.07	0.5235	1.08	0.4398	1.08	0.4796	1.18	0.1136
1446064_at	---	---	1.03	0.8564	-1	0.9848	-1.1	0.4905	1.18	0.2476
1430873_at	---	---	1.08	0.7938	1.13	0.6264	1.17	0.5132	1.18	0.5556
1445696_x_at	---	---	-1.05	0.7995	-1	0.9848	-1.1	0.5291	1.18	0.264
1447462_at	---	---	-1.05	0.8654	-1.04	0.8872	-1.12	0.6028	1.18	0.4608
1444475_at	---	---	1.05	0.7916	1.13	0.4297	1.09	0.6159	1.18	0.3363
1442609_at	---	---	1	0.9885	-1.05	0.8537	-1.11	0.6188	1.18	0.4473
1433283_s_at	---	---	-1	0.9891	1.01	0.982	1.1	0.6396	1.18	0.4249
1419923_at	---	---	1.11	0.5826	1.01	0.9666	1.09	0.6655	1.18	0.4031
1445315_at	---	---	1.05	0.7445	1.1	0.4974	1.07	0.6663	1.18	0.2447
1440570_at	---	---	1.04	0.8903	1.02	0.9477	1.1	0.6841	1.18	0.512
1447192_at	---	---	1.01	0.9848	1.05	0.8454	1.08	0.7047	1.18	0.3876
1459022_at	---	---	1.02	0.8926	1.07	0.5529	1.04	0.7466	1.18	0.1085
1456148_a_at	---	---	1.09	0.5655	1.12	0.446	1.06	0.7593	1.18	0.2941
1459021_at	---	---	-1.07	0.87	-1.02	0.9641	1.12	0.7669	1.18	0.6793
1420153_at	---	---	1.14	0.5102	1.13	0.5539	1.07	0.7732	1.18	0.4488
1458754_at	---	---	1.01	0.9789	-1.03	0.8928	1.05	0.7897	1.18	0.2872
1445376_at	---	---	-1.07	0.7058	1	0.9918	-1.05	0.7956	1.18	0.3266
1457241_at	---	---	-1.13	0.8125	-1.44	0.3449	-1.13	0.8034	1.18	0.7622
1442987_at	---	---	1.02	0.8971	-1.01	0.937	1.04	0.8115	1.18	0.1814
1441628_at	---	---	-1.2	0.5625	-1.1	0.7933	-1.09	0.8191	1.18	0.6568
1446256_at	---	---	-1.08	0.3955	-1.02	0.9044	1.03	0.8206	1.18	0.0854
1440347_at	---	---	1.08	0.8885	1.7	0.1493	-1.12	0.8229	1.18	0.7591
1420186_at	---	---	-1	0.9977	1.01	0.9556	1.04	0.8451	1.18	0.2503
1439299_at	---	---	1.01	0.9917	1.09	0.8121	1.07	0.8547	1.18	0.6473
1420062_at	---	---	1.04	0.6765	1.04	0.704	-1.02	0.8617	1.18	0.0795
1459623_at	---	---	1.09	0.632	1.05	0.8143	1.03	0.88	1.18	0.3358
1439944_at	---	---	1.07	0.7866	1.06	0.8392	-1.03	0.9136	1.18	0.487
1445351_at	---	---	-1.07	0.6859	1.09	0.5868	1.02	0.9158	1.18	0.2942
1459238_at	---	---	1	0.9928	1.17	0.5518	-1.03	0.9255	1.18	0.59
1439220_at	---	---	-1.11	0.5533	-1	0.9954	1.02	0.9338	1.18	0.3424
1457851_at	---	---	-1.02	0.9146	-1.05	0.7624	-1.02	0.9414	1.18	0.294
1458722_at	---	---	1.11	0.6775	1.01	0.978	-1.02	0.954	1.18	0.4978
1447274_at	---	---	-1.15	0.519	-1.01	0.9829	-1.02	0.9573	1.18	0.4705
1444369_at	---	---	-1.08	0.6905	-1.08	0.6972	1.01	0.9651	1.18	0.3574
1440873_at	---	---	1.06	0.8458	1.05	0.8609	1.01	0.9669	1.18	0.477
1444133_at	---	---	-1.01	0.977	1.02	0.9523	1.01	0.9669	1.18	0.484
1445654_at	---	---	-1.06	0.608	1.07	0.5568	1.01	0.9742	1.18	0.1185
1427511_at	---	---	1.11	0.527	1.1	0.5634	1.01	0.9745	1.18	0.3105
1460072_at	---	---	-1	0.9959	1.05	0.8679	1.01	0.9794	1.18	0.5373
1440727_at	---	---	1.01	0.9605	1.05	0.822	1.01	0.9851	1.18	0.3797
1456450_at	---	---	-1.08	0.8401	-1.1	0.8148	-1	0.9931	1.18	0.6585
1454016_at	---	---	1.08	0.7433	1.04	0.9076	-1	0.9939	1.18	0.4802
1443341_at	---	---	-1.02	0.9651	-1.06	0.8459	-1	0.9965	1.18	0.5394
1433021_at	---	---	1.05	0.6582	1.1	0.2753	1.06	0.5495	1.18	0.0956
1446945_at	---	---	1.11	0.6729	1.09	0.7276	1.27	0.2213	1.17	0.5265
1457196_at	---	---	1.04	0.8749	1.18	0.3289	1.22	0.2226	1.17	0.4355
1447295_at	---	---	-1.05	0.847	1.17	0.3684	1.22	0.2269	1.17	0.4059
1459968_at	---	---	1.2	0.2518	1.2	0.2374	1.19	0.2577	1.17	0.3899
1458257_at	---	---	-1.11	0.7628	-1.25	0.4024	-1.24	0.4225	1.17	0.6504
1446913_at	---	---	1.1	0.6107	1.08	0.673	1.13	0.4652	1.17	0.3925
1439605_at	---	---	1.16	0.4324	1.18	0.3734	1.15	0.4706	1.17	0.4711
1447162_at	---	---	1.05	0.8337	1.04	0.8709	1.15	0.4748	1.17	0.4707
1441270_at	---	---	1.08	0.7522	1.01	0.9719	1.17	0.4755	1.17	0.5207
1458760_at	---	---	1.05	0.8722	1.12	0.5962	1.16	0.4816	1.17	0.5196
1440137_at	---	---	1.08	0.6014	1.12	0.4059	1.1	0.5003	1.17	0.263
1439851_at	---	---	-1.06	0.7195	-1.04	0.8057	1.1	0.5126	1.17	0.2992
1458816_at	---	---	1.02	0.9311	-1	0.9877	1.09	0.5218	1.17	0.2385
1453936_at	---	---	1.08	0.6873	1.03	0.8813	1.12	0.5224	1.17	0.3857
1420178_at	---	---	-1.06	0.7743	1.12	0.5399	1.12	0.5348	1.17	0.4117
1443913_at	---	---	-1.03	0.9566	1.06	0.9017	1.22	0.5533	1.17	0.7041
1421598_at	---	---	-1.02	0.9131	1.18	0.2407	1.1	0.5571	1.17	0.3479
1444741_at	---	---	1.03	0.9261	1.12	0.6875	1.16	0.5677	1.17	0.5787
1460504_at	---	---	1.11	0.6674	1.17	0.495	1.13	0.6031	1.17	0.5436
1447497_at	---	---	-1.01	0.9597	1.05	0.7581	1.08	0.6046	1.17	0.2897
1441848_at	---	---	-1.25	0.489	-1.31	0.3682	-1.19	0.6064	1.17	0.6968
1447195_at	---	---	1.21	0.6398	1.12	0.8062	1.22	0.6107	1.17	0.7435
1443042_at	---	---	-1.22	0.5945	-1.04	0.9401	-1.21	0.6208	1.17	0.7345
1445042_at	---	---	-1	0.9989	1.02	0.9053	-1.08	0.6423	1.17	0.3111
1447145_at	---	---	-1.07	0.776	-1.08	0.721	1.1	0.6606	1.17	0.4782
1447406_at	---	---	-1.01	0.9825	-1.01	0.9811	1.14	0.6663	1.17	0.6302
1443725_at	---	---	1.04	0.8823	-1.03	0.9033	1.09	0.676	1.17	0.4198
1444756_at	---	---	-1.04	0.8737	1.07	0.7769	-1.09	0.678	1.17	0.4498
1458928_at	---	---	1.13	0.4028	1.04	0.8627	1.07	0.6793	1.17	0.3204
1458437_at	---	---	1.03	0.917	1.12	0.6052	1.09	0.7034	1.17	0.4809
1458426_at	---	---	-1.16	0.868	-1.21	0.815	-1.33	0.7041	1.17	0.8758
1457839_at	---	---	-1.4	0.5809	1.08	0.9225	-1.28	0.7076	1.17	0.8558
1443100_at	---	---	-1.13	0.8659	1.49	0.4541	1.26	0.7085	1.17	0.8409
1430772_at	---	---	-1.03	0.9311	-1.01	0.9874	-1.11	0.7249	1.17	0.5918
1440028_at	---	---	1.04	0.9053	1.18	0.4323	1.09	0.731	1.17	0.5261
1459942_at	---	---	1.34	0.6906	-1.43	0.5994	1.28	0.7475	1.17	0.8707
1458805_at	---	---	-1	0.9887	1.07	0.6786	1.05	0.7523	1.17	0.2731
1444828_at	---	---	1.06	0.8047	-1	0.9972	1.07	0.756	1.17	0.459
1419932_s_at	---	---	-1.04	0.7983	1.01	0.9779	1.05	0.7714	1.17	0.2375
1457968_at	---	---	1.19	0.1669	1.04	0.8148	-1.05	0.7847	1.17	0.2871
1440088_at	---	---	-1.08	0.7757	-1.09	0.7433	1.06	0.8271	1.17	0.5348
1459271_at	---	---	-1.03	0.9347	-1.02	0.9477	-1.05	0.85	1.17	0.5209
1447168_at	---	---	1.03	0.9165	-1	0.9878	1.04	0.8577	1.17	0.3923
1445423_at	---	---	1.03	0.9167	1.08	0.7299	1.04	0.8759	1.17	0.4235
1446775_at	---	---	1.04	0.8511	1.08	0.662	1.04	0.8774	1.17	0.3868
1443394_at	---	---	-1	0.9938	1.32	0.2218	1.05	0.895	1.17	0.584
1447134_at	---	---	-1.04	0.8864	1.02	0.946	-1.04	0.8995	1.17	0.5265
1445177_at	---	---	1.1	0.6822	1.06	0.8308	1.04	0.9028	1.17	0.5177
1459226_at	---	---	-1.02	0.9697	-1.13	0.6528	-1.04	0.9058	1.17	0.6109
1457104_at	---	---	-1.05	0.7888	-1	0.9836	-1.02	0.9202	1.17	0.3057
1445479_at	---	---	1.26	0.0515	1.04	0.8359	1.02	0.9228	1.17	0.2498
1444393_at	---	---	-1.01	0.9547	-1.02	0.9407	1.02	0.9292	1.17	0.2718
1443653_at	---	---	-1.02	0.9482	-1.06	0.8003	1.02	0.9388	1.17	0.4895
1433215_at	---	---	1.03	0.847	-1.02	0.9205	1.01	0.9449	1.17	0.1767
1431677_at	---	---	-1.14	0.4847	-1.15	0.4465	1.02	0.9464	1.17	0.4387
1457952_at	---	---	1.05	0.8247	1.02	0.9472	1.02	0.9523	1.17	0.4051
1459545_at	---	---	1.03	0.8965	1.02	0.9463	1.01	0.9525	1.17	0.3038
1455650_at	---	---	-1.16	0.8285	-1.33	0.6272	1.04	0.9611	1.17	0.8451
1445670_at	---	---	1.21	0.251	-1.17	0.3749	-1.01	0.9658	1.17	0.4227
1439792_at	---	---	-1.04	0.867	-1.01	0.9653	1.01	0.9699	1.17	0.3777
1458542_at	---	---	-1.15	0.5971	1.21	0.4344	-1.01	0.9749	1.17	0.5946
1441692_at	---	---	1.14	0.7685	1.03	0.9524	-1.02	0.9764	1.17	0.7418
1420041_at	---	---	-1.04	0.866	-1.02	0.9195	-1.01	0.9798	1.17	0.3631
1447032_at	---	---	1.03	0.9102	-1.02	0.9438	-1	0.9908	1.17	0.4168
1447730_at	---	---	1.1	0.7561	1.12	0.6737	-1	0.9937	1.17	0.588
1457338_at	---	---	1.27	0.6971	1.6	0.3625	-1.01	0.9939	1.17	0.839
1457960_at	---	---	-1.02	0.9311	1.03	0.8396	1	0.9967	1.17	0.2086
1444536_at	---	---	-1.06	0.856	1.14	0.6361	1.16	0.5823	1.17	0.6045
1427853_a_at	---	---	1.05	0.8546	1.05	0.8187	1.18	0.3584	1.17	0.4354
1433204_at	---	---	1.02	0.9198	1.07	0.7105	1.06	0.7415	1.17	0.3462
1448671_at	---	---	1.03	0.9386	-1.14	0.6192	-1.32	0.1967	1.17	0.565
1440306_at	---	---	1.04	0.6518	1.02	0.8633	1.17	0.0398	1.16	0.0803
1460531_at	---	---	1.24	0.2616	1.2	0.3458	1.42	0.0652	1.16	0.5353
1458537_at	---	---	1.06	0.7376	1.05	0.7578	1.18	0.205	1.16	0.3257
1439852_at	---	---	-1.11	0.5676	-1.07	0.7253	-1.21	0.2083	1.16	0.4284
1441244_at	---	---	1.09	0.6575	1.09	0.6429	1.21	0.2324	1.16	0.4462
1440949_at	---	---	1.13	0.5563	1.2	0.3288	1.22	0.2763	1.16	0.503
1442618_at	---	---	1.42	0.0974	1.28	0.2466	1.26	0.2947	1.16	0.5808
1441694_at	---	---	1.08	0.4674	1.07	0.5244	1.11	0.3022	1.16	0.1777
1441488_at	---	---	-1.06	0.762	1.07	0.7239	1.16	0.3225	1.16	0.3697
1444425_at	---	---	-1.05	0.8087	1.05	0.785	1.15	0.3289	1.16	0.3699
1445331_at	---	---	1.02	0.9328	-1.02	0.9309	1.13	0.4112	1.16	0.3602
1431378_at	---	---	1.15	0.4855	1.09	0.7028	1.17	0.4306	1.16	0.5209
1449598_at	---	---	1.01	0.9728	1.02	0.9534	1.21	0.4497	1.16	0.6367
1446382_at	---	---	1.07	0.6738	1.11	0.4903	1.11	0.4669	1.16	0.3318
1443683_at	---	---	1.02	0.969	1.1	0.774	1.23	0.4728	1.16	0.6657
1442373_at	---	---	-1.12	0.6282	1.18	0.4439	1.17	0.4918	1.16	0.5586
1444751_at	---	---	1.18	0.4898	1.12	0.6626	1.17	0.5052	1.16	0.6093
1458610_at	---	---	1.06	0.6877	1.08	0.5869	1.09	0.5177	1.16	0.291
1457203_at	---	---	-1.33	0.0465	-1.2	0.2012	-1.1	0.5359	1.16	0.3862
1450373_at	---	---	1.12	0.4202	1.01	0.9574	1.09	0.558	1.16	0.3209
1443278_at	---	---	-1.17	0.1993	-1.07	0.6229	-1.08	0.5791	1.16	0.3009
1459306_at	---	---	-1.15	0.2826	-1.1	0.513	-1.08	0.5939	1.16	0.2981
1459097_at	---	---	1.09	0.7607	1.17	0.5286	1.15	0.6044	1.16	0.6193
1447047_at	---	---	1.01	0.9894	1.2	0.6961	1.23	0.6446	1.16	0.7823
1445744_at	---	---	-1.05	0.7401	-1.1	0.449	-1.06	0.6593	1.16	0.2678
1447402_at	---	---	1.12	0.7175	1.12	0.7173	1.15	0.6594	1.16	0.67
1459939_at	---	---	1.02	0.9458	-1.06	0.8407	1.11	0.6607	1.16	0.5782
1442630_at	---	---	1.13	0.6528	1.07	0.8312	1.11	0.7094	1.16	0.5916
1445393_at	---	---	1.01	0.9727	1	0.9935	-1.09	0.7309	1.16	0.5721
1446703_at	---	---	-1.26	0.2025	-1.15	0.4881	-1.08	0.7383	1.16	0.5303
1442617_at	---	---	-1.01	0.9844	-1.02	0.9576	-1.1	0.7403	1.16	0.6239
1446187_at	---	---	-1.08	0.863	-1.08	0.8598	1.14	0.7521	1.16	0.747
1459595_at	---	---	1.01	0.9862	-1.02	0.9598	1.09	0.7842	1.16	0.6553
1459774_at	---	---	-1.16	0.5465	1.07	0.8239	-1.08	0.7882	1.16	0.6101
1445424_at	---	---	1.03	0.9376	1.13	0.6608	1.08	0.8099	1.16	0.6368
1431225_at	---	---	1.08	0.893	-1.79	0.1032	-1.12	0.819	1.16	0.7817
1446466_at	---	---	1.02	0.9418	-1.04	0.8604	1.05	0.8241	1.16	0.4776
1421674_at	---	---	1.05	0.7645	1.03	0.8982	1.04	0.8254	1.16	0.2973
1446531_at	---	---	1.05	0.8114	-1.11	0.5298	1.04	0.8371	1.16	0.397
1457657_at	---	---	1.05	0.8195	1.08	0.6655	1.04	0.8393	1.16	0.3848
1459013_at	---	---	1	0.9932	1.06	0.7349	-1.04	0.8431	1.16	0.3104
1445556_at	---	---	-1.03	0.9204	-1.08	0.7442	-1.05	0.8446	1.16	0.4895
1457226_at	---	---	1.05	0.8215	-1.03	0.916	-1.05	0.848	1.16	0.4372
1445515_at	---	---	1.02	0.932	1.01	0.9868	-1.05	0.8486	1.16	0.5088
1458029_at	---	---	-1.03	0.915	1.02	0.9616	1.05	0.8517	1.16	0.5193
1440080_at	---	---	-1.09	0.8692	-1.16	0.7339	-1.1	0.853	1.16	0.7733
1447062_at	---	---	1.19	0.4928	1.06	0.8547	1.06	0.8549	1.16	0.6258
1438392_at	---	---	1.09	0.7127	-1.01	0.9641	1.05	0.8664	1.16	0.5421
1441362_at	---	---	-1.45	0.4767	-1.26	0.6923	1.11	0.8823	1.16	0.8411
1443139_at	---	---	-1.03	0.9119	1.1	0.6689	1.03	0.9178	1.16	0.4862
1444356_at	---	---	-1.12	0.5056	-1.11	0.5182	1.02	0.9443	1.16	0.4026
1442147_at	---	---	-1.08	0.8167	-1.04	0.9037	1.02	0.9548	1.16	0.6321
1439361_at	---	---	1.02	0.9475	1.06	0.7714	-1.01	0.9693	1.16	0.3732
1445622_at	---	---	1.06	0.8715	1.03	0.9469	-1.01	0.978	1.16	0.6479
1444522_at	---	---	1.07	0.8448	-1.06	0.8707	1.01	0.9833	1.16	0.645
1419987_at	---	---	-1.01	0.9747	1.06	0.7553	1	0.9857	1.16	0.3562
1443755_at	---	---	-1.1	0.7528	-1.19	0.5044	-1.01	0.989	1.16	0.653
1433392_at	---	---	1.04	0.9178	1.01	0.9776	-1	0.9929	1.16	0.6024
1436259_at	---	---	-1.07	0.8113	1.03	0.9386	1	0.9961	1.16	0.595
1444251_x_at	---	---	-1	0.9998	-1.07	0.8574	-1.12	0.7237	1.16	0.6752
1458305_at	---	---	1.41	0.6562	1.53	0.561	-1.07	0.9468	1.16	0.8909
1447365_at	---	---	1	0.9932	1.11	0.3669	1.18	0.1282	1.15	0.2777
1438837_at	---	---	1.18	0.1134	1.02	0.9045	1.17	0.1423	1.15	0.2439
1446704_at	---	---	1.14	0.195	1.13	0.2101	1.14	0.1716	1.15	0.1984
1443072_at	---	---	1.07	0.7869	1.13	0.5677	1.26	0.2142	1.15	0.5564
1446490_at	---	---	-1.48	0.1382	1.38	0.238	-1.39	0.2172	1.15	0.7152
1457938_at	---	---	-1.07	0.6733	1.21	0.1622	1.18	0.2418	1.15	0.4027
1444985_at	---	---	-1.11	0.5047	1.03	0.8825	-1.17	0.2442	1.15	0.3726
1452557_a_at	---	---	1.08	0.7546	1.14	0.518	1.23	0.2731	1.15	0.5396
1446048_at	---	---	1.15	0.3955	1.28	0.1165	1.19	0.2791	1.15	0.4687
1443386_at	---	---	1.02	0.9224	1.07	0.5594	-1.1	0.3646	1.15	0.2086
1444914_at	---	---	1.1	0.6664	1.06	0.828	1.18	0.4043	1.15	0.5697
1446544_at	---	---	1.12	0.331	1.14	0.2216	1.1	0.4322	1.15	0.2578
1420084_at	---	---	-1.03	0.9187	1.04	0.8456	1.14	0.4382	1.15	0.4633
1445584_at	---	---	-1.03	0.8583	-1.03	0.8845	-1.11	0.4604	1.15	0.3563
1459797_at	---	---	1.13	0.3075	1.08	0.5766	1.09	0.4895	1.15	0.2909
1446039_at	---	---	-1.05	0.7725	-1.05	0.8141	1.11	0.4958	1.15	0.4033
1458173_at	---	---	1.02	0.9047	1.13	0.2645	1.08	0.5023	1.15	0.2361
1444979_at	---	---	1	0.9851	1.17	0.2878	1.11	0.5053	1.15	0.4121
1443321_at	---	---	1.03	0.9367	1.11	0.6439	1.16	0.5097	1.15	0.5837
1440490_at	---	---	1.02	0.9209	1.03	0.8837	-1.1	0.543	1.15	0.4042
1445812_at	---	---	-1.02	0.9365	-1.02	0.9491	1.12	0.6194	1.15	0.5677
1446762_at	---	---	-1.1	0.4783	1.01	0.9446	1.07	0.6291	1.15	0.3441
1443251_at	---	---	1.03	0.9538	1.13	0.743	1.17	0.6518	1.15	0.7444
1440583_at	---	---	1.14	0.5918	1.06	0.8419	1.12	0.6563	1.15	0.6288
1446943_at	---	---	1.32	0.2704	1.3	0.3064	1.14	0.6567	1.15	0.6881
1458730_at	---	---	-1.04	0.7019	1.03	0.8127	1.05	0.6571	1.15	0.1736
1458055_at	---	---	-1.03	0.7868	-1.03	0.8374	1.05	0.663	1.15	0.1577
1458589_at	---	---	-1.17	0.192	-1.16	0.2044	-1.06	0.6793	1.15	0.3229
1420135_at	---	---	1.1	0.7594	-1.08	0.8119	-1.12	0.6819	1.15	0.6497
1445207_at	---	---	-1.02	0.931	-1.03	0.8823	-1.06	0.6935	1.15	0.3077
1427806_at	---	---	1.13	0.4581	1.03	0.9075	1.07	0.7046	1.15	0.4442
1442572_at	---	---	1.15	0.2911	1.16	0.2694	1.06	0.7135	1.15	0.3595
1457419_s_at	---	---	1.01	0.9604	1.02	0.9213	1.07	0.7221	1.15	0.4483
1442722_at	---	---	1.16	0.4116	1.01	0.9798	1.07	0.7417	1.15	0.4996
1443492_at	---	---	1.01	0.9459	1.03	0.7984	-1.04	0.7442	1.15	0.1778
1445811_at	---	---	-1.06	0.8464	-1.03	0.9231	-1.08	0.7575	1.15	0.5896
1440528_at	---	---	-1.01	0.979	1.02	0.9499	1.07	0.771	1.15	0.5597
1442008_at	---	---	-1.28	0.3588	1.1	0.7673	-1.1	0.7877	1.15	0.6983
1442857_at	---	---	1.02	0.9528	1	0.9932	1.07	0.7905	1.15	0.5377
1442996_x_at	---	---	-1.04	0.8245	-1.2	0.1116	-1.04	0.8038	1.15	0.2868
1442570_at	---	---	-1.13	0.6584	-1.03	0.9456	1.08	0.8114	1.15	0.6504
1459093_at	---	---	-1.03	0.938	-1.1	0.7526	-1.08	0.8153	1.15	0.6595
1446233_at	---	---	1.01	0.9661	-1	0.9944	1.06	0.8163	1.15	0.5589
1458235_at	---	---	-1.14	0.505	1.14	0.5074	-1.06	0.8186	1.15	0.512
1445168_at	---	---	1.05	0.8733	1.08	0.7702	-1.06	0.8281	1.15	0.5767
1457527_at	---	---	1.08	0.6205	1.01	0.956	1.04	0.8325	1.15	0.3826
1445202_at	---	---	-1.06	0.7474	-1.05	0.8069	-1.04	0.84	1.15	0.3805
1441116_at	---	---	1.02	0.9398	-1.02	0.9086	-1.03	0.8644	1.15	0.3759
1444303_at	---	---	-1.01	0.9767	1.16	0.4816	1.05	0.8654	1.15	0.5772
1460158_at	---	---	-1.05	0.8304	1	0.9904	1.04	0.8679	1.15	0.4786
1447189_at	---	---	-1.11	0.3664	-1.03	0.8436	1.03	0.8731	1.15	0.2812
1445218_at	---	---	1.02	0.9479	1.03	0.8774	1.04	0.8733	1.15	0.4451
1444057_at	---	---	-1.21	0.8651	1.23	0.8488	1.19	0.8796	1.15	0.9159
1444713_at	---	---	1.1	0.7046	1.11	0.6575	1.04	0.8879	1.15	0.5962
1440016_at	---	---	1.14	0.6545	-1.11	0.7534	-1.05	0.8956	1.15	0.6858
1444372_at	---	---	-1.11	0.8563	1.01	0.9848	1.08	0.9045	1.15	0.8256
1419776_at	---	---	-1.08	0.6494	1.04	0.8492	1.03	0.9057	1.15	0.3979
1444613_at	---	---	-1.03	0.9351	1.04	0.9099	1.04	0.9082	1.15	0.6603
1445477_at	---	---	-1.01	0.9832	1.01	0.9547	-1.02	0.9348	1.15	0.4131
1459232_at	---	---	1.05	0.7758	-1.06	0.7183	1.02	0.9396	1.15	0.3861
1459395_at	---	---	-1.11	0.7376	-1.14	0.6439	-1.03	0.9446	1.15	0.6682
1442898_at	---	---	-1.07	0.7236	-1.01	0.9849	1.02	0.9537	1.15	0.4649
1459334_at	---	---	-1.07	0.6643	1.14	0.3174	-1.01	0.9723	1.15	0.3667
1442975_at	---	---	-1.02	0.9221	1.13	0.4051	1.01	0.9789	1.15	0.3946
1446487_at	---	---	-1.11	0.5305	-1.03	0.8733	-1.01	0.979	1.15	0.4274
1456707_at	---	---	1.12	0.7381	1.01	0.9874	-1.01	0.9795	1.15	0.6865
1446387_at	---	---	-1	0.9949	-1.04	0.8806	-1.01	0.9832	1.15	0.5532
1438576_x_at	---	---	1.12	0.6547	-1.21	0.3862	1.01	0.9889	1.15	0.6088
1445401_at	---	---	-1.01	0.9707	-1.02	0.9546	1	0.9901	1.15	0.5323
1441120_at	---	---	-1.01	0.9855	-1.26	0.3451	-1	0.9979	1.15	0.6725
1459431_at	---	---	1.07	0.8793	1.22	0.54	-1	0.9995	1.15	0.7267
1427453_at	---	---	1.03	0.8836	1.03	0.9066	-1	0.991	1.15	0.4429
1441168_at	---	---	-1.61	0.107	-1.72	0.0671	-2.05	0.0199	1.14	0.7626
1458764_at	---	---	1.06	0.578	1.03	0.8339	1.17	0.1035	1.14	0.2337
1442049_at	---	---	1.02	0.8914	1.09	0.4334	1.18	0.1183	1.14	0.2855
1443162_at	---	---	-1.16	0.2854	-1.1	0.5299	-1.2	0.1677	1.14	0.4169
1458288_at	---	---	-1.03	0.8537	1.05	0.7545	1.19	0.1781	1.14	0.4063
1446346_at	---	---	-1.18	0.1176	-1.15	0.1718	-1.15	0.1814	1.14	0.2663
1456928_at	---	---	1.04	0.7845	1.11	0.3552	1.15	0.1849	1.14	0.2535
1458577_at	---	---	1.04	0.814	-1.04	0.821	1.17	0.1953	1.14	0.3572
1445892_at	---	---	1.05	0.8162	1.07	0.7565	1.21	0.223	1.14	0.4944
1446894_at	---	---	1.01	0.9748	1.08	0.7661	1.25	0.239	1.14	0.5855
1444278_at	---	---	1.08	0.4989	1.08	0.5086	1.13	0.2598	1.14	0.2807
1444553_at	---	---	1.08	0.6752	1.05	0.8229	1.19	0.2703	1.14	0.5112
1442635_at	---	---	1.22	0.2612	1.23	0.2278	1.21	0.2724	1.14	0.5471
1457719_at	---	---	-1.02	0.9125	1.09	0.5539	1.15	0.2998	1.14	0.374
1455869_at	---	---	1.29	0.6591	1.1	0.8959	1.62	0.3332	1.14	0.8705
1447472_at	---	---	1.07	0.5793	1.06	0.6179	1.1	0.3845	1.14	0.2345
1442400_at	---	---	-1.08	0.8156	-1.21	0.5038	-1.26	0.3875	1.14	0.7227
1445762_at	---	---	1.05	0.6216	1.01	0.9368	1.08	0.4097	1.14	0.2094
1444490_at	---	---	1.07	0.844	-1.14	0.6849	-1.25	0.4134	1.14	0.7153
1441443_at	---	---	1	0.9973	1.04	0.9004	1.18	0.4164	1.14	0.5955
1455624_at	---	---	1.03	0.8194	1.06	0.6443	1.1	0.4177	1.14	0.2792
1444510_at	---	---	1.22	0.3573	1.21	0.397	1.2	0.419	1.14	0.6461
1449806_at	---	---	1.16	0.219	1.15	0.2381	1.1	0.4349	1.14	0.3289
1420136_a_at	---	---	1.63	0.3588	1.62	0.3658	1.52	0.4447	1.14	0.8781
1449642_at	---	---	-1.02	0.9185	-1.05	0.7034	-1.08	0.4751	1.14	0.2525
1447413_at	---	---	-1.15	0.2076	1.02	0.8984	-1.08	0.4985	1.14	0.2893
1444136_at	---	---	1.02	0.961	1.12	0.6094	1.14	0.5161	1.14	0.5861
1459090_at	---	---	1.03	0.8899	1.06	0.7518	1.11	0.5286	1.14	0.4566
1432636_at	---	---	1.04	0.8379	1.07	0.6637	1.09	0.546	1.14	0.394
1431549_at	---	---	1.07	0.6427	1.07	0.6256	1.08	0.5755	1.14	0.3399
1453615_at	---	---	1.02	0.9186	1.05	0.8039	1.1	0.5785	1.14	0.4723
1458573_at	---	---	1	0.9971	1.16	0.4919	1.13	0.5927	1.14	0.6247
1442209_at	---	---	1.06	0.8261	1.06	0.8317	1.13	0.5999	1.14	0.6426
1459158_at	---	---	-1.06	0.8245	-1.09	0.7081	-1.12	0.6067	1.14	0.5884
1460160_at	---	---	1.18	0.4114	1.03	0.9113	1.12	0.6219	1.14	0.5821
1444034_at	---	---	-1.12	0.5777	1.08	0.7227	1.1	0.6439	1.14	0.5437
1445965_at	---	---	1.31	0.3945	1.36	0.3238	1.18	0.6556	1.14	0.7627
1456920_at	---	---	1.06	0.7945	1.09	0.6786	1.09	0.6615	1.14	0.5418
1432742_at	---	---	1.01	0.9741	1.05	0.7016	1.06	0.6715	1.14	0.308
1447010_at	---	---	-1.14	0.3915	1.04	0.8488	1.07	0.7009	1.14	0.449
1430882_at	---	---	1.05	0.638	-1.03	0.8077	1.04	0.7046	1.14	0.2022
1447366_at	---	---	1.06	0.8215	-1.1	0.6994	1.1	0.7081	1.14	0.6149
1443709_at	---	---	-1.1	0.4536	-1.05	0.7161	1.05	0.7168	1.14	0.2954
1458903_at	---	---	1.03	0.8029	-1.01	0.9198	1.03	0.7309	1.14	0.1189
1442814_at	---	---	-1.04	0.8582	-1.01	0.9837	1.06	0.7646	1.14	0.5078
1446420_at	---	---	-1.11	0.6291	1.07	0.8004	-1.07	0.7813	1.14	0.566
1447322_at	---	---	1.07	0.7469	1.11	0.5861	1.06	0.7953	1.14	0.5579
1458872_at	---	---	-1.06	0.7307	1.03	0.8774	1.05	0.8008	1.14	0.3956
1460150_at	---	---	-1.08	0.7079	-1.09	0.6759	-1.06	0.802	1.14	0.5505
1449780_at	---	---	-1.06	0.7951	-1.05	0.8429	1.06	0.8067	1.14	0.5569
1459616_at	---	---	-1.14	0.8048	-1.01	0.9854	-1.13	0.8088	1.14	0.8208
1442629_at	---	---	1.14	0.5994	1.07	0.8264	1.07	0.8099	1.14	0.646
1442988_at	---	---	-1.05	0.8547	-1.05	0.8549	1.06	0.8212	1.14	0.6153
1456679_at	---	---	1.09	0.5975	1.04	0.8679	1.05	0.8212	1.14	0.4439
1439621_at	---	---	1.08	0.8116	1.1	0.7388	1.07	0.8485	1.14	0.6722
1440325_at	---	---	1	0.997	-1.01	0.9813	-1.1	0.8525	1.14	0.8012
1459489_at	---	---	-1.08	0.7345	-1.08	0.7459	1.04	0.8705	1.14	0.5578
1449769_at	---	---	1.09	0.4384	1.06	0.6424	1.02	0.875	1.14	0.2608
1443189_at	---	---	-1.04	0.8975	-1.12	0.5927	1.04	0.8775	1.14	0.5857
1435845_at	---	---	-1.09	0.6087	1.03	0.9127	1.03	0.8805	1.14	0.483
1433087_at	---	---	-1.02	0.9537	1.02	0.9546	1.04	0.894	1.14	0.6141
1446391_at	---	---	-1.03	0.9068	-1.03	0.9234	-1.04	0.8952	1.14	0.5338
1447379_at	---	---	1.01	0.9695	1.03	0.9046	1.03	0.8971	1.14	0.4911
1457414_at	---	---	1.13	0.5286	1.01	0.9602	-1.03	0.8986	1.14	0.5565
1444261_at	---	---	1.13	0.5411	1.06	0.8236	1.04	0.9002	1.14	0.571
1440754_at	---	---	-1.05	0.582	1.03	0.7758	1.02	0.9019	1.14	0.1364
1443908_at	---	---	1.01	0.9835	-1	0.9996	1.04	0.904	1.14	0.5874
1432816_s_at	---	---	1.06	0.8695	1.07	0.8597	1.04	0.9176	1.14	0.7103
1443577_at	---	---	-1.02	0.9503	1.06	0.8102	-1.03	0.9219	1.14	0.563
1442821_at	---	---	1.26	0.1674	1.24	0.2079	-1.03	0.9221	1.14	0.5388
1445277_at	---	---	-1.01	0.9683	1.15	0.3821	1.02	0.9237	1.14	0.4925
1459748_at	---	---	-1.01	0.9709	1.08	0.7832	1.03	0.9244	1.14	0.6489
1444913_at	---	---	-1.04	0.885	1.12	0.5781	1.02	0.9351	1.14	0.5592
1442718_at	---	---	1.09	0.6575	1.02	0.9233	1.02	0.936	1.14	0.5021
1458747_at	---	---	-1.05	0.8398	-1.07	0.7743	-1.02	0.9461	1.14	0.5498
1438521_at	---	---	1	0.9992	1.03	0.9372	1.02	0.9487	1.14	0.6652
1457958_at	---	---	-1.02	0.9568	1.02	0.9568	1.02	0.9487	1.14	0.652
1444543_at	---	---	1.12	0.7346	1.01	0.9857	-1.03	0.954	1.14	0.7397
1437796_at	---	---	1.04	0.8899	-1.01	0.9864	1.02	0.9636	1.14	0.6174
1447015_at	---	---	-1.23	0.4018	-1.13	0.6606	1.02	0.968	1.14	0.6648
1444266_at	---	---	-1.04	0.8625	-1.06	0.7374	1.01	0.9744	1.14	0.4376
1442633_at	---	---	1.08	0.6889	1.04	0.8704	1.01	0.976	1.14	0.5053
1443608_at	---	---	1.15	0.4372	-1.04	0.8633	-1.01	0.983	1.14	0.5304
1458260_at	---	---	-1.05	0.843	-1.1	0.6785	-1.01	0.9864	1.14	0.5685
1445446_at	---	---	1.12	0.6893	1.02	0.9479	-1.01	0.9895	1.14	0.68
1458711_at	---	---	-1.03	0.9317	1.06	0.8136	1	0.9967	1.14	0.5907
1435470_at	---	---	1.08	0.7292	-1.03	0.9003	1.05	0.8513	1.14	0.5411
1457204_at	---	---	1.06	0.7193	1.29	0.0573	1.25	0.099	1.13	0.4436
1446327_at	---	---	1.09	0.6215	1.23	0.1661	1.25	0.1337	1.13	0.5332
1445874_at	---	---	1.05	0.7648	1.05	0.8045	1.22	0.1356	1.13	0.4336
1458433_at	---	---	1.13	0.5867	1.01	0.9794	1.32	0.1532	1.13	0.6453
1443342_at	---	---	1.11	0.4876	1.16	0.2828	1.21	0.1634	1.13	0.4456
1444129_at	---	---	1.08	0.5131	1.1	0.3979	1.15	0.1985	1.13	0.3567
1445381_at	---	---	-1.13	0.8001	-1.36	0.428	-1.54	0.2364	1.13	0.8293
1440304_at	---	---	-1.06	0.8492	1.57	0.0402	1.29	0.2401	1.13	0.6718
1435120_at	---	---	-1.07	0.7844	1.27	0.182	1.22	0.2787	1.13	0.5979
1420075_at	---	---	1.12	0.5767	1.07	0.7829	1.21	0.2965	1.13	0.5885
1443082_at	---	---	-1.11	0.4914	1.09	0.5927	1.16	0.3257	1.13	0.4877
1438185_at	---	---	-1.1	0.6199	1.03	0.914	1.17	0.3259	1.13	0.5241
1456648_at	---	---	1.1	0.7149	1.04	0.902	1.21	0.3913	1.13	0.6709
1442877_at	---	---	1.04	0.8564	-1.02	0.9529	1.14	0.4162	1.13	0.5173
1442042_at	---	---	-1	0.9981	-1.06	0.7653	1.13	0.4482	1.13	0.5096
1420228_at	---	---	1.09	0.3136	-1.09	0.2993	1.07	0.4634	1.13	0.1996
1440407_at	---	---	1.06	0.4877	1.08	0.3811	1.07	0.472	1.13	0.1873
1431588_at	---	---	1.02	0.8401	1.03	0.8094	1.06	0.489	1.13	0.1756
1432811_at	---	---	1.06	0.7111	-1.02	0.9217	1.09	0.49	1.13	0.3787
1447304_at	---	---	1.09	0.674	1.16	0.4025	1.13	0.5077	1.13	0.5728
1437854_at	---	---	1.13	0.5955	1.17	0.449	1.15	0.5229	1.13	0.6407
1446264_at	---	---	1.1	0.8109	1.19	0.5849	1.21	0.5423	1.13	0.7723
1445655_at	---	---	1.11	0.5465	1.03	0.9046	1.11	0.5488	1.13	0.4942
1460101_at	---	---	-1.02	0.9224	1.09	0.5935	-1.09	0.5685	1.13	0.453
1442383_at	---	---	1.08	0.7318	1.02	0.9411	1.12	0.5756	1.13	0.6223
1443085_at	---	---	-1.01	0.9579	1.09	0.5512	-1.08	0.5922	1.13	0.4182
1435846_x_at	---	---	-1.03	0.82	1.02	0.8879	-1.05	0.6041	1.13	0.1608
1458809_at	---	---	1	0.9981	1.02	0.9329	-1.1	0.6053	1.13	0.5184
1441073_at	---	---	1.03	0.8798	1.1	0.5742	1.09	0.6183	1.13	0.5057
1458555_at	---	---	-1.22	0.1639	1.08	0.6538	1.09	0.6202	1.13	0.4886
1443645_at	---	---	1.13	0.6068	1.12	0.6576	1.13	0.6245	1.13	0.6651
1459174_at	---	---	-1.07	0.8553	1.09	0.8018	-1.15	0.6251	1.13	0.724
1443983_at	---	---	1.43	0.1426	1.57	0.0633	1.15	0.6327	1.13	0.7348
1445820_at	---	---	1.04	0.8689	1.07	0.7628	1.1	0.6363	1.13	0.5363
1443249_at	---	---	-1.03	0.9408	1.02	0.9622	1.13	0.6469	1.13	0.6833
1444588_at	---	---	1.01	0.9693	1	0.9875	1.09	0.6532	1.13	0.5436
1420202_at	---	---	-1.01	0.9369	1.03	0.7873	1.05	0.6543	1.13	0.1869
1443306_at	---	---	1.06	0.5558	-1.07	0.4644	1.05	0.6563	1.13	0.2389
1446080_at	---	---	-1.05	0.7856	1.08	0.6295	1.07	0.6672	1.13	0.4166
1440092_at	---	---	1.21	0.1116	1.31	0.0309	1.06	0.6838	1.13	0.4011
1441284_at	---	---	-1.03	0.912	-1.05	0.8614	1.09	0.692	1.13	0.5917
1441983_at	---	---	-1.06	0.7775	-1.08	0.6435	-1.07	0.6975	1.13	0.5058
1444607_at	---	---	-1.05	0.7179	-1.04	0.7837	1.05	0.713	1.13	0.2946
1458790_at	---	---	-1.02	0.9311	-1.04	0.8553	1.07	0.725	1.13	0.4786
1442886_at	---	---	-1	0.9947	-1.14	0.6603	-1.11	0.7381	1.13	0.7265
1459778_at	---	---	1.03	0.911	1.06	0.8356	1.08	0.7487	1.13	0.6366
1435819_at	---	---	-1.17	0.4801	-1.12	0.6448	-1.08	0.7566	1.13	0.6519
1442711_at	---	---	-1.16	0.2931	-1.1	0.5265	-1.06	0.7673	1.13	0.4632
1446030_at	---	---	1.03	0.8923	-1.06	0.71	-1.05	0.7917	1.13	0.4039
1440140_at	---	---	-1.03	0.9159	1.18	0.3788	1.06	0.7995	1.13	0.579
1445776_at	---	---	-1.02	0.9099	-1.08	0.6384	-1.05	0.8054	1.13	0.4517
1445366_at	---	---	1.04	0.5437	-1.05	0.484	1.02	0.8079	1.13	0.0702
1440529_at	---	---	1.02	0.934	1.08	0.7374	1.06	0.8274	1.13	0.6071
1446730_at	---	---	1.16	0.3	1.28	0.069	1.04	0.8276	1.13	0.4614
1442537_at	---	---	1.01	0.969	-1.13	0.626	-1.07	0.8312	1.13	0.6855
1443732_at	---	---	-1.02	0.944	-1.11	0.4375	1.04	0.8372	1.13	0.4557
1444032_at	---	---	-1.01	0.9748	1.02	0.9405	-1.04	0.8408	1.13	0.403
1440838_at	---	---	-1.01	0.9708	-1.07	0.7836	-1.05	0.8484	1.13	0.6198
1446009_at	---	---	1.07	0.7565	1.09	0.6822	1.05	0.8576	1.13	0.586
1445834_at	---	---	-1.14	0.5233	-1.03	0.9051	1.05	0.8606	1.13	0.5918
1447226_at	---	---	-1.07	0.712	-1.05	0.8051	-1.04	0.8664	1.13	0.5137
1446138_at	---	---	1.2	0.2892	1.18	0.3392	1.04	0.8673	1.13	0.5743
1440628_at	---	---	1.08	0.7308	1.04	0.8898	1.04	0.8705	1.13	0.5612
1439907_at	---	---	-1.04	0.8526	-1.06	0.7727	-1.04	0.8728	1.13	0.5205
1459517_at	---	---	1.08	0.7935	1.04	0.9046	1.05	0.886	1.13	0.6686
1443588_at	---	---	1.08	0.7331	1.15	0.4812	1.04	0.8889	1.13	0.6192
1440198_at	---	---	-1.1	0.5824	-1.04	0.8582	-1.03	0.9015	1.13	0.5484
1446508_at	---	---	-1.12	0.7501	-1.2	0.5663	-1.05	0.9023	1.13	0.753
1442803_at	---	---	-1.06	0.629	-1.05	0.6904	-1.02	0.9128	1.13	0.2898
1456849_at	---	---	1.05	0.919	1.13	0.748	1.05	0.9144	1.13	0.7763
1436748_at	---	---	1.28	0.2162	1	0.9947	-1.03	0.9277	1.13	0.6544
1459736_at	---	---	1	0.9917	1.01	0.99	1.02	0.9544	1.13	0.6865
1445952_at	---	---	-1.22	0.7368	1.36	0.5666	-1.03	0.969	1.13	0.8697
1443065_at	---	---	-1	0.9977	-1.11	0.7037	-1.02	0.9691	1.13	0.7017
1447088_at	---	---	1.04	0.9074	1.11	0.7091	-1.01	0.9808	1.13	0.71
1440514_at	---	---	1.05	0.7127	1.02	0.8933	-1	0.9864	1.13	0.2841
1457212_at	---	---	1.01	0.9825	1.1	0.7545	1	0.9941	1.13	0.7031
1433405_at	---	---	1.08	0.4834	1.05	0.7145	1.07	0.4995	1.13	0.2821
1444311_at	---	---	1.06	0.7803	1.08	0.6723	1.14	0.4156	1.13	0.5194
1441268_at	---	---	-1.22	0.0603	-1.35	0.0097	-1.39	0.0062	1.12	0.35
1460595_at	---	---	-1.01	0.9779	1.54	0.0132	1.62	0.0081	1.12	0.5891
1446806_at	---	---	1.05	0.5887	1.17	0.0593	1.2	0.0306	1.12	0.2091
1458874_at	---	---	-1.23	0.3054	-1.13	0.5769	-1.45	0.0571	1.12	0.6591
1444338_at	---	---	-1.2	0.4485	-1.07	0.8315	-1.39	0.1352	1.12	0.7292
1435579_at	---	---	-1.45	0.4385	-1.61	0.2891	-1.68	0.2415	1.12	0.8717
1422383_at	---	---	1.21	0.3691	1.32	0.1552	1.25	0.2601	1.12	0.6626
1444131_at	---	---	-1.22	0.4086	-1.11	0.7186	-1.24	0.3776	1.12	0.7347
1459219_at	---	---	1.01	0.9776	1.25	0.3591	1.24	0.3842	1.12	0.728
1441301_at	---	---	1.1	0.6655	1.2	0.3037	1.17	0.3877	1.12	0.6391
1441521_at	---	---	1.08	0.5148	1.03	0.8296	1.1	0.4131	1.12	0.3949
1446388_at	---	---	1.01	0.9647	-1.01	0.9571	1.11	0.4411	1.12	0.4404
1443479_at	---	---	-1.04	0.8691	1.04	0.8971	-1.16	0.4486	1.12	0.6474
1449743_a_at	---	---	1.01	0.9727	1.01	0.9731	1.12	0.4493	1.12	0.4987
1442286_at	---	---	1.05	0.8879	1.22	0.4131	1.2	0.468	1.12	0.7278
1458698_at	---	---	1.06	0.7848	1.1	0.5947	1.13	0.4725	1.12	0.5824
1444977_at	---	---	1.22	0.4258	1.09	0.7878	1.2	0.4838	1.12	0.7257
1442977_at	---	---	1.03	0.957	-1.28	0.4396	1.25	0.487	1.12	0.8066
1446639_at	---	---	1.12	0.4099	1.07	0.6435	1.1	0.4905	1.12	0.4663
1459407_at	---	---	-1.04	0.842	-1	0.9967	-1.11	0.5118	1.12	0.5234
1458666_at	---	---	-1.04	0.8506	1.03	0.8826	1.1	0.5194	1.12	0.4878
1433146_at	---	---	1.04	0.7957	1.01	0.9697	1.09	0.5237	1.12	0.4067
1442428_at	---	---	-1.04	0.9009	-1.06	0.8314	1.15	0.5254	1.12	0.66
1447596_at	---	---	-1.03	0.8799	-1.12	0.452	1.1	0.5431	1.12	0.5365
1444477_at	---	---	1.04	0.8249	1.04	0.8362	1.09	0.5436	1.12	0.4402
1457963_at	---	---	1.02	0.9288	1.02	0.9323	1.08	0.553	1.12	0.4152
1442279_at	---	---	-1.4	0.5998	-1.06	0.9521	-1.44	0.5648	1.12	0.9067
1447385_at	---	---	-1.03	0.9006	-1.05	0.8123	-1.11	0.5656	1.12	0.5778
1457402_at	---	---	-1.16	0.733	-1	0.9998	-1.25	0.5759	1.12	0.8319
1459168_at	---	---	-1.18	0.2912	1.03	0.9	1.1	0.6095	1.12	0.559
1459027_at	---	---	1.02	0.9069	1.02	0.9133	1.07	0.6123	1.12	0.4316
1444258_at	---	---	1.24	0.4294	1.31	0.3015	1.16	0.6129	1.12	0.759
1427840_at	---	---	1.02	0.9407	1.05	0.8594	1.12	0.6192	1.12	0.6639
1419836_at	---	---	1.04	0.8327	1.04	0.7981	1.07	0.6197	1.12	0.414
AFFX-ThrX-5_at	---	---	-1.14	0.7521	-1.01	0.9819	-1.2	0.6235	1.12	0.808
1459481_at	---	---	1.07	0.5991	1.02	0.9045	1.07	0.6495	1.12	0.4385
1445948_at	---	---	-1.04	0.8415	-1.06	0.7489	-1.08	0.6557	1.12	0.4967
1447834_at	---	---	-1.01	0.988	1.07	0.8383	1.13	0.6568	1.12	0.7286
1432921_at	---	---	-1.11	0.784	1.03	0.9427	-1.16	0.6603	1.12	0.7787
1444365_at	---	---	1.04	0.919	1.04	0.9122	1.13	0.6664	1.12	0.7402
1444531_at	---	---	1.05	0.6215	1.06	0.5244	1.05	0.6689	1.12	0.2391
1447172_at	---	---	1.07	0.7437	1.05	0.834	1.08	0.6743	1.12	0.5813
AFFX-LysX-3_at	---	---	-1.1	0.8182	-1.02	0.9699	-1.16	0.6937	1.12	0.7997
1441784_at	---	---	-1.03	0.8957	1.01	0.9663	-1.07	0.7022	1.12	0.4987
1459681_at	---	---	-1.01	0.9512	-1.06	0.631	-1.05	0.7033	1.12	0.3311
1447203_at	---	---	-1.15	0.5627	1.01	0.9831	-1.1	0.7123	1.12	0.6993
1456965_at	---	---	1.09	0.4812	1.16	0.1692	1.05	0.7157	1.12	0.3613
1434262_at	---	---	-1.05	0.7704	-1.03	0.8762	1.06	0.7181	1.12	0.4521
1446025_at	---	---	1.01	0.9879	1.05	0.8907	-1.1	0.7223	1.12	0.7198
1441586_at	---	---	-1.08	0.8048	-1.05	0.8866	1.11	0.7292	1.12	0.7135
1442979_at	---	---	1.07	0.7283	1.12	0.5164	1.07	0.7308	1.12	0.5706
1442575_at	---	---	1.04	0.8503	1	0.9943	1.06	0.7314	1.12	0.514
1458898_at	---	---	1.05	0.8696	-1.02	0.9571	1.1	0.7347	1.12	0.6996
1442201_at	---	---	-1.75	0.4411	-1.36	0.7171	-1.33	0.7375	1.12	0.9259
1458751_at	---	---	-1.02	0.9398	1.18	0.417	1.08	0.7475	1.12	0.6575
1459920_at	---	---	1.08	0.8003	-1.1	0.7495	1.1	0.7513	1.12	0.7331
1441154_at	---	---	-1.01	0.9689	1.01	0.9574	1.06	0.7529	1.12	0.4938
1445072_at	---	---	1.04	0.9234	-1.02	0.9566	-1.1	0.7545	1.12	0.7414
1460137_at	---	---	1.06	0.8045	1.09	0.6844	1.07	0.7593	1.12	0.6112
1447508_at	---	---	-1.06	0.6179	-1.07	0.5561	1.04	0.7594	1.12	0.3164
1442689_at	---	---	1.06	0.8044	1.06	0.8053	1.06	0.782	1.12	0.597
1459193_at	---	---	1.06	0.7977	1.1	0.6384	1.06	0.7977	1.12	0.6298
1431702_at	---	---	1.04	0.9068	1.09	0.7463	1.07	0.8067	1.12	0.6836
1447317_at	---	---	1.02	0.9539	-1.01	0.9747	1.07	0.8108	1.12	0.7016
1446907_at	---	---	1.08	0.6899	1.1	0.6236	1.05	0.8114	1.12	0.5735
1448047_at	---	---	-1.05	0.9315	-1.37	0.4482	-1.13	0.8223	1.12	0.8556
1442419_at	---	---	-1.14	0.5253	-1.07	0.8025	-1.06	0.8242	1.12	0.6577
1419889_at	---	---	-1.01	0.9817	1.04	0.8642	1.05	0.8279	1.12	0.6188
1442230_at	---	---	1.08	0.3986	-1.01	0.9382	1.02	0.837	1.12	0.2324
1445204_at	---	---	1.2	0.5922	1.28	0.417	1.09	0.8398	1.12	0.8027
1445346_at	---	---	1.04	0.8632	1.05	0.8203	1.04	0.842	1.12	0.5645
1446611_at	---	---	-1.03	0.8819	-1.02	0.9488	1.04	0.8431	1.12	0.5518
1427804_at	---	---	1.05	0.7727	1.01	0.9582	1.03	0.8565	1.12	0.4497
1459068_at	---	---	-1.01	0.9728	-1.02	0.9588	-1.05	0.8578	1.12	0.6761
1445616_at	---	---	-1.05	0.8272	-1.06	0.7603	1.04	0.8643	1.12	0.5721
1446286_at	---	---	-1.11	0.8256	-1.07	0.8879	-1.08	0.8819	1.12	0.8318
1421787_at	---	---	-1.05	0.867	-1.01	0.9816	1.04	0.896	1.12	0.6747
1459010_at	---	---	1.06	0.7044	1.04	0.781	1.02	0.8987	1.12	0.4441
1458911_at	---	---	-1.01	0.977	1.11	0.5225	1.03	0.9007	1.12	0.5139
1457502_at	---	---	1	0.9827	1.06	0.6909	1.02	0.9015	1.12	0.4546
1451885_at	---	---	1.02	0.8889	-1.02	0.9182	1.02	0.9047	1.12	0.3968
1444111_at	---	---	1.04	0.9186	1.03	0.9281	-1.04	0.9061	1.12	0.7256
1456749_at	---	---	1.09	0.4876	1.03	0.8637	1.02	0.9065	1.12	0.4199
1446723_at	---	---	-1.08	0.5459	1.04	0.8003	-1.02	0.9076	1.12	0.4315
1445221_at	---	---	1.01	0.9538	-1.05	0.7867	1.02	0.9223	1.12	0.5236
1440603_at	---	---	-1.06	0.805	1.06	0.8179	-1.02	0.9325	1.12	0.6006
1446937_at	---	---	-1.03	0.8102	1.02	0.8941	-1.01	0.9468	1.12	0.2051
1430475_at	---	---	1.02	0.926	1.01	0.9463	1.01	0.951	1.12	0.3715
1436260_at	---	---	1.02	0.9435	-1.02	0.9386	-1.02	0.9514	1.12	0.6026
1455298_at	---	---	1.28	0.2779	1.07	0.8163	1.02	0.9545	1.12	0.7179
1446909_at	---	---	-1.09	0.8185	-1.02	0.9704	-1.03	0.9546	1.12	0.7816
1446753_at	---	---	1.06	0.5555	-1.04	0.7724	-1.01	0.9667	1.12	0.2624
1419858_at	---	---	-1.05	0.6675	1	0.9967	-1.01	0.9717	1.12	0.271
1459222_x_at	---	---	-1.01	0.9761	-1.03	0.8829	-1.01	0.9742	1.12	0.5094
1457322_at	---	---	1.02	0.9212	-1	0.9862	-1.01	0.977	1.12	0.524
1459062_x_at	---	---	-1.01	0.9892	-1.03	0.9482	-1.01	0.986	1.12	0.7414
1445095_at	---	---	1.06	0.8774	1.08	0.8277	1.01	0.9891	1.12	0.7518
1420069_at	---	---	1.01	0.9628	1.01	0.987	-1	0.991	1.12	0.636
1459079_at	---	---	-1.02	0.914	1.06	0.7401	1	0.9934	1.12	0.5133
1442972_at	---	---	1.19	0.3598	1.03	0.9088	-1	0.9945	1.12	0.6434
1444645_at	---	---	-1.14	0.486	1.11	0.6138	1	0.9952	1.12	0.6389
1446404_at	---	---	1.12	0.5138	1.03	0.8932	1	0.9988	1.12	0.5719
1445075_at	---	---	-1.01	0.9667	1.05	0.7487	1	0.9993	1.12	0.4382
1427861_at	---	---	1.1	0.185	-1.01	0.9192	1.08	0.2788	1.12	0.1356
1454538_at	---	---	-1.02	0.8835	1.01	0.9428	1.02	0.8816	1.12	0.3678
1420077_at	---	---	1.03	0.8709	1.04	0.8032	1.12	0.3615	1.12	0.4523
1441760_at	---	---	1.13	0.2558	1.05	0.7061	1.07	0.5658	1.12	0.378
1425918_at	---	---	-1.28	0.3236	-1.04	0.9098	-1.05	0.887	1.12	0.7569
1452577_at	---	---	-1	0.9993	-1.04	0.7104	-1.11	0.2818	1.12	0.296
1446002_at	---	---	1.23	0.1626	1.27	0.1011	1.32	0.0605	1.11	0.5782
1442781_at	---	---	1.1	0.4871	1.15	0.2571	1.26	0.0632	1.11	0.4805
1441971_at	---	---	1.11	0.8148	1.3	0.4832	1.85	0.0669	1.11	0.8399
1425113_x_at	---	---	-1.01	0.9717	1.45	0.0957	1.5	0.0703	1.11	0.7499
1458991_at	---	---	1.09	0.5625	1.11	0.4635	1.21	0.1508	1.11	0.5135
1457903_at	---	---	-1.01	0.9834	1.12	0.6016	1.28	0.1635	1.11	0.6696
1419775_at	---	---	1.17	0.1578	1.08	0.5648	1.16	0.1809	1.11	0.4264
1439191_at	---	---	1.13	0.7316	1.42	0.2076	1.43	0.2028	1.11	0.804
1441093_at	---	---	1.29	0.2719	1.15	0.6131	1.31	0.2485	1.11	0.7584
1445752_at	---	---	1.05	0.8015	-1	0.995	1.17	0.2903	1.11	0.5768
1442874_at	---	---	-1.18	0.2647	-1.13	0.4262	-1.17	0.3076	1.11	0.5876
1442237_at	---	---	1.02	0.9331	1.14	0.3289	1.14	0.3127	1.11	0.5083
1434878_at	---	---	-1	0.99	1.17	0.4241	1.2	0.3262	1.11	0.6603
1458540_at	---	---	-1.07	0.6858	1.02	0.9256	1.15	0.3291	1.11	0.5406
1425897_at	---	---	1.09	0.5548	1.07	0.6559	1.13	0.3436	1.11	0.4912
1458877_at	---	---	-1.13	0.4122	-1.06	0.7483	-1.15	0.3513	1.11	0.5647
1460143_at	---	---	-1.03	0.9036	1.04	0.8753	1.18	0.3714	1.11	0.6591
1455919_at	---	---	1.04	0.8754	-1	0.9901	1.17	0.3764	1.11	0.6368
1425174_at	---	---	1.12	0.3851	1.08	0.562	1.12	0.385	1.11	0.4642
1445449_at	---	---	1.19	0.4322	1.12	0.6442	1.2	0.3855	1.11	0.7285
1458946_at	---	---	1.02	0.9145	1.08	0.6494	1.13	0.3902	1.11	0.5543
1459063_at	---	---	1.02	0.9527	1.14	0.4179	1.14	0.3985	1.11	0.6071
1459393_at	---	---	1.1	0.6639	1.14	0.5015	1.17	0.4161	1.11	0.6699
1441872_x_at	---	---	1.07	0.6384	1.03	0.8303	1.1	0.4206	1.11	0.4454
1444045_at	---	---	-1.19	0.4576	1.06	0.8567	-1.19	0.4658	1.11	0.7397
1442961_at	---	---	1.1	0.5951	-1.06	0.7918	1.13	0.4687	1.11	0.6074
1457132_at	---	---	1.01	0.9544	-1.03	0.8027	1.08	0.4741	1.11	0.342
1457016_at	---	---	-1.04	0.8511	1.18	0.3069	1.13	0.4807	1.11	0.6089
1458019_at	---	---	-1.12	0.6595	-1.08	0.7847	-1.18	0.5057	1.11	0.7468
1455386_at	---	---	1.01	0.9484	1.04	0.8261	1.09	0.5122	1.11	0.4719
1420237_at	---	---	1.01	0.9671	1.06	0.6793	1.09	0.5321	1.11	0.4802
1457364_at	---	---	-1.07	0.816	1.05	0.8822	1.16	0.5474	1.11	0.746
1420311_s_at	---	---	1.01	0.9612	1.04	0.8354	1.08	0.5647	1.11	0.466
1443337_at	---	---	-1.43	0.3366	-1.12	0.8242	-1.26	0.5766	1.11	0.8595
1459638_at	---	---	1.04	0.9012	1.07	0.8425	1.15	0.5884	1.11	0.7583
1458785_at	---	---	-1.05	0.8638	1.05	0.8557	1.12	0.5892	1.11	0.686
1459527_at	---	---	1.04	0.9143	1.1	0.7428	1.15	0.5907	1.11	0.7376
1459454_at	---	---	1.25	0.3007	1.07	0.8099	1.14	0.5918	1.11	0.7146
1447193_at	---	---	1.08	0.6477	1.09	0.588	1.09	0.5939	1.11	0.5648
1456522_at	---	---	1.01	0.9639	1.01	0.9566	-1.08	0.5945	1.11	0.5258
1442997_at	---	---	1	0.9932	1.03	0.9237	1.11	0.5973	1.11	0.6248
1446555_at	---	---	1.05	0.8645	1.13	0.5655	1.12	0.5988	1.11	0.6997
AFFX-r2-Bs-thr-M_s_at	---	---	-1.06	0.9076	-1	0.9938	-1.19	0.6171	1.11	0.8151
1441591_at	---	---	1.08	0.6587	1.02	0.9464	1.08	0.6205	1.11	0.5511
1446221_at	---	---	1.13	0.4854	1.03	0.8949	1.09	0.6207	1.11	0.6087
1460268_at	---	---	1	0.9903	-1.06	0.7548	1.09	0.6261	1.11	0.6189
1447479_at	---	---	1.08	0.5705	1.07	0.591	1.07	0.6265	1.11	0.423
1442765_at	---	---	1.09	0.6926	1.12	0.5993	1.11	0.642	1.11	0.6977
1447460_at	---	---	-1	0.9969	-1.06	0.8288	-1.11	0.6474	1.11	0.7115
1459483_at	---	---	-1.07	0.8035	1.14	0.5697	1.11	0.6479	1.11	0.6945
1437823_at	---	---	1.06	0.7757	1.07	0.7565	1.09	0.6603	1.11	0.5946
1420227_at	---	---	-1.05	0.8518	1.03	0.9227	1.1	0.6738	1.11	0.6693
1459094_at	---	---	-1.14	0.3984	1.1	0.5717	1.08	0.6812	1.11	0.57
1449639_at	---	---	1.02	0.9204	-1.03	0.8761	1.06	0.682	1.11	0.5202
1420252_at	---	---	-1.16	0.2018	-1.08	0.5858	-1.06	0.6874	1.11	0.452
1459413_at	---	---	-1.08	0.5488	-1.08	0.5069	-1.06	0.6936	1.11	0.4493
1447190_at	---	---	-1.09	0.5254	1.05	0.7388	1.06	0.6956	1.11	0.4728
1458806_at	---	---	1.03	0.9273	1.08	0.7823	1.11	0.7018	1.11	0.7364
1442668_at	---	---	-1.01	0.9699	1.14	0.1443	1.04	0.716	1.11	0.3123
1458691_at	---	---	1.01	0.9794	1.07	0.7779	1.08	0.7189	1.11	0.6276
1442906_at	---	---	1.07	0.7346	1.02	0.9347	1.07	0.7217	1.11	0.6027
1442225_at	---	---	1.05	0.8132	1.1	0.5859	1.07	0.746	1.11	0.5996
1420109_at	---	---	-1.02	0.916	-1.04	0.7987	-1.05	0.7486	1.11	0.46
1446878_at	---	---	1.14	0.5979	1.08	0.7895	1.09	0.7544	1.11	0.7351
1457451_at	---	---	1.03	0.9042	1.03	0.9249	1.07	0.7552	1.11	0.6501
1430548_at	---	---	-1.01	0.9653	1.04	0.8988	-1.07	0.7668	1.11	0.6905
1440590_at	---	---	-1.19	0.4088	-1.04	0.8838	1.08	0.7723	1.11	0.7245
1445059_at	---	---	-1.03	0.8844	-1.08	0.6998	-1.06	0.7743	1.11	0.616
1446418_at	---	---	1.01	0.9803	1.03	0.9038	1.05	0.79	1.11	0.582
1445555_at	---	---	-1.09	0.6162	-1.01	0.9807	-1.05	0.8022	1.11	0.5524
1446022_at	---	---	-1.12	0.377	1	0.9858	1.04	0.8055	1.11	0.4983
1441710_at	---	---	-1.05	0.8065	1.16	0.3009	-1.05	0.8092	1.11	0.5352
1442837_at	---	---	-1.06	0.9172	1.18	0.6917	1.12	0.8105	1.11	0.8513
1458713_at	---	---	1.06	0.7653	1.01	0.9754	1.04	0.8184	1.11	0.5331
1431779_at	---	---	-1.05	0.7232	-1.06	0.6736	-1.03	0.8256	1.11	0.4208
1446343_at	---	---	1.03	0.9037	-1.03	0.9305	1.06	0.8295	1.11	0.6923
1458675_at	---	---	1	0.991	-1.05	0.8612	1.05	0.8412	1.11	0.6658
1432645_at	---	---	1.13	0.4955	1.14	0.4897	1.05	0.8484	1.11	0.6359
1443243_at	---	---	1.1	0.5042	1.08	0.6186	1.04	0.8484	1.11	0.5361
1451881_at	---	---	1.05	0.7284	-1.04	0.7788	1.03	0.8516	1.11	0.4083
1443800_at	---	---	-1.05	0.7333	-1.08	0.5156	-1.03	0.8576	1.11	0.399
1440654_at	---	---	1.05	0.8401	1.14	0.5061	1.05	0.8618	1.11	0.6765
1457369_at	---	---	1.16	0.4465	1.01	0.9852	-1.04	0.8665	1.11	0.6718
1458905_x_at	---	---	1.02	0.9627	-1	0.9994	1.05	0.8696	1.11	0.6936
1445692_x_at	---	---	1.13	0.4316	1.11	0.5338	1.04	0.8709	1.11	0.577
1441225_at	---	---	1.05	0.8238	1.05	0.8306	1.04	0.8731	1.11	0.6045
1445740_at	---	---	1.08	0.7854	1.04	0.9096	1.05	0.8778	1.11	0.7438
1433138_at	---	---	-1.06	0.7838	1.02	0.9287	1.04	0.8794	1.11	0.6401
1459701_x_at	---	---	-1.01	0.9586	1.05	0.7659	-1.03	0.8849	1.11	0.5282
1420189_at	---	---	1.04	0.8513	1.03	0.885	-1.03	0.885	1.11	0.5699
1458800_at	---	---	1.06	0.6989	1	0.997	1.03	0.8896	1.11	0.4894
1429575_at	---	---	1.03	0.9196	-1.05	0.8331	-1.03	0.8954	1.11	0.6146
1459956_at	---	---	-1.04	0.9247	1.03	0.9394	-1.05	0.8962	1.11	0.7693
1420286_at	---	---	1.09	0.7049	1.05	0.8433	1.03	0.9087	1.11	0.6897
1458634_at	---	---	-1.22	0.2855	-1.05	0.8527	-1.03	0.9135	1.11	0.6775
1447302_at	---	---	1.02	0.95	-1.09	0.6691	-1.03	0.9208	1.11	0.6582
1458002_at	---	---	-1.1	0.5396	1.05	0.7626	-1.02	0.921	1.11	0.5506
1445108_at	---	---	-1.21	0.6308	-1.05	0.9293	-1.05	0.9313	1.11	0.8467
1458923_at	---	---	1.03	0.9061	-1	0.9954	-1.02	0.9357	1.11	0.6876
1419830_at	---	---	1	0.9979	-1.09	0.5588	-1.01	0.948	1.11	0.5043
1440258_at	---	---	1.02	0.9439	-1.12	0.6527	1.02	0.964	1.11	0.7233
1443174_at	---	---	1.05	0.8053	1.06	0.7607	-1.01	0.9659	1.11	0.5928
1441074_at	---	---	1.01	0.9528	1.02	0.8954	1.01	0.9722	1.11	0.4798
1430809_at	---	---	1.02	0.951	1.04	0.8679	1.01	0.9797	1.11	0.6275
1458603_at	---	---	1.08	0.8498	1.04	0.919	-1.01	0.9857	1.11	0.8002
1447383_at	---	---	1.06	0.6426	-1.08	0.5095	1	0.9916	1.11	0.4027
1443214_at	---	---	-1.03	0.9099	-1.1	0.6454	-1	0.9977	1.11	0.652
1443427_at	---	---	-1	0.9862	1.05	0.7757	-1	0.9984	1.11	0.5432
1442637_at	---	---	1.06	0.5056	1.17	0.058	1.09	0.3214	1.11	0.2813
1437805_at	---	---	1.03	0.8354	-1.02	0.8859	-1.04	0.7514	1.11	0.3935
1460047_at	---	---	1.3	0.1093	1.47	0.0253	1.52	0.0169	1.1	0.6855
1459408_at	---	---	1.05	0.625	1.16	0.0806	1.18	0.0503	1.1	0.3112
1440432_at	---	---	-1.01	0.9245	1.01	0.9635	1.13	0.132	1.1	0.3299
1440056_at	---	---	1.27	0.0907	1.16	0.3077	1.23	0.1384	1.1	0.6052
1444705_at	---	---	1.08	0.2726	1.3	0.0025	1.1	0.1698	1.1	0.2272
1458738_at	---	---	1.11	0.737	1.47	0.1088	1.37	0.188	1.1	0.7886
1445903_at	---	---	1.18	0.5182	1.02	0.9685	1.34	0.2088	1.1	0.7732
1437332_at	---	---	1.04	0.7295	1.14	0.1256	1.11	0.2436	1.1	0.3423
1459590_at	---	---	-1.22	0.3066	1.09	0.7155	-1.22	0.2935	1.1	0.7127
1440399_at	---	---	-1.03	0.6909	1.03	0.755	1.07	0.2936	1.1	0.1804
1446230_at	---	---	1.05	0.7745	1.34	0.0171	1.13	0.303	1.1	0.4915
1457469_at	---	---	1.04	0.8171	1.01	0.9468	1.12	0.3306	1.1	0.5155
1446207_at	---	---	-1.06	0.697	1.06	0.7009	1.13	0.3404	1.1	0.5705
1445002_at	---	---	1.17	0.4692	1.16	0.4855	1.2	0.3661	1.1	0.7317
1441132_at	---	---	1.06	0.7655	1.07	0.7082	1.14	0.3817	1.1	0.6018
1447159_at	---	---	1.04	0.9366	-1.13	0.7375	-1.29	0.3872	1.1	0.8238
1458153_at	---	---	-1.02	0.8809	-1	0.9807	1.09	0.4037	1.1	0.4268
1440076_at	---	---	-1.04	0.7631	1.04	0.8185	1.1	0.4069	1.1	0.455
1438864_at	---	---	1.23	0.1793	1.32	0.0737	1.15	0.4116	1.1	0.642
1443705_at	---	---	1.18	0.2273	1.03	0.8758	-1.12	0.4158	1.1	0.6015
1441297_at	---	---	-1.19	0.6182	-1.02	0.9756	-1.28	0.4302	1.1	0.8428
1444895_at	---	---	1.01	0.9845	1.27	0.3552	1.23	0.4428	1.1	0.8067
1440512_at	---	---	1.09	0.6725	-1.03	0.9255	1.16	0.4431	1.1	0.6923
1449613_at	---	---	1.05	0.8496	1.04	0.8723	1.15	0.4647	1.1	0.7078
1446153_at	---	---	-1.04	0.7841	1.09	0.5376	-1.1	0.4654	1.1	0.5279
1445799_at	---	---	1.07	0.7262	1	0.9934	1.12	0.4687	1.1	0.6394
1440742_at	---	---	-1.07	0.8343	-1.16	0.5743	-1.19	0.4855	1.1	0.7714
1447396_at	---	---	-1.21	0.2273	-1.08	0.6935	-1.12	0.4976	1.1	0.6319
1459076_at	---	---	-1.02	0.9099	1.05	0.7947	1.11	0.4987	1.1	0.5862
1459150_at	---	---	-1.1	0.9146	-1.16	0.8511	1.51	0.505	1.1	0.9194
1444560_at	---	---	-1.08	0.7958	-1.09	0.7416	1.17	0.5106	1.1	0.752
1459345_at	---	---	-1.01	0.954	1	0.9874	1.08	0.5432	1.1	0.5038
1458081_at	---	---	-1.07	0.759	-1.01	0.9761	-1.12	0.5512	1.1	0.6779
1441433_at	---	---	-1.11	0.7848	-1.08	0.8444	-1.2	0.5686	1.1	0.8196
1445828_at	---	---	-1.02	0.9351	1.06	0.7823	1.11	0.5783	1.1	0.668
1447155_at	---	---	-1.08	0.5313	1.05	0.7214	1.07	0.5814	1.1	0.4828
1435268_at	---	---	1.03	0.9371	-1.17	0.5331	-1.15	0.5909	1.1	0.7758
1458988_at	---	---	1.02	0.9312	1.06	0.6505	1.07	0.5919	1.1	0.4855
1444772_at	---	---	-1.02	0.9425	-1.04	0.8605	-1.11	0.6029	1.1	0.6871
1446825_at	---	---	-1.05	0.7017	-1.1	0.4255	-1.07	0.6146	1.1	0.4859
1459071_at	---	---	-1.01	0.9621	1.1	0.6293	1.11	0.6161	1.1	0.6794
1447319_at	---	---	-1.08	0.682	-1.03	0.8791	-1.09	0.6165	1.1	0.6455
1458681_at	---	---	1.1	0.7044	1.05	0.8789	1.13	0.6232	1.1	0.7404
1447071_at	---	---	-1.19	0.5899	1.04	0.9219	-1.17	0.6285	1.1	0.8247
1458495_at	---	---	-1.04	0.8839	-1.07	0.7472	-1.1	0.6342	1.1	0.659
1432987_at	---	---	1.1	0.7379	1.17	0.5649	1.14	0.6359	1.1	0.7882
1447777_x_at	---	---	1.1	0.5589	1.06	0.7554	1.08	0.6374	1.1	0.5999
1457547_at	---	---	-1.12	0.2153	1.01	0.9341	1.05	0.6412	1.1	0.3909
1456910_at	---	---	1.32	0.2148	1.2	0.459	1.12	0.6626	1.1	0.7649
1442055_at	---	---	-1	0.9733	1.02	0.9005	1.04	0.668	1.1	0.2976
1445364_at	---	---	1.04	0.7506	1	0.9986	1.06	0.6725	1.1	0.4602
1441810_at	---	---	-1.01	0.9858	1.04	0.8513	1.08	0.6726	1.1	0.6386
1439951_at	---	---	1.01	0.9681	1.06	0.8248	1.11	0.6764	1.1	0.7479
1458755_at	---	---	1.04	0.8556	1.11	0.5413	1.08	0.6908	1.1	0.6423
1440657_at	---	---	1.03	0.9152	-1.02	0.9474	1.1	0.7018	1.1	0.7479
1446049_at	---	---	-1.04	0.8309	-1.02	0.9274	1.06	0.7235	1.1	0.5695
1439982_at	---	---	1.02	0.9245	-1.01	0.9503	-1.05	0.7301	1.1	0.4635
1446865_at	---	---	1.03	0.8174	-1.02	0.8971	1.05	0.7326	1.1	0.4465
1420145_at	---	---	1.1	0.5591	1.03	0.8846	1.06	0.7366	1.1	0.6123
1440477_at	---	---	1.15	0.4227	1.01	0.97	1.07	0.7601	1.1	0.657
1458248_at	---	---	-1.07	0.8229	1.05	0.8864	1.09	0.7603	1.1	0.7553
1419861_at	---	---	-1.02	0.9452	-1.09	0.5809	-1.05	0.7609	1.1	0.5859
1440389_at	---	---	1.02	0.9178	1.04	0.8517	1.06	0.7696	1.1	0.6272
1446115_at	---	---	-1.02	0.9454	-1.03	0.9183	-1.06	0.7712	1.1	0.6405
1445988_at	---	---	1.06	0.8355	1.04	0.9023	1.07	0.7756	1.1	0.702
1444928_at	---	---	1.02	0.9417	-1.06	0.7272	-1.05	0.7778	1.1	0.6011
1445378_at	---	---	1	0.9854	-1.01	0.9485	-1.03	0.7822	1.1	0.2513
1440591_at	---	---	-1.04	0.9247	1.08	0.8382	1.11	0.7845	1.1	0.8184
1442981_at	---	---	-1.02	0.91	1.09	0.5397	1.05	0.7868	1.1	0.5522
1443075_at	---	---	-1	0.9953	1.26	0.1569	1.06	0.7876	1.1	0.6793
1437883_s_at	---	---	1.01	0.9749	1.06	0.848	1.08	0.7911	1.1	0.7822
1444739_at	---	---	-1.03	0.9014	1.07	0.7337	1.06	0.8036	1.1	0.6786
1447681_x_at	---	---	-1.09	0.8058	-1.01	0.9773	1.09	0.8076	1.1	0.8044
1440033_at	---	---	-1.11	0.6994	1.05	0.8907	1.08	0.8127	1.1	0.7644
1446103_at	---	---	-1.19	0.0524	-1.09	0.3555	1.03	0.8161	1.1	0.3521
1440115_at	---	---	1.02	0.7628	-1	0.983	1.02	0.8171	1.1	0.19
1419796_at	---	---	1.03	0.9182	1	0.9886	1.05	0.8176	1.1	0.6439
1420233_at	---	---	-1.05	0.8694	1.02	0.9391	-1.06	0.8305	1.1	0.7361
1456448_at	---	---	-1.15	0.6549	1.05	0.9092	1.08	0.8324	1.1	0.8159
1447021_at	---	---	-1.01	0.9521	1.08	0.6043	1.04	0.8336	1.1	0.5756
1441140_at	---	---	1.06	0.8173	1.12	0.627	-1.06	0.8379	1.1	0.7292
1459214_at	---	---	1.02	0.9379	1.07	0.6901	1.04	0.8391	1.1	0.5841
1457998_at	---	---	1.09	0.7992	1.13	0.6844	1.06	0.8542	1.1	0.7938
1446061_at	---	---	1.02	0.9108	-1.03	0.8676	-1.03	0.8646	1.1	0.5301
1435215_at	---	---	1.15	0.452	1.07	0.7571	1.04	0.8705	1.1	0.6902
AFFX-r2-Bs-phe-3_at	---	---	-1.09	0.8857	1.01	0.9919	-1.1	0.8744	1.1	0.8861
1432869_at	---	---	1.06	0.7027	1.18	0.1649	1.03	0.8787	1.1	0.5311
1458444_at	---	---	-1.05	0.8596	1.03	0.9213	1.04	0.8899	1.1	0.7167
1446567_at	---	---	-1.09	0.6931	1.05	0.8282	1.04	0.8908	1.1	0.688
1446431_at	---	---	-1.01	0.9663	-1.06	0.8544	-1.04	0.8914	1.1	0.7432
1445579_at	---	---	-1.03	0.8945	-1.03	0.9069	-1.03	0.8942	1.1	0.6191
1427653_at	---	---	1.07	0.678	1.1	0.5173	1.03	0.8951	1.1	0.5728
1442862_at	---	---	-1.1	0.7316	1.08	0.7983	1.05	0.8962	1.1	0.7823
1454105_at	---	---	-1.05	0.7416	1.03	0.8492	1.02	0.903	1.1	0.5261
1445656_at	---	---	-1.01	0.9332	-1.02	0.8828	1.02	0.9033	1.1	0.3979
1459963_at	---	---	-1.03	0.8742	1.03	0.8775	1.02	0.9053	1.1	0.5901
1445635_at	---	---	-1	0.9916	1.03	0.8375	1.02	0.9074	1.1	0.5217
1420050_at	---	---	1.01	0.9636	1.05	0.8476	1.03	0.9161	1.1	0.7055
1456897_at	---	---	-1.24	0.4836	-1.24	0.4766	1.05	0.9175	1.1	0.8165
1444190_at	---	---	-1.04	0.8378	1.03	0.8705	1.02	0.9187	1.1	0.5599
1447131_at	---	---	1.02	0.935	1.05	0.8264	1.03	0.9191	1.1	0.6447
1460148_at	---	---	1	0.9924	1.05	0.7952	-1.02	0.9212	1.1	0.6045
1459399_at	---	---	1.14	0.4577	1.06	0.7866	1.03	0.9215	1.1	0.6555
1444823_at	---	---	-1.03	0.8128	-1.04	0.7435	1.01	0.9238	1.1	0.3471
1443305_at	---	---	1.12	0.4797	1.06	0.752	1.02	0.9342	1.1	0.6213
1442899_at	---	---	-1.03	0.9009	1.01	0.9664	-1.02	0.9345	1.1	0.6301
1437530_at	---	---	-1.01	0.9596	-1.06	0.6814	1.01	0.949	1.1	0.5465
1458010_at	---	---	-1.08	0.7687	-1.02	0.9564	-1.02	0.9509	1.1	0.7181
1457735_at	---	---	1.1	0.6614	1.14	0.5153	1.02	0.9546	1.1	0.6961
1446924_at	---	---	1.04	0.8793	-1.03	0.9204	1.02	0.9546	1.1	0.6807
1457056_at	---	---	-1.08	0.642	1.02	0.9215	1.01	0.96	1.1	0.6013
1444853_at	---	---	1.04	0.7739	1.09	0.381	-1.01	0.9605	1.1	0.4229
1459472_at	---	---	-1.06	0.8094	-1.06	0.7852	1.01	0.9674	1.1	0.6585
1444768_at	---	---	1.05	0.8158	1.05	0.8157	-1.01	0.9693	1.1	0.6686
1444617_at	---	---	-1.05	0.8054	1.01	0.9633	1.01	0.9707	1.1	0.5839
1445087_at	---	---	1.11	0.5469	1.08	0.6502	-1.01	0.9721	1.1	0.6363
1459455_at	---	---	-1.02	0.9545	1.07	0.8481	-1.01	0.9739	1.1	0.7963
1444274_at	---	---	-1.06	0.8552	1.05	0.8875	1.01	0.9796	1.1	0.7636
1420207_at	---	---	-1.07	0.523	1.01	0.9733	-1	0.9845	1.1	0.3558
1442859_at	---	---	-1.03	0.914	1.12	0.5639	1	0.9933	1.1	0.6907
1425470_at	---	---	-1.02	0.9517	1.04	0.8602	-1	0.9964	1.1	0.6563
1435976_at	---	---	-1.02	0.9727	-1.02	0.9693	1.05	0.903	1.1	0.8193
1427857_x_at	---	---	-1	0.9845	-1.04	0.8506	-1.04	0.8484	1.1	0.5811
1455961_at	---	---	1.18	0.2255	1.38	0.0224	1.5	0.0069	1.09	0.645
1442861_at	---	---	1.05	0.586	1.16	0.0675	1.22	0.0225	1.09	0.3473
1446081_at	---	---	1.13	0.3227	1.22	0.0828	1.3	0.031	1.09	0.5619
1441296_at	---	---	1.06	0.673	1.16	0.1929	1.23	0.0772	1.09	0.542
1440554_at	---	---	-1.18	0.3007	-1.23	0.182	-1.25	0.1503	1.09	0.6941
1444110_at	---	---	1.09	0.6475	-1.04	0.8629	-1.22	0.1834	1.09	0.6724
1457343_at	---	---	1.01	0.9793	-1.1	0.7346	-1.31	0.2031	1.09	0.784
1443722_at	---	---	1.11	0.6066	1.18	0.3722	1.24	0.2184	1.09	0.7407
1446114_at	---	---	1.1	0.5748	1.16	0.3245	1.19	0.2464	1.09	0.6589
1443704_at	---	---	1.19	0.3061	1.15	0.4294	1.21	0.2557	1.09	0.7153
1443697_at	---	---	-1.34	0.1529	-1.12	0.6526	-1.26	0.268	1.09	0.7818
1440127_a_at	---	---	1.08	0.6108	1.1	0.5233	1.16	0.2696	1.09	0.6111
1458522_at	---	---	1.12	0.3985	1.16	0.2404	1.14	0.2973	1.09	0.5957
1442893_at	---	---	2.46	0.2118	1.34	0.7567	2.13	0.3075	1.09	0.9456
1446955_at	---	---	-1.04	0.8551	1.14	0.3826	1.16	0.3108	1.09	0.6479
1445651_at	---	---	1.11	0.5357	1.14	0.3793	1.16	0.3109	1.09	0.6516
1460112_at	---	---	1.02	0.9408	1.09	0.7203	1.23	0.3134	1.09	0.7539
1445993_at	---	---	-1	0.9996	1.05	0.6981	1.11	0.3441	1.09	0.5182
1457171_at	---	---	1.17	0.3815	1.09	0.6655	1.18	0.355	1.09	0.7317
1441203_at	---	---	1.09	0.6841	1.12	0.5784	1.18	0.3554	1.09	0.735
1446200_at	---	---	-1.04	0.8307	1.06	0.7137	1.13	0.3668	1.09	0.5813
1449629_s_at	---	---	-1.01	0.9681	-1.14	0.2463	-1.11	0.372	1.09	0.5206
1444702_at	---	---	-1.24	0.0806	-1.04	0.8143	-1.12	0.3964	1.09	0.5719
1441756_at	---	---	1.11	0.6923	1.21	0.4135	1.21	0.4172	1.09	0.7935
1438903_at	---	---	1.02	0.9329	1.14	0.4979	1.16	0.4198	1.09	0.7057
1444910_at	---	---	1.06	0.6921	-1.07	0.6553	1.11	0.4258	1.09	0.582
1440366_at	---	---	1.03	0.7901	1.05	0.693	1.08	0.4357	1.09	0.4541
1459066_at	---	---	1.12	0.5017	1.14	0.4496	1.14	0.4545	1.09	0.692
1443376_at	---	---	-1.02	0.9377	1.21	0.2391	1.14	0.4601	1.09	0.7034
1457263_at	---	---	1.11	0.687	1.08	0.7829	1.19	0.4723	1.09	0.803
1458298_at	---	---	-1.08	0.6977	-1.12	0.4768	1.12	0.4906	1.09	0.6793
1441695_at	---	---	-1.06	0.6715	1.04	0.7974	1.09	0.4954	1.09	0.5416
1446617_at	---	---	-1.01	0.9817	1.03	0.848	1.1	0.5029	1.09	0.5888
1438537_at	---	---	-1.06	0.8888	-1.28	0.3883	-1.22	0.5116	1.09	0.8393
1458723_at	---	---	-1.1	0.5324	-1.04	0.8506	-1.1	0.5183	1.09	0.6163
1439709_at	---	---	1.08	0.6245	1.1	0.5424	1.1	0.5446	1.09	0.6092
1433359_at	---	---	1.04	0.8712	1.21	0.2783	1.13	0.548	1.09	0.7331
1440906_at	---	---	-1.02	0.8962	-1.01	0.9442	-1.07	0.5485	1.09	0.4839
1459776_x_at	---	---	1.1	0.4706	1.02	0.9264	1.08	0.5561	1.09	0.5711
1445985_at	---	---	1.13	0.4797	1.03	0.9137	1.11	0.5573	1.09	0.7019
1444877_at	---	---	-1	0.9995	1.03	0.81	1.06	0.565	1.09	0.4634
1460108_at	---	---	1.04	0.8072	1	0.9982	1.08	0.5657	1.09	0.5926
AFFX-r2-Bs-thr-3_s_at	---	---	-1.11	0.784	1.05	0.9115	-1.19	0.5711	1.09	0.8331
1446532_at	---	---	-1.09	0.573	1.04	0.8382	1.09	0.5753	1.09	0.624
1447699_at	---	---	-1.02	0.9471	-1.05	0.8492	1.11	0.5948	1.09	0.704
1447006_at	---	---	1.08	0.6741	1.01	0.9807	1.1	0.598	1.09	0.6888
1438068_at	---	---	-1.03	0.9489	1.04	0.9159	1.17	0.6013	1.09	0.839
1443574_at	---	---	1.07	0.7681	1.02	0.9414	1.1	0.6238	1.09	0.7062
1459314_at	---	---	1.03	0.8537	1.02	0.9319	1.07	0.625	1.09	0.517
1427819_at	---	---	1.24	0.5703	1.66	0.1248	1.21	0.6285	1.09	0.8746
1446517_at	---	---	1.03	0.9251	1.09	0.6659	1.1	0.6363	1.09	0.7285
1445353_at	---	---	1.09	0.6439	1.05	0.8333	1.09	0.6546	1.09	0.6918
1443137_at	---	---	-1	0.987	1.07	0.6368	1.07	0.6599	1.09	0.5938
1458139_at	---	---	1.03	0.8938	-1	0.9914	1.07	0.6662	1.09	0.6226
1440532_a_at	---	---	-1.02	0.9572	1.1	0.7366	1.12	0.6696	1.09	0.7725
1441430_at	---	---	1.04	0.7963	1.07	0.6071	1.06	0.6721	1.09	0.5641
1459139_at	---	---	-1.06	0.8041	-1.04	0.8849	1.09	0.6832	1.09	0.7359
1446816_at	---	---	1.04	0.8821	1.08	0.7087	1.08	0.7009	1.09	0.7085
1442539_at	---	---	1.19	0.4332	1.23	0.33	1.1	0.7062	1.09	0.7825
1447414_at	---	---	1.04	0.8188	1.06	0.7155	1.06	0.7131	1.09	0.6141
1445373_at	---	---	-1.02	0.8592	-1	0.9954	-1.04	0.7235	1.09	0.3244
1446868_at	---	---	1.03	0.9323	-1.07	0.8035	1.09	0.7305	1.09	0.7731
1459452_at	---	---	-1.15	0.3792	-1.05	0.8108	-1.07	0.7319	1.09	0.6812
1444923_at	---	---	1.07	0.657	1.17	0.2358	1.06	0.7325	1.09	0.6123
1443271_at	---	---	-1.11	0.5494	-1.04	0.8503	-1.07	0.7327	1.09	0.7078
1441775_at	---	---	-1.06	0.7589	-1.01	0.9829	1.06	0.7414	1.09	0.6201
1435886_at	---	---	-1.02	0.9137	-1.01	0.9548	-1.06	0.7513	1.09	0.6041
1444885_at	---	---	1.09	0.6192	1.06	0.7758	1.06	0.7659	1.09	0.6973
1459562_at	---	---	1.03	0.9347	1.14	0.6804	1.1	0.7694	1.09	0.8185
1420294_at	---	---	-1.02	0.915	1.04	0.83	1.05	0.7787	1.09	0.6319
1420244_at	---	---	1.03	0.7346	1	0.972	-1.03	0.781	1.09	0.2602
1442721_at	---	---	1.06	0.811	-1.05	0.8459	1.06	0.7827	1.09	0.7289
1444586_at	---	---	1.01	0.9701	-1.02	0.9289	-1.05	0.7834	1.09	0.6388
1459459_at	---	---	1.07	0.7283	1.07	0.7513	1.06	0.7837	1.09	0.7051
1458808_at	---	---	1.05	0.7197	1.01	0.9526	1.04	0.7917	1.09	0.4895
1457192_at	---	---	-1.02	0.954	1.07	0.8121	1.07	0.8121	1.09	0.7782
1458794_at	---	---	-1.01	0.9736	1.05	0.8564	1.06	0.8133	1.09	0.7128
1447921_at	---	---	1.02	0.9626	-1.04	0.8919	-1.07	0.8161	1.09	0.7919
1432932_at	---	---	1.13	0.5419	1.1	0.6387	1.05	0.8239	1.09	0.7129
1446142_at	---	---	1.05	0.8585	-1.01	0.9809	1.06	0.8431	1.09	0.7747
1443410_at	---	---	-1.01	0.9563	1	0.9982	1.04	0.8443	1.09	0.6115
1442755_at	---	---	1.02	0.9132	1.02	0.919	1.03	0.8476	1.09	0.5609
1447135_at	---	---	-1.03	0.8857	-1.01	0.9799	1.04	0.8481	1.09	0.6846
1443676_at	---	---	-1.03	0.8879	1.04	0.8116	-1.03	0.8484	1.09	0.5952
1446280_at	---	---	1.02	0.957	1.11	0.6357	1.05	0.8491	1.09	0.7484
1442529_at	---	---	-1.06	0.7605	-1	0.9876	-1.04	0.863	1.09	0.6702
1433175_at	---	---	1.07	0.7355	1.04	0.8436	1.04	0.8651	1.09	0.6474
1446600_at	---	---	-1.06	0.7721	1.01	0.9827	-1.04	0.8682	1.09	0.6664
1445417_at	---	---	1.05	0.7853	-1.02	0.9404	1.03	0.8758	1.09	0.6324
1446733_at	---	---	1.01	0.9708	1.05	0.892	-1.05	0.8782	1.09	0.8003
1442360_at	---	---	-1.12	0.5928	-1.08	0.7428	-1.04	0.8817	1.09	0.7497
1441998_at	---	---	1.01	0.9784	1	0.9914	1.03	0.8835	1.09	0.6152
1441294_at	---	---	-1.02	0.8952	-1.03	0.8206	1.02	0.8856	1.09	0.4792
1441769_at	---	---	-1.02	0.9801	1.19	0.7049	-1.08	0.8908	1.09	0.8809
1443303_at	---	---	-1.09	0.6309	-1.77	0.0028	-1.03	0.899	1.09	0.6886
1446934_at	---	---	1.12	0.6855	-1.06	0.8586	1.04	0.9038	1.09	0.7939
1447179_at	---	---	-1.03	0.968	1.23	0.7337	1.09	0.9039	1.09	0.9174
1442014_at	---	---	1.26	0.0994	1.09	0.5967	1.03	0.9042	1.09	0.6376
1442790_at	---	---	-1	0.9967	1.05	0.8853	1.04	0.9061	1.09	0.7787
1427664_at	---	---	-1.06	0.6386	1.17	0.1417	1.02	0.9134	1.09	0.495
1459677_at	---	---	-1.01	0.9613	1	0.9917	1.03	0.9161	1.09	0.6841
1444203_at	---	---	1.06	0.7113	1	0.9923	1.02	0.9185	1.09	0.5751
AFFX-LysX-M_at	---	---	-1.03	0.9323	1.03	0.9249	-1.03	0.9215	1.09	0.7617
1457533_at	---	---	-1.03	0.9246	1.08	0.742	1.03	0.9231	1.09	0.7689
1444015_at	---	---	1.02	0.937	1.01	0.9875	1.03	0.9285	1.09	0.7321
1447390_at	---	---	1	0.998	1.06	0.8419	1.03	0.9304	1.09	0.7639
1459542_at	---	---	1.03	0.8034	1.02	0.8676	-1.01	0.9331	1.09	0.4493
1425501_at	---	---	-1.02	0.9067	1.09	0.4828	-1.01	0.9351	1.09	0.5327
1445285_at	---	---	1.13	0.4862	1.17	0.3381	1.02	0.9392	1.09	0.6976
1443437_at	---	---	1.13	0.6228	1.02	0.9572	-1.02	0.9477	1.09	0.7772
1443016_at	---	---	-1.03	0.9348	-1.09	0.7912	1.03	0.9493	1.09	0.8317
1447005_at	---	---	1	0.993	1	0.9942	1.02	0.9508	1.09	0.7295
1447050_at	---	---	-1.06	0.7849	-1.08	0.6984	1.02	0.9527	1.09	0.6794
1444081_at	---	---	-1.09	0.7105	-1.02	0.9454	-1.02	0.954	1.09	0.7412
1458578_at	---	---	-1.19	0.4674	1.1	0.7469	1.02	0.9589	1.09	0.7891
1445982_at	---	---	-1	0.9937	1.06	0.7669	-1.01	0.9626	1.09	0.6447
1459933_at	---	---	1.03	0.8032	-1.05	0.6549	-1.01	0.9642	1.09	0.4385
1453781_at	---	---	-1.01	0.9636	-1.02	0.9355	1.01	0.9694	1.09	0.7036
1446530_at	---	---	-1.08	0.6448	1.05	0.8246	-1.01	0.9756	1.09	0.6407
1444902_at	---	---	1.05	0.7337	-1.04	0.802	-1.01	0.9763	1.09	0.5593
1440800_at	---	---	-1.01	0.9658	1.01	0.9799	1.01	0.9825	1.09	0.7341
1446054_at	---	---	1.08	0.7542	1.04	0.8997	-1.01	0.9872	1.09	0.7781
1459629_at	---	---	1.05	0.7236	1.02	0.8945	-1	0.9894	1.09	0.5175
1443107_at	---	---	-1.15	0.7864	1.02	0.9741	-1.01	0.9899	1.09	0.8946
1439872_at	---	---	-1.04	0.8707	-1.11	0.614	1	0.9904	1.09	0.7428
1447968_at	---	---	-1.05	0.5422	-1.04	0.6318	-1	0.992	1.09	0.265
1436254_at	---	---	-1.05	0.8379	1.01	0.9596	-1	0.9924	1.09	0.7033
1458249_at	---	---	1.03	0.9484	-1.04	0.9384	1	0.9937	1.09	0.8473
1458199_at	---	---	1.03	0.9138	-1.03	0.9209	-1	0.9972	1.09	0.6943
1457227_at	---	---	1.05	0.8274	-1.07	0.7146	-1.14	0.4563	1.09	0.6961
1427793_at	---	---	-1.06	0.7431	1.03	0.8882	1.03	0.9116	1.09	0.6668
1458270_at	---	---	1.02	0.9109	1.11	0.319	1.08	0.5412	1.09	0.5385
1435709_at	---	---	1.03	0.8479	1.04	0.7679	1.1	0.4076	1.09	0.5004
1447509_at	---	---	1.37	0.0457	1.44	0.0236	1.36	0.0505	1.08	0.7408
1459509_at	---	---	1.28	0.0385	1.2	0.113	1.23	0.0742	1.08	0.6106
1447013_at	---	---	-1.38	0.2259	-1.23	0.4801	-1.57	0.0834	1.08	0.853
1441099_at	---	---	-1.01	0.9671	1.06	0.7719	1.25	0.1127	1.08	0.7089
1443562_at	---	---	1.06	0.4047	1.03	0.7605	1.1	0.1476	1.08	0.3109
1446423_at	---	---	-1.44	0.2952	-1.22	0.6232	-1.63	0.1525	1.08	0.8877
1452433_at	---	---	-1	0.9959	1.24	0.3331	1.34	0.169	1.08	0.8159
1458252_at	---	---	1.05	0.686	1.07	0.5547	1.16	0.17	1.08	0.5648
1446604_at	---	---	1.07	0.6511	1.14	0.2948	1.18	0.1739	1.08	0.6215
1442976_at	---	---	1.09	0.5404	1.08	0.6054	1.17	0.1966	1.08	0.6259
1459906_at	---	---	1.14	0.5999	1.43	0.0874	1.31	0.1968	1.08	0.8055
1446131_at	---	---	-1.35	0.0758	-1.2	0.2863	-1.23	0.2225	1.08	0.7681
1446917_at	---	---	1.04	0.6987	-1.01	0.954	1.1	0.2431	1.08	0.4547
1458606_at	---	---	1.02	0.9372	1.01	0.9523	1.15	0.2433	1.08	0.6368
1442606_at	---	---	1.02	0.9559	1.07	0.8306	-1.3	0.251	1.08	0.8288
1443093_at	---	---	1.03	0.9119	1.14	0.5541	1.24	0.277	1.08	0.8038
1441621_at	---	---	1.01	0.9717	-1.05	0.7532	1.13	0.3003	1.08	0.6416
1458720_at	---	---	1.06	0.7589	1.1	0.5595	1.17	0.303	1.08	0.7339
1442699_at	---	---	1.21	0.0833	1.07	0.6132	1.12	0.3163	1.08	0.5806
1445163_at	---	---	1.09	0.5782	1.13	0.3783	1.15	0.323	1.08	0.6672
1444893_at	---	---	1.11	0.5878	1.07	0.75	1.18	0.332	1.08	0.7618
1419902_at	---	---	1.07	0.7471	1.23	0.182	1.16	0.3557	1.08	0.7413
1445058_at	---	---	1.14	0.1774	-1.01	0.9621	1.1	0.3567	1.08	0.5044
1438898_at	---	---	-1	0.9982	1.06	0.7104	1.13	0.3785	1.08	0.6861
1456376_at	---	---	1	0.9924	1	0.9989	1.15	0.3838	1.08	0.703
1447445_at	---	---	-1.03	0.8986	1.02	0.9279	1.13	0.3958	1.08	0.6883
1431819_at	---	---	1	0.9893	-1	0.996	1.15	0.3961	1.08	0.7331
1419919_at	---	---	1.13	0.4151	1.13	0.4304	1.14	0.3988	1.08	0.7119
1459166_at	---	---	1.06	0.7198	1.16	0.2955	1.13	0.4112	1.08	0.6693
1458725_at	---	---	-1.05	0.6988	1.06	0.6432	-1.1	0.4125	1.08	0.5671
1440760_at	---	---	1.1	0.5107	1.14	0.3338	1.12	0.4145	1.08	0.6748
1444664_at	---	---	1.09	0.5882	1.14	0.381	1.13	0.4195	1.08	0.7024
1436542_at	---	---	1.02	0.9609	-1.1	0.682	1.17	0.4397	1.08	0.7817
1449771_at	---	---	-1.08	0.4878	1.01	0.9379	-1.09	0.4494	1.08	0.5909
1444830_at	---	---	1.01	0.9697	-1.03	0.8848	1.1	0.4554	1.08	0.5957
1456921_at	---	---	1.23	0.2568	1.21	0.3123	1.15	0.4742	1.08	0.7651
1444750_at	---	---	1.01	0.9828	1.08	0.7031	1.13	0.4916	1.08	0.7241
1440425_at	---	---	1.07	0.8032	1.03	0.9368	-1.15	0.5088	1.08	0.806
1441398_at	---	---	1.12	0.6103	1.12	0.5978	1.14	0.5157	1.08	0.7721
1445028_at	---	---	1.03	0.9221	1.01	0.9666	1.14	0.52	1.08	0.7864
1438313_at	---	---	-1.11	0.57	-1.08	0.6626	-1.12	0.5224	1.08	0.734
1444735_at	---	---	-1.07	0.7675	1.04	0.88	1.14	0.5239	1.08	0.7938
1442361_at	---	---	1.05	0.7736	1.17	0.2217	1.1	0.5247	1.08	0.6628
1445600_at	---	---	1.06	0.8152	1.34	0.114	1.14	0.5367	1.08	0.7974
1446985_at	---	---	1.03	0.8403	-1.01	0.9564	-1.07	0.5391	1.08	0.5497
1442440_at	---	---	-1.01	0.9743	-1.12	0.5038	-1.11	0.5491	1.08	0.7243
1446551_at	---	---	1.08	0.5961	1.08	0.6059	1.09	0.5699	1.08	0.6544
1458224_at	---	---	1.12	0.4927	1.08	0.6947	1.1	0.574	1.08	0.737
1442281_at	---	---	1.02	0.9543	-1.06	0.8326	-1.14	0.5787	1.08	0.8133
1446824_at	---	---	-1.02	0.8879	-1.08	0.4877	1.06	0.5843	1.08	0.5602
1447014_at	---	---	-1.04	0.8845	-1.11	0.6428	-1.12	0.5963	1.08	0.7878
1444424_at	---	---	-1.22	0.3083	1.03	0.9209	-1.12	0.6	1.08	0.7685
1442384_at	---	---	1.23	0.5093	-1.15	0.6821	1.18	0.6259	1.08	0.8765
1458159_at	---	---	-1.17	0.4421	-1.03	0.9294	-1.11	0.6357	1.08	0.7786
1458502_at	---	---	-1.15	0.2107	-1.03	0.852	1.06	0.6378	1.08	0.5953
1420223_at	---	---	1.06	0.8037	1.18	0.3247	1.1	0.645	1.08	0.7404
1442895_at	---	---	-1.11	0.3121	1.02	0.8744	-1.05	0.6566	1.08	0.5056
1447633_x_at	---	---	1.02	0.917	-1.01	0.9619	1.07	0.6638	1.08	0.6764
1444635_at	---	---	1.07	0.7714	1.01	0.959	1.09	0.6639	1.08	0.7582
1441053_at	---	---	1.06	0.7731	1.03	0.9076	-1.09	0.6668	1.08	0.7124
1446084_at	---	---	1.1	0.4937	1.03	0.8566	1.07	0.6674	1.08	0.663
1458852_at	---	---	-1.11	0.572	-1.07	0.7459	-1.08	0.6755	1.08	0.7247
1445508_at	---	---	1.09	0.5853	1.02	0.9123	1.07	0.6793	1.08	0.6775
1458590_at	---	---	1.05	0.8879	1.09	0.8056	-1.13	0.6845	1.08	0.854
1444430_at	---	---	-1.28	0.3276	1.02	0.969	-1.13	0.6864	1.08	0.8369
1459126_at	---	---	-1	0.9942	-1.05	0.7153	-1.06	0.7033	1.08	0.6183
1457358_at	---	---	1.01	0.9902	1.16	0.6213	-1.13	0.7054	1.08	0.8432
1427798_x_at	---	---	-1.33	0.2863	-1.42	0.1793	-1.13	0.7165	1.08	0.8585
1420290_at	---	---	-1.06	0.6204	1.03	0.8552	-1.05	0.7179	1.08	0.5524
1459653_at	---	---	-1	0.9803	-1.05	0.6859	-1.05	0.7204	1.08	0.5189
1458608_at	---	---	-1.27	0.4169	1.02	0.9712	-1.13	0.7231	1.08	0.8643
1457137_at	---	---	1.04	0.8225	1	0.9853	1.06	0.724	1.08	0.6905
1445625_at	---	---	-1.03	0.8839	-1.06	0.7513	-1.07	0.7253	1.08	0.6858
1445547_at	---	---	1.04	0.9146	1.03	0.9369	1.11	0.7275	1.08	0.8352
1443425_at	---	---	-1.12	0.4482	-1.02	0.9175	1.06	0.7423	1.08	0.6841
1447354_at	---	---	-1.05	0.7433	-1.03	0.8442	-1.05	0.7471	1.08	0.6131
1447535_at	---	---	-1.03	0.8291	1.04	0.8	-1.05	0.7521	1.08	0.6006
1443113_at	---	---	1.04	0.85	1.09	0.6453	1.06	0.7559	1.08	0.7335
1458062_at	---	---	-1	0.9998	1.15	0.4696	1.07	0.759	1.08	0.7644
1459060_at	---	---	-1.02	0.9505	1.05	0.811	1.06	0.7697	1.08	0.7028
1445978_at	---	---	1	0.9962	-1.01	0.9727	-1.09	0.7705	1.08	0.8327
1444189_at	---	---	1	0.9948	1.07	0.7309	1.06	0.7799	1.08	0.7277
1454980_at	---	---	-1.01	0.9617	-1.01	0.9351	1.04	0.7935	1.08	0.5978
1440212_at	---	---	-1.01	0.9719	-1.02	0.9531	1.08	0.7969	1.08	0.8308
1419965_at	---	---	-1.08	0.6818	1.04	0.8723	1.06	0.7988	1.08	0.7409
1445498_at	---	---	1.08	0.6663	-1.01	0.9631	1.05	0.8142	1.08	0.6855
1445626_at	---	---	-1.08	0.5926	-1	0.9976	1.04	0.8146	1.08	0.6473
1442378_x_at	---	---	1.01	0.9799	-1.02	0.9443	1.07	0.8197	1.08	0.8096
1425438_at	---	---	1.17	0.5101	1.05	0.8854	-1.07	0.8239	1.08	0.831
1439589_at	---	---	1.13	0.5245	1.12	0.5691	1.06	0.8247	1.08	0.7751
1459113_at	---	---	1.03	0.8979	1.07	0.7476	1.05	0.8258	1.08	0.7322
1441428_at	---	---	1.11	0.2608	1.01	0.9294	1.03	0.8279	1.08	0.5002
1446996_at	---	---	-1.04	0.8481	-1.07	0.7365	1.04	0.8314	1.08	0.7224
1441415_at	---	---	1.2	0.5654	1.54	0.1102	1.08	0.8346	1.08	0.8685
1425637_at	---	---	1.21	0.3513	1.11	0.6678	1.06	0.8351	1.08	0.7739
1420205_at	---	---	-1.14	0.4775	-1.11	0.5885	1.05	0.8414	1.08	0.7321
1446601_at	---	---	1.01	0.9596	1.1	0.4542	1.03	0.845	1.08	0.5811
1442469_at	---	---	1.04	0.9062	1.1	0.6949	1.05	0.8469	1.08	0.793
1447589_at	---	---	1.02	0.9548	-1.09	0.7502	1.06	0.8487	1.08	0.8216
1446373_at	---	---	1.02	0.9221	-1.01	0.956	1.04	0.8513	1.08	0.697
1445518_at	---	---	1.05	0.8661	1.17	0.4891	1.05	0.8549	1.08	0.8055
1442636_at	---	---	1.07	0.6988	1.07	0.7082	1.04	0.858	1.08	0.6955
1445153_at	---	---	1.01	0.9782	-1.03	0.9366	1.06	0.869	1.08	0.8398
1443403_at	---	---	-1.11	0.4228	-1.01	0.9595	1.03	0.8704	1.08	0.6532
1440746_at	---	---	-1.06	0.4527	-1.01	0.9656	-1.02	0.8779	1.08	0.3613
1446887_at	---	---	-1.09	0.8234	-1.11	0.7661	-1.06	0.8806	1.08	0.8609
1460055_at	---	---	-1.02	0.9212	-1.05	0.7622	-1.03	0.8831	1.08	0.647
1457053_at	---	---	-1.07	0.8539	1.01	0.9801	-1.06	0.8835	1.08	0.8567
1458759_at	---	---	1.02	0.9208	-1.04	0.848	-1.03	0.8877	1.08	0.7034
1443731_at	---	---	1.09	0.6926	1.1	0.6736	1.04	0.8958	1.08	0.7744
1442442_at	---	---	1	0.9951	-1.15	0.7565	-1.07	0.8992	1.08	0.899
1447059_at	---	---	1	0.9808	1.03	0.8697	1.02	0.9052	1.08	0.5584
1444847_at	---	---	1.04	0.768	1.09	0.3656	1.02	0.9055	1.08	0.4948
1458314_at	---	---	1.02	0.9256	-1.03	0.8846	1.03	0.9076	1.08	0.6977
1444783_at	---	---	1.07	0.7602	1.05	0.8138	1.03	0.9102	1.08	0.7278
1431227_at	---	---	1	0.9789	1.05	0.6663	-1.02	0.9188	1.08	0.5059
1440687_at	---	---	-1.08	0.79	-1.03	0.924	-1.03	0.9238	1.08	0.808
1457986_at	---	---	-1.14	0.485	1.01	0.9649	-1.02	0.9363	1.08	0.7328
1447527_at	---	---	-1.12	0.619	1.11	0.6547	-1.03	0.9369	1.08	0.7945
1440157_at	---	---	1.06	0.748	1.02	0.9108	1.02	0.9398	1.08	0.682
1445694_at	---	---	1.03	0.9449	-1.06	0.8475	-1.03	0.946	1.08	0.8334
1458200_at	---	---	-1	0.9975	1.06	0.86	-1.03	0.9462	1.08	0.841
1438594_at	---	---	-1.02	0.9329	1.09	0.5853	1.01	0.9482	1.08	0.6956
1419783_at	---	---	1.04	0.7854	1.01	0.9668	-1.01	0.951	1.08	0.6039
1447528_at	---	---	1.05	0.8161	-1.05	0.8078	1.02	0.9512	1.08	0.723
1445859_at	---	---	1.16	0.262	1.11	0.4503	-1.01	0.9528	1.08	0.6543
1459554_at	---	---	1.05	0.7565	-1.01	0.9745	1.01	0.9532	1.08	0.636
1457405_at	---	---	-1.06	0.8179	1.01	0.9679	1.02	0.955	1.08	0.78
1444457_at	---	---	1.05	0.7653	1.01	0.9587	1.01	0.9578	1.08	0.6968
1442338_at	---	---	1.02	0.944	1.05	0.8794	1.02	0.9604	1.08	0.8066
1445979_at	---	---	1.09	0.6807	-1.07	0.7558	1.01	0.9619	1.08	0.7369
1458496_at	---	---	-1.04	0.8882	1.03	0.9152	1.01	0.9628	1.08	0.7462
1458906_at	---	---	-1.06	0.862	1.16	0.5401	1.01	0.9686	1.08	0.8245
1422417_at	---	---	1.03	0.9001	1.01	0.967	1.01	0.9699	1.08	0.6888
1446046_at	---	---	-1.04	0.9017	-1.01	0.9664	1.01	0.9818	1.08	0.7825
1446304_at	---	---	-1.06	0.8554	1.09	0.7791	1.01	0.9852	1.08	0.8337
1458830_at	---	---	-1.02	0.9598	1.02	0.9555	-1	0.9892	1.08	0.7988
1445580_at	---	---	-1.04	0.9063	1.07	0.8053	-1.01	0.9897	1.08	0.8146
1447044_at	---	---	1.03	0.9289	1.17	0.4826	1	0.9934	1.08	0.7951
1439646_at	---	---	1	0.9863	1.01	0.9712	1	0.9948	1.08	0.7214
1447746_at	---	---	1.04	0.8096	1.06	0.6834	1	0.9966	1.08	0.5588
1442427_at	---	---	1.16	0.5174	1.21	0.3789	1.17	0.505	1.08	0.8069
1427794_at	---	---	1.15	0.5852	1.08	0.8022	1.02	0.9477	1.08	0.8119
1440120_at	---	---	-1.09	0.3761	1.03	0.8273	-1.01	0.9548	1.08	0.4677
1439579_at	---	---	1.02	0.9482	-1.06	0.7509	-1.02	0.944	1.08	0.6945
1435187_at	---	---	-1.02	0.9174	-1.13	0.2465	-1.3	0.0171	1.07	0.642
1443398_at	---	---	1.15	0.2631	1.18	0.1587	1.32	0.0264	1.07	0.6745
1441177_at	---	---	-1.21	0.0832	-1.19	0.1126	-1.27	0.0363	1.07	0.6639
1447339_at	---	---	1.02	0.928	1.4	0.02	1.31	0.0565	1.07	0.7245
1442952_at	---	---	-1.01	0.9663	1.13	0.3343	1.24	0.0768	1.07	0.7064
1454002_at	---	---	1.1	0.5765	1.16	0.371	1.3	0.0829	1.07	0.7553
1443690_at	---	---	1.12	0.2277	1.07	0.5229	1.17	0.083	1.07	0.5656
1442401_at	---	---	1.06	0.6969	1.23	0.0949	1.24	0.0867	1.07	0.6901
1442595_at	---	---	1.08	0.5297	1.09	0.5118	1.19	0.1257	1.07	0.6814
1459221_at	---	---	1.05	0.7525	1.05	0.7525	1.16	0.1666	1.07	0.6186
1449779_at	---	---	1.14	0.207	1.2	0.0915	1.16	0.171	1.07	0.6522
1458008_at	---	---	-1.01	0.9741	1.1	0.5377	1.2	0.1726	1.07	0.7013
1440367_at	---	---	1.06	0.7666	1.1	0.5688	1.21	0.183	1.07	0.7405
1442387_at	---	---	1.1	0.5782	1.03	0.9018	1.21	0.1943	1.07	0.7498
1432926_at	---	---	1.08	0.535	1.04	0.7834	1.15	0.1947	1.07	0.6281
1446574_at	---	---	-1.06	0.795	1.09	0.6655	1.24	0.2005	1.07	0.7953
1445517_at	---	---	1.07	0.7146	1.11	0.5363	1.21	0.2113	1.07	0.7568
1447180_at	---	---	1.02	0.9443	1.03	0.9116	1.2	0.2126	1.07	0.759
1447132_at	---	---	1.05	0.6296	1.03	0.8036	1.12	0.214	1.07	0.5641
1447802_x_at	---	---	1	0.9899	-1.12	0.6177	-1.26	0.2337	1.07	0.8277
1443754_x_at	---	---	1.11	0.2441	1.1	0.3116	1.11	0.2391	1.07	0.5634
1457430_at	---	---	1.11	0.4903	1.06	0.7229	1.18	0.2462	1.07	0.7467
1459287_at	---	---	1.1	0.5263	1.11	0.4509	1.16	0.2544	1.07	0.7115
1441332_at	---	---	1.02	0.9185	1.07	0.6332	1.14	0.2645	1.07	0.6611
1442146_at	---	---	-1	0.9885	1.08	0.6118	1.16	0.2817	1.07	0.7172
1445932_at	---	---	1.01	0.9492	1.06	0.734	1.16	0.2863	1.07	0.7311
1445880_at	---	---	-1.1	0.7369	-1.17	0.5448	-1.27	0.299	1.07	0.8582
1435688_at	---	---	1.15	0.4595	1.31	0.1284	1.21	0.306	1.07	0.8082
1458138_at	---	---	1.06	0.7925	1.12	0.5558	1.19	0.3141	1.07	0.7905
1458519_at	---	---	1.1	0.5471	1.07	0.6968	1.15	0.3218	1.07	0.7505
1444167_at	---	---	1.07	0.7827	1.05	0.8318	1.19	0.334	1.07	0.7883
1457505_at	---	---	-1.06	0.7997	1.06	0.8142	1.18	0.3457	1.07	0.7961
1445946_at	---	---	-1.01	0.9668	1.08	0.705	1.16	0.3559	1.07	0.7655
1439301_at	---	---	-1.1	0.7917	-1.22	0.485	-1.29	0.3582	1.07	0.882
1445791_at	---	---	1.03	0.7548	1.02	0.8323	1.07	0.3588	1.07	0.4544
1447000_at	---	---	1.21	0.4291	1.2	0.4452	1.24	0.3598	1.07	0.8359
1459569_at	---	---	1	0.996	-1	0.9894	1.14	0.3615	1.07	0.7205
1445548_at	---	---	1.01	0.9902	1.09	0.7644	1.24	0.3781	1.07	0.8566
1436441_at	---	---	1.12	0.3516	-1.01	0.9608	1.12	0.3948	1.07	0.6986
1446980_at	---	---	-1.11	0.5665	-1.12	0.5382	-1.15	0.3999	1.07	0.782
1445169_at	---	---	1.04	0.832	1.23	0.132	1.12	0.4608	1.07	0.7113
1442607_a_at	---	---	1.01	0.9251	1.05	0.6387	1.07	0.4642	1.07	0.5583
1419884_at	---	---	1.02	0.8953	1.1	0.4793	1.1	0.4676	1.07	0.6793
1441834_x_at	---	---	-1.05	0.7568	-1.08	0.6137	-1.1	0.4755	1.07	0.7229
1443150_at	---	---	-1.05	0.6268	1.01	0.965	1.07	0.4966	1.07	0.5738
1445372_at	---	---	1.02	0.9211	1.14	0.3667	1.11	0.4984	1.07	0.7347
1443636_at	---	---	-1.04	0.7271	1.02	0.8436	1.06	0.5009	1.07	0.4715
1458672_at	---	---	1.03	0.8953	1.13	0.4823	1.13	0.5096	1.07	0.777
1446755_at	---	---	1.04	0.91	1.15	0.605	1.18	0.5096	1.07	0.8606
1459098_at	---	---	1.31	0.2649	1.23	0.4195	1.19	0.5199	1.07	0.8672
1434615_x_at	---	---	-1	0.9895	-1.04	0.8694	-1.12	0.524	1.07	0.7508
1420172_at	---	---	1.14	0.4974	1.25	0.1962	1.13	0.5241	1.07	0.7924
1445113_at	---	---	1.02	0.9599	-1	0.9969	1.15	0.5288	1.07	0.842
1448057_at	---	---	1.06	0.6634	-1.05	0.7071	-1.08	0.5298	1.07	0.6412
1420263_at	---	---	-1.11	0.6408	1.05	0.8401	1.13	0.5414	1.07	0.8154
1447111_at	---	---	1.07	0.6109	1.08	0.5203	1.08	0.544	1.07	0.6295
1447996_at	---	---	1.07	0.696	-1.05	0.7994	-1.09	0.5518	1.07	0.7257
1457520_at	---	---	1.01	0.9841	-1.02	0.9479	1.12	0.5547	1.07	0.7968
1419863_at	---	---	1.16	0.5958	1.13	0.662	1.17	0.5589	1.07	0.8478
1458965_at	---	---	1.09	0.6612	1.15	0.3929	1.11	0.5598	1.07	0.7817
1441136_at	---	---	-1.09	0.8229	1.16	0.6652	1.2	0.5671	1.07	0.8792
1446093_at	---	---	1.12	0.5159	1.11	0.5733	1.11	0.5676	1.07	0.798
1420103_at	---	---	-1.04	0.7488	1.02	0.9141	1.06	0.5709	1.07	0.5928
1459384_at	---	---	-1.08	0.75	1.09	0.7119	1.13	0.5758	1.07	0.8092
1458775_at	---	---	-1.06	0.8036	1.03	0.92	1.12	0.5777	1.07	0.8007
1458893_at	---	---	-1	0.9983	1.22	0.2495	1.11	0.5783	1.07	0.8009
1457490_at	---	---	1.02	0.9385	1.17	0.3594	1.11	0.5863	1.07	0.7844
1440651_at	---	---	1.28	0.5547	1.26	0.5843	1.26	0.5863	1.07	0.9191
1459033_at	---	---	1.04	0.8505	1.04	0.8655	1.11	0.5885	1.07	0.7748
1457950_at	---	---	-1	0.9856	-1.03	0.9065	-1.1	0.5988	1.07	0.7758
1442390_at	---	---	-1.01	0.9749	-1.03	0.9015	1.09	0.6049	1.07	0.7584
1457792_at	---	---	1	0.99	1.05	0.7814	1.08	0.6074	1.07	0.6932
1440415_at	---	---	1.1	0.652	1.06	0.8065	1.11	0.6112	1.07	0.7854
1458609_at	---	---	-1.04	0.8045	-1.02	0.9294	-1.08	0.6138	1.07	0.7235
1459361_at	---	---	-1.06	0.9128	-1.13	0.8021	-1.23	0.626	1.07	0.9171
1441821_at	---	---	1.03	0.9314	1.15	0.4914	1.11	0.6324	1.07	0.801
1444880_at	---	---	1.1	0.6386	1.06	0.813	1.1	0.6422	1.07	0.8005
1419847_at	---	---	-1.16	0.3684	-1.02	0.9495	-1.09	0.646	1.07	0.7906
1447039_at	---	---	1.05	0.8692	1.02	0.9561	1.12	0.6575	1.07	0.8369
1456650_at	---	---	-1.1	0.657	-1.06	0.8222	-1.1	0.6622	1.07	0.7919
1446786_at	---	---	-1.01	0.9813	-1.18	0.4788	-1.12	0.6642	1.07	0.8313
1446859_at	---	---	1.02	0.8937	1.1	0.475	1.06	0.6645	1.07	0.67
1441794_at	---	---	-1.08	0.674	-1.04	0.8787	-1.08	0.6661	1.07	0.7748
1442482_at	---	---	1	0.9795	-1.01	0.932	1.05	0.667	1.07	0.5826
1457868_at	---	---	1	0.9735	1	0.9866	1.04	0.6749	1.07	0.5078
1458095_at	---	---	-1.01	0.9812	1.13	0.5162	1.09	0.6771	1.07	0.7854
1458498_at	---	---	1.03	0.8964	-1.03	0.8894	1.08	0.6773	1.07	0.7815
1440375_at	---	---	-1.19	0.4656	-1.26	0.3056	-1.12	0.6818	1.07	0.8568
1458005_at	---	---	-1.03	0.8849	1	0.9856	1.07	0.6839	1.07	0.693
1445641_at	---	---	-1.13	0.6977	-1.05	0.897	-1.13	0.6933	1.07	0.8667
1457594_at	---	---	1.03	0.9062	1.03	0.9006	1.08	0.7029	1.07	0.768
1437612_at	---	---	1.07	0.7961	-1.01	0.9742	1.1	0.71	1.07	0.8239
1441133_at	---	---	1.1	0.6202	1.04	0.88	-1.08	0.7114	1.07	0.8054
1447285_at	---	---	-1.04	0.7417	-1.04	0.7536	-1.04	0.7137	1.07	0.5923
1457504_at	---	---	1.06	0.7626	-1	0.9949	1.06	0.7202	1.07	0.7295
1438611_at	---	---	1.04	0.9145	-1.15	0.5593	-1.1	0.7219	1.07	0.8308
1443333_at	---	---	1.07	0.7554	1.06	0.7817	1.07	0.7235	1.07	0.7784
1457965_at	---	---	1.02	0.884	-1.02	0.9005	1.05	0.7251	1.07	0.6241
1457083_at	---	---	-1.17	0.3666	-1.17	0.3693	-1.07	0.7297	1.07	0.7685
AFFX-r2-Bs-dap-5_at	---	---	-1.13	0.8028	-1.07	0.9091	-1.17	0.738	1.07	0.9194
1458796_at	---	---	-1.05	0.8378	1.02	0.9289	1.07	0.7382	1.07	0.7637
1454398_at	---	---	1.12	0.5905	1.15	0.4949	1.08	0.7396	1.07	0.8098
1440977_at	---	---	1.15	0.8545	1.84	0.2505	1.25	0.7432	1.07	0.9404
1447590_at	---	---	-1.03	0.9001	-1.11	0.5185	1.06	0.7434	1.07	0.7708
1441367_a_at	---	---	-1.03	0.8817	1.02	0.9183	-1.06	0.7454	1.07	0.7561
1445964_at	---	---	1.01	0.9716	-1.03	0.8576	-1.05	0.7462	1.07	0.6678
1457630_at	---	---	-1.08	0.6899	-1.17	0.3033	-1.06	0.7503	1.07	0.7715
1459036_at	---	---	1.02	0.9742	1.01	0.9855	1.12	0.7568	1.07	0.885
1459184_at	---	---	1.14	0.5699	1.1	0.7052	1.08	0.764	1.07	0.8418
1442727_at	---	---	-1.16	0.3796	-1.12	0.5547	-1.07	0.766	1.07	0.7668
1440810_x_at	---	---	-1.11	0.8322	-1.02	0.968	1.14	0.7681	1.07	0.9038
1457767_at	---	---	1.14	0.5868	1.09	0.7669	1.08	0.7715	1.07	0.8382
1439718_at	---	---	1.06	0.8437	1.05	0.8662	1.08	0.7715	1.07	0.8115
1459313_at	---	---	-1.05	0.702	-1.06	0.6331	-1.04	0.7734	1.07	0.6283
1443429_at	---	---	1.01	0.9782	1.05	0.9025	1.09	0.7825	1.07	0.8755
1441746_at	---	---	1.05	0.713	-1.06	0.6916	1.04	0.7859	1.07	0.6384
1445199_at	---	---	-1.09	0.6473	-1.08	0.6973	-1.06	0.7859	1.07	0.7778
1445288_at	---	---	1.02	0.9106	1.02	0.9343	1.04	0.79	1.07	0.6791
1440494_at	---	---	-1.13	0.6529	-1.08	0.8127	1.09	0.7903	1.07	0.8672
1440412_at	---	---	-1.02	0.9397	1.03	0.8557	1.05	0.796	1.07	0.7065
1441766_at	---	---	1	0.9951	-1.07	0.7533	1.06	0.7971	1.07	0.7813
1447357_at	---	---	1.01	0.9854	1.02	0.9704	-1.08	0.8049	1.07	0.863
1459102_at	---	---	-1.01	0.9823	-1.08	0.6511	-1.05	0.8058	1.07	0.7249
1441472_at	---	---	-1	0.9966	1.15	0.6647	1.09	0.8079	1.07	0.8728
1443965_at	---	---	1.05	0.6387	1.07	0.516	1.03	0.8088	1.07	0.5652
1446451_at	---	---	1.05	0.7461	1.08	0.5737	-1.04	0.8112	1.07	0.6736
1420285_at	---	---	-1.15	0.524	-1.1	0.7201	-1.07	0.8135	1.07	0.8205
1443662_at	---	---	-1.07	0.7009	1	0.9952	1.04	0.8151	1.07	0.7125
1447347_at	---	---	-1	0.9998	1.02	0.9469	1.07	0.8172	1.07	0.843
1447370_at	---	---	-1.02	0.9237	1.04	0.869	1.05	0.8182	1.07	0.7591
1439927_at	---	---	-1.09	0.8803	1.12	0.8416	-1.13	0.8203	1.07	0.9221
1441686_at	---	---	-1	0.9851	1.05	0.7762	1.04	0.8249	1.07	0.7525
1459558_at	---	---	-1.08	0.6445	1.08	0.6623	-1.04	0.8303	1.07	0.7587
1457481_at	---	---	1.06	0.855	1.06	0.8363	1.07	0.8318	1.07	0.845
1459005_at	---	---	1.07	0.8371	1.18	0.5132	1.07	0.833	1.07	0.8541
1458756_at	---	---	1.06	0.6771	1.09	0.5133	1.03	0.8339	1.07	0.6819
1439291_at	---	---	1.05	0.9038	-1.08	0.8311	-1.08	0.8425	1.07	0.8728
1459743_at	---	---	-1	0.9872	1	0.9881	1.03	0.8457	1.07	0.5933
1420051_at	---	---	1.1	0.6491	1.04	0.8704	1.05	0.8461	1.07	0.7864
1449599_at	---	---	1.05	0.7982	-1	0.9997	1.04	0.8504	1.07	0.7559
1442980_at	---	---	-1.04	0.9022	1.05	0.8754	1.06	0.8525	1.07	0.835
1446108_at	---	---	-1.09	0.7628	1.12	0.6673	-1.06	0.8527	1.07	0.8533
1457772_at	---	---	-1.13	0.7327	-1.1	0.806	1.08	0.8549	1.07	0.8756
1445333_at	---	---	-1.04	0.8471	1.04	0.845	1.04	0.8553	1.07	0.7362
1420108_at	---	---	-1	0.9846	1.05	0.7612	-1.03	0.8572	1.07	0.6431
1458851_at	---	---	1.04	0.7326	1.02	0.9152	1.03	0.8585	1.07	0.6031
1439292_at	---	---	-1.06	0.7851	1.02	0.9449	-1.04	0.8589	1.07	0.7908
1456319_at	---	---	-1.09	0.8691	-1.12	0.8259	-1.1	0.8619	1.07	0.9089
1446836_at	---	---	-1.04	0.8741	-1.02	0.9577	-1.04	0.8647	1.07	0.7683
1447106_at	---	---	1.08	0.6459	1.01	0.9701	1.04	0.8657	1.07	0.7415
1447023_at	---	---	-1.03	0.933	1.11	0.6788	1.05	0.8662	1.07	0.8517
1449788_at	---	---	-1.02	0.9353	-1.06	0.7466	-1.03	0.869	1.07	0.7057
1458147_at	---	---	-1.12	0.6002	1.12	0.5991	-1.04	0.8729	1.07	0.7956
1443445_at	---	---	-1	0.9948	1.14	0.6445	-1.06	0.8733	1.07	0.8523
1444917_at	---	---	-1.09	0.5718	1.03	0.8987	1.03	0.8738	1.07	0.7266
1444935_at	---	---	1.04	0.9026	1.04	0.9196	1.05	0.8832	1.07	0.8565
1456285_at	---	---	1.06	0.8735	1.02	0.9665	1.05	0.8864	1.07	0.8582
1442650_at	---	---	-1.07	0.7712	1.03	0.9245	1.04	0.8877	1.07	0.802
1446663_at	---	---	-1.01	0.9887	-1.1	0.7109	-1.04	0.8947	1.07	0.8138
1459116_at	---	---	-1.11	0.5523	1	0.9901	-1.03	0.896	1.07	0.7725
1441126_at	---	---	1.13	0.5104	1.04	0.8906	-1.03	0.8996	1.07	0.771
1459279_at	---	---	1.12	0.6379	1	0.9995	1.04	0.9007	1.07	0.8205
1425720_at	---	---	-1.04	0.8987	-1.03	0.928	-1.04	0.9017	1.07	0.8393
1457892_at	---	---	-1.02	0.9397	-1.04	0.8578	-1.03	0.9091	1.07	0.7548
1444472_at	---	---	1.04	0.9256	1.21	0.4915	-1.04	0.9112	1.07	0.8737
1443098_at	---	---	-1.1	0.5706	-1.05	0.8067	-1.02	0.9116	1.07	0.7583
1443430_at	---	---	-1.01	0.9799	1.06	0.8742	-1.04	0.9214	1.07	0.8629
1439729_at	---	---	-1.03	0.7894	1.02	0.8831	1.01	0.9264	1.07	0.5257
1459112_at	---	---	-1.01	0.9596	1.11	0.6025	1.02	0.9327	1.07	0.8044
1456831_at	---	---	1.2	0.5379	-1.03	0.9413	-1.04	0.9338	1.07	0.8813
1443550_at	---	---	-1	0.9975	-1.08	0.7829	1.03	0.9429	1.07	0.8437
1433090_at	---	---	-1.09	0.7017	-1.03	0.9236	-1.02	0.9432	1.07	0.7864
1443371_at	---	---	1.02	0.9461	-1.01	0.9823	-1.02	0.9441	1.07	0.7383
1459207_at	---	---	1.1	0.5213	-1.02	0.9168	1.02	0.9444	1.07	0.7039
1445398_at	---	---	-1.14	0.4896	1.14	0.4699	1.02	0.9447	1.07	0.7722
1456986_at	---	---	1	0.996	-1	0.9878	1.02	0.947	1.07	0.8031
1458741_at	---	---	1.07	0.4839	-1	0.9926	-1.01	0.9477	1.07	0.5764
1444392_at	---	---	-1.1	0.7823	1.13	0.7028	-1.03	0.95	1.07	0.8661
1459327_at	---	---	-1.03	0.8923	-1.03	0.8968	1.01	0.9529	1.07	0.734
1445397_at	---	---	-1.05	0.8792	-1.02	0.9653	-1.02	0.954	1.07	0.8413
1459953_at	---	---	1.03	0.9248	-1.16	0.5299	-1.02	0.956	1.07	0.8371
1447147_at	---	---	-1.11	0.759	1.08	0.8324	-1.02	0.9576	1.07	0.8681
1420194_at	---	---	1.01	0.961	1.02	0.9331	-1.01	0.9592	1.07	0.7579
1447093_at	---	---	-1.03	0.8903	1.12	0.3892	-1.01	0.963	1.07	0.7108
1457931_at	---	---	-1.06	0.7906	-1.01	0.9636	1.01	0.9631	1.07	0.7646
1444360_at	---	---	1.01	0.9672	1.03	0.9127	-1.01	0.9638	1.07	0.7558
1444331_at	---	---	1.04	0.8499	1.01	0.9807	1.01	0.9648	1.07	0.7328
1445300_at	---	---	-1.04	0.8941	1.02	0.9416	1.01	0.9668	1.07	0.8004
1433391_at	---	---	-1.01	0.975	-1.05	0.9094	-1.02	0.9738	1.07	0.8768
1444269_at	---	---	-1.26	0.054	1.17	0.1904	1.01	0.9739	1.07	0.6883
1443207_at	---	---	1.03	0.9027	-1.05	0.7992	-1.01	0.9788	1.07	0.7228
1447375_at	---	---	-1.02	0.8699	-1.05	0.7086	-1	0.9816	1.07	0.6319
1421722_at	---	---	-1.02	0.9007	1.04	0.7781	-1	0.9831	1.07	0.6599
1422226_at	---	---	-1.01	0.9704	1.03	0.9157	1.01	0.9846	1.07	0.835
1447391_at	---	---	-1.05	0.8949	-1	0.9916	1.01	0.987	1.07	0.8514
1442921_at	---	---	-1.04	0.8448	-1.03	0.8904	1	0.9874	1.07	0.7012
1420264_at	---	---	1.1	0.6241	1.09	0.6641	1	0.9925	1.07	0.7761
1446216_at	---	---	1.08	0.7075	-1.03	0.9224	1	0.9944	1.07	0.7928
1442006_at	---	---	1.01	0.9655	1.03	0.905	1	0.9973	1.07	0.7799
1442486_at	---	---	1.11	0.6178	1.18	0.3795	-1	0.9994	1.07	0.7861
1445064_at	---	---	-1.09	0.5099	-1.09	0.5053	-1.05	0.7237	1.07	0.689
1425012_at	---	---	1.03	0.8786	1.03	0.8795	1.14	0.3796	1.07	0.7216
1452408_at	---	---	-1.01	0.9722	1.07	0.8035	1.11	0.6643	1.07	0.8194
1431249_at	---	---	1.08	0.578	1.24	0.0654	1.37	0.0131	1.06	0.7439
1446875_at	---	---	-1.23	0.1652	-1.24	0.1472	-1.47	0.0147	1.06	0.811
1444222_x_at	---	---	1.01	0.9577	1.11	0.0835	1.17	0.0178	1.06	0.4117
1440396_at	---	---	-1.03	0.8385	-1.03	0.8328	-1.22	0.0569	1.06	0.6982
1446562_at	---	---	1.01	0.9622	1.22	0.1057	1.25	0.0636	1.06	0.7324
1438739_at	---	---	-1.1	0.3606	-1.09	0.4465	-1.2	0.077	1.06	0.7034
1442880_at	---	---	-1.1	0.7671	1.37	0.1833	1.4	0.1531	1.06	0.8728
1446641_at	---	---	1.01	0.9824	1.19	0.4954	1.38	0.1685	1.06	0.8811
1441169_at	---	---	1.04	0.7995	-1.1	0.426	-1.16	0.1816	1.06	0.7384
1445265_at	---	---	1.09	0.5836	1.14	0.3563	1.19	0.183	1.06	0.7475
1446436_at	---	---	1.15	0.4028	1.18	0.3053	1.23	0.1978	1.06	0.808
1427648_at	---	---	1.1	0.6195	-1.03	0.8893	1.22	0.1997	1.06	0.8077
1445712_at	---	---	1	0.9853	1.09	0.5107	1.16	0.2208	1.06	0.7235
1432749_at	---	---	1.1	0.5325	1.15	0.3347	1.19	0.229	1.06	0.7919
1442729_at	---	---	1.07	0.7347	-1.02	0.9404	1.19	0.2457	1.06	0.7759
1447418_at	---	---	1.07	0.7372	1.15	0.4193	1.21	0.2472	1.06	0.8307
1444966_at	---	---	1.04	0.7837	1.03	0.8809	1.14	0.2628	1.06	0.7068
1445917_at	---	---	1.1	0.7163	1.13	0.6031	1.26	0.2768	1.06	0.8506
1447074_at	---	---	1.04	0.6368	1.09	0.2435	1.09	0.2915	1.06	0.5743
1446632_at	---	---	-1.17	0.431	-1.15	0.5042	-1.23	0.2941	1.06	0.8421
1422739_at	---	---	1.05	0.8583	1.09	0.7089	1.23	0.298	1.06	0.8575
1444428_at	---	---	1.04	0.8963	1.02	0.9441	1.2	0.3008	1.06	0.8269
1444173_at	---	---	1.16	0.5673	1.24	0.3844	1.28	0.3019	1.06	0.877
1446352_at	---	---	1.04	0.7725	-1.01	0.959	1.12	0.3039	1.06	0.7314
1445783_at	---	---	1.11	0.3072	1.14	0.1745	1.11	0.3155	1.06	0.6379
1457944_at	---	---	1.24	0.1006	1.23	0.1157	1.14	0.3286	1.06	0.743
1445016_at	---	---	-1.11	0.4079	1.02	0.9219	1.13	0.3289	1.06	0.7268
1445431_at	---	---	-1.14	0.6843	1.21	0.4937	1.29	0.334	1.06	0.8834
1456399_at	---	---	-1.02	0.9427	-1.22	0.2712	-1.19	0.3366	1.06	0.8178
1455690_at	---	---	1.09	0.6231	1.13	0.4355	1.15	0.3462	1.06	0.7878
1442910_at	---	---	1.26	0.2173	1.15	0.5044	1.19	0.3607	1.06	0.858
1442337_at	---	---	1.1	0.7616	1.01	0.99	1.27	0.3696	1.06	0.8879
1441808_at	---	---	1.03	0.9292	1.08	0.737	1.18	0.3702	1.06	0.8293
1449594_at	---	---	1.07	0.6448	1.08	0.5934	1.13	0.3713	1.06	0.7586
1447281_at	---	---	1.04	0.8576	1.03	0.9035	1.13	0.3805	1.06	0.7832
AFFX-LysX-5_at	---	---	-1.19	0.5424	-1.07	0.8466	-1.26	0.3893	1.06	0.8987
1459277_at	---	---	1.03	0.8697	1.12	0.3782	1.12	0.4033	1.06	0.7357
1445634_at	---	---	-1.02	0.8622	1.06	0.5406	1.08	0.4044	1.06	0.5953
1447587_at	---	---	-1.14	0.3442	-1.04	0.8356	-1.12	0.4047	1.06	0.7385
1459128_at	---	---	1.08	0.5411	1.07	0.6202	1.1	0.4133	1.06	0.7164
1457920_at	---	---	1.02	0.9522	1.07	0.8284	1.23	0.4136	1.06	0.8768
1445764_at	---	---	1.05	0.8932	1.07	0.8421	1.22	0.4257	1.06	0.8694
1457595_at	---	---	-1.02	0.8709	-1.01	0.9352	-1.08	0.4403	1.06	0.6288
1443660_at	---	---	1.04	0.7837	1.06	0.5927	1.08	0.4537	1.06	0.6856
1443613_x_at	---	---	-1.1	0.5654	-1.2	0.2207	-1.13	0.4577	1.06	0.7748
1443418_at	---	---	-1.04	0.8491	1.03	0.8859	1.12	0.4652	1.06	0.7926
1459505_at	---	---	1.01	0.9562	-1.05	0.735	1.09	0.4761	1.06	0.6841
1445216_at	---	---	1.07	0.5909	1.04	0.7986	1.09	0.4857	1.06	0.7266
1459172_at	---	---	-1.04	0.8743	-1.09	0.7069	1.15	0.4892	1.06	0.8296
1447429_at	---	---	1.04	0.7483	1.1	0.3896	1.08	0.504	1.06	0.6765
1459506_at	---	---	1.04	0.8564	1.08	0.6795	1.12	0.5064	1.06	0.7928
1445530_at	---	---	1	0.9905	-1.01	0.9323	1.06	0.515	1.06	0.6201
1445013_at	---	---	1.03	0.8744	1.05	0.7781	1.11	0.5163	1.06	0.7833
1419784_x_at	---	---	1.03	0.865	1.04	0.8061	1.08	0.5485	1.06	0.7265
1445400_at	---	---	1.04	0.9	-1.02	0.9477	1.13	0.5546	1.06	0.8413
1442287_at	---	---	-1.1	0.6045	-1.12	0.5228	-1.11	0.5677	1.06	0.8144
1458960_at	---	---	-1.05	0.787	-1.02	0.9078	1.09	0.5694	1.06	0.7752
1427803_at	---	---	-1.05	0.8303	-1.07	0.7312	-1.11	0.5741	1.06	0.8075
1446184_at	---	---	-1.01	0.987	1.07	0.7957	1.12	0.5759	1.06	0.8483
1447102_at	---	---	-1.09	0.7842	-1.13	0.6487	1.15	0.5946	1.06	0.8719
1459930_at	---	---	1.07	0.6001	1.05	0.7467	1.07	0.595	1.06	0.7028
1459131_at	---	---	1.15	0.3635	1.07	0.6982	1.09	0.5993	1.06	0.7812
1445736_at	---	---	1.04	0.7715	1.18	0.1309	-1.07	0.6001	1.06	0.7018
1459091_at	---	---	1.06	0.6891	1	0.9955	1.08	0.6066	1.06	0.7471
1445562_at	---	---	1.06	0.8112	1.17	0.3821	1.11	0.6125	1.06	0.8308
1459176_at	---	---	1.03	0.8633	1.05	0.7383	1.07	0.6142	1.06	0.7252
1458604_at	---	---	-1.16	0.7184	-1.13	0.7646	-1.21	0.6161	1.06	0.9199
1443451_at	---	---	1.16	0.5036	1.03	0.9267	1.12	0.624	1.06	0.8669
1435046_at	---	---	1.03	0.9304	1.24	0.2486	1.11	0.6324	1.06	0.8475
1443169_at	---	---	1.6	0.1157	1.62	0.1067	1.19	0.6337	1.06	0.9056
1430788_at	---	---	1.02	0.9588	1.04	0.9217	1.14	0.639	1.06	0.8825
1444948_at	---	---	-1.05	0.8149	1.05	0.773	-1.08	0.6405	1.06	0.7979
1435515_at	---	---	1.01	0.9709	-1.08	0.7517	1.11	0.6457	1.06	0.8393
1445497_at	---	---	-1.06	0.8006	1.03	0.8879	1.09	0.6463	1.06	0.8199
1447615_at	---	---	1.11	0.6537	1.05	0.864	1.1	0.656	1.06	0.8584
1457953_at	---	---	1.1	0.669	1.1	0.6441	1.1	0.6562	1.06	0.8317
1443509_at	---	---	-1.03	0.9075	1.05	0.8649	-1.1	0.6626	1.06	0.8612
AFFX-18SRNAMur/X00686_5_at	---	---	-1.48	0.6585	-1.27	0.8091	-1.47	0.6654	1.06	0.9669
1445941_at	---	---	1.04	0.9068	1.24	0.3163	1.11	0.6708	1.06	0.8556
1441731_at	---	---	1.1	0.5254	1.06	0.7269	1.07	0.6783	1.06	0.7775
1421406_at	---	---	-1.01	0.9298	1.03	0.8471	1.05	0.6804	1.06	0.6333
1437534_at	---	---	-1.14	0.4175	-1.19	0.2496	-1.08	0.6806	1.06	0.8004
1459556_at	---	---	1.05	0.7034	1.05	0.6998	1.06	0.6858	1.06	0.6858
AFFX-PheX-3_at	---	---	-1.09	0.7477	-1.04	0.9152	-1.11	0.6945	1.06	0.854
1444789_at	---	---	1.03	0.9387	1.08	0.7833	1.11	0.6965	1.06	0.8737
1445145_at	---	---	-1.08	0.713	1.01	0.9845	-1.08	0.6975	1.06	0.8355
1459263_at	---	---	1.25	0.1992	1.13	0.5386	1.09	0.702	1.06	0.8227
1442829_at	---	---	1.08	0.6968	1.09	0.6356	1.08	0.7035	1.06	0.7967
1457345_at	---	---	1.06	0.9182	1.02	0.9752	1.19	0.7095	1.06	0.9286
1458564_at	---	---	1.1	0.6732	1.09	0.7219	1.09	0.7125	1.06	0.8574
1441740_at	---	---	-1.01	0.9643	-1.04	0.8578	-1.06	0.7195	1.06	0.7568
1441061_at	---	---	-1.16	0.5244	-1.2	0.4335	-1.1	0.723	1.06	0.87
1442752_at	---	---	-1.02	0.9684	1.19	0.4769	-1.11	0.7279	1.06	0.8866
1456649_at	---	---	1	0.9883	1.08	0.674	1.07	0.7307	1.06	0.8063
1440069_at	---	---	-1.04	0.8574	1.11	0.5733	1.08	0.7327	1.06	0.8308
1436338_at	---	---	1.06	0.6634	1.2	0.0949	1.05	0.7328	1.06	0.6765
1459436_at	---	---	1.19	0.4251	1.12	0.6387	1.09	0.7335	1.06	0.853
1457138_x_at	---	---	1.11	0.2951	1.09	0.4255	1.04	0.7372	1.06	0.692
1442437_at	---	---	1	0.9868	-1.03	0.9045	1.07	0.7376	1.06	0.7854
1459105_at	---	---	-1.02	0.9201	-1.17	0.311	-1.06	0.7529	1.06	0.7832
1427823_at	---	---	-1.09	0.6199	1.01	0.9836	1.06	0.7619	1.06	0.7843
AFFX-ThrX-3_at	---	---	-1.09	0.8348	-1.01	0.9914	-1.12	0.7648	1.06	0.9054
1457382_at	---	---	1	0.9894	1.12	0.5729	1.07	0.7651	1.06	0.8409
1442994_at	---	---	1.03	0.8865	1.06	0.6702	-1.05	0.7662	1.06	0.7358
1446259_at	---	---	-1.04	0.9022	1.37	0.1181	1.08	0.767	1.06	0.8705
1445851_at	---	---	-1.02	0.9591	1.04	0.8958	1.08	0.7678	1.06	0.8597
1460070_at	---	---	1.01	0.9752	1.01	0.9364	1.04	0.7723	1.06	0.635
1440744_at	---	---	-1.01	0.9672	1.11	0.5835	1.07	0.7731	1.06	0.8159
1459521_at	---	---	1.05	0.6044	1.03	0.7659	1.03	0.7744	1.06	0.5655
1444351_at	---	---	1.03	0.8597	1.12	0.3472	1.04	0.7814	1.06	0.7137
1440154_at	---	---	-1.4	0.0465	-1.15	0.4408	-1.06	0.7845	1.06	0.8127
1458773_at	---	---	-1.04	0.882	1.05	0.8595	1.07	0.785	1.06	0.84
1459175_at	---	---	-1.18	0.1538	-1.07	0.5954	-1.04	0.7911	1.06	0.697
1457996_at	---	---	-1.03	0.9152	-1.02	0.962	1.07	0.7945	1.06	0.8447
1445096_at	---	---	1.05	0.8658	1.02	0.9434	1.07	0.8001	1.06	0.8506
1444102_at	---	---	1.01	0.9793	1.01	0.9688	1.07	0.8004	1.06	0.8496
1458258_at	---	---	-1.04	0.8141	1.01	0.9389	-1.04	0.8032	1.06	0.7487
1446923_at	---	---	1.03	0.9059	-1	0.9935	-1.06	0.8053	1.06	0.8487
1443742_x_at	---	---	1.06	0.8525	-1.01	0.9901	1.08	0.8056	1.06	0.8879
1447067_at	---	---	-1.02	0.9313	1.02	0.9293	1.06	0.8085	1.06	0.8288
1442951_at	---	---	-1.02	0.957	1.01	0.9744	-1.07	0.8102	1.06	0.8691
1445012_at	---	---	1.1	0.618	1.03	0.917	1.05	0.8108	1.06	0.7978
1442888_at	---	---	-1.02	0.9379	1.02	0.9391	1.05	0.8112	1.06	0.8008
1446592_at	---	---	1.14	0.176	1.15	0.1345	1.03	0.8117	1.06	0.6756
1445780_at	---	---	-1.02	0.9393	-1.04	0.7922	-1.04	0.8126	1.06	0.7591
1457991_at	---	---	-1.09	0.6618	-1.11	0.6008	-1.06	0.8183	1.06	0.8114
1439339_at	---	---	1.05	0.75	1.11	0.4321	1.04	0.8228	1.06	0.7381
1458823_at	---	---	-1.19	0.597	-1.05	0.9073	-1.09	0.8243	1.06	0.9076
1446016_at	---	---	-1.03	0.8929	1.02	0.9378	-1.05	0.8295	1.06	0.8034
1457380_at	---	---	-1.11	0.4654	-1.03	0.8997	-1.04	0.8303	1.06	0.751
1445019_at	---	---	-1.02	0.9215	1.01	0.9692	1.04	0.8308	1.06	0.7232
1446223_at	---	---	-1.15	0.6383	1.09	0.8094	1.08	0.8309	1.06	0.8909
1442889_at	---	---	-1.08	0.662	-1.08	0.6549	-1.04	0.8326	1.06	0.8041
1447096_at	---	---	1.02	0.9035	-1.07	0.5055	1.03	0.8342	1.06	0.6194
1442444_at	---	---	1.02	0.9357	1.04	0.8572	1.04	0.8492	1.06	0.7967
1449601_x_at	---	---	-1.15	0.6001	-1.11	0.7	-1.06	0.8557	1.06	0.8812
1427792_at	---	---	1.08	0.7113	1.05	0.836	-1.04	0.8582	1.06	0.8209
1459303_at	---	---	1.02	0.9512	1.04	0.8601	1.04	0.86	1.06	0.7757
1459249_at	---	---	-1.03	0.8649	1.01	0.9628	-1.03	0.8617	1.06	0.7553
1458145_at	---	---	-1.05	0.7325	-1.03	0.8634	-1.03	0.8634	1.06	0.7599
1447185_at	---	---	-1.04	0.8695	-1.11	0.5301	1.04	0.8677	1.06	0.7892
1444401_at	---	---	1.11	0.5237	-1.09	0.6416	-1.04	0.875	1.06	0.8067
1427443_at	---	---	1.04	0.7456	1.05	0.6472	-1.02	0.8755	1.06	0.6077
1446644_at	---	---	-1.04	0.8671	1.07	0.7434	-1.03	0.8868	1.06	0.7976
1432912_at	---	---	-1	0.9922	-1.05	0.8279	1.03	0.8902	1.06	0.8146
1457346_at	---	---	-1.05	0.8964	1.15	0.5916	1.05	0.8952	1.06	0.8835
1441936_x_at	---	---	1.06	0.7759	-1.03	0.8855	1.03	0.8956	1.06	0.7646
1445738_at	---	---	-1.06	0.764	-1.15	0.3694	1.03	0.8976	1.06	0.7833
1440401_at	---	---	1.01	0.9801	-1.05	0.84	-1.03	0.8991	1.06	0.8078
1447121_at	---	---	1.02	0.9323	1.06	0.7723	1.03	0.9041	1.06	0.8136
1459672_at	---	---	-1.01	0.9643	1.01	0.9182	-1.02	0.9052	1.06	0.6424
1438057_at	---	---	-1.04	0.9187	-1.06	0.8823	-1.04	0.908	1.06	0.8808
1425502_x_at	---	---	1.03	0.9415	-1.02	0.9676	-1.05	0.9091	1.06	0.9006
1456850_at	---	---	-1.04	0.8754	-1.1	0.6064	1.03	0.9097	1.06	0.81
1446905_at	---	---	1.11	0.6767	1.03	0.919	-1.04	0.9128	1.06	0.8587
1458868_at	---	---	-1.42	0.6437	-1.41	0.6477	1.11	0.9138	1.06	0.9612
1445447_at	---	---	1.09	0.6043	-1.03	0.9017	1.02	0.9201	1.06	0.8041
1445730_at	---	---	-1.07	0.7083	-1.01	0.9697	1.02	0.9233	1.06	0.7966
1458562_at	---	---	-1.1	0.7885	1.01	0.9799	1.04	0.9284	1.06	0.9028
1458902_at	---	---	1.11	0.4949	-1.04	0.8342	-1.02	0.9321	1.06	0.7798
1447221_x_at	---	---	-1.04	0.8067	-1.03	0.8246	1.01	0.9371	1.06	0.6832
1442640_at	---	---	-1.1	0.703	1.14	0.5809	-1.03	0.9397	1.06	0.8709
1459465_at	---	---	1.04	0.8657	-1.01	0.982	-1.02	0.9398	1.06	0.8278
1458650_at	---	---	-1.04	0.893	1.09	0.7039	1.02	0.9446	1.06	0.8336
1441393_at	---	---	1	0.9996	1.03	0.8856	1.01	0.9457	1.06	0.7281
1445610_at	---	---	-1.06	0.7724	-1.03	0.8902	-1.02	0.9468	1.06	0.8219
1459445_at	---	---	1.12	0.5617	1.04	0.8935	1.02	0.9468	1.06	0.8158
1459242_at	---	---	1.1	0.4342	1.08	0.5789	-1.01	0.9473	1.06	0.7004
1440703_at	---	---	1.03	0.9528	1.07	0.8743	1.03	0.9482	1.06	0.8991
1420234_at	---	---	1.02	0.8757	1.01	0.9649	-1.01	0.9484	1.06	0.6887
1440935_at	---	---	-1.02	0.9245	1.07	0.7055	1.02	0.9498	1.06	0.8014
1439733_at	---	---	-1.01	0.9717	1.01	0.96	-1.02	0.9526	1.06	0.7855
1419770_at	---	---	-1.02	0.929	1.01	0.9658	-1.01	0.9561	1.06	0.806
1444544_at	---	---	-1.01	0.9814	1.15	0.5591	1.02	0.9562	1.06	0.8613
1447531_x_at	---	---	1.05	0.9228	-1.01	0.9866	-1.03	0.9569	1.06	0.9062
1459493_at	---	---	-1.03	0.9215	1.08	0.7605	-1.02	0.9602	1.06	0.8511
1436497_at	---	---	-1.03	0.8249	-1	1	1.01	0.9623	1.06	0.7264
1447398_at	---	---	-1.06	0.6977	1.1	0.448	1.01	0.9633	1.06	0.7137
1420305_at	---	---	1.06	0.6195	-1	0.993	1.01	0.9669	1.06	0.6479
1442377_at	---	---	1.04	0.8559	-1.05	0.8158	-1.01	0.9699	1.06	0.7985
1445983_at	---	---	1.05	0.7316	-1.03	0.8555	-1.01	0.9707	1.06	0.6771
1444527_at	---	---	-1.05	0.8632	1	0.9977	-1.01	0.9732	1.06	0.8244
1459462_at	---	---	1.01	0.9712	1.11	0.7057	1.01	0.9797	1.06	0.8792
1446839_at	---	---	-1.02	0.9414	-1.12	0.6112	-1	0.989	1.06	0.833
1447119_at	---	---	1.01	0.974	-1.05	0.8704	-1	0.9897	1.06	0.8517
1459739_at	---	---	1.02	0.9566	-1.14	0.4987	1	0.9953	1.06	0.8284
1443777_at	---	---	-1.02	0.9411	-1.01	0.972	-1	0.9985	1.06	0.761
1456820_at	---	---	-1.01	0.9682	1.03	0.9029	1	0.9993	1.06	0.8041
1453553_at	---	---	1.12	0.597	1.03	0.9199	1.04	0.8887	1.06	0.8266
1433277_at	---	---	-1.02	0.9077	1.05	0.6907	1.03	0.8378	1.06	0.6312
1442092_at	---	---	-1.02	0.956	-1.03	0.9451	-1.08	0.7936	1.06	0.87
1421206_at	---	---	-1	0.9987	-1.07	0.7034	1.01	0.9748	1.06	0.7703
1457961_at	---	---	-1.15	0.4797	-1.13	0.5491	-1.18	0.4144	1.06	0.8404
1433282_at	---	---	-1.12	0.41	-1.05	0.7521	-1.17	0.1992	1.06	0.7379
1427848_at	---	---	-1.05	0.8229	1.01	0.9827	1.05	0.8305	1.06	0.808
1419880_x_at	---	---	1.05	0.4862	1.12	0.1009	1.13	0.0701	1.05	0.5887
1440790_x_at	---	---	-1.16	0.5004	1.11	0.6706	1.42	0.081	1.05	0.8729
1447330_at	---	---	1.11	0.4927	1.15	0.302	1.25	0.0877	1.05	0.8258
1444056_at	---	---	-1.33	0.1782	-1.02	0.9433	-1.41	0.1012	1.05	0.8997
1458781_at	---	---	-1.36	0.0928	-1.11	0.6207	1.34	0.1123	1.05	0.8857
1442644_at	---	---	1.09	0.7129	1.31	0.1543	1.35	0.1207	1.05	0.8839
1443389_at	---	---	1.03	0.7747	-1.01	0.9165	1.12	0.1337	1.05	0.6793
1447087_at	---	---	1.13	0.3949	1.11	0.4708	1.22	0.1437	1.05	0.8106
1439919_at	---	---	1.14	0.4203	1.22	0.185	1.24	0.1491	1.05	0.8511
1443631_at	---	---	1.04	0.6149	1.03	0.7354	1.1	0.1594	1.05	0.5598
1457399_at	---	---	1.06	0.7789	1.08	0.655	1.22	0.1721	1.05	0.8327
1446569_at	---	---	1.16	0.369	1.09	0.6374	1.24	0.1762	1.05	0.8533
1440139_at	---	---	1.2	0.4355	1.3	0.2223	1.34	0.1816	1.05	0.8837
1446330_at	---	---	-1.14	0.1874	-1.18	0.0903	-1.14	0.183	1.05	0.7208
1442228_at	---	---	1.03	0.8963	1.11	0.5874	1.21	0.2394	1.05	0.8385
1447674_at	---	---	1.05	0.8353	1.12	0.5325	1.2	0.2466	1.05	0.8467
1446873_at	---	---	-1.01	0.9638	1.03	0.8548	1.16	0.2471	1.05	0.7852
1440525_at	---	---	1	0.9957	1.12	0.5724	1.23	0.2549	1.05	0.8806
1445501_at	---	---	1.17	0.265	1.22	0.1578	1.18	0.2553	1.05	0.8351
1447468_at	---	---	1.03	0.7382	1.08	0.2623	1.07	0.3056	1.05	0.5676
1456840_at	---	---	-1.14	0.3471	1.01	0.9715	-1.15	0.3115	1.05	0.8031
1449690_x_at	---	---	1.05	0.7359	1.12	0.315	1.12	0.3142	1.05	0.768
1457974_at	---	---	1.09	0.4459	1.12	0.2687	1.11	0.3176	1.05	0.7627
1458266_at	---	---	-1.03	0.8917	1.02	0.9312	1.18	0.326	1.05	0.8704
1456672_at	---	---	1.02	0.9237	1.18	0.1281	1.11	0.3315	1.05	0.7732
1446395_at	---	---	1.04	0.8229	1.18	0.2043	1.14	0.3392	1.05	0.8183
1419881_x_at	---	---	1.08	0.5128	1.06	0.6346	1.11	0.3474	1.05	0.7825
1432906_at	---	---	1.06	0.7271	1.17	0.2213	1.13	0.3572	1.05	0.7921
1441623_at	---	---	1.01	0.9186	-1.02	0.9161	-1.09	0.3633	1.05	0.7086
1458206_at	---	---	1.01	0.961	1.07	0.7132	1.15	0.3653	1.05	0.8436
1458697_at	---	---	1.14	0.4027	1.2	0.2395	1.15	0.3724	1.05	0.8564
1446898_at	---	---	-1.17	0.0694	-1.14	0.128	-1.09	0.3733	1.05	0.6936
1444803_at	---	---	1.04	0.8583	1.38	0.0568	1.17	0.3788	1.05	0.8713
1444879_at	---	---	1.12	0.4286	1.05	0.7572	1.13	0.3826	1.05	0.7886
1431283_at	---	---	-1.08	0.531	-1.01	0.9675	1.11	0.3882	1.05	0.765
1447609_at	---	---	-1.12	0.6986	-1.46	0.1008	-1.23	0.3965	1.05	0.9074
1444316_at	---	---	1.12	0.4142	1.01	0.9689	1.13	0.3975	1.05	0.7979
1459440_at	---	---	-1.17	0.1667	-1.1	0.4271	-1.11	0.3978	1.05	0.7907
1445695_at	---	---	-1.08	0.7772	1.41	0.0994	1.21	0.4033	1.05	0.8838
1444159_at	---	---	-1.04	0.912	1.07	0.7916	1.19	0.423	1.05	0.8875
1445020_at	---	---	-1.03	0.8953	1.03	0.8956	1.12	0.4231	1.05	0.803
1443512_at	---	---	-1.07	0.8247	1.06	0.8421	-1.21	0.4235	1.05	0.9041
1444717_at	---	---	1.06	0.7485	1.27	0.0902	1.13	0.4282	1.05	0.8066
1441230_at	---	---	-1.18	0.3174	1.32	0.0848	1.15	0.4288	1.05	0.8575
1446299_at	---	---	-1.03	0.927	1.34	0.1899	1.21	0.429	1.05	0.8868
1445214_at	---	---	-1.71	0.4703	-1.79	0.4245	-1.78	0.4305	1.05	0.9712
1445601_at	---	---	-1.05	0.8017	1.11	0.4656	1.12	0.4327	1.05	0.8003
1441222_x_at	---	---	-1.08	0.6104	1.1	0.4935	1.11	0.4439	1.05	0.8113
1447117_at	---	---	1.42	0.1998	1.08	0.8333	1.25	0.4536	1.05	0.9217
1445291_at	---	---	1.03	0.8371	-1	0.9911	1.09	0.4573	1.05	0.7502
1443572_at	---	---	1.24	0.0963	1.07	0.6696	1.11	0.4581	1.05	0.8211
1445909_at	---	---	-1	0.9936	1.03	0.9054	1.13	0.4846	1.05	0.8509
1441183_at	---	---	-1.05	0.7485	1.05	0.6976	-1.09	0.4902	1.05	0.7631
1441189_at	---	---	-1.04	0.8008	1.01	0.9477	1.09	0.4947	1.05	0.777
1442935_at	---	---	1.07	0.7593	1	0.9933	1.14	0.4985	1.05	0.8696
1459461_at	---	---	-1.01	0.9659	1.24	0.2007	1.13	0.5012	1.05	0.8695
1459577_at	---	---	1.12	0.69	1.13	0.6661	1.19	0.5021	1.05	0.8952
1457124_at	---	---	-1.09	0.4972	-1.09	0.5018	-1.09	0.5086	1.05	0.7787
1458356_at	---	---	1.23	0.2339	1.1	0.628	1.13	0.5321	1.05	0.8499
1427828_at	---	---	1.07	0.7185	1.09	0.6152	1.1	0.5368	1.05	0.8423
1445750_at	---	---	1.1	0.5235	1.15	0.3223	1.1	0.5378	1.05	0.7933
1458289_at	---	---	-1.03	0.8499	1.04	0.8117	1.08	0.5477	1.05	0.7451
1446339_at	---	---	1.01	0.9755	1.14	0.3846	1.1	0.5559	1.05	0.8289
1446010_at	---	---	1.09	0.3852	1.03	0.7805	1.06	0.5591	1.05	0.6842
1445876_at	---	---	1.01	0.9698	-1	0.9917	1.12	0.5617	1.05	0.8714
1447238_at	---	---	1.01	0.9682	1.11	0.4923	1.09	0.5736	1.05	0.7967
1446616_at	---	---	-1.08	0.6535	-1	0.9926	-1.09	0.5753	1.05	0.8159
1446801_at	---	---	1.01	0.9541	1.03	0.9046	1.1	0.5767	1.05	0.8325
1444547_at	---	---	-1.03	0.8618	-1.01	0.9767	-1.08	0.5771	1.05	0.8156
1445344_at	---	---	1.05	0.8259	1.16	0.3359	1.1	0.586	1.05	0.8564
1444967_at	---	---	1.09	0.6668	1.11	0.5589	1.1	0.5868	1.05	0.8499
1420256_x_at	---	---	1.04	0.7605	1.03	0.7813	1.06	0.5903	1.05	0.6888
1445015_at	---	---	1.05	0.6647	1.11	0.2795	1.06	0.5905	1.05	0.7562
1447419_at	---	---	-1.08	0.5471	1.01	0.9552	1.08	0.5916	1.05	0.7803
1447309_at	---	---	1.15	0.2451	1.14	0.282	1.08	0.5923	1.05	0.8002
1444481_at	---	---	1.04	0.7432	-1.04	0.7528	1.06	0.5947	1.05	0.6973
1427092_at	---	---	1.08	0.6905	1.09	0.6201	1.1	0.5977	1.05	0.8232
1446912_at	---	---	1.04	0.8425	1.1	0.4682	1.08	0.5982	1.05	0.7848
1442303_at	---	---	1.22	0.3376	1.06	0.8363	1.13	0.6005	1.05	0.882
1457602_at	---	---	-1.01	0.9594	1.1	0.597	1.1	0.6076	1.05	0.8554
1459637_at	---	---	-1.25	0.264	-1.27	0.2264	-1.13	0.6091	1.05	0.8718
1457516_at	---	---	1.02	0.8528	1.06	0.5427	1.05	0.6104	1.05	0.6509
1446503_at	---	---	-1.06	0.7601	-1.09	0.631	-1.09	0.6163	1.05	0.8511
1441373_at	---	---	1	0.9991	-1.64	0.5674	-1.55	0.6258	1.05	0.9749
1445788_at	---	---	1.03	0.9393	1.11	0.7469	1.16	0.6265	1.05	0.9115
1444313_at	---	---	1.02	0.942	1.01	0.9815	1.1	0.6341	1.05	0.8578
1444366_at	---	---	1.02	0.9445	1.12	0.5705	1.1	0.6351	1.05	0.8744
1444388_at	---	---	1.04	0.8211	1.05	0.7888	-1.07	0.646	1.05	0.8097
1445586_at	---	---	-1.02	0.8834	-1.04	0.741	-1.05	0.6503	1.05	0.7216
1446702_at	---	---	1.06	0.7791	1.13	0.4608	1.09	0.6534	1.05	0.8457
1445088_at	---	---	1.02	0.8964	1.12	0.3751	1.07	0.6566	1.05	0.7809
1459339_at	---	---	1.09	0.7711	1.01	0.9901	1.13	0.6639	1.05	0.91
1443167_at	---	---	1.29	0.1698	1.16	0.4551	-1.1	0.667	1.05	0.8702
AFFX-DapX-M_at	---	---	-1.13	0.8055	-1.02	0.971	-1.21	0.67	1.05	0.9355
1441425_at	---	---	-1.02	0.9621	1.2	0.4493	1.12	0.671	1.05	0.9034
1445284_at	---	---	-1.01	0.9681	-1.05	0.8413	1.08	0.6772	1.05	0.8384
1458021_at	---	---	1.04	0.9003	1.01	0.987	1.11	0.6805	1.05	0.8809
1445103_at	---	---	1.1	0.8047	1.18	0.6096	1.14	0.6999	1.05	0.9251
1440622_at	---	---	-1.16	0.5364	1.02	0.9596	1.11	0.703	1.05	0.8909
1444988_at	---	---	1.05	0.8368	1.15	0.3746	1.07	0.7193	1.05	0.8258
1440773_at	---	---	1.13	0.7937	-1.09	0.8659	-1.17	0.7199	1.05	0.937
1445448_at	---	---	1.02	0.8843	1.13	0.2726	1.05	0.7204	1.05	0.747
1447170_at	---	---	1	0.9947	1.02	0.6204	-1.02	0.7323	1.05	0.194
1445237_at	---	---	1.04	0.8023	-1.05	0.768	-1.06	0.7345	1.05	0.8106
1440371_at	---	---	-1.18	0.4523	-1.02	0.9463	-1.09	0.7361	1.05	0.892
1443026_at	---	---	-1.12	0.7036	1.02	0.9526	-1.11	0.7436	1.05	0.9089
1440578_at	---	---	-1.28	0.0989	-1.09	0.6477	-1.06	0.7488	1.05	0.8445
1459017_at	---	---	-1.05	0.6807	1.04	0.7844	-1.04	0.7546	1.05	0.7258
1445614_at	---	---	1.04	0.8968	-1.07	0.7959	-1.08	0.7564	1.05	0.8933
1446253_at	---	---	-1.09	0.7759	1.06	0.8671	1.09	0.7587	1.05	0.8973
1433000_at	---	---	1.07	0.8606	1.31	0.3566	1.11	0.7687	1.05	0.9149
1444399_at	---	---	1.06	0.8351	1.04	0.8892	1.08	0.7692	1.05	0.8674
1443202_at	---	---	-1.01	0.9528	1.07	0.6942	1.05	0.7789	1.05	0.8106
1441774_at	---	---	1.1	0.4898	1.04	0.8334	1.05	0.7813	1.05	0.7946
1440876_at	---	---	-1.14	0.3808	-1.1	0.5785	-1.05	0.7815	1.05	0.8189
1460146_at	---	---	-1.01	0.9237	-1.04	0.7339	-1.04	0.7834	1.05	0.75
1445994_at	---	---	1.1	0.5843	-1.01	0.9776	1.06	0.7837	1.05	0.8583
1446667_at	---	---	1	0.9899	-1	0.987	1.05	0.7924	1.05	0.816
1434683_at	---	---	1.05	0.7789	-1.06	0.7508	1.05	0.7937	1.05	0.8102
1443622_at	---	---	1.14	0.5926	1.19	0.433	1.08	0.7977	1.05	0.8978
1458592_at	---	---	-1.1	0.8137	1.13	0.7423	1.1	0.8051	1.05	0.9178
1459555_at	---	---	1.05	0.8322	1.07	0.7632	1.06	0.8257	1.05	0.8545
1442527_at	---	---	-1.01	0.9843	1.07	0.6795	1.04	0.8269	1.05	0.8108
1446012_at	---	---	-1.16	0.7333	1.11	0.8307	-1.11	0.8273	1.05	0.9435
1441657_at	---	---	1.11	0.1347	-1.02	0.8758	-1.02	0.8286	1.05	0.6312
[truncated: 43,102 more rows]
